# Supplementary material for: Consensus Pituitary Atlas, a scalable resource for annotation, novel marker discovery, and analyses in mouse pituitary gland research
Source: Cell Rep. Author manuscript; Available in PMC 2026 Jul 24. (PMC13397322; doi:10.1016/j.celrep.2026.117407)
Supplement: 2 [file NIHMS2190707-supplement-2.xlsx]

## Sheet: Table_S9
# Title: 9_liana_lr_results	Unnamed: 1	Unnamed: 2	Unnamed: 3	Unnamed: 4	Unnamed: 5	Unnamed: 6
# Correspondence: bence.kover@kcl.ac.uk or cynthia.andoniadou@kcl.ac.uk
# Table S9: Table of all signaling results, related to Figure 5
interaction	rho_specificity	corrected_rho_specificity	rank_specificity	rho_magnitude	corrected_rho_magnitude	rank_magnitude
Nrg3___Erbb4___Stem_cells___Melanotrophs	8.029040584653516e-181	6.163814166432657e-176	1	8.573515038769633e-236	1.096966960018843e-231	3
Lama2___Itga1___Endothelial_cells___Mesenchymal_cells	3.151155873956713e-160	1.209555426438915e-155	2	5.283625304083174e-49	1.300059714644748e-46	307
Lama2___Sv2b___Melanotrophs___Mesenchymal_cells	2.212174982040596e-137	5.660882039875818e-133	3	1.584126523990775e-54	4.554749405252728e-52	262
Vegfd___Kdr___Endothelial_cells___Gonadotrophs	5.991562793411856e-135	1.149915710218587e-130	4	5.357500436353594e-32	8.393672469355695e-30	482
Col1a1___Sdc4___Stem_cells___Mesenchymal_cells	4.249624012778409e-126	6.524787716739712e-122	5	2.441651976492181e-41	5.07976099141811e-39	364
Col3a1___Itga1___Endothelial_cells___Mesenchymal_cells	1.56161951943006e-123	1.998066148118771e-119	6	9.017677814719491e-18	8.003215123216192e-16	853
Col1a1___Itga1___Endothelial_cells___Mesenchymal_cells	7.085730469689907e-122	7.770920606108922e-118	7	2.127053574672844e-20	2.128967090926461e-18	756
Lama2___Itga9___Immune_cells___Mesenchymal_cells	2.570731937153188e-121	2.466906501041413e-117	8	3.386159471307594e-66	1.197935836188077e-63	212
Lama2___Itga6___Endothelial_cells___Mesenchymal_cells	3.431854853049661e-119	2.927334057930772e-115	9	1.206230893398512e-62	3.974297830700016e-60	228
Col1a1___Itga9___Immune_cells___Mesenchymal_cells	1.598188007372865e-114	1.226912951380074e-110	10	6.954599648577292e-27	9.142083226397776e-25	575
Lama2___Itgb8___Stem_cells___Mesenchymal_cells	1.921212834151919e-114	1.340814436954624e-110	11	1.915192473998325e-27	2.579428263796095e-25	562
Vegfa___Flt1___Endothelial_cells___Gonadotrophs	1.373267418401431e-112	8.785363870271622e-109	12	1.115982969231305e-25	1.399883930799315e-23	603
Lama2___Cd44___Immune_cells___Mesenchymal_cells	1.634156788892247e-109	9.650198655882221e-106	13	1.961115523541434e-21	2.070878646860417e-19	716
Lama1___Itga6___Stem_cells___Gonadotrophs	1.492744486346496e-108	8.185464390881013e-105	14	1.342795016527779e-27	1.824513816350815e-25	557
Vegfa___Kdr___Endothelial_cells___Gonadotrophs	1.106097719808533e-105	5.660934390132084e-102	15	1.866782748837666e-20	1.875799016302602e-18	753
Lama2___Itgav___Immune_cells___Mesenchymal_cells	3.445306601689271e-104	1.653079640656773e-100	16	2.848904550841616e-66	1.017244434714233e-63	210
Ptprc___Mrc1___Immune_cells___Immune_cells	3.97377135009797e-104	1.794485016327477e-100	17	1.152562001362452e-25	1.443409988296804e-23	604
Col1a1___Itgav___Immune_cells___Mesenchymal_cells	5.418994065692155e-104	2.311170863495117e-100	18	3.45571121131675e-25	4.258290433091101e-23	614
Nrg1___Erbb4___Stem_cells___Somatotrophs	2.42376990471189e-98	9.793178516569846e-95	19	0	0	1
Pdgfb___Pdgfrb___Mesenchymal_cells___Endothelial_cells	2.592130997313657e-98	9.949765226638606e-95	20	1.217895537611572e-11	8.123077543605799e-10	1136
Dlk1___Notch2___Stem_cells___Somatotrophs	6.547154248330023e-96	2.393421354714512e-92	21	1.146305733840068e-92	6.929192510328206e-90	122
Cntn1___Nrcam___Stem_cells___Corticotrophs	1.058567211284426e-95	3.693870283777003e-92	22	1.596361278178103e-134	2.664153455749018e-131	42
Col4a6___Sdc4___Stem_cells___Mesenchymal_cells	3.710438361253063e-95	1.238463663282767e-91	23	1.263099277576343e-14	9.77488593147765e-13	980
Wnt5b___Fzd3___Stem_cells___Melanotrophs	3.687585632128924e-94	1.179551089137106e-90	24	3.19379935345792e-10	1.990136222123466e-08	1216
Esam___Esam___Endothelial_cells___Endothelial_cells	1.607003953937178e-93	4.934723461592129e-90	25	1.65188702440585e-25	2.052001860462988e-23	609
Col6a1___Sdc4___Stem_cells___Mesenchymal_cells	2.383794732797203e-93	7.038520686234941e-90	26	2.671259504940385e-28	3.708316834263443e-26	545
Col4a1___Itga1___Endothelial_cells___Endothelial_cells	4.894904698003181e-93	1.391766439855579e-89	27	8.940575267360676e-28	1.227833672093044e-25	551
Lama1___Itgb8___Stem_cells___Gonadotrophs	8.156165697252345e-93	2.236216730044162e-89	28	4.584860171669847e-15	3.617421690841958e-13	961
Pdgfb___Pdgfra___Mesenchymal_cells___Endothelial_cells	1.516696868980934e-91	4.015010411544735e-88	29	2.858276337820549e-07	1.453159047537389e-05	1483
Col6a1___Itga9___Immune_cells___Mesenchymal_cells	1.575174636738092e-91	4.030819389591553e-88	30	6.005424233084743e-16	4.936085791752491e-14	922
Fgf1___Fgfr1___Stem_cells___Stem_cells	2.511825609821339e-90	6.220333556141109e-87	31	4.647251683795622e-06	0.000216747	1615
Lama1___Itga3___Corticotrophs___Gonadotrophs	2.05683078570044e-89	4.934401330857408e-86	32	1.173007761263206e-09	7.024230329517558e-08	1262
Ccl4___Ccr5___Immune_cells___Immune_cells	7.594884809775745e-89	1.766823369580831e-85	33	5.621937002189754e-29	7.97764291536239e-27	533
Cntn1___Nrcam___Stem_cells___Gonadotrophs	9.544458814968119e-89	2.155054584606728e-85	34	7.528475885887898e-126	1.013953623304786e-122	53
Lgals9___Colec12___Mesenchymal_cells___Mesenchymal_cells	3.811048045535246e-88	8.359152783077009e-85	35	5.825637849198557e-24	6.84882683070634e-22	643
Lama2___Itga1___Mesenchymal_cells___Mesenchymal_cells	8.9509933498271e-88	1.857185968845612e-84	36	4.177659006516218e-19	3.930327258226024e-17	804
Ncam1___Fgfr1___Stem_cells___Corticotrophs	8.718720010452165e-88	1.857185968845612e-84	36	1.639983665428877e-115	1.724656246730267e-112	68
Il1b___Il1b___Immune_cells___Immune_cells	9.301498725467876e-88	1.879123041198535e-84	37	5.890572820295763e-36	1.027757692821103e-33	432
Col1a1___Cd44___Immune_cells___Mesenchymal_cells	3.690531739880124e-87	7.264575157406596e-84	38	2.039328277642613e-10	1.280107870370775e-08	1207
Col4a5___Sdc4___Stem_cells___Mesenchymal_cells	8.88551807755956e-87	1.705330843240424e-83	39	6.64931622590714e-21	6.842645540840017e-19	735
Col4a2___Itga1___Endothelial_cells___Endothelial_cells	2.419581962376797e-85	4.530460674870836e-82	40	5.435777436367588e-18	4.874990630987189e-16	844
Lgals9___Colec12___Mesenchymal_cells___Endothelial_cells	2.912093870196648e-85	5.322822245741107e-82	41	1.851140509259873e-21	1.961210875044264e-19	714
Col1a1___Itgb8___Stem_cells___Mesenchymal_cells	1.596100400288846e-84	2.849558875111033e-81	42	6.740932211391972e-09	3.867672832110242e-07	1318
Col6a1___Itga1___Endothelial_cells___Mesenchymal_cells	1.351287783993112e-83	2.357659361121983e-80	43	1.165356611416034e-05	0.000527807	1660
Pdgfb___Lrp1___Mesenchymal_cells___Endothelial_cells	3.222168124430338e-83	5.496947216542059e-80	44	6.476170009414226e-21	6.673410677217729e-19	734
Nrg1___Erbb4___Stem_cells___Lactotrophs	1.728264866981712e-81	2.884286208115632e-78	45	0	0	1
Lama2___Itga9___Endothelial_cells___Mesenchymal_cells	2.770582652601203e-81	4.525422545905143e-78	46	2.868031490287191e-35	4.871148439775606e-33	444
Col4a5___Itga1___Endothelial_cells___Mesenchymal_cells	2.876884738951479e-81	4.601157594261793e-78	47	2.280107764140351e-06	0.000108992	1575
Lama2___Sv2a___Corticotrophs___Mesenchymal_cells	5.090963245615752e-81	7.976084844952565e-78	48	2.781521683543903e-36	4.875220048492737e-34	430
Col4a2___Sdc4___Stem_cells___Endothelial_cells	7.088061838293166e-81	1.088286838527856e-77	49	4.788566641513788e-35	8.07941697807411e-33	447
Lama2___Itga3___Corticotrophs___Mesenchymal_cells	1.029150290905377e-80	1.549153699657154e-77	50	5.23085176774227e-22	5.624191307532301e-20	704
Cntn1___Nrcam___Stem_cells___Thyrotrophs	2.393535713516469e-80	3.533641215210497e-77	51	6.103359755671742e-120	6.890423898281824e-117	63
Col4a5___Itga9___Immune_cells___Mesenchymal_cells	2.969621718799078e-80	4.301413013782762e-77	52	5.987191450233632e-15	4.694899902379833e-13	967
Lama1___Dag1___Gonadotrophs___Gonadotrophs	6.231625209169519e-80	8.859178438569164e-77	53	1.513751823525518e-23	1.747506973537301e-21	655
Col4a6___Itga9___Immune_cells___Mesenchymal_cells	1.874245189745118e-78	2.616071435846236e-75	54	7.74235408089267e-09	4.425709459687635e-07	1323
Ncam1___Fgfr1___Stem_cells___Somatotrophs	2.780632515770965e-78	3.811899600057522e-75	55	2.425749010635828e-99	1.633529173662297e-96	109
Col4a6___Itgav___Immune_cells___Mesenchymal_cells	4.074520186254697e-77	5.487663862782224e-74	56	8.015137447140428e-08	4.261177885592268e-06	1422
Pdgfb___Pdgfrb___Mesenchymal_cells___Immune_cells	8.118396871462142e-77	1.074553809353926e-73	57	1.187261475634265e-05	0.000536778	1663
Col4a1___Sdc4___Stem_cells___Endothelial_cells	1.979093174641272e-76	2.575135659729421e-73	58	2.121203577715297e-50	5.356667021632422e-48	299
Lama2___Itgb1___Endothelial_cells___Mesenchymal_cells	2.153395964264915e-76	2.755234246344221e-73	59	7.979078301965843e-94	4.900366897308926e-91	120
Lama2___Dag1___Mesenchymal_cells___Mesenchymal_cells	2.675304733559243e-76	3.366892935911632e-73	60	7.360525178513127e-58	2.233439357427961e-55	248
Col6a2___Sdc4___Stem_cells___Mesenchymal_cells	2.988579740866583e-76	3.700488356880431e-73	61	4.573922947870053e-17	3.963154523533138e-15	874
Nrxn2___Nlgn1___Melanotrophs___Melanotrophs	3.846465773647778e-76	4.687132237732797e-73	62	5.553388723644186e-53	1.511801769239151e-50	277
Pdgfd___Pdgfra___Mesenchymal_cells___Melanotrophs	2.528826562276303e-75	3.03336697436546e-72	63	3.787162292800157e-17	3.296334036915819e-15	870
Col3a1___Itga1___Mesenchymal_cells___Mesenchymal_cells	5.506430818196132e-75	6.503433653570751e-72	64	0.00054234	0.0209326	1948
Slit2___Robo2___Lactotrophs___Stem_cells	2.255658370626311e-74	2.623706628100171e-71	65	5.321782349770468e-160	1.857035950952405e-156	18
Lgals9___Ptprc___Immune_cells___Endothelial_cells	2.718654910959721e-74	3.115051027753236e-71	66	6.362573205303058e-16	5.2184656239093e-14	924
Lama2___Itga6___Stem_cells___Mesenchymal_cells	3.157723747399204e-74	3.564930799471904e-71	67	1.409571845201483e-51	3.655791249468669e-49	291
Col4a5___Itgav___Immune_cells___Mesenchymal_cells	9.327065065805151e-74	1.03772385222724e-70	68	3.747673346216152e-17	3.265665551823698e-15	869
Prl___Prlr___Somatotrophs___Lactotrophs	1.016310519165805e-73	1.114587746369138e-70	69	2.721779930934274e-163	1.229107785399372e-159	14
Lama2___Sv2b___Corticotrophs___Mesenchymal_cells	2.230598526571369e-73	2.411842511075457e-70	70	7.068649589359375e-21	7.264433203822354e-19	736
Col6a1___Itgav___Immune_cells___Mesenchymal_cells	3.219371928710023e-73	3.432610605488052e-70	71	5.366798300666427e-10	3.30661106536004e-08	1229
Lama5___Sv2b___Melanotrophs___Stem_cells	4.107516214752118e-73	4.319587839593225e-70	72	0.00184509	0.0674181	2056
Pdgfb___Pdgfra___Mesenchymal_cells___Immune_cells	9.678455296083753e-73	1.004061263006829e-69	73	0.000248244	0.00992576	1881
Efna5___Epha5___Corticotrophs___Lactotrophs	1.268852473401308e-72	1.2987804737406e-69	74	7.796219142681161e-136	1.425018922296405e-132	38
Vegfa___Nrp2___Endothelial_cells___Gonadotrophs	2.043232468111337e-72	2.063906754532095e-69	75	1.40008441745887e-15	1.129023956343487e-13	940
Slit2___Robo1___Lactotrophs___Stem_cells	3.256625542200486e-72	3.246855665573885e-69	76	2.474538317408721e-155	7.915326337047921e-152	20
Lama2___Dag1___Gonadotrophs___Mesenchymal_cells	3.623477477055404e-72	3.566291569693158e-69	77	1.461934118455998e-54	4.219218809764981e-52	261
Lama1___Itgb1___Stem_cells___Gonadotrophs	4.99193541969207e-72	4.850960635877729e-69	78	2.15400117577901e-50	5.421656270930454e-48	300
Lama2___Sv2a___Lactotrophs___Mesenchymal_cells	8.104744436186305e-72	7.777414070269829e-69	79	4.285779692353471e-33	6.912080277358899e-31	468
Col4a6___Itga1___Endothelial_cells___Mesenchymal_cells	8.274090078258912e-72	7.841896558245166e-69	80	0.0307257	0.9667134452104262	2380
Sema6d___Kdr___Endothelial_cells___Endothelial_cells	1.191501690622887e-71	1.1154926010662e-68	81	3.98483431469802e-17	3.464459178992665e-15	871
Lama2___Sv2a___Melanotrophs___Mesenchymal_cells	1.302699941761106e-71	1.204903275048896e-68	82	8.235989721601506e-42	1.727510095457994e-39	361
Col1a1___Itga9___Endothelial_cells___Mesenchymal_cells	1.824850412653725e-71	1.667761206297784e-68	83	9.403120553377503e-13	6.64092145135453e-11	1073
Lama5___Itga6___Stem_cells___Stem_cells	1.990634740174018e-71	1.797871039628461e-68	84	0.00148221	0.0547056	2035
Sema6d___Kdr___Endothelial_cells___Stem_cells	8.310172601566945e-71	7.418181865694102e-68	85	1.537401497998226e-16	1.304141166848904e-14	893
Angpt1___Tek___Endothelial_cells___Lactotrophs	1.188615758555128e-70	1.048837277799065e-67	86	4.934884493401075e-41	1.012957614101356e-38	369
Nrg1___Erbb4___Stem_cells___Thyrotrophs	1.645384204758125e-70	1.435392045625869e-67	87	0	0	1
Pdgfd___Pdgfra___Mesenchymal_cells___Endothelial_cells	6.923070504855343e-70	5.971653927946515e-67	88	2.65796049362356e-16	2.222755655065219e-14	906
Lama1___Sv2b___Corticotrophs___Gonadotrophs	1.21428091875393e-69	1.035768131686894e-66	89	1.26740968084089e-13	9.33759825225281e-12	1030
Frem2___Itgb1___Stem_cells___Stem_cells	1.737241506783181e-69	1.465563661914703e-66	90	4.914913952290798e-09	2.845497957793456e-07	1306
Col1a1___Itga1___Mesenchymal_cells___Mesenchymal_cells	2.680311077965602e-69	2.23657392548197e-66	91	4.065961859276439e-05	0.00174966	1747
Ccl3___Ccr5___Immune_cells___Immune_cells	5.679705080765259e-69	4.688443863927615e-66	92	1.375208447932544e-14	1.061038968234507e-12	983
Col1a1___Itgb1___Endothelial_cells___Mesenchymal_cells	7.396590158487939e-69	6.040732232733623e-66	93	1.762422233243764e-40	3.569904813295265e-38	374
Lama2___Itgb1___Mesenchymal_cells___Mesenchymal_cells	1.103997363851802e-68	8.921344592162001e-66	94	3.07565398327659e-91	1.802403669024126e-88	126
Col3a1___Itgb1___Endothelial_cells___Mesenchymal_cells	1.190395481131493e-68	9.519319863644121e-66	95	2.821337591522781e-40	5.655124427248364e-38	378
Tgfb2___Tgfbr3___Gonadotrophs___Stem_cells	1.236278285939835e-68	9.784314199310842e-66	96	7.289265692788652e-38	1.338731191315053e-35	411
Col4a1___Itga9___Immune_cells___Endothelial_cells	2.348982706104631e-68	1.821505589544913e-65	97	1.842964256442781e-35	3.151058418771845e-33	441
Lama2___Itgav___Stem_cells___Mesenchymal_cells	2.347066035237141e-68	1.821505589544913e-65	97	1.3746695977056e-34	2.284242648187471e-32	454
Lama2___Sv2a___Gonadotrophs___Mesenchymal_cells	3.424846612820761e-68	2.62922049619637e-65	98	3.677260932957555e-31	5.623498895661724e-29	494
Dlk1___Notch1___Stem_cells___Somatotrophs	3.978928484196482e-68	3.024340205973067e-65	99	6.359623681707368e-36	1.107079252655313e-33	433
Pdgfd___Pdgfrb___Mesenchymal_cells___Melanotrophs	5.131315827673949e-68	3.862019458575504e-65	100	9.11142106321842e-24	1.056608283387031e-21	652
Lama2___Itgav___Mesenchymal_cells___Mesenchymal_cells	6.86801647975038e-68	5.118939389650068e-65	101	2.109454596461089e-40	4.250412596213158e-38	376
Lama2___Itgb1___Stem_cells___Mesenchymal_cells	3.935596273460035e-67	2.905113368435129e-64	102	3.339388234810907e-92	1.987298413939524e-89	124
Pdgfb___Lrp1___Mesenchymal_cells___Immune_cells	6.313611960140198e-67	4.616092157790503e-64	103	3.026020842533768e-15	2.399840847732178e-13	956
Lama5___Itgb8___Stem_cells___Stem_cells	1.803153873670178e-66	1.305908676677225e-63	104	0.9856628506811009	1	2385
Cntn1___Nrcam___Stem_cells___Stem_cells	2.323930281718263e-66	1.667343960721769e-63	105	4.348870048185779e-106	3.589875319668539e-103	88
Lamc2___Itga6___Stem_cells___Stem_cells	2.939960616956458e-66	2.089794783362318e-63	106	0.00229149	0.0827839	2079
Efna5___Epha5___Corticotrophs___Somatotrophs	3.350798453080101e-66	2.359976572885379e-63	107	1.581709625582887e-123	1.99059452862906e-120	57
Fgf1___Tgfbr3___Gonadotrophs___Stem_cells	5.444744388455857e-66	3.799887108703342e-63	108	4.952605379435704e-43	1.077072414656939e-40	348
Lamc2___Sv2b___Melanotrophs___Stem_cells	7.719651667631045e-66	5.339008458309619e-63	109	0.00501272	0.1748395601559517	2152
Lgals9___Ptprc___Immune_cells___Mesenchymal_cells	1.56869871231211e-65	1.075244923620432e-62	110	2.872849973266624e-16	2.389445499433428e-14	911
Col6a2___Itga9___Immune_cells___Mesenchymal_cells	2.49973869721562e-65	1.69825168182784e-62	111	3.347277744425026e-07	1.689461966875508e-05	1492
Dlk1___Notch3___Stem_cells___Somatotrophs	2.694592490230691e-65	1.798792790282782e-62	112	3.702624175672705e-37	6.641279330425651e-35	420
Slit2___Robo2___Thyrotrophs___Stem_cells	2.677652201163451e-65	1.798792790282782e-62	112	1.50327822217224e-144	3.497126237513355e-141	29
Nrg1___Erbb4___Stem_cells___Gonadotrophs	3.813250996320132e-65	2.523616083935347e-62	113	0	0	1
Dlk1___Notch2___Stem_cells___Thyrotrophs	6.238351447405187e-65	4.093264976631186e-62	114	1.20813420866342e-70	4.805557257247776e-68	188
Efnb2___Ephb2___Melanotrophs___Stem_cells	7.487378713322666e-65	4.871174376636167e-62	115	0.00503024	0.175371	2153
Spp1___Itga8___Mesenchymal_cells___Gonadotrophs	9.460299349411511e-65	6.103006056764473e-62	116	8.049350086353319e-05	0.00338227	1789
Lama3___Sv2b___Melanotrophs___Stem_cells	9.621674563415432e-65	6.15538612132366e-62	117	0.0253228	0.8046372030921852	2356
Col6a2___Itga1___Endothelial_cells___Mesenchymal_cells	2.457179779917356e-64	1.558968880367566e-61	118	0.4061966797758756	1	2385
Sema3e___Plxnd1___Endothelial_cells___Melanotrophs	3.180036532297206e-64	2.001051020884625e-61	119	3.043678307621055e-07	1.54434990084442e-05	1486
Sema3d___Nrp2___Endothelial_cells___Endothelial_cells	3.747141680386995e-64	2.338734306192107e-61	120	2.378994011664857e-12	1.658791928079014e-10	1087
Lama1___Sv2a___Lactotrophs___Gonadotrophs	6.423048881579662e-64	3.976540641854751e-61	121	2.380692811327405e-08	1.313899399229285e-06	1371
Pdgfd___Pdgfrb___Mesenchymal_cells___Endothelial_cells	6.795716262725765e-64	4.173602734185554e-61	122	3.703629400809559e-20	3.668695812525794e-18	763
Sema6d___Tyrobp___Immune_cells___Stem_cells	8.674885762096051e-64	5.285415119605966e-61	123	1.174952503072846e-22	1.309142651790992e-20	679
Mdk___Lrp1___Mesenchymal_cells___Mesenchymal_cells	1.125823283666509e-63	6.805380131007423e-61	124	4.686093660238779e-43	1.022007739212701e-40	347
Col1a1___Itga3___Corticotrophs___Mesenchymal_cells	1.145949581001325e-63	6.872922139366464e-61	125	4.724376619537302e-08	2.546949920683e-06	1403
Prl___Prlr___Gonadotrophs___Lactotrophs	1.337798292243734e-63	7.936287271771748e-61	126	1.269270518436958e-160	4.640029925232705e-157	17
Col1a1___Itgb1___Mesenchymal_cells___Mesenchymal_cells	1.343924429561838e-63	7.936287271771748e-61	126	1.387087879975087e-38	2.642316363717306e-36	398
Cntn1___Nrcam___Stem_cells___Somatotrophs	7.38719509081464e-63	4.329065495624039e-60	127	9.398357069406149e-99	6.273934555315136e-96	110
Col5a2___Itga1___Endothelial_cells___Mesenchymal_cells	1.199150573309572e-62	6.974059875939587e-60	128	0.668034	1	2385
Col1a1___Sdc1___Stem_cells___Mesenchymal_cells	1.567182811021818e-62	9.045944151829621e-60	129	0.00677126	0.2332089112885663	2180
Col4a1___Itgb8___Stem_cells___Endothelial_cells	2.345617636712184e-62	1.343811345916102e-59	130	8.949085526285293e-13	6.343604309948252e-11	1070
Col4a2___Itga9___Immune_cells___Endothelial_cells	5.295260283031038e-62	3.011198790133406e-59	131	2.438916679106552e-24	2.920954672984881e-22	631
Lama1___Dag1___Corticotrophs___Gonadotrophs	1.019612782382534e-61	5.755489241965057e-59	132	1.87013418639631e-07	9.680939403604742e-06	1457
Ncam1___Fgfr1___Stem_cells___Melanotrophs	1.061828681028619e-61	5.950038395174164e-59	133	1.145455444049341e-76	5.02488394195565e-74	170
Tgfb1___Tgfbr1___Immune_cells___Immune_cells	1.441366184649961e-61	8.01827830647774e-59	134	1.812085270890855e-37	3.28094278681651e-35	416
Lama2___Sv2a___Thyrotrophs___Mesenchymal_cells	8.547194608247207e-61	4.720572538708848e-58	135	5.08171821099668e-26	6.45891432682126e-24	595
Col3a1___Itgb1___Mesenchymal_cells___Mesenchymal_cells	1.015558707742909e-60	5.568816173908242e-58	136	4.789832935791463e-41	9.858195298867957e-39	368
Fgfr2___Fgfr1___Stem_cells___Stem_cells	1.27896112652149e-60	6.963444448363706e-58	137	2.517127121882739e-33	4.102703439911168e-31	463
Lama5___Itga3___Corticotrophs___Stem_cells	1.375887436946933e-60	7.386398786502036e-58	138	0.6316096426071085	1	2385
Lama1___Sv2a___Gonadotrophs___Gonadotrophs	1.373033277615506e-60	7.386398786502036e-58	138	3.614133303878843e-05	0.00156312	1738
Nrg1___Erbb4___Stem_cells___Corticotrophs	1.426684632426429e-60	7.6059133713017e-58	139	2.533503376211241e-279	3.889890413767215e-275	2
Nrg1___Lgr4___Stem_cells___Somatotrophs	1.569454455625288e-60	8.309341317510192e-58	140	3.209727608210162e-192	2.737861986163177e-188	6
Col4a6___Itgb1___Endothelial_cells___Mesenchymal_cells	6.058010368143671e-60	3.185393136657681e-57	141	1.872412418952688e-21	1.979934283616789e-19	715
Lgals9___Colec12___Mesenchymal_cells___Immune_cells	1.980653490099885e-59	1.034372705996449e-56	142	1.359073188357056e-18	1.251015462793559e-16	822
Wnt5b___Fzd3___Melanotrophs___Melanotrophs	2.583870924036889e-59	1.340278290320189e-56	143	0.00221755	0.0803394	2073
Lama1___Sv2a___Corticotrophs___Gonadotrophs	2.641699979394103e-59	1.361078293410107e-56	144	6.55937841169947e-05	0.00277748	1775
Col4a5___Itgb8___Stem_cells___Mesenchymal_cells	3.101990911203281e-59	1.587578268414431e-56	145	0.1862985773354511	1	2385
Efna5___Epha5___Corticotrophs___Thyrotrophs	3.776054061890597e-59	1.919760889253505e-56	146	2.097513903866699e-122	2.597162014289397e-119	58
Nrg2___Erbb4___Stem_cells___Gonadotrophs	6.657001405133266e-59	3.362179874149182e-56	147	1.956508947219394e-27	2.630459463556666e-25	563
Sema6d___Tyrobp___Immune_cells___Endothelial_cells	1.115073446117232e-58	5.594972116664955e-56	148	2.257613692658861e-22	2.486581715519772e-20	687
Angptl4___Cdh5___Endothelial_cells___Mesenchymal_cells	1.963944296676157e-58	9.790262318930642e-56	149	2.107327767664478e-08	1.16722543575638e-06	1366
Fgfr2___Fgfr1___Stem_cells___Melanotrophs	3.90837185094851e-58	1.935753539519136e-55	150	1.143911390340488e-30	1.718530988748511e-28	503
Lamb1___Itga1___Endothelial_cells___Mesenchymal_cells	4.326870201390266e-58	2.129291656990573e-55	151	0.00090723	0.0340739	1999
Col4a1___Itga1___Endothelial_cells___Mesenchymal_cells	6.928966718550435e-58	3.38808819118725e-55	152	2.958764529368682e-13	2.150960171923337e-11	1043
Lamc2___Itgb8___Stem_cells___Stem_cells	7.573233739426216e-58	3.679680892038046e-55	153	0.8424010506782789	1	2385
Fgfr2___Fgfr1___Stem_cells___Somatotrophs	1.366860492652466e-57	6.570364979227792e-55	154	4.562245877143834e-23	5.173398135043649e-21	667
Lama2___Itga3___Melanotrophs___Mesenchymal_cells	1.369378781378482e-57	6.570364979227792e-55	154	2.250631487798053e-12	1.572144938005175e-10	1085
Vegfd___Flt4___Endothelial_cells___Gonadotrophs	1.73509233242664e-57	8.222302670867946e-55	155	0.0421457	1	2385
Fgfr2___Ptprr___Melanotrophs___Stem_cells	1.730218453118691e-57	8.222302670867946e-55	155	1.808457998688745e-22	1.997604490666709e-20	685
Vegfc___Kdr___Endothelial_cells___Somatotrophs	1.971929752808395e-57	9.287305226585749e-55	156	1.945776689724721e-10	1.223385181764759e-08	1206
Mdk___Lrp1___Mesenchymal_cells___Stem_cells	2.793118376074686e-57	1.307468930566327e-54	157	5.33072018708971e-41	1.091290821447173e-38	370
Lama1___Itga9___Immune_cells___Gonadotrophs	4.214843520142785e-57	1.961026195138433e-54	158	5.436258507456364e-12	3.709654483190378e-10	1110
Lama2___Itga6___Immune_cells___Mesenchymal_cells	5.523874603643057e-57	2.55459234606671e-54	159	5.199175919536805e-29	7.405111988254565e-27	531
Nectin3___Nectin1___Gonadotrophs___Stem_cells	6.016256358976847e-57	2.765640625283195e-54	160	0.0640904	1	2385
Nectin1___Nectin3___Stem_cells___Gonadotrophs	6.296929892787993e-57	2.877434588925247e-54	161	0.3941800326993684	1	2385
Lama1___Itga6___Endothelial_cells___Gonadotrophs	7.397927618207976e-57	3.360541451610699e-54	162	8.473070173444711e-11	5.443256268997297e-09	1180
Lama1___Itgb1___Corticotrophs___Gonadotrophs	8.136082722894584e-57	3.67411137972879e-54	163	5.601280043381207e-31	8.548800549708386e-29	495
Spp1___Itgb5___Immune_cells___Gonadotrophs	2.019243733402695e-56	9.065223518689562e-54	164	2.538587114545619e-26	3.275374692379036e-24	586
Vegfa___Flt1___Endothelial_cells___Mesenchymal_cells	2.095790859451416e-56	9.354172586582892e-54	165	7.00615075620463e-08	3.735105468076897e-06	1418
Lrfn5___Ptprf___Stem_cells___Thyrotrophs	2.340902755047794e-56	1.038778980359908e-53	166	5.855659889220763e-29	8.293969631652929e-27	534
Il1a___Il1b___Immune_cells___Immune_cells	2.627390651783595e-56	1.159207775556177e-53	167	2.228146660505137e-14	1.705409680760906e-12	991
Lama5___Itgb1___Stem_cells___Stem_cells	5.517889948497829e-56	2.420587962607027e-53	168	1.126076386710316e-07	5.933270976758015e-06	1434
Lama1___Itgav___Stem_cells___Gonadotrophs	1.198354837846204e-55	5.227074008330413e-53	169	5.659097112560384e-10	3.472767595796547e-08	1233
Vegfc___Kdr___Endothelial_cells___Endothelial_cells	1.985182391069326e-55	8.610195874576333e-53	170	1.696400753563405e-20	1.711313921817464e-18	750
Lamc2___Itga3___Corticotrophs___Stem_cells	2.15075454677122e-55	9.275914370847182e-53	171	0.9391293207504131	1	2385
Tgfb2___Tgfbr3___Somatotrophs___Stem_cells	3.244967819042246e-55	1.391692371508683e-52	172	0.0123755	0.4121716701407713	2254
Ncam1___Fgfr1___Stem_cells___Gonadotrophs	3.831199110822442e-55	1.630797450348025e-52	173	6.694292505829363e-71	2.704811270421128e-68	185
Lama3___Itga6___Stem_cells___Stem_cells	3.844967871315148e-55	1.630797450348025e-52	173	0.0648816	1	2385
Col1a1___Itga11___Mesenchymal_cells___Mesenchymal_cells	4.206722226247112e-55	1.774427794432772e-52	174	0.600263	1	2385
Lama5___Dag1___Gonadotrophs___Stem_cells	4.258029652529374e-55	1.786255073196872e-52	175	0.0626046	1	2385
Col6a1___Cd44___Immune_cells___Mesenchymal_cells	6.290461181190822e-55	2.624523991406729e-52	176	0.0130967	0.4343665936491132	2263
Lamb1___Itga9___Immune_cells___Mesenchymal_cells	6.378806670127394e-55	2.64699788788654e-52	177	2.865300596685852e-09	1.680414526409291e-07	1289
Col4a2___Itgav___Immune_cells___Endothelial_cells	7.992881428414081e-55	3.298954378375918e-52	178	1.6170190240134e-24	1.948774465533512e-22	627
Col1a2___Itga1___Endothelial_cells___Mesenchymal_cells	1.02886342640607e-54	4.223786972287037e-52	179	8.900746765522744e-33	1.426516552071849e-30	471
Lama1___Itgb1___Gonadotrophs___Gonadotrophs	1.227336979139939e-54	5.011778327212445e-52	180	5.352105397378598e-40	1.064445023967248e-37	381
Fam3c___Clec2d___Endothelial_cells___Stem_cells	1.320881766490309e-54	5.365226049296009e-52	181	1.445882482798931e-16	1.227864516836185e-14	892
Prl___Prlr___Thyrotrophs___Lactotrophs	1.600711403133728e-54	6.467632300377535e-52	182	1.884864540265869e-125	2.494813205028802e-122	54
Vegfa___Nrp2___Stem_cells___Gonadotrophs	1.670440422019987e-54	6.71403354754201e-52	183	0.0369575	1	2385
Lgals9___Lrp1___Mesenchymal_cells___Endothelial_cells	1.690984374443303e-54	6.761207262585307e-52	184	9.44191203661339e-17	8.098839610489088e-15	883
Col4a1___Cd44___Immune_cells___Endothelial_cells	1.730249750557763e-54	6.882359746143468e-52	185	5.198886497233704e-16	4.291541048453057e-14	918
Fgf1___Fgfr1___Stem_cells___Corticotrophs	2.142224049108115e-54	8.477133918864993e-52	186	0.0169703	0.5532036017495612	2301
Lama4___Itga1___Endothelial_cells___Endothelial_cells	2.219534497281254e-54	8.738022760091518e-52	187	0.0528369	1	2385
Col4a2___Itgb8___Stem_cells___Endothelial_cells	2.253086592393928e-54	8.824857378137219e-52	188	3.818811538926864e-06	0.000179526	1602
Lama1___Itga1___Endothelial_cells___Gonadotrophs	2.755428494857961e-54	1.073763909247466e-51	189	0.00116424	0.0433873	2015
Lama2___Itgav___Endothelial_cells___Mesenchymal_cells	2.883239046481976e-54	1.117895850299873e-51	190	4.59033819547724e-22	4.942435805450101e-20	703
Col4a1___Itgav___Immune_cells___Endothelial_cells	3.923831104304911e-54	1.513711507770773e-51	191	1.531920258736184e-36	2.716027398219818e-34	425
Bmp6___Bmpr1a___Corticotrophs___Stem_cells	5.974511647755366e-54	2.293286423432658e-51	192	1.915726091090325e-19	1.831486628728682e-17	791
Angptl4___Cdh11___Mesenchymal_cells___Mesenchymal_cells	7.141100836886084e-54	2.727438657447303e-51	193	9.089764887094451e-10	5.49026090178878e-08	1252
Fgfr2___Fgfr1___Stem_cells___Gonadotrophs	7.960735414267712e-54	3.02543414365306e-51	194	1.818934827618986e-25	2.255861191946396e-23	610
Lama2___Dag1___Stem_cells___Mesenchymal_cells	8.676346083992969e-54	3.281154741487962e-51	195	4.915423096090797e-38	9.136855100818264e-36	406
Lamb1___Itga6___Endothelial_cells___Mesenchymal_cells	1.584061211204945e-53	5.961117407989826e-51	196	4.611543704082074e-07	2.309351589162927e-05	1504
Fgfr2___Ptprr___Melanotrophs___Melanotrophs	1.867050607103619e-53	6.991785758865256e-51	197	5.988366045057157e-18	5.358052131853063e-16	846
Pdgfd___Pdgfra___Mesenchymal_cells___Thyrotrophs	2.084511118563998e-53	7.768244371895125e-51	198	5.564746017294896e-10	3.420336164945651e-08	1232
Fgf1___Fgfr1___Stem_cells___Melanotrophs	2.407005380321166e-53	8.92673410830317e-51	199	0.19166	1	2385
Vegfa___Ephb2___Gonadotrophs___Gonadotrophs	2.86365419603929e-53	1.056922446998751e-50	200	0.0117885	0.3938167209728018	2247
Col1a1___Itgav___Stem_cells___Mesenchymal_cells	3.234438326669037e-53	1.188060267464379e-50	201	3.468215769449079e-10	2.155882238095841e-08	1219
Col4a1___Sdc4___Stem_cells___Mesenchymal_cells	4.723021676336244e-53	1.726579290812653e-50	202	5.450740144064138e-30	8.031628985022261e-28	513
Lama2___Itga2___Gonadotrophs___Mesenchymal_cells	4.831184469171571e-53	1.7577497654684e-50	203	0.2629468525878792	1	2385
Bmp6___Acvr2a___Stem_cells___Stem_cells	5.432742062958367e-53	1.967293280336089e-50	204	2.760609496601081e-07	1.404434926736703e-05	1482
Kl___Fgfr1___Stem_cells___Somatotrophs	5.83210398446377e-53	2.101994322926287e-50	205	0.1399821708998392	1	2385
Pdgfd___Pdgfrb___Mesenchymal_cells___Thyrotrophs	9.119013175178798e-53	3.271296833856548e-50	206	7.135596310052621e-15	5.578335978884213e-13	970
Col1a1___Itgb1___Stem_cells___Mesenchymal_cells	1.075043537082346e-52	3.838605455733703e-50	207	1.278880064453219e-35	2.206254913887847e-33	437
Lama3___Itgb8___Stem_cells___Stem_cells	1.423212629632243e-52	5.058268998344338e-50	208	0.9559400235861317	1	2385
Ncam1___Ncam2___Thyrotrophs___Corticotrophs	1.720445953299542e-52	6.086493796721317e-50	209	1.943306186685266e-139	3.825273657580543e-136	35
Lgals9___Lrp1___Mesenchymal_cells___Mesenchymal_cells	1.748246613292662e-52	6.156474507149742e-50	210	1.417772426360608e-19	1.365633267243131e-17	785
Col6a2___Itgav___Immune_cells___Mesenchymal_cells	1.959433897148443e-52	6.868665792246065e-50	211	0.00013843	0.00568601	1831
Col4a2___Itga1___Endothelial_cells___Mesenchymal_cells	3.283640319658503e-52	1.145826289544835e-49	212	9.414654039116024e-05	0.00393014	1801
Tgfb2___Tgfbr1___Immune_cells___Stem_cells	5.713175010978132e-52	1.984591549401721e-49	213	8.406530903088698e-24	9.763403493180276e-22	651
Lgals9___Ptprc___Immune_cells___Immune_cells	7.22631086324405e-52	2.498903867839561e-49	214	5.735562547021521e-10	3.51688020105667e-08	1234
Col3a1___Itga11___Mesenchymal_cells___Mesenchymal_cells	1.45203773197541e-51	4.998721284574897e-49	215	0.4079668124733201	1	2385
Col8a1___Itga1___Endothelial_cells___Mesenchymal_cells	1.529397545042548e-51	5.241532148900506e-49	216	0.4428658289809982	1	2385
Lama2___Dag1___Corticotrophs___Mesenchymal_cells	1.844414806399003e-51	6.293061345442001e-49	217	3.369542650127822e-38	6.30918096847958e-36	404
Col1a1___Sdc4___Mesenchymal_cells___Mesenchymal_cells	3.643850381752594e-51	1.237764380339668e-48	218	2.140877194768356e-18	1.963596193132281e-16	825
Jam2___Itgb1___Stem_cells___Melanotrophs	6.685963988656476e-51	2.261122332357573e-48	219	2.142461446020879e-06	0.000102668	1571
Lama2___Sv2b___Thyrotrophs___Mesenchymal_cells	6.921567837404458e-51	2.330534391709223e-48	220	4.408209736209183e-08	2.383196149570724e-06	1399
Col4a5___Cd44___Immune_cells___Mesenchymal_cells	8.703970188453154e-51	2.917882477717731e-48	221	0.0440594	1	2385
Col6a1___Itgb1___Endothelial_cells___Mesenchymal_cells	9.546419209046829e-51	3.186387201127461e-48	222	6.823535558429873e-23	7.669633986604729e-21	673
Sema3d___Nrp1___Endothelial_cells___Endothelial_cells	1.159233026855577e-50	3.852517759250035e-48	223	6.090426351817511e-13	4.345315433110395e-11	1063
Efna5___Epha3___Corticotrophs___Lactotrophs	1.378350348202679e-50	4.560973184533252e-48	224	3.908055927694811e-63	1.298777253303909e-60	226
App___Cd74___Immune_cells___Stem_cells	2.289524656720064e-50	7.543541561018993e-48	225	5.60365982031361e-120	6.420706876800828e-117	62
Bmp6___Bmpr1a___Stem_cells___Stem_cells	2.415564475267188e-50	7.924806376144733e-48	226	2.484665269098293e-16	2.08464773817931e-14	903
Col13a1___Itga1___Endothelial_cells___Endothelial_cells	4.002150232354241e-50	1.307408813564267e-47	227	0.125883	1	2385
Lama1___Itgb1___Lactotrophs___Gonadotrophs	4.381988572995361e-50	1.425427460848647e-47	228	1.327159609197582e-31	2.054127339485668e-29	488
Sema6d___Kdr___Endothelial_cells___Gonadotrophs	4.58384864563085e-50	1.484799479647404e-47	229	1.233272408486087e-08	6.94113559582613e-07	1344
Col1a1___Itgav___Mesenchymal_cells___Mesenchymal_cells	6.251002894203e-50	2.016316139433068e-47	230	1.515517784873425e-10	9.599404688692077e-09	1197
Lama2___Dag1___Melanotrophs___Mesenchymal_cells	9.240780008646035e-50	2.968223600350408e-47	231	7.616447536159875e-35	1.27387159238226e-32	451
Lama5___Sv2b___Corticotrophs___Stem_cells	9.304659262519698e-50	2.976289112184894e-47	232	0.8741635414656688	1	2385
Bmp6___Acvr2a___Melanotrophs___Stem_cells	9.45469515611007e-50	3.011732333773502e-47	233	0.000450591	0.0175235	1933
Sema6d___Tyrobp___Immune_cells___Gonadotrophs	1.874402365578972e-49	5.946115504261656e-47	234	1.127418095443821e-15	9.110606291487018e-14	938
Vegfa___Kdr___Endothelial_cells___Mesenchymal_cells	2.936036720760499e-49	9.275580371031387e-47	235	9.958289961145034e-07	4.869350076606006e-05	1539
Lama3___Itga3___Corticotrophs___Stem_cells	4.03836554118352e-49	1.270579033734089e-46	236	0.6718937725235329	1	2385
Fgf1___Tgfbr3___Somatotrophs___Stem_cells	4.379560317526689e-49	1.372303942923291e-46	237	6.868441386829062e-06	0.000316909	1630
Tgfb2___Tgfbr2___Stem_cells___Stem_cells	9.13384984751192e-49	2.850392353429441e-46	238	0.7739517879029532	1	2385
Col4a6___Itgb1___Mesenchymal_cells___Mesenchymal_cells	9.326702886884436e-49	2.898792121146685e-46	239	3.225439448955861e-20	3.207432138042649e-18	761
Lgals9___Mrc2___Mesenchymal_cells___Mesenchymal_cells	1.0795981129502e-48	3.341922077946528e-46	240	0.0123609	0.4118641024110385	2253
Col15a1___Itga1___Endothelial_cells___Endothelial_cells	1.359540552157313e-48	4.191589102352e-46	241	0.4788445916309997	1	2385
Spp1___Itga4___Immune_cells___Gonadotrophs	1.41930872743988e-48	4.358356467873287e-46	242	1.935150050141325e-06	9.319920589667466e-05	1563
Edn3___Ednrb___Stem_cells___Mesenchymal_cells	1.778619676159561e-48	5.439954339406108e-46	243	0.4852242541536773	1	2385
Lama2___Itga9___Mesenchymal_cells___Mesenchymal_cells	2.75119809569321e-48	8.381219309852064e-46	244	4.31770245795933e-15	3.410140946451438e-13	960
Tnf___Flt4___Endothelial_cells___Immune_cells	3.109454758684103e-48	9.435167287328849e-46	245	0.2226238929775278	1	2385
Hgf___Met___Stem_cells___Corticotrophs	4.029543556602676e-48	1.217889879121381e-45	246	0.9999699525558947	1	2385
Lama2___Itgb1___Corticotrophs___Mesenchymal_cells	5.741198358901551e-48	1.728415909076522e-45	247	2.431432275564853e-73	1.014449045450207e-70	179
Bmp6___Bmpr2___Stem_cells___Stem_cells	8.804986195089992e-48	2.640429629729936e-45	248	2.044480860408718e-08	1.134871664300194e-06	1363
Tgfb1___Tgfbr2___Immune_cells___Immune_cells	8.979101445681163e-48	2.682165910052519e-45	249	4.160992119755717e-14	3.137870373688867e-12	1006
Tnf___Vsir___Immune_cells___Immune_cells	1.153858115345005e-47	3.433354017710103e-45	250	0.0390052	1	2385
Npnt___Itgb1___Stem_cells___Stem_cells	1.226851906779462e-47	3.636455368013612e-45	251	1.355802413040013e-05	0.00060761	1678
Pdgfa___Pdgfrb___Mesenchymal_cells___Endothelial_cells	1.402825908200294e-47	4.142059313331861e-45	252	0.2167313275083886	1	2385
Sema3f___Nrp2___Endothelial_cells___Endothelial_cells	1.700929628993621e-47	5.003014049356753e-45	253	6.355983016264811e-09	3.649532237663674e-07	1317
Lamc2___Dag1___Gonadotrophs___Stem_cells	3.061114753443773e-47	8.969416736913168e-45	254	0.5349925537107942	1	2385
Lrfn5___Ptprd___Lactotrophs___Thyrotrophs	3.624929750320403e-47	1.058107346016528e-44	255	8.499601023614443e-153	2.33037811064949e-149	24
Vegfc___Kdr___Endothelial_cells___Thyrotrophs	4.18096709889696e-47	1.215790390966745e-44	256	3.692087386422235e-08	2.008772902680712e-06	1390
Frem2___Itgb1___Corticotrophs___Stem_cells	4.409496631161224e-47	1.277406214632513e-44	257	4.490077623035039e-08	2.424041976390836e-06	1401
Col4a2___Sdc4___Stem_cells___Mesenchymal_cells	4.531500527552964e-47	1.307814902254562e-44	258	1.824030568516288e-21	1.936777354279764e-19	713
Nsmf___Gnrhr___Gonadotrophs___Gonadotrophs	4.840502559848556e-47	1.391762325906419e-44	259	0.6063847129231076	1	2385
Egf___Egfr___Stem_cells___Somatotrophs	5.523918244053459e-47	1.582334625663209e-44	260	3.181159012418227e-23	3.623358994426332e-21	664
Lama2___Itgb1___Immune_cells___Mesenchymal_cells	7.110858885692581e-47	2.029343962065925e-44	261	3.771107832601912e-69	1.462142309096041e-66	193
Lama4___Itga9___Immune_cells___Endothelial_cells	8.89836804056812e-47	2.530069689282867e-44	262	3.598915378172458e-08	1.959469040190932e-06	1389
Col6a1___Itgb8___Stem_cells___Mesenchymal_cells	9.554326585424684e-47	2.706553865817223e-44	263	0.1163749476632008	1	2385
Col1a2___Sdc4___Stem_cells___Mesenchymal_cells	1.131481026063344e-46	3.193480400362383e-44	264	1.459711457804222e-53	4.030956435401882e-51	273
Col3a1___Itgb1___Stem_cells___Mesenchymal_cells	1.37354931350101e-46	3.862491107991174e-44	265	2.251876540368184e-36	3.965007113016631e-34	428
Col4a6___Itgb8___Stem_cells___Mesenchymal_cells	1.481155210209022e-46	4.1498833698006e-44	266	0.9819750375809428	1	2385
Slit2___Robo1___Stem_cells___Stem_cells	1.524110855959183e-46	4.254707865495656e-44	267	5.213962154618252e-122	6.254229072623258e-119	59
Col4a2___Cd44___Immune_cells___Endothelial_cells	2.206698777685649e-46	6.137900668990927e-44	268	3.334641197570195e-07	1.685300000633748e-05	1490
Lamb1___Itgav___Immune_cells___Mesenchymal_cells	2.85209275605941e-46	7.90441547978068e-44	269	1.137056946283066e-07	5.987018155638184e-06	1435
Bmp6___Acvr1___Lactotrophs___Stem_cells	3.527375239677839e-46	9.740757905569353e-44	270	8.535564708370003e-06	0.000390505	1644
Col6a1___Itgb1___Mesenchymal_cells___Mesenchymal_cells	4.281978236431799e-46	1.178219309077537e-43	271	3.442656231257267e-22	3.738179295861233e-20	697
Col4a5___Itgb1___Mesenchymal_cells___Mesenchymal_cells	4.322628538668221e-46	1.18515667958936e-43	272	1.262943328653534e-28	1.772484394833696e-26	539
Lgals9___Mrc2___Mesenchymal_cells___Endothelial_cells	5.015484056993703e-46	1.370226674631137e-43	273	0.1280524097911002	1	2385
Lama4___Itga6___Endothelial_cells___Endothelial_cells	5.421566052961168e-46	1.475915618155234e-43	274	1.000509210708908e-08	5.664313539595293e-07	1336
Col4a5___Itga9___Endothelial_cells___Mesenchymal_cells	6.349032664256527e-46	1.722292892587665e-43	275	0.00171113	0.0629128	2043
Nrg2___Erbb4___Stem_cells___Stem_cells	6.414425401228071e-46	1.733905012770696e-43	276	5.601169696407115e-21	5.779518769132766e-19	733
Spp1___Itga8___Mesenchymal_cells___Mesenchymal_cells	7.646113330879707e-46	2.059594646660717e-43	277	0.3339139456227699	1	2385
Col4a6___Cd44___Immune_cells___Mesenchymal_cells	7.8313930054155e-46	2.102126607107491e-43	278	0.3208904904188459	1	2385
Bmp6___Acvr2b___Gonadotrophs___Stem_cells	8.098701186384617e-46	2.16630380270927e-43	279	0.0654874	1	2385
Nfasc___Cntn1___Corticotrophs___Gonadotrophs	8.479727522927728e-46	2.260347924332079e-43	280	1.575404084625461e-87	8.517056068493806e-85	137
Lamb1___Cd44___Immune_cells___Mesenchymal_cells	9.013342636031871e-46	2.394274397320175e-43	281	0.0594631	1	2385
Col4a5___Itga1___Mesenchymal_cells___Mesenchymal_cells	9.886444623625987e-46	2.617146439003943e-43	282	0.539619	1	2385
Nrxn1___Nlgn1___Melanotrophs___Melanotrophs	1.001106517929392e-45	2.641029081612424e-43	283	3.653063475665989e-197	4.00631471376289e-193	4
Ptprs___Ntrk3___Gonadotrophs___Lactotrophs	1.031916538607112e-45	2.712986327134568e-43	284	1.068123541141904e-38	2.039770550495592e-36	397
Lama2___Dag1___Lactotrophs___Mesenchymal_cells	1.13823335222678e-45	2.982287925498213e-43	285	2.039204699897179e-25	2.524962993651718e-23	611
Pdgfa___Pdgfra___Mesenchymal_cells___Endothelial_cells	1.501376962401628e-45	3.920381225394917e-43	286	0.2228407490952526	1	2385
Lama2___Dag1___Endothelial_cells___Mesenchymal_cells	1.802198749098739e-45	4.689932059985122e-43	287	3.561448172199857e-27	4.754935908375841e-25	567
Ncam1___Fgfr1___Stem_cells___Thyrotrophs	2.452446560529386e-45	6.360536148827041e-43	288	2.35521597964862e-73	9.880195384789337e-71	178
Lama2___Sv2a___Somatotrophs___Mesenchymal_cells	2.591190472965741e-45	6.697747522528855e-43	289	4.707119248480676e-17	4.073966601878387e-15	875
Col1a1___Itga3___Melanotrophs___Mesenchymal_cells	2.610570822521274e-45	6.725198371615292e-43	290	0.0135601	0.4488985712537415	2267
Lama2___Itgb1___Gonadotrophs___Mesenchymal_cells	6.348083507769862e-45	1.629886363906303e-42	291	9.430830918537517e-72	3.851039674389397e-69	183
Bmp6___Acvr1___Gonadotrophs___Stem_cells	8.06246463284797e-45	2.063157824663686e-42	292	7.835194476605543e-08	4.168399478686978e-06	1421
Sema3d___Nrp2___Endothelial_cells___Mesenchymal_cells	1.39343642451061e-44	3.553910992466944e-42	293	0.000128525	0.00528198	1830
Col4a5___Itga3___Corticotrophs___Mesenchymal_cells	1.582138234719584e-44	4.021826825867145e-42	294	0.4657772262278533	1	2385
Mdk___Sdc4___Stem_cells___Stem_cells	1.737762128421491e-44	4.402846892303282e-42	295	3.845643437349507e-33	6.228400865862538e-31	466
Lama3___Itgb1___Stem_cells___Stem_cells	1.820399195139494e-44	4.597046901699468e-42	296	1.735575873009034e-06	8.390328979535929e-05	1557
Lama2___Itgb1___Lactotrophs___Mesenchymal_cells	2.507732492441863e-44	6.312003793844899e-42	297	5.734068360506828e-74	2.418674142679938e-71	177
Pdgfa___Pdgfrb___Mesenchymal_cells___Stem_cells	2.678198084360699e-44	6.719038847656422e-42	298	0.6712462094070001	1	2385
Tnxb___Itgb1___Stem_cells___Corticotrophs	3.761853937889175e-44	9.406963027941825e-42	299	6.144457220554907e-07	3.049152141983062e-05	1517
Lamc1___Sv2b___Melanotrophs___Stem_cells	3.843882300589453e-44	9.580876634219213e-42	300	2.352542617865033e-06	0.000112175	1579
Bmp6___Bmpr1a___Gonadotrophs___Stem_cells	3.966706444957032e-44	9.855018999123184e-42	301	2.331281345044412e-14	1.782571091411499e-12	992
Lama5___Sv2a___Melanotrophs___Stem_cells	5.197917341130361e-44	1.287222310842699e-41	302	0.8584591677514704	1	2385
Lama5___Dag1___Corticotrophs___Stem_cells	6.515128980563459e-44	1.608231307745583e-41	303	0.8351407560087436	1	2385
Lamb1___Sv2b___Melanotrophs___Mesenchymal_cells	1.242602802810089e-43	3.057479954132298e-41	304	0.000818718	0.0308856	1990
Spp1___Itga9___Immune_cells___Gonadotrophs	1.409172152783447e-43	3.456253578179951e-41	305	2.15986120127568e-18	1.978644207168647e-16	826
Col15a1___Itga1___Endothelial_cells___Mesenchymal_cells	1.733381958295589e-43	4.237898075044397e-41	306	0.4177348156319579	1	2385
Col4a5___Itgb1___Endothelial_cells___Mesenchymal_cells	1.752705582872317e-43	4.271538250524601e-41	307	1.899382813254274e-33	3.109034524322332e-31	461
Vegfa___Ephb2___Corticotrophs___Gonadotrophs	2.338486119194795e-43	5.681115217862823e-41	308	0.3621078021423088	1	2385
Col4a1___Itga9___Immune_cells___Mesenchymal_cells	2.366055471076309e-43	5.729959383566471e-41	309	7.777320199368398e-21	7.971389778175068e-19	738
Lama1___Itga2___Corticotrophs___Gonadotrophs	4.734972129361041e-43	1.143078853455716e-40	310	0.9939165975353086	1	2385
Bmp6___Bmpr1a___Somatotrophs___Stem_cells	4.804507529107305e-43	1.156229587780686e-40	311	3.428854361901459e-12	2.367173745582852e-10	1097
Efna5___Epha3___Corticotrophs___Somatotrophs	4.907142200806603e-43	1.177238748792882e-40	312	1.286515625019733e-46	3.029586442243555e-44	321
Col5a1___Itga1___Endothelial_cells___Mesenchymal_cells	7.532578451717126e-43	1.801459548784648e-40	313	0.9997202395285156	1	2385
Prl___Prlr___Corticotrophs___Lactotrophs	7.571047768605863e-43	1.80503654083262e-40	314	8.488149710412229e-108	7.240297390207071e-105	85
Col6a1___Itga9___Endothelial_cells___Mesenchymal_cells	9.072274287008738e-43	2.156252088976389e-40	315	0.0724802	1	2385
Sema6d___Trem2___Immune_cells___Stem_cells	1.044657810442228e-42	2.475226402772822e-40	316	0.00178116	0.0653312	2048
Lama5___Itga3___Melanotrophs___Stem_cells	1.135974148242629e-42	2.683310750351951e-40	317	0.9857883420896636	1	2385
Lama1___Sv2b___Thyrotrophs___Gonadotrophs	1.329935709922888e-42	3.131835414572706e-40	318	0.00011311	0.00467602	1819
Ccl5___Ccr5___Immune_cells___Immune_cells	1.521378008830831e-42	3.571702396328258e-40	319	0.9212189975990039	1	2385
Lama2___Itga6___Melanotrophs___Mesenchymal_cells	2.341135357924165e-42	5.479470130868299e-40	320	1.245041295268052e-06	6.053234654618943e-05	1548
Lama4___Itga9___Immune_cells___Mesenchymal_cells	2.505721680631501e-42	5.846861632230995e-40	321	3.958353525170432e-06	0.000185745	1605
Jam2___Itga3___Melanotrophs___Melanotrophs	3.149393007784e-42	7.326537933774845e-40	322	0.9933450334607373	1	2385
Tgfb2___Acvr1c___Lactotrophs___Stem_cells	3.727749106563913e-42	8.645787648392901e-40	323	0.9994365898423162	1	2385
Efnb2___Ephb2___Gonadotrophs___Stem_cells	4.27293028672273e-42	9.880379071729435e-40	324	0.3694465417407041	1	2385
Col4a1___Itga1___Mesenchymal_cells___Endothelial_cells	5.66982422908432e-42	1.307107316043766e-39	325	5.312422507313927e-08	2.854497675836283e-06	1407
Vegfa___Nrp1___Endothelial_cells___Gonadotrophs	9.09515124168912e-42	2.090496005009677e-39	326	5.12231175951725e-19	4.801401116805614e-17	807
Bmp6___Bmpr1a___Lactotrophs___Stem_cells	9.757139947652481e-42	2.235957840720398e-39	327	1.876729594421914e-08	1.045534500973701e-06	1358
Lama2___Itgb1___Melanotrophs___Mesenchymal_cells	9.796446653191351e-42	2.238283967615616e-39	328	8.56659185183307e-71	3.425253593090484e-68	187
Lama1___Itga2___Gonadotrophs___Gonadotrophs	1.258517432825888e-41	2.86691764986975e-39	329	0.4368792749132338	1	2385
Lama4___Sv2b___Melanotrophs___Endothelial_cells	1.904252632603199e-41	4.32507604592648e-39	330	0.000834633	0.0314396	1993
Mdk___Sdc4___Stem_cells___Mesenchymal_cells	2.391045568496079e-41	5.414695494037626e-39	331	7.201588892813167e-35	1.207115235179856e-32	450
Lama4___Itga1___Endothelial_cells___Mesenchymal_cells	2.623999227267723e-41	5.924758725826937e-39	332	0.4989386189758574	1	2385
Col26a1___Itga1___Endothelial_cells___Mesenchymal_cells	3.058891731886762e-41	6.886453353818616e-39	333	0.9596877517844654	1	2385
Col18a1___Itga1___Endothelial_cells___Mesenchymal_cells	4.225282750106736e-41	9.484524311197194e-39	334	0.9140254799340575	1	2385
Ccl19___Ccrl2___Immune_cells___Mesenchymal_cells	4.261070960377854e-41	9.536972494380392e-39	335	0.0347049	1	2385
Lama5___Sv2a___Lactotrophs___Stem_cells	4.415153530080122e-41	9.853108178800025e-39	336	0.980286	1	2385
Lama1___Itgav___Immune_cells___Gonadotrophs	4.619775250286651e-41	1.027987032432626e-38	337	7.073150137997081e-10	4.309513197967444e-08	1242
Fgfr2___Fgfr1___Stem_cells___Corticotrophs	4.735757700609343e-41	1.050749661612944e-38	338	6.624251213208656e-20	6.494727220776696e-18	771
Col1a2___Itga9___Immune_cells___Mesenchymal_cells	6.342263235068866e-41	1.403138923034587e-38	339	1.658330931360713e-43	3.668830180680997e-41	342
Frem2___Itgb1___Gonadotrophs___Stem_cells	6.442681986931472e-41	1.42125934900788e-38	340	1.79615127863563e-07	9.342055386827823e-06	1452
Lamc2___Itgb1___Stem_cells___Stem_cells	8.224484661570092e-41	1.8091274011005e-38	341	6.163854103993889e-06	0.000285572	1626
Ncam1___Ncam2___Thyrotrophs___Somatotrophs	9.746355300388304e-41	2.13776557158717e-38	342	5.828568895756424e-118	6.214630632754512e-115	67
Frem2___Itgb1___Lactotrophs___Stem_cells	1.005923639728919e-40	2.200106891690865e-38	343	3.333547497399871e-07	1.685300000633748e-05	1490
Nfasc___Cntn1___Corticotrophs___Thyrotrophs	1.052032214124537e-40	2.294416506992234e-38	344	4.505842994394836e-79	2.083789523112634e-76	161
Angpt2___Tek___Endothelial_cells___Endothelial_cells	1.057630764824487e-40	2.30009224319578e-38	345	0.2022895738891999	1	2385
Vegfa___Nrp1___Mesenchymal_cells___Gonadotrophs	1.142236449570851e-40	2.477072033816515e-38	346	6.588232671971115e-14	4.92955198825098e-12	1014
Lama2___Itgb8___Mesenchymal_cells___Mesenchymal_cells	1.660984461161223e-40	3.591890594334815e-38	347	3.358871363433231e-06	0.000158486	1596
Lrfn5___Ptprs___Lactotrophs___Thyrotrophs	2.22118143794839e-40	4.789828028366853e-38	348	4.146714332326421e-44	9.254043970301367e-42	339
Lama1___Itgb1___Somatotrophs___Gonadotrophs	2.263390444224067e-40	4.867177059177517e-38	349	1.404808910442354e-21	1.495780516584591e-19	711
Col4a6___Itgb1___Stem_cells___Mesenchymal_cells	2.284172471908513e-40	4.898146270836443e-38	350	1.944764388001963e-15	1.551950283810007e-13	950
Col5a2___Itgb1___Endothelial_cells___Mesenchymal_cells	2.325679774410541e-40	4.973262133752724e-38	351	2.837922630023264e-16	2.362955340393232e-14	910
Lama2___Itga6___Thyrotrophs___Mesenchymal_cells	2.529960143965771e-40	5.395069730336341e-38	352	2.919514731395573e-11	1.918906048069407e-09	1153
Lama2___Dag1___Somatotrophs___Mesenchymal_cells	2.540119418133974e-40	5.401729296696041e-38	353	2.916547303192097e-24	3.482121616154807e-22	633
Lama5___Itgav___Stem_cells___Stem_cells	2.988768794362211e-40	6.338253910894822e-38	354	0.9990807233949891	1	2385
Col6a1___Sdc1___Stem_cells___Mesenchymal_cells	3.992197954519869e-40	8.442893795331564e-38	355	0.9557145594740715	1	2385
Itgb2___Icam2___Endothelial_cells___Immune_cells	5.091083666343627e-40	1.073729126322895e-37	356	0.9495942612826539	1	2385
Icam2___Itgb2___Immune_cells___Endothelial_cells	5.76189151074624e-40	1.211875751749255e-37	357	0.9493030857388851	1	2385
Angptl4___Cdh5___Endothelial_cells___Stem_cells	6.394536873361619e-40	1.341262844893711e-37	358	1.904891713181347e-05	0.000838032	1709
Vegfb___Kdr___Endothelial_cells___Stem_cells	8.990793094271493e-40	1.880692629575281e-37	359	9.315224163784932e-10	5.62201606784281e-08	1253
Col6a1___Itga1___Mesenchymal_cells___Mesenchymal_cells	9.051931804750383e-40	1.88833628456218e-37	360	0.8478127916908255	1	2385
Fgf1___Fgfr1___Gonadotrophs___Stem_cells	9.181618022876237e-40	1.910199550130585e-37	361	0.773696	1	2385
Vtn___Itgb5___Immune_cells___Mesenchymal_cells	1.062727002567796e-39	2.204986196219651e-37	362	0.0212481	0.6810828398171542	2337
Lama3___Dag1___Gonadotrophs___Stem_cells	1.402984675168541e-39	2.903119421240263e-37	363	0.0347134	1	2385
Col4a6___Itga9___Endothelial_cells___Mesenchymal_cells	1.68256381727023e-39	3.472278002366082e-37	364	0.5374183297438007	1	2385
Lama4___Itga6___Endothelial_cells___Mesenchymal_cells	1.886878418687479e-39	3.883479070354397e-37	365	2.579297859828977e-06	0.000122531	1585
Lama2___Itgb1___Thyrotrophs___Mesenchymal_cells	1.92791598877881e-39	3.957331084025681e-37	366	1.892639874396319e-66	6.789536005492103e-64	209
Lama1___Itgb1___Thyrotrophs___Gonadotrophs	2.00438857568193e-39	4.10333084177403e-37	367	5.265368484194255e-22	5.653385638644877e-20	705
Lama1___Itga1___Endothelial_cells___Mesenchymal_cells	2.237725772442053e-39	4.568828984696915e-37	368	0.9001038035790856	1	2385
Lama2___Dag1___Thyrotrophs___Mesenchymal_cells	2.451264216604728e-39	4.991541184204996e-37	369	3.119485542815493e-22	3.396876392005711e-20	695
Lamc3___Itga9___Immune_cells___Mesenchymal_cells	2.590268430232571e-39	5.260643310066778e-37	370	0.1854735041704931	1	2385
Lamc2___Itga3___Melanotrophs___Stem_cells	3.277525083736033e-39	6.638847576605054e-37	371	0.9839500337816084	1	2385
Mdk___Itga4___Immune_cells___Stem_cells	3.826443001007353e-39	7.73032112485088e-37	372	0.000237006	0.00950114	1876
Lama2___Sv2c___Gonadotrophs___Mesenchymal_cells	3.959903552760333e-39	7.978945822620944e-37	373	0.3772039635608158	1	2385
Nrg1___Lgr4___Gonadotrophs___Somatotrophs	4.254856731979846e-39	8.55081404338641e-37	374	1.829067094336001e-169	1.002968941179146e-165	11
Lama1___Dag1___Lactotrophs___Gonadotrophs	4.395908059242668e-39	8.811213206266327e-37	375	0.000318841	0.0126431	1897
Fgf1___Fgfr2___Stem_cells___Stem_cells	7.374965316187503e-39	1.474397688433329e-36	376	1.191591521325868e-06	5.79703989231087e-05	1547
Col24a1___Itgb1___Stem_cells___Thyrotrophs	8.201592205373551e-39	1.635397485751486e-36	377	1.143787987124645e-12	8.063127638528182e-11	1075
Sema6d___Trem2___Immune_cells___Endothelial_cells	9.440412877030456e-39	1.877541596261013e-36	378	0.0308716	0.9709067869745445	2381
Itga9___Vcam1___Immune_cells___Immune_cells	1.189838623460304e-38	2.360277035773233e-36	379	1.886968081140186e-05	0.000831577	1706
Tgfb1___Tgfbr1___Immune_cells___Endothelial_cells	1.210072011267137e-38	2.394227274045537e-36	380	1.986510181195658e-23	2.276155225376261e-21	660
Fam3c___Glra2___Lactotrophs___Stem_cells	1.631020013980211e-38	3.218811708309687e-36	381	0.5295069982840455	1	2385
Nsmf___Gnrhr___Gonadotrophs___Thyrotrophs	1.762025603927578e-38	3.46843445097221e-36	382	0.3944005017008734	1	2385
Vegfb___Flt1___Endothelial_cells___Stem_cells	1.837311504474377e-38	3.607380227288835e-36	383	9.69662407122584e-09	5.505918145887105e-07	1332
Col4a6___Itga1___Mesenchymal_cells___Mesenchymal_cells	1.894364925826459e-38	3.709910739560496e-36	384	0.9919877250908541	1	2385
Col6a1___Sdc4___Mesenchymal_cells___Mesenchymal_cells	2.493161180713958e-38	4.870165157308647e-36	385	4.691650006573171e-06	0.000218684	1616
Spp1___Cd44___Immune_cells___Gonadotrophs	3.101720353420439e-38	6.043552533292734e-36	386	8.7384733748938e-08	4.62332089949843e-06	1428
Tgfb1___Egfr___Stem_cells___Immune_cells	3.236234633454743e-38	6.289683457612333e-36	387	5.389630905049842e-10	3.315357171071886e-08	1231
Spp1___Ptger4___Immune_cells___Gonadotrophs	3.844222705843236e-38	7.452452851133317e-36	388	2.497597028054635e-08	1.376439527973627e-06	1373
Col4a2___Itga1___Mesenchymal_cells___Endothelial_cells	4.472819844489148e-38	8.649216791979532e-36	389	0.00107668	0.0402608	2008
Bmp6___Bmpr1a___Melanotrophs___Stem_cells	5.173940137629515e-38	9.979854533308549e-36	390	4.379848663263616e-08	2.369532079140835e-06	1398
Fgf1___Tgfbr3___Gonadotrophs___Corticotrophs	5.641699729327606e-38	1.085482823360278e-35	391	2.774774436915165e-18	2.523894060989814e-16	832
Il16___Grin2a___Stem_cells___Melanotrophs	5.664253013856176e-38	1.087097599051812e-35	392	0.9737857071790271	1	2385
Col4a6___Sdc4___Mesenchymal_cells___Mesenchymal_cells	6.091749571807429e-38	1.166228236603702e-35	393	0.2826890150687237	1	2385
Lama4___Itgav___Immune_cells___Endothelial_cells	7.038318200370858e-38	1.344091168965847e-35	394	3.782751836942221e-06	0.00017794	1601
Lama5___Dag1___Melanotrophs___Stem_cells	7.24807497113028e-38	1.38071331875608e-35	395	0.7088340765880996	1	2385
Itga4___Vcam1___Immune_cells___Immune_cells	8.533380925726032e-38	1.621532475958074e-35	396	0.9338107055753021	1	2385
Bmp6___Bmpr2___Gonadotrophs___Stem_cells	9.779351586927924e-38	1.849140497479975e-35	397	1.043934981249488e-09	6.270879857241154e-08	1258
Lama1___Sv2a___Thyrotrophs___Gonadotrophs	9.761739992658074e-38	1.849140497479975e-35	397	0.0042591	0.1495047466536235	2138
Lama3___Sv2a___Melanotrophs___Stem_cells	1.164520783908018e-37	2.196537986728123e-35	398	0.5275319151733271	1	2385
Jam2___Itgav___Stem_cells___Melanotrophs	1.405634166881509e-37	2.644831601895258e-35	399	0.9926563417642191	1	2385
Col4a1___Itga9___Endothelial_cells___Endothelial_cells	1.557114158359179e-37	2.922691853864934e-35	400	1.933443291778713e-20	1.937708982592168e-18	755
Frem2___Itgb1___Melanotrophs___Stem_cells	2.217866037316019e-37	4.145911578957213e-35	401	0.000127767	0.00525365	1829
Lama2___Itga3___Stem_cells___Mesenchymal_cells	2.21960642831275e-37	4.145911578957213e-35	401	8.007555963142312e-05	0.00336655	1788
Lama2___Itgb8___Melanotrophs___Mesenchymal_cells	2.291075302091964e-37	4.269018443356747e-35	402	0.0466602	1	2385
Bmp4___Bmpr1b___Mesenchymal_cells___Mesenchymal_cells	2.695953791815576e-37	5.011275463532443e-35	403	0.8794821831435972	1	2385
Lamc2___Sv2a___Melanotrophs___Stem_cells	2.833279009718779e-37	5.253816335678767e-35	404	0.8915638911247719	1	2385
Lrfn5___Ptprf___Stem_cells___Lactotrophs	2.90276649048463e-37	5.369698330313603e-35	405	7.888357691855228e-09	4.50246343231252e-07	1325
Pdgfd___Pdgfrb___Mesenchymal_cells___Somatotrophs	3.143318303716345e-37	5.800706799471154e-35	406	8.328446837218599e-11	5.354828603403975e-09	1179
Lama2___Itgav___Gonadotrophs___Mesenchymal_cells	3.443419313045447e-37	6.33927715211477e-35	407	1.833997671285863e-10	1.155945543735176e-08	1203
Lama2___Itga3___Mesenchymal_cells___Mesenchymal_cells	3.594474436950139e-37	6.601536077756586e-35	408	9.165092967616948e-07	4.495814837258693e-05	1534
Fgf1___Fgfr2___Melanotrophs___Stem_cells	4.143586688207514e-37	7.591861729522736e-35	409	3.180153389873602e-05	0.00137853	1734
Lama1___Dag1___Somatotrophs___Gonadotrophs	4.550246353351771e-37	8.317091959534813e-35	410	6.261019524914224e-07	3.104988423179199e-05	1518
Lamc2___Itgav___Stem_cells___Stem_cells	4.929218008427279e-37	8.988388059120043e-35	411	0.749921	1	2385
Col6a1___Itga3___Corticotrophs___Mesenchymal_cells	4.990424685190454e-37	9.078433949227155e-35	412	0.1867627943353183	1	2385
Lama2___Itga2___Corticotrophs___Mesenchymal_cells	5.093667836765538e-37	9.244344826492993e-35	413	0.7943107581279023	1	2385
Sema6a___Plxna2___Endothelial_cells___Endothelial_cells	5.915584340358946e-37	1.071069561851453e-34	414	1.092010843563948e-16	9.3147311610623e-15	888
Lama4___Sv2b___Melanotrophs___Mesenchymal_cells	6.447936303917881e-37	1.164709699095228e-34	415	0.0103925	0.3496142820687497	2231
Lama4___Itgb8___Stem_cells___Endothelial_cells	6.592468439365142e-37	1.1880216188301e-34	416	0.9909682740935727	1	2385
Mdk___Itga4___Immune_cells___Mesenchymal_cells	8.443457272080039e-37	1.518022883654128e-34	417	0.000109905	0.0045533	1815
Col14a1___Itga1___Endothelial_cells___Mesenchymal_cells	8.541122894436577e-37	1.531994073558415e-34	418	0.9996781939870023	1	2385
Col6a2___Itgb1___Endothelial_cells___Mesenchymal_cells	9.878086621322726e-37	1.767670936672085e-34	419	1.15347045842348e-15	9.311332662745752e-14	939
Grn___Tnfrsf1b___Immune_cells___Immune_cells	1.119330011142651e-36	1.998368502916516e-34	420	2.446513828343089e-05	0.00106775	1722
Lamc1___Itgb8___Stem_cells___Stem_cells	1.701926900875352e-36	3.031443764577724e-34	421	0.154604	1	2385
App___Cd74___Immune_cells___Endothelial_cells	2.626498420771649e-36	4.667445770005064e-34	422	8.935136637999474e-100	6.124477719308764e-97	107
Col4a2___Itga9___Immune_cells___Mesenchymal_cells	2.828903214429023e-36	5.015521267170938e-34	423	8.043849559165292e-12	5.412079638979494e-10	1126
Vegfb___Flt1___Endothelial_cells___Gonadotrophs	3.107446400655153e-36	5.496671721933075e-34	424	1.80611195300275e-07	9.38346698303861e-06	1453
Bmp6___Acvr1___Somatotrophs___Stem_cells	3.17144618572542e-36	5.596982809929996e-34	425	1.008711658652848e-06	4.926067768646341e-05	1541
Col3a1___Itga2___Gonadotrophs___Mesenchymal_cells	3.274762295615765e-36	5.766060244773547e-34	426	0.9966335553970063	1	2385
Lama2___Itga6___Corticotrophs___Mesenchymal_cells	3.687574946513181e-36	6.478065013017629e-34	427	3.952193794988837e-08	2.14269749609815e-06	1395
Sema3d___Nrp1___Mesenchymal_cells___Endothelial_cells	5.927566859236373e-36	1.038934658029035e-33	428	2.046967417315656e-07	1.056783064289883e-05	1461
Angptl4___Cdh11___Mesenchymal_cells___Stem_cells	6.138926608223636e-36	1.073529058739682e-33	429	0.00122063	0.0453566	2021
Lama1___Itga3___Gonadotrophs___Gonadotrophs	6.559765645429463e-36	1.144515110986306e-33	430	0.2321381664544317	1	2385
Lamc2___Sv2a___Lactotrophs___Stem_cells	7.159623871892727e-36	1.246342777826151e-33	431	0.9242350879603839	1	2385
Col6a2___Cd44___Immune_cells___Mesenchymal_cells	7.636877468754564e-36	1.326415037101401e-33	432	0.7815577774973699	1	2385
Egf___Egfr___Stem_cells___Lactotrophs	1.024455630083196e-35	1.775314543247333e-33	433	4.133763528835339e-11	2.698510989329593e-09	1161
Fgf10___Fgfr1___Mesenchymal_cells___Mesenchymal_cells	1.168193581950307e-35	2.015304563881867e-33	434	0.7079398855241278	1	2385
Lamc2___Sv2b___Corticotrophs___Stem_cells	1.167149412672942e-35	2.015304563881867e-33	434	0.8941840201778701	1	2385
Efna5___Epha3___Corticotrophs___Thyrotrophs	1.190057058070741e-35	2.048419064821361e-33	435	1.350203436278694e-59	4.179587403212864e-57	243
Ptn___Ptprz1___Corticotrophs___Somatotrophs	1.614638636892625e-35	2.773024463436463e-33	436	1.720533982272721e-13	1.260340393941742e-11	1035
Lama3___Sv2b___Corticotrophs___Stem_cells	1.632269840921747e-35	2.797047397717e-33	437	0.8643108565442346	1	2385
Tnxb___Itgb1___Stem_cells___Melanotrophs	1.678203101685152e-35	2.869353539270989e-33	438	1.859024487716241e-05	0.000820204	1704
Cadm1___Cadm1___Thyrotrophs___Thyrotrophs	1.747982837451692e-35	2.982019876629532e-33	439	1.617491534220421e-195	1.552165094882094e-191	5
Tnf___Tnfrsf1b___Immune_cells___Immune_cells	1.788050390184574e-35	3.043610651975156e-33	440	0.2709894545288946	1	2385
Lgals9___Mrc2___Mesenchymal_cells___Immune_cells	2.01007311977819e-35	3.413966887881678e-33	441	0.8464866264543345	1	2385
Slit1___Robo1___Stem_cells___Melanotrophs	2.257781644162421e-35	3.826217197366555e-33	442	1.137889981222453e-29	1.657583984221376e-27	519
Mdk___Ptprz1___Corticotrophs___Stem_cells	2.294423098357697e-35	3.879748168233965e-33	443	5.424182052671641e-18	4.870281076041511e-16	843
Col4a6___Itga3___Corticotrophs___Mesenchymal_cells	3.767755357898685e-35	6.357072770780751e-33	444	0.9906405482060705	1	2385
Lama5___Sv2a___Gonadotrophs___Stem_cells	4.958475178263743e-35	8.347745196494064e-33	445	0.9091522517354992	1	2385
Col4a1___Itga3___Corticotrophs___Endothelial_cells	6.353689082641857e-35	1.067322444606855e-32	446	2.619246345732465e-10	1.637434224067879e-08	1212
Col4a5___Sdc4___Mesenchymal_cells___Mesenchymal_cells	6.482058064477285e-35	1.086508985921085e-32	447	0.000408502	0.015927	1928
Slit2___Robo2___Lactotrophs___Lactotrophs	7.161178895502119e-35	1.197726672393904e-32	448	2.201331311115672e-97	1.444393191649906e-94	112
Lamc3___Itga6___Endothelial_cells___Mesenchymal_cells	8.996354026257224e-35	1.501393700525524e-32	449	0.3954498799891406	1	2385
Nrg1___Neto2___Corticotrophs___Somatotrophs	1.120649255724297e-34	1.866184874462008e-32	450	5.436251856361205e-103	3.974624940580889e-100	100
Wnt5b___Fzd2___Mesenchymal_cells___Melanotrophs	1.202092513586927e-34	1.997477060076943e-32	451	0.99986	1	2385
Tgfb2___Tgfbr2___Immune_cells___Stem_cells	1.467474657135859e-34	2.433187083232456e-32	452	0.000493304	0.0191265	1939
Col4a1___Sdc1___Stem_cells___Endothelial_cells	1.690025463341579e-34	2.796154413691156e-32	453	0.00171911	0.0631759	2044
Fgf1___Fgfr1___Mesenchymal_cells___Stem_cells	1.843236251113896e-34	3.043083951865864e-32	454	0.00238895	0.086183	2082
Nrxn2___Nlgn2___Melanotrophs___Melanotrophs	1.988883553114581e-34	3.276493594185693e-32	455	0.9960156127643024	1	2385
Rarres2___Cmklr1___Immune_cells___Mesenchymal_cells	2.070289350731816e-34	3.40329856887218e-32	456	0.6510479622469302	1	2385
Mmp2___Itgav___Immune_cells___Mesenchymal_cells	2.420907869482072e-34	3.971168295561308e-32	457	0.0703865	1	2385
Lamc2___Itga1___Endothelial_cells___Stem_cells	2.431532111366131e-34	3.980091442589904e-32	458	0.7838795691102607	1	2385
Tnxb___Sdc4___Stem_cells___Corticotrophs	3.433724607757427e-34	5.608587327934679e-32	459	1.211066278156568e-05	0.000546896	1665
Il1b___Il1r1___Somatotrophs___Immune_cells	3.476124555394879e-34	5.665787813017186e-32	460	8.368572217043151e-16	6.820031003505156e-14	930
Frem2___Itga8___Mesenchymal_cells___Stem_cells	3.710620039382519e-34	6.035181987359249e-32	461	0.9999969891121004	1	2385
Cx3cl1___Cx3cr1___Immune_cells___Stem_cells	4.856235301686552e-34	7.881782830341964e-32	462	4.380970760512899e-12	3.002881645659061e-10	1105
Bmp6___Acvr2a___Lactotrophs___Stem_cells	5.494265638853743e-34	8.898507992176435e-32	463	0.00249885	0.0899362	2087
Angpt1___Tek___Endothelial_cells___Mesenchymal_cells	5.513767030915364e-34	8.911292235712456e-32	464	7.631306439986993e-21	7.83218935951018e-19	737
Slit2___Robo1___Lactotrophs___Lactotrophs	5.960680443201516e-34	9.613350355969268e-32	465	1.052945625134539e-82	5.215069851351833e-80	150
Col1a1___Itga2___Gonadotrophs___Mesenchymal_cells	6.227787132513093e-34	1.002308155924314e-31	466	0.9881709463154079	1	2385
Lama5___Itga1___Endothelial_cells___Stem_cells	7.783362138627435e-34	1.250043782469225e-31	467	1	1	2385
Pdgfa___Pdgfra___Mesenchymal_cells___Stem_cells	8.055928911126965e-34	1.291118176572664e-31	468	0.4844255246725261	1	2385
Lgals9___Lrp1___Mesenchymal_cells___Immune_cells	8.808987079731473e-34	1.408869019008136e-31	469	5.066661479227709e-12	3.46052077490064e-10	1109
Lama5___Itgb1___Corticotrophs___Stem_cells	1.29563492830412e-33	2.067871056361309e-31	470	0.000119952	0.0049482	1823
Col4a1___Itga11___Mesenchymal_cells___Endothelial_cells	1.326132120750925e-33	2.112154289998501e-31	471	0.0903282	1	2385
Cxcl12___Cxcr4___Immune_cells___Mesenchymal_cells	1.632469562113123e-33	2.594680244593423e-31	472	0.0326	1	2385
Bmp6___Acvr1___Corticotrophs___Stem_cells	1.834518375250341e-33	2.909796304743666e-31	473	8.701748517062855e-05	0.00364245	1796
Lama2___Itga3___Gonadotrophs___Mesenchymal_cells	2.102863121523616e-33	3.328550494355598e-31	474	0.000188521	0.00766556	1849
Pgf___Flt1___Endothelial_cells___Mesenchymal_cells	2.286467538589205e-33	3.611724824484664e-31	475	0.0842553	1	2385
Lamc2___Dag1___Melanotrophs___Stem_cells	2.531209617566492e-33	3.990111522196345e-31	476	0.9281920943788392	1	2385
Col4a2___Itga3___Corticotrophs___Endothelial_cells	2.934134850071803e-33	4.615790948876276e-31	477	3.410827533382589e-05	0.00147602	1737
Col6a2___Itgb8___Stem_cells___Mesenchymal_cells	3.150585254813004e-33	4.946161133471156e-31	478	0.924636	1	2385
Npnt___Itga8___Mesenchymal_cells___Stem_cells	4.619150534243286e-33	7.236889129863732e-31	479	0.8531313413346546	1	2385
Bmp6___Acvr2a___Corticotrophs___Stem_cells	5.159282808651715e-33	8.066659509926345e-31	480	0.00246088	0.0886529	2085
Egf___Egfr___Stem_cells___Corticotrophs	9.26024911168417e-33	1.444918829379841e-30	481	4.609312592851551e-08	2.486664219540553e-06	1402
Lamc2___Dag1___Corticotrophs___Stem_cells	1.307562872862421e-32	2.036111443950816e-30	482	0.9851543283527463	1	2385
Lama2___Itgb1___Somatotrophs___Mesenchymal_cells	1.409652289859758e-32	2.1906396081021e-30	483	4.369385586773553e-67	1.582232840146315e-64	207
Col5a2___Itgb1___Mesenchymal_cells___Mesenchymal_cells	1.538892216101945e-32	2.386650839150105e-30	484	1.214310584575463e-12	8.552422868557223e-11	1076
Icam2___Itgam___Immune_cells___Endothelial_cells	1.557378607474141e-32	2.410451578975451e-30	485	0.9999983729306554	1	2385
Lamc3___Itga1___Endothelial_cells___Mesenchymal_cells	2.018688537422412e-32	3.11816298449459e-30	486	0.9907394634014071	1	2385
Tgfb1___Itgav___Immune_cells___Immune_cells	2.25031371410512e-32	3.468962520444497e-30	487	1.065398583909387e-05	0.000483962	1655
Lama2___Sv2c___Somatotrophs___Mesenchymal_cells	2.493197425270589e-32	3.835676816444847e-30	488	0.95809	1	2385
Col4a1___Cd44___Immune_cells___Mesenchymal_cells	2.626766802639105e-32	4.033085213436028e-30	489	1.375020667708233e-08	7.71629836544542e-07	1348
Fgf9___Fgfr1___Stem_cells___Melanotrophs	2.646583393011057e-32	4.055400409143031e-30	490	0.81923	1	2385
Pdgfd___Pdgfra___Mesenchymal_cells___Somatotrophs	3.381824494220049e-32	5.171698896350178e-30	491	1.277894860293414e-05	0.000575045	1671
Tnxb___Itgav___Stem_cells___Corticotrophs	3.504507719181836e-32	5.348659107234002e-30	492	0.8801058169716482	1	2385
Lamc3___Sv2b___Melanotrophs___Mesenchymal_cells	4.063372977822889e-32	6.189307145525504e-30	493	0.989532	1	2385
Npnt___Itgb1___Lactotrophs___Stem_cells	4.493663151755462e-32	6.831168841527031e-30	494	0.0201449	0.6476158879985142	2331
Fgfr2___Fgfr1___Stem_cells___Lactotrophs	4.556598973452632e-32	6.913153094723025e-30	495	1.137159528003678e-12	8.023768364459039e-11	1074
Il1b___Adrb2___Immune_cells___Immune_cells	5.29664977729047e-32	8.02008889058801e-30	496	0.000113324	0.00468234	1820
Csf1___Csf1r___Immune_cells___Mesenchymal_cells	5.428371043952463e-32	8.203358595928871e-30	497	0.2417107104314286	1	2385
Thbs2___Sdc4___Stem_cells___Mesenchymal_cells	5.446565991004225e-32	8.214684176098297e-30	498	0.0896755	1	2385
Csf1___Csf1r___Immune_cells___Endothelial_cells	5.877927930608422e-32	8.847895084409372e-30	499	0.00290685	0.103987	2099
Col1a1___Itgb8___Mesenchymal_cells___Mesenchymal_cells	6.42229695491947e-32	9.648401466383812e-30	500	0.8575882571139581	1	2385
Spp1___Itga4___Immune_cells___Mesenchymal_cells	6.619177703941074e-32	9.924758850661178e-30	501	0.1335351878589323	1	2385
Bmp6___Bmpr2___Corticotrophs___Stem_cells	1.02826166575769e-31	1.538764518880158e-29	502	9.35927006818421e-07	4.588134124293957e-05	1535
Col4a2___Cd44___Immune_cells___Mesenchymal_cells	1.110887635022887e-31	1.659177681966381e-29	503	0.0229217	0.7301565534622342	2350
Lama1___Dag1___Thyrotrophs___Gonadotrophs	1.390375967367387e-31	2.072578109491786e-29	504	0.00322512	0.1149439517603583	2107
Col1a1___Itgb1___Gonadotrophs___Mesenchymal_cells	1.429997434077891e-31	2.127509166990806e-29	505	7.439401858096291e-25	9.065324464193559e-23	620
Lamb1___Itgb8___Stem_cells___Mesenchymal_cells	1.433588246235842e-31	2.128726036272327e-29	506	0.7890549365458535	1	2385
Tgfb2___Acvr1___Lactotrophs___Stem_cells	1.566795517108556e-31	2.322033302179667e-29	507	0.9714954750731752	1	2385
Bmp6___Bmpr1a___Thyrotrophs___Stem_cells	1.693121424152563e-31	2.504416928916534e-29	508	5.031741348516356e-12	3.439730646342405e-10	1108
Lamb1___Itga6___Stem_cells___Mesenchymal_cells	1.950486975450776e-31	2.879556434968859e-29	509	0.187468	1	2385
Spp1___Itgav___Immune_cells___Gonadotrophs	2.280630311633679e-31	3.360493443259231e-29	510	2.434798871933075e-18	2.219917750587057e-16	830
Efnb2___Epha4___Corticotrophs___Stem_cells	2.426311220329855e-31	3.568304330910011e-29	511	0.999817	1	2385
Tshb___Tshr___Thyrotrophs___Thyrotrophs	2.480034476401392e-31	3.633392494634704e-29	512	0.000305923	0.0121434	1895
Lamc2___Sv2a___Gonadotrophs___Stem_cells	2.478254780601828e-31	3.633392494634704e-29	512	0.998452	1	2385
Ncam1___Ncam2___Somatotrophs___Corticotrophs	2.694198409908827e-31	3.939636528196013e-29	513	5.666700358771129e-104	4.394211311540412e-101	94
Lama4___Cd44___Immune_cells___Endothelial_cells	2.708664398276613e-31	3.9532596424201e-29	514	0.8450465179288038	1	2385
Egf___Egfr___Stem_cells___Thyrotrophs	3.666391924605494e-31	5.340896426186703e-29	515	2.520286416771099e-07	1.289006448561629e-05	1474
Lama1___Itga6___Thyrotrophs___Gonadotrophs	3.931460408699425e-31	5.716179623398603e-29	516	0.0279773	0.8849556298098147	2367
Cntn1___Nrcam___Corticotrophs___Corticotrophs	4.341924461208346e-31	6.30104345864846e-29	517	5.858362793870366e-57	1.736450398929089e-54	254
Nfasc___Cntn1___Corticotrophs___Corticotrophs	4.525346207575257e-31	6.554835905836696e-29	518	2.939995674732723e-64	9.942754535398963e-62	222
Col4a2___Itga11___Mesenchymal_cells___Endothelial_cells	4.624569733514386e-31	6.685943387423088e-29	519	0.9049872145685205	1	2385
Lama1___Cd44___Immune_cells___Gonadotrophs	4.753942256538622e-31	6.860063779928825e-29	520	0.4961255754429577	1	2385
Col4a1___Itgb1___Endothelial_cells___Endothelial_cells	6.515922964981984e-31	9.385007318924989e-29	521	5.384380305091374e-56	1.589821121698306e-53	255
Lama2___Itgav___Corticotrophs___Mesenchymal_cells	6.578513458707354e-31	9.457413852275372e-29	522	1.979671430308492e-08	1.100488023413125e-06	1361
Spp1___Itgb5___Immune_cells___Mesenchymal_cells	7.27555758989831e-31	1.043994917044679e-28	523	3.243363077183821e-13	2.346745900775917e-11	1048
Col3a1___Itgb1___Immune_cells___Mesenchymal_cells	7.791142497970633e-31	1.11589219855729e-28	524	9.225298072294018e-26	1.162917746653431e-23	600
Col1a2___Cd44___Immune_cells___Mesenchymal_cells	9.847222655196184e-31	1.407749415301221e-28	525	4.533567426409311e-17	3.932626415344818e-15	873
Lama3___Itga3___Melanotrophs___Stem_cells	1.009172278882142e-30	1.440021313708237e-28	526	0.884173	1	2385
Col6a1___Itgav___Mesenchymal_cells___Mesenchymal_cells	1.273870178086427e-30	1.814355096503097e-28	527	0.0168545	0.5501298819020212	2298
Lamc1___Itga1___Endothelial_cells___Mesenchymal_cells	1.294063165578706e-30	1.839702502931697e-28	528	5.106945259619648e-05	0.00218781	1755
Frem2___Itgb1___Somatotrophs___Stem_cells	1.308627480104496e-30	1.856969002220741e-28	529	8.556997236060195e-06	0.000391252	1645
Lama4___Itgav___Immune_cells___Mesenchymal_cells	1.469668436062811e-30	2.081641626717821e-28	530	0.000321669	0.0127421	1899
Ptn___Ptprz1___Corticotrophs___Lactotrophs	1.509963819219833e-30	2.134777392959252e-28	531	6.124441452715937e-12	4.157093243886381e-10	1116
Col4a6___Itgav___Mesenchymal_cells___Mesenchymal_cells	1.574277936038274e-30	2.22161292043607e-28	532	0.796775	1	2385
Vegfb___Kdr___Endothelial_cells___Gonadotrophs	1.582440563686247e-30	2.229034488690449e-28	533	1.433654771500275e-06	6.957031804886513e-05	1551
Col4a6___Itgav___Stem_cells___Mesenchymal_cells	2.039373449477834e-30	2.867411361592744e-28	534	0.9508210556515934	1	2385
Lamb1___Itga1___Mesenchymal_cells___Mesenchymal_cells	2.103365941372364e-30	2.951979889455485e-28	535	0.9934689321412598	1	2385
Lama1___Itga9___Immune_cells___Mesenchymal_cells	2.410785648883024e-30	3.377255537939797e-28	536	0.000549715	0.021164	1952
Mdk___Ptprz1___Corticotrophs___Mesenchymal_cells	2.75289641050045e-30	3.849491885932769e-28	537	2.060726177238709e-16	1.734647893645158e-14	900
Ncam1___Ncam2___Thyrotrophs___Gonadotrophs	2.769891375954719e-30	3.866214382557597e-28	538	2.760025998809835e-103	2.077298391202276e-100	97
Ptn___Ptprz1___Corticotrophs___Thyrotrophs	2.870209754384703e-30	3.998967924398535e-28	539	1.82113037842142e-14	1.39806358021034e-12	988
Lama3___Itgav___Stem_cells___Stem_cells	3.076657428747117e-30	4.278839024411004e-28	540	0.9799669695177134	1	2385
Col6a1___Itga11___Mesenchymal_cells___Mesenchymal_cells	3.384307639047201e-30	4.698190111067172e-28	541	0.9996630858048238	1	2385
Lamc1___Itga6___Stem_cells___Stem_cells	3.46835330023315e-30	4.806173547032468e-28	542	2.011435293308874e-05	0.000882376	1714
Col4a5___Itgb1___Stem_cells___Mesenchymal_cells	3.89596759580233e-30	5.389000655173856e-28	543	2.34535014790136e-27	3.136762813662709e-25	566
Col4a1___Itgav___Immune_cells___Mesenchymal_cells	3.983361427105986e-30	5.499976140242796e-28	544	2.20181661801948e-18	2.012276904151637e-16	828
Col1a1___Itgb1___Immune_cells___Mesenchymal_cells	4.799407478062109e-30	6.614824285158888e-28	545	3.633016869661978e-27	4.842067223386813e-25	568
Bmp6___Acvr2a___Gonadotrophs___Stem_cells	5.262992155716711e-30	7.240764243767316e-28	546	0.00149516	0.0551571	2036
Sema6a___Plxna4___Gonadotrophs___Stem_cells	5.534817140337915e-30	7.601115868454408e-28	547	0.000105463	0.0043811	1810
Col4a2___Itgav___Immune_cells___Mesenchymal_cells	6.958959956325108e-30	9.539864230127182e-28	548	1.133389185919001e-09	6.792283716925513e-08	1261
Bmp6___Acvr1___Melanotrophs___Stem_cells	7.060417536842195e-30	9.661696860710134e-28	549	0.000631804	0.0241549	1966
Col6a1___Itgb1___Stem_cells___Mesenchymal_cells	7.257925571401385e-30	9.914300501617666e-28	550	7.907301938864652e-19	7.349100030807511e-17	814
Bmp4___Bmpr2___Endothelial_cells___Mesenchymal_cells	7.557059070439463e-30	1.030458024473476e-27	551	0.000586555	0.0225034	1959
Col4a1___Itgb8___Stem_cells___Mesenchymal_cells	7.62084204317038e-30	1.037312806404516e-27	552	4.538632064222417e-05	0.0019476	1752
Tnxb___Itgb1___Corticotrophs___Corticotrophs	7.863624493717315e-30	1.068464758864043e-27	553	3.38067158076854e-06	0.000159417	1597
Lamc3___Itgav___Immune_cells___Mesenchymal_cells	8.181587781137324e-30	1.109703732102705e-27	554	0.2724502151282947	1	2385
Slit2___Robo2___Somatotrophs___Stem_cells	8.555363699554928e-30	1.15835399621011e-27	555	1.026374285338453e-104	8.207679949077889e-102	91
Frem2___Itgb1___Thyrotrophs___Stem_cells	8.935168232612677e-30	1.207647764171554e-27	556	0.000363857	0.0143099	1912
Col6a2___Itgb1___Mesenchymal_cells___Mesenchymal_cells	1.098112341592307e-29	1.481563907762738e-27	557	1.148428620167075e-13	8.469137054909335e-12	1029
Lama5___Sv2a___Corticotrophs___Stem_cells	1.112995374887369e-29	1.499009507626815e-27	558	0.9999756293673729	1	2385
Lama1___Dag1___Stem_cells___Gonadotrophs	1.202460635132565e-29	1.616667259167984e-27	559	0.00113451	0.0423409	2012
Wnt5b___Sfrp4___Mesenchymal_cells___Melanotrophs	1.261988929636393e-29	1.693734757679305e-27	560	0.9787700077190233	1	2385
Egf___Egfr___Corticotrophs___Somatotrophs	1.336722814206411e-29	1.790905300590087e-27	561	7.784303289583558e-05	0.00327448	1787
Sema3d___Nrp1___Endothelial_cells___Mesenchymal_cells	1.389713068520894e-29	1.858656490544957e-27	562	4.738235274273994e-05	0.00203212	1753
Lamb1___Itga9___Endothelial_cells___Mesenchymal_cells	1.658469405082782e-29	2.213874501577575e-27	563	0.275943	1	2385
Lama5___Itga6___Endothelial_cells___Stem_cells	1.661076362735848e-29	2.213874501577575e-27	563	0.6808880288402597	1	2385
Pgf___Kdr___Endothelial_cells___Mesenchymal_cells	1.670118716530901e-29	2.222068349209025e-27	564	0.0288565	0.9108907838668892	2372
Bmp6___Acvr1___Thyrotrophs___Stem_cells	1.709482018386362e-29	2.270505624039838e-27	565	0.000366378	0.0144017	1913
Col1a1___Itgb1___Somatotrophs___Mesenchymal_cells	1.765479285510848e-29	2.340830384618001e-27	566	4.066018822404232e-24	4.839444945382179e-22	635
Col1a2___Itgb8___Stem_cells___Lactotrophs	1.809738859364996e-29	2.395376594734334e-27	567	0.1646010563003622	1	2385
Col1a1___Itgav___Endothelial_cells___Mesenchymal_cells	1.970665009321294e-29	2.603889537015257e-27	568	0.00108336	0.0404909	2009
Fn1___Sdc4___Stem_cells___Mesenchymal_cells	2.232850747115421e-29	2.945252903871199e-27	569	0.1179138359894421	1	2385
Cadm1___Cadm1___Thyrotrophs___Corticotrophs	2.346455463334297e-29	3.089794845020766e-27	570	4.011213841308526e-180	2.799426139849221e-176	8
Col5a2___Itga1___Mesenchymal_cells___Mesenchymal_cells	2.372078294435208e-29	3.118186277148912e-27	571	0.9999889814389746	1	2385
Prl___Prlr___Lactotrophs___Lactotrophs	2.403941309872222e-29	3.154669579787703e-27	572	4.54908979796151e-113	4.42062119873047e-110	74
Cadm1___Cadm1___Corticotrophs___Thyrotrophs	2.435525240351241e-29	3.190662750452635e-27	573	1.355138309399833e-180	1.040326128743158e-176	7
Cadm1___Cadm1___Thyrotrophs___Gonadotrophs	2.5059457053358e-29	3.277324460867531e-27	574	1.417710984015853e-179	9.069687877659417e-176	9
Cadm1___Cadm1___Gonadotrophs___Thyrotrophs	2.718214131172656e-29	3.548887425782205e-27	575	2.940054279280119e-179	1.736192515123503e-175	10
Fbn1___Itgb1___Endothelial_cells___Mesenchymal_cells	2.748803300596092e-29	3.582731419074048e-27	576	3.765548570125125e-22	4.083014098586662e-20	698
Lama4___Itga9___Endothelial_cells___Endothelial_cells	2.874052164947485e-29	3.739628994082262e-27	577	0.8348102481821678	1	2385
Il33___Il1rap___Melanotrophs___Mesenchymal_cells	2.923585360108536e-29	3.79764339272711e-27	578	0.3575385900135661	1	2385
Col4a2___Sdc1___Stem_cells___Endothelial_cells	2.973857346507619e-29	3.856419841791274e-27	579	0.2242492839738692	1	2385
Mdk___Itga6___Endothelial_cells___Stem_cells	3.414556791157193e-29	4.420440308606181e-27	580	2.994000175763744e-19	2.837609870286504e-17	798
Nfasc___Cntn1___Gonadotrophs___Gonadotrophs	3.531381589321495e-29	4.563983724421244e-27	581	5.923069663151187e-79	2.706596041490794e-76	163
Col3a1___Itgb1___Gonadotrophs___Mesenchymal_cells	3.567400861031265e-29	4.602786499168221e-27	582	4.016477006613699e-23	4.568013678825586e-21	665
Nfasc___Cntn1___Thyrotrophs___Gonadotrophs	3.73460608328727e-29	4.81043581221276e-27	583	9.798244780217912e-78	4.373264264724121e-75	167
Col4a4___Itgb8___Stem_cells___Stem_cells	4.2390952917691e-29	5.451107310784289e-27	584	0.9999943393934859	1	2385
Nrg1___Adgrl1___Gonadotrophs___Somatotrophs	5.348798878276303e-29	6.866587643585175e-27	585	3.728877849461564e-158	1.244618363588325e-154	19
Col4a2___Itgb1___Endothelial_cells___Endothelial_cells	5.396536072076617e-29	6.916305137182802e-27	586	5.058790552555295e-42	1.069857553523739e-39	358
Lgals9___Havcr2___Immune_cells___Endothelial_cells	5.815649046000316e-29	7.441026026873304e-27	587	0.9997050478282219	1	2385
Col4a2___Itgb8___Stem_cells___Mesenchymal_cells	5.873115567886676e-29	7.502050067073083e-27	588	0.4026953620794382	1	2385
Col1a1___Itgb1___Lactotrophs___Mesenchymal_cells	7.679875295140095e-29	9.793627018814118e-27	589	1.562880465181418e-25	1.944582989165515e-23	608
Col1a1___Itga9___Mesenchymal_cells___Mesenchymal_cells	8.800743774938511e-29	1.12043830656427e-26	590	0.0893395	1	2385
Sema3f___Nrp2___Endothelial_cells___Corticotrophs	9.292058072671597e-29	1.181029811557824e-26	591	0.00102223	0.0382807	2005
Efnb2___Ephb2___Corticotrophs___Stem_cells	1.030433207318957e-28	1.307526064341636e-26	592	0.607925	1	2385
Col4a2___Itga9___Endothelial_cells___Endothelial_cells	1.288152420603229e-28	1.631851042529526e-26	593	1.897481264849578e-10	1.194977352102028e-08	1204
Lama2___Itgav___Thyrotrophs___Mesenchymal_cells	1.616175600698038e-28	2.044022812026157e-26	594	7.791709034002016e-07	3.841757937259478e-05	1527
Ncam1___Ncam2___Thyrotrophs___Thyrotrophs	1.726129278185788e-28	2.179493726267183e-26	595	4.967187364779445e-103	3.666596219295704e-100	99
Lama1___Dag1___Mesenchymal_cells___Gonadotrophs	1.753470726489972e-28	2.210380857174198e-26	596	0.000218696	0.00879469	1870
Cd72___Sema4d___Immune_cells___Immune_cells	1.878280654720163e-28	2.363831599708396e-26	597	0.276126	1	2385
Lama5___Itgb1___Lactotrophs___Stem_cells	1.905475823781823e-28	2.39413213610322e-26	598	0.000419264	0.0163135	1932
Sema4d___Cd72___Immune_cells___Immune_cells	2.010141383258669e-28	2.521512154434391e-26	599	0.2753453658307276	1	2385
Lrfn5___Ptprs___Lactotrophs___Lactotrophs	2.062787307313134e-28	2.583329833525644e-26	600	2.073007958627541e-15	1.652572668493019e-13	951
Wnt5a___Ror1___Mesenchymal_cells___Mesenchymal_cells	2.126984182877491e-28	2.659388415884725e-26	601	0.5646484745592999	1	2385
Fbn1___Itga5___Endothelial_cells___Mesenchymal_cells	2.587632865993417e-28	3.230081097389408e-26	602	0.9995158692157732	1	2385
Lama5___Dag1___Somatotrophs___Stem_cells	3.194921454203148e-28	3.981670862300673e-26	603	0.954519	1	2385
Vegfa___Nrp2___Endothelial_cells___Mesenchymal_cells	3.201447204719304e-28	3.983337122513716e-26	604	0.000211882	0.00853858	1866
Col1a1___Itgb1___Corticotrophs___Mesenchymal_cells	4.476700884435639e-28	5.561033174712616e-26	605	2.532794651792623e-28	3.528858668302503e-26	543
Tgfb2___Tgfbr1___Gonadotrophs___Stem_cells	4.596711966818156e-28	5.700888222627836e-26	606	0.6325737156172941	1	2385
Col4a5___Itgav___Stem_cells___Mesenchymal_cells	5.290194969577387e-28	6.550370606765909e-26	607	0.0196123	0.6328774619880289	2322
Col6a1___Itgav___Stem_cells___Mesenchymal_cells	5.300123958782367e-28	6.55209687909442e-26	608	0.0975124	1	2385
Lama3___Sv2a___Lactotrophs___Stem_cells	5.680450799752577e-28	7.010973110067614e-26	609	0.8920796202322737	1	2385
Lama1___Itga9___Endothelial_cells___Gonadotrophs	6.56674730245516e-28	8.091855917530982e-26	610	0.0586898	1	2385
Col13a1___Itga1___Endothelial_cells___Mesenchymal_cells	7.551958168988787e-28	9.290965972357375e-26	611	0.954037	1	2385
Col1a1___Itga3___Stem_cells___Mesenchymal_cells	7.653858933330312e-28	9.401265543245356e-26	612	0.2182766656422975	1	2385
Col4a5___Sdc1___Stem_cells___Mesenchymal_cells	9.445934029781019e-28	1.158394424172938e-25	613	0.9997911186408358	1	2385
Lama1___Itga6___Endothelial_cells___Mesenchymal_cells	9.601697815466001e-28	1.175618404458548e-25	614	0.000472482	0.018347	1936
Vegfd___Kdr___Endothelial_cells___Corticotrophs	1.196598843935244e-27	1.462765870223961e-25	615	0.1710456167523472	1	2385
Tnxb___Sdc4___Stem_cells___Melanotrophs	1.272295858296115e-27	1.552827992774793e-25	616	7.388489358942152e-05	0.00311139	1785
Gas6___Mertk___Immune_cells___Endothelial_cells	1.323854749845623e-27	1.613190560172994e-25	617	0.0131521	0.4359564210543415	2264
Lamb2___Itga9___Immune_cells___Mesenchymal_cells	1.474536935007972e-27	1.793957622244485e-25	618	0.3225351004567724	1	2385
Vegfc___Kdr___Endothelial_cells___Stem_cells	1.933352640622635e-27	2.348442228923404e-25	619	0.00669198	0.2305817932773177	2179
Vtn___Itgav___Immune_cells___Mesenchymal_cells	1.961526831823222e-27	2.378901316780995e-25	620	0.9364453755886571	1	2385
Tgfb1___Tgfbr2___Immune_cells___Endothelial_cells	2.228210595578764e-27	2.698067810914607e-25	621	2.286237076903853e-06	0.000109217	1576
Mdk___Itga6___Endothelial_cells___Mesenchymal_cells	2.379368589952125e-27	2.876562949323381e-25	622	6.690074076855369e-19	6.240465331787483e-17	811
Pdgfc___Pdgfra___Mesenchymal_cells___Mesenchymal_cells	2.933960486260828e-27	3.541465606442728e-25	623	0.9999999953923531	1	2385
Sema3a___Nrp1___Endothelial_cells___Melanotrophs	2.954387148876133e-27	3.560523501288412e-25	624	4.151968700891994e-26	5.294725667753779e-24	593
Col1a1___Itgb1___Thyrotrophs___Mesenchymal_cells	3.993521170756741e-27	4.805307629432982e-25	625	4.555683527961064e-24	5.388833108752588e-22	639
Lama2___Itgb8___Thyrotrophs___Mesenchymal_cells	4.375608795274812e-27	5.256824907737905e-25	626	0.2560130739396106	1	2385
Col6a2___Itga9___Endothelial_cells___Mesenchymal_cells	5.133809535851219e-27	6.158084754027535e-25	627	0.9967396800159755	1	2385
Pdgfd___Pdgfrb___Mesenchymal_cells___Stem_cells	5.26828218758517e-27	6.30952816316265e-25	628	2.251522830456221e-06	0.000107693	1574
Pros1___Axl___Immune_cells___Endothelial_cells	6.184433564006021e-27	7.395214646030813e-25	629	0.9592942528044501	1	2385
Sema3a___Nrp1___Mesenchymal_cells___Melanotrophs	7.188386038169449e-27	8.58235159819954e-25	630	2.182507019173653e-17	1.917035255777371e-15	862
Lama4___Itgb8___Stem_cells___Mesenchymal_cells	7.740235383755255e-27	9.226865375396074e-25	631	0.9988312007377885	1	2385
Copa___Cd74___Immune_cells___Lactotrophs	9.07051178733326e-27	1.079587782018275e-24	632	2.793451700219211e-75	1.20477805378724e-72	173
Col4a1___Itga2___Gonadotrophs___Endothelial_cells	1.157892460056438e-26	1.376010004118772e-24	633	0.8752605959172388	1	2385
Lamc2___Itgb1___Lactotrophs___Stem_cells	1.205314198124107e-26	1.430150937802002e-24	634	0.1304018198961708	1	2385
Nsmf___Gnrhr___Gonadotrophs___Lactotrophs	1.380830368509121e-26	1.63587911358143e-24	635	0.606961	1	2385
Dll4___Notch2___Stem_cells___Endothelial_cells	1.624251731548094e-26	1.921297090588839e-24	636	0.4290553931969113	1	2385
Lama5___Itga9___Immune_cells___Stem_cells	1.85845884942155e-26	2.194954267865277e-24	637	0.2036484188482435	1	2385
Pdgfd___Pdgfra___Mesenchymal_cells___Stem_cells	2.02284713180001e-26	2.385437042414055e-24	638	0.000206085	0.00832242	1862
Bmp6___Bmpr1b___Mesenchymal_cells___Stem_cells	2.07392880045808e-26	2.441923927643655e-24	639	0.4854373161583331	1	2385
Tgfb1___Tgfbr3___Gonadotrophs___Immune_cells	2.256532429572835e-26	2.652859695036401e-24	640	4.198900572912819e-19	3.945476108714127e-17	805
Lrfn5___Ptprf___Gonadotrophs___Thyrotrophs	2.510541005477261e-26	2.946968233172536e-24	641	2.20760340151519e-06	0.000105724	1572
Lama3___Dag1___Corticotrophs___Stem_cells	2.554908524657034e-26	2.994469809609097e-24	642	0.4613693441386875	1	2385
Col4a6___Itga11___Mesenchymal_cells___Mesenchymal_cells	3.063974695416674e-26	3.585644411470162e-24	643	0.9999999691880725	1	2385
Col3a1___Itgb1___Lactotrophs___Mesenchymal_cells	3.088299077830347e-26	3.608609313637106e-24	644	2.431461478530377e-22	2.67422444477505e-20	688
Ncam1___Ncam2___Gonadotrophs___Corticotrophs	3.182672066881089e-26	3.713230272072863e-24	645	1.028239015502229e-99	6.98556468859209e-97	108
Lama1___Itga1___Mesenchymal_cells___Gonadotrophs	3.342177483157973e-26	3.893408546351357e-24	646	0.9869791060029447	1	2385
Tgfb1___Tgfbr2___Endothelial_cells___Immune_cells	3.381301426955663e-26	3.933017109787262e-24	647	1.107399464183532e-05	0.000502447	1657
Fras1___Itgb1___Stem_cells___Stem_cells	3.458758068617558e-26	4.017025690918326e-24	648	2.999742624900913e-23	3.42180150922761e-21	663
Wnt5b___Fzd6___Stem_cells___Melanotrophs	3.472135399343748e-26	4.026470732208764e-24	649	0.9999999553351008	1	2385
Sema4g___Plxnb2___Stem_cells___Corticotrophs	4.151121094436714e-26	4.806597515819187e-24	650	1	1	2385
Lama2___Itgav___Lactotrophs___Mesenchymal_cells	4.278466541530741e-26	4.946590330222491e-24	651	1.323982364536789e-05	0.000594738	1674
Col1a1___Sdc4___Thyrotrophs___Mesenchymal_cells	4.392128359465586e-26	5.070365444027272e-24	652	7.542182899959438e-12	5.096882385976991e-10	1121
Col4a5___Itga3___Melanotrophs___Mesenchymal_cells	4.418166126433518e-26	5.09276569609872e-24	653	0.9948528088263393	1	2385
Sema6d___Trem2___Immune_cells___Gonadotrophs	4.612271048337176e-26	5.308537273010444e-24	654	0.8162244739244637	1	2385
Grn___Egfr___Stem_cells___Immune_cells	5.036869113934746e-26	5.788553967180487e-24	655	6.508489009202569e-18	5.803138127148339e-16	849
Ntf3___Ntrk3___Mesenchymal_cells___Endothelial_cells	6.681933402449987e-26	7.66764342859018e-24	656	0.2008817320058258	1	2385
Lamb2___Itga1___Endothelial_cells___Mesenchymal_cells	6.873533741219742e-26	7.875735996711917e-24	657	0.9997086500328214	1	2385
Tnf___Notch1___Endothelial_cells___Immune_cells	6.986633600054748e-26	7.993396048324933e-24	658	0.4001785482083752	1	2385
Col6a2___Itgb1___Stem_cells___Mesenchymal_cells	7.537402234034284e-26	8.610696906318125e-24	659	1.453510927429005e-08	8.150809378217478e-07	1349
Npnt___Itgb1___Corticotrophs___Stem_cells	7.941910881061896e-26	9.059324761192283e-24	660	0.1517283455221643	1	2385
Col12a1___Itga1___Endothelial_cells___Mesenchymal_cells	8.093695505542658e-26	9.218767214614307e-24	661	0.999372	1	2385
Col6a2___Itga1___Mesenchymal_cells___Mesenchymal_cells	8.486926406076611e-26	9.652338566934746e-24	662	0.9998840275224269	1	2385
Col4a5___Itgav___Mesenchymal_cells___Mesenchymal_cells	9.301536226458432e-26	1.056316027468916e-23	663	0.00965177	0.3261253617137411	2221
Col26a1___Itgb1___Endothelial_cells___Mesenchymal_cells	1.057866894224313e-25	1.199577305800684e-23	664	1.020896188545219e-09	6.142098706773346e-08	1256
Fbn1___Itgb1___Mesenchymal_cells___Mesenchymal_cells	1.163558574505101e-25	1.317481241979087e-23	665	6.97388718915057e-19	6.497310019707526e-17	812
Tgfb1___Egfr___Stem_cells___Endothelial_cells	1.230062838561264e-25	1.390731871185709e-23	666	0.000361779	0.0142428	1911
Ncam1___Fgfr1___Mesenchymal_cells___Corticotrophs	1.655613575755829e-25	1.866370023453734e-23	667	6.712297688748969e-56	1.959301829914713e-53	258
Tgfb1___Egfr___Mesenchymal_cells___Immune_cells	1.65561195665018e-25	1.866370023453734e-23	667	0.000148064	0.00606548	1836
Col19a1___Itgb1___Stem_cells___Melanotrophs	1.98652517682875e-25	2.236122453078684e-23	668	0.0104918	0.352802	2232
Gas6___Mertk___Immune_cells___Gonadotrophs	2.043266060115714e-25	2.296625068360516e-23	669	0.0343773	1	2385
Bmp6___Bmpr2___Melanotrophs___Stem_cells	2.051251252804984e-25	2.302229640739559e-23	670	1.306520595162154e-05	0.000587582	1672
Col1a1___Itgb1___Melanotrophs___Mesenchymal_cells	2.079539151487632e-25	2.330571403219767e-23	671	2.715761604697725e-22	2.982636661388264e-20	689
Sema3d___Plxna2___Endothelial_cells___Endothelial_cells	2.163088878966247e-25	2.420673034247227e-23	672	0.2423412997940099	1	2385
Col4a5___Itga11___Mesenchymal_cells___Mesenchymal_cells	2.229576458979114e-25	2.491446218040286e-23	673	0.999985	1	2385
Lama3___Dag1___Melanotrophs___Stem_cells	2.321939756454583e-25	2.590886528535783e-23	674	0.3242070650676582	1	2385
Efna5___Epha5___Corticotrophs___Gonadotrophs	2.563686717240938e-25	2.856482809809428e-23	675	3.770553785665653e-90	2.176403335126064e-87	128
Dlk1___Notch1___Stem_cells___Thyrotrophs	2.646552332450148e-25	2.944538782751673e-23	676	2.452367701600553e-30	3.669898949009217e-28	505
Lama1___Itgb1___Mesenchymal_cells___Gonadotrophs	2.735058942515403e-25	3.038606945846092e-23	677	1.142719547623278e-24	1.381502944117975e-22	625
Nectin3___Nectin2___Endothelial_cells___Stem_cells	2.782564156633851e-25	3.086917163881852e-23	678	0.8045649755117835	1	2385
Lamc2___Itga9___Immune_cells___Stem_cells	3.634916764725059e-25	4.026680016034315e-23	679	0.00534403	0.1853844230693101	2164
Col3a1___Itgb1___Corticotrophs___Mesenchymal_cells	3.832806258138906e-25	4.23977959122573e-23	680	4.124763754167242e-24	4.901764530087693e-22	636
Fbn1___Itgb1___Stem_cells___Mesenchymal_cells	4.104734296730958e-25	4.534048161521423e-23	681	1.565036462141665e-15	1.254136577893042e-13	946
Lamc2___Dag1___Somatotrophs___Stem_cells	4.602697482597554e-25	5.076788549447293e-23	682	0.9961965946962401	1	2385
Fgfr2___Fgfr1___Stem_cells___Thyrotrophs	4.775877582314359e-25	5.260248868245208e-23	683	1.642472640377763e-14	1.263436694680967e-12	986
Lama1___Itgb1___Endothelial_cells___Gonadotrophs	5.551374002283414e-25	6.105636544144634e-23	684	9.648851049539808e-26	1.214315813478888e-23	601
Lamc1___Itga3___Corticotrophs___Stem_cells	6.27967586893353e-25	6.896773058399973e-23	685	0.02986	0.9410205531046909	2376
Col1a2___Itgb8___Stem_cells___Mesenchymal_cells	7.040668002111466e-25	7.721500597915645e-23	686	1.763722042323699e-17	1.55096423215519e-15	861
Tnxb___Itga8___Mesenchymal_cells___Corticotrophs	7.121113905771108e-25	7.798584785051957e-23	687	0.9999997035275487	1	2385
Nfasc___Cntn1___Thyrotrophs___Thyrotrophs	7.472906583607293e-25	8.172187542976472e-23	688	3.844697798008988e-74	1.630682901963271e-71	176
Sema6a___Plxna2___Mesenchymal_cells___Endothelial_cells	7.843638512847226e-25	8.565409459356596e-23	689	3.244067971402473e-12	2.245661443612231e-10	1094
Slit2___Robo2___Corticotrophs___Stem_cells	9.529126129579658e-25	1.039121425911507e-22	690	5.001505319875026e-98	3.310004843978327e-95	111
Fgf1___Fgfr2___Somatotrophs___Stem_cells	9.762891457999083e-25	1.063102715374655e-22	691	4.465611077438455e-05	0.00191734	1751
Fras1___Itga8___Mesenchymal_cells___Stem_cells	1.00669223804795e-24	1.094656606553867e-22	692	0.9951488594084894	1	2385
Npnt___Itgb1___Gonadotrophs___Stem_cells	1.009342298678181e-24	1.095985840554813e-22	693	0.00290678	0.103987	2099
Tnr___Itgb1___Stem_cells___Somatotrophs	1.020192918370893e-24	1.106203250712078e-22	694	1.582561839968396e-45	3.637475745285443e-43	329
Jag1___Notch2___Stem_cells___Mesenchymal_cells	1.087326888131729e-24	1.177334243652817e-22	695	0.9929460786118832	1	2385
Icam1___Itgb2___Immune_cells___Immune_cells	1.131065906437899e-24	1.222968993962409e-22	696	0.9931539676027356	1	2385
Itgb2___Icam1___Immune_cells___Immune_cells	1.198748675073154e-24	1.294328228364149e-22	697	0.9930810932356164	1	2385
Cadm1___Cadm1___Corticotrophs___Gonadotrophs	1.442480027855024e-24	1.555305467112393e-22	698	1.258134245965377e-162	5.08345831202716e-159	15
Col1a1___Sdc4___Immune_cells___Mesenchymal_cells	1.501448037870626e-24	1.616615209246705e-22	699	2.902695665408803e-11	1.909486234256799e-09	1152
Cxcl12___Ackr3___Stem_cells___Mesenchymal_cells	1.505296745968781e-24	1.618489158141139e-22	700	0.828022	1	2385
Gas6___Mertk___Immune_cells___Stem_cells	1.515186681728309e-24	1.626844284889518e-22	701	0.5930726864491603	1	2385
Cadm1___Cadm1___Gonadotrophs___Corticotrophs	1.573096295795783e-24	1.686662423630537e-22	702	1.234407996570532e-162	5.08345831202716e-159	15
Col1a2___Itgav___Immune_cells___Mesenchymal_cells	1.578134106108091e-24	1.689704005464603e-22	703	7.050596972149551e-40	1.395018760193167e-37	383
Col3a1___Itga2___Corticotrophs___Mesenchymal_cells	1.663907712260686e-24	1.779060322598059e-22	704	0.999983	1	2385
Lama4___Itga6___Stem_cells___Endothelial_cells	2.599405722493822e-24	2.775435019612353e-22	705	0.6956113821117407	1	2385
Lamb1___Itgb1___Endothelial_cells___Mesenchymal_cells	2.742368727382311e-24	2.924012567116842e-22	706	6.443215684513756e-19	6.024838305535158e-17	809
Lgals9___Met___Stem_cells___Mesenchymal_cells	2.820104759259475e-24	3.002727077164919e-22	707	0.9999998024129052	1	2385
Col4a1___Itgb8___Stem_cells___Stem_cells	2.827241498655652e-24	3.006156545848971e-22	708	0.9999529398831091	1	2385
Lama3___Sv2a___Gonadotrophs___Stem_cells	3.071156984749848e-24	3.26099101745866e-22	709	0.4662024780648958	1	2385
Lama3___Sv2a___Corticotrophs___Stem_cells	4.227810253053321e-24	4.482938747467548e-22	710	0.9999921638857295	1	2385
Hspg2___Dag1___Gonadotrophs___Endothelial_cells	4.440152492422185e-24	4.701600919872534e-22	711	0.000866247	0.0325985	1995
Tgfb2___Tgfbr1___Stem_cells___Stem_cells	5.277514732510802e-24	5.580572017908013e-22	712	0.9984570500901934	1	2385
Sema3d___Nrp1___Mesenchymal_cells___Mesenchymal_cells	5.289759038594312e-24	5.585825469516461e-22	713	0.0092628	0.313534	2218
Lgals9___Havcr2___Immune_cells___Mesenchymal_cells	5.311433717520936e-24	5.601008998081934e-22	714	0.9998507290406402	1	2385
Tgfb2___Tgfbr3___Mesenchymal_cells___Stem_cells	5.366164151379307e-24	5.650960984049904e-22	715	0.00058808	0.0225506	1960
Npnt___Itgb1___Melanotrophs___Stem_cells	5.641311140753568e-24	5.932572807733023e-22	716	0.1906625227726905	1	2385
Tnxb___Itgb1___Lactotrophs___Corticotrophs	5.70180256637801e-24	5.987984695188419e-22	717	5.077697053588467e-07	2.532876706347843e-05	1509
Lamc1___Itgb8___Stem_cells___Gonadotrophs	6.163694964672003e-24	6.464217195941324e-22	718	0.3217246752158318	1	2385
Ncam1___Fgfr1___Gonadotrophs___Corticotrophs	6.195683978400311e-24	6.488901273367169e-22	719	8.122132713132962e-50	2.024441578748391e-47	303
Col4a1___Itga1___Mesenchymal_cells___Mesenchymal_cells	6.327442327245044e-24	6.617866757769411e-22	720	0.0473521	1	2385
Mif___Cd74___Immune_cells___Stem_cells	6.408435959415926e-24	6.693458777801377e-22	721	9.164737215735354e-68	3.382537073628785e-65	203
Col6a2___Itga3___Corticotrophs___Mesenchymal_cells	6.705133707550518e-24	6.99383708688785e-22	722	0.9997844412996983	1	2385
Spp1___Itga9___Endothelial_cells___Gonadotrophs	7.44347274586177e-24	7.753432282592432e-22	723	2.201547511680515e-07	1.132778826569715e-05	1466
Nfasc___Cntn1___Stem_cells___Gonadotrophs	7.926527037795936e-24	8.245414013069867e-22	724	3.827670464112943e-67	1.392637127296145e-64	206
Bmp6___Bmpr2___Thyrotrophs___Stem_cells	8.37803802684039e-24	8.70329636376874e-22	725	0.000513523	0.0198603	1944
Bmp6___Bmpr2___Somatotrophs___Stem_cells	8.712793736045295e-24	9.038817058411638e-22	726	3.526494610712806e-08	1.921401453298874e-06	1388
Lama1___Itgb8___Thyrotrophs___Gonadotrophs	9.028430928329049e-24	9.353625019391264e-22	727	0.8114419558641326	1	2385
Angptl4___Sdc4___Stem_cells___Mesenchymal_cells	9.445926582302894e-24	9.7729695120864e-22	728	8.260447400091658e-10	5.001153678687985e-08	1249
Lamc2___Itgb1___Gonadotrophs___Stem_cells	9.604317489562768e-24	9.923470381645278e-22	729	0.0438883	1	2385
Jam2___Itgb1___Melanotrophs___Melanotrophs	9.8141930583843e-24	1.012669068412775e-21	730	0.024682	0.7846028869557146	2355
Nsmf___Gnrhr___Gonadotrophs___Stem_cells	1.045040138373911e-23	1.076868273594991e-21	731	0.5547463937515565	1	2385
Lama3___Itgb1___Corticotrophs___Stem_cells	1.099567641011445e-23	1.131537643871416e-21	732	0.000226449	0.00910171	1871
Lamc1___Sv2b___Melanotrophs___Mesenchymal_cells	1.315095347034574e-23	1.351520143192734e-21	733	5.017699127236349e-09	2.902816460428088e-07	1307
Col3a1___Itgb1___Thyrotrophs___Mesenchymal_cells	1.364526253346013e-23	1.400445400309092e-21	734	1.008088046835457e-20	1.03049149490694e-18	740
Lama1___Itga6___Corticotrophs___Gonadotrophs	1.416584924438026e-23	1.45193335199176e-21	735	0.0522732	1	2385
Lamc1___Itga1___Endothelial_cells___Endothelial_cells	1.595590288022248e-23	1.633224944282399e-21	736	0.3462357035812451	1	2385
Lamc2___Itga6___Endothelial_cells___Stem_cells	1.75601223669845e-23	1.795037328882867e-21	737	0.0167831	0.5482643866606215	2296
Lama5___Itgb1___Gonadotrophs___Stem_cells	1.781901264161907e-23	1.819079496654859e-21	738	0.000145874	0.00597898	1835
Bmp6___Acvr2a___Somatotrophs___Stem_cells	1.82544764745045e-23	1.861059634091947e-21	739	0.00552353	0.1913518291581369	2167
Fgf10___Fgfr1___Stem_cells___Mesenchymal_cells	1.853149568531339e-23	1.88679627621462e-21	740	0.9993284517588054	1	2385
Gas6___Axl___Immune_cells___Gonadotrophs	2.105940061532103e-23	2.141336590513351e-21	741	0.2359593895485292	1	2385
Gas6___Axl___Immune_cells___Stem_cells	2.256964380602548e-23	2.291863737228532e-21	742	0.7701258905928892	1	2385
Col3a1___Itgb1___Melanotrophs___Mesenchymal_cells	2.461636689038738e-23	2.493105369140039e-21	743	9.234122100629435e-20	8.950685852818448e-18	780
Tgfb1___Egfr___Corticotrophs___Immune_cells	2.461437560506418e-23	2.493105369140039e-21	743	0.00742695	0.2543083842132425	2192
Col6a1___Itga3___Melanotrophs___Mesenchymal_cells	2.638974893055207e-23	2.669189243280042e-21	744	0.973911	1	2385
Col1a1___Itga3___Mesenchymal_cells___Mesenchymal_cells	2.967956847302731e-23	2.997987884349781e-21	745	0.3064193234892593	1	2385
Copa___Cd74___Immune_cells___Gonadotrophs	3.127274102329593e-23	3.154766170325105e-21	746	3.859244237019935e-69	1.481351604158917e-66	195
Lamc2___Itgb1___Corticotrophs___Stem_cells	3.583873020723688e-23	3.610634487243265e-21	747	0.1009077750866721	1	2385
Tgfb2___Tgfbr2___Endothelial_cells___Stem_cells	3.640256191976992e-23	3.662632078661621e-21	748	0.2464826727334694	1	2385
Tgfb2___Acvr1b___Gonadotrophs___Stem_cells	3.73098999463408e-23	3.749010090288792e-21	749	1	1	2385
Lamb2___Itga6___Endothelial_cells___Mesenchymal_cells	3.983434885977096e-23	3.997441996883343e-21	750	0.3677611663532698	1	2385
Tnr___Sdc4___Stem_cells___Corticotrophs	4.102990753584024e-23	4.112043043888928e-21	751	1.385296834639923e-20	1.404859348724864e-18	746
Spp1___Itga9___Immune_cells___Mesenchymal_cells	4.692907292599529e-23	4.697129073605909e-21	752	6.060696204827371e-07	3.009531610274207e-05	1516
Frem2___Itgb1___Mesenchymal_cells___Stem_cells	4.730083196950581e-23	4.728173918576812e-21	753	8.987584830790285e-10	5.432818109251491e-08	1251
Lama1___Itgav___Immune_cells___Mesenchymal_cells	4.868794584613468e-23	4.860500539222254e-21	754	0.00103106	0.0385927	2006
Col6a2___Sdc1___Stem_cells___Mesenchymal_cells	5.135979157348075e-23	5.120571219876031e-21	755	0.9999997593096167	1	2385
Col6a3___Sdc4___Stem_cells___Mesenchymal_cells	5.145904708318031e-23	5.12381269199568e-21	756	0.036607	1	2385
Nrg1___Adgrl1___Lactotrophs___Somatotrophs	5.29814218617146e-23	5.268563179924829e-21	757	9.260764942464475e-142	1.974832399633487e-138	32
Col4a6___Sdc1___Stem_cells___Mesenchymal_cells	5.553746753263121e-23	5.51559617724782e-21	758	0.9999999999978662	1	2385
Kl___Fgfr1___Mesenchymal_cells___Somatotrophs	5.858884732341189e-23	5.811120439497425e-21	759	0.9999804206267007	1	2385
Lama4___Itga3___Corticotrophs___Endothelial_cells	5.890007182740076e-23	5.834451114990618e-21	760	0.9967509946634397	1	2385
Spp1___Cd44___Immune_cells___Mesenchymal_cells	6.011784571361198e-23	5.947405795861183e-21	761	0.0873533	1	2385
Col4a4___Itga3___Corticotrophs___Stem_cells	6.144418277657752e-23	6.070795968565097e-21	762	0.9999074668160918	1	2385
Lama4___Itga1___Mesenchymal_cells___Endothelial_cells	6.529635319233309e-23	6.443105061982287e-21	763	0.9999255799567777	1	2385
Efnb2___Ephb1___Stem_cells___Stem_cells	6.544076796895883e-23	6.449065874465982e-21	764	0.9998932566291558	1	2385
Spp1___Itga5___Endothelial_cells___Gonadotrophs	7.05057929510979e-23	6.939306691106198e-21	765	0.00223989	0.0810723	2075
Cxcl12___Ackr3___Mesenchymal_cells___Mesenchymal_cells	7.909214108229859e-23	7.774423276244533e-21	766	0.7489102850701073	1	2385
Lama4___Cd44___Immune_cells___Mesenchymal_cells	8.392240410471668e-23	8.238668850019175e-21	767	0.86674	1	2385
Lama3___Itga9___Immune_cells___Stem_cells	9.127829842710256e-23	8.949353374138233e-21	768	0.8417768947805019	1	2385
Lamb1___Itga3___Corticotrophs___Mesenchymal_cells	9.52953756799778e-23	9.331289152520683e-21	769	0.8127725836080713	1	2385
Col4a5___Itgb8___Mesenchymal_cells___Mesenchymal_cells	1.050304140715113e-22	1.027079600458794e-20	770	0.999998	1	2385
Nrg1___Adgrl1___Corticotrophs___Somatotrophs	1.051576242963452e-22	1.027079600458794e-20	770	5.897431811084177e-143	1.331588066779768e-139	30
Lamc2___Sv2a___Corticotrophs___Stem_cells	1.055995704628621e-22	1.030085568597644e-20	771	0.9839472867863248	1	2385
Col4a6___Itga3___Melanotrophs___Mesenchymal_cells	1.142102848016207e-22	1.112666161666957e-20	772	0.9999997266682082	1	2385
Lrrc4c___Ntng1___Stem_cells___Thyrotrophs	1.17355223436563e-22	1.141855912294234e-20	773	0.0119006	0.397388	2248
Lama3___Itga1___Endothelial_cells___Stem_cells	1.204148957943466e-22	1.170143181675467e-20	774	0.9999999784327338	1	2385
Lrfn5___Ptprf___Thyrotrophs___Thyrotrophs	1.367489150223247e-22	1.325514830473339e-20	775	2.21340088401394e-07	1.138018577154929e-05	1467
Col18a1___Itga1___Endothelial_cells___Stem_cells	1.365849057145971e-22	1.325514830473339e-20	775	1	1	2385
Il16___Grin2a___Stem_cells___Immune_cells	1.522873300017665e-22	1.474268100492511e-20	776	0.8403182469962899	1	2385
Col1a2___Itga1___Mesenchymal_cells___Mesenchymal_cells	1.542903699264108e-22	1.491778011194034e-20	777	6.478157429962341e-10	3.956417404461249e-08	1239
Tnxb___Itgav___Stem_cells___Melanotrophs	1.706053289868759e-22	1.647446603898551e-20	778	0.9968668187326727	1	2385
Col1a1___Itgb8___Melanotrophs___Mesenchymal_cells	1.750721051109282e-22	1.688456085083021e-20	779	0.5399441891605439	1	2385
Nfasc___Cntn1___Somatotrophs___Gonadotrophs	2.053310809416111e-22	1.977799467102452e-20	780	2.697640010466784e-54	7.69870356741727e-52	264
Col5a1___Itgb1___Endothelial_cells___Mesenchymal_cells	2.191391060750476e-22	2.108156645899164e-20	781	9.690935582161971e-08	5.116667356994445e-06	1431
Copa___Cd74___Immune_cells___Somatotrophs	2.210897222235017e-22	2.124259935591489e-20	782	1.895820134337507e-68	7.169468763199806e-66	198
Spp1___Itgb1___Stem_cells___Gonadotrophs	2.25993509836633e-22	2.16866196958106e-20	783	1.874724291569942e-29	2.700200921942456e-27	525
Lamb1___Itgb8___Stem_cells___Gonadotrophs	2.269505674931673e-22	2.175127105603365e-20	784	0.9999999974281696	1	2385
Fgf9___Fgfr1___Stem_cells___Somatotrophs	2.399242841841733e-22	2.296601916774913e-20	785	0.9962761065141554	1	2385
Col1a1___Itga2___Corticotrophs___Mesenchymal_cells	3.156918492409393e-22	3.01810056966098e-20	786	0.9999977451474648	1	2385
Lamb1___Dag1___Mesenchymal_cells___Mesenchymal_cells	3.335616639161184e-22	3.184974549400061e-20	787	0.0371552	1	2385
Tnxb___Itga9___Immune_cells___Corticotrophs	3.54871212178238e-22	3.384237029529335e-20	788	0.236371	1	2385
Lama5___Sv2b___Thyrotrophs___Stem_cells	3.823039137795424e-22	3.641326198131723e-20	789	0.9999999991877181	1	2385
App___Cd74___Immune_cells___Corticotrophs	4.726243186958222e-22	4.496021849065623e-20	790	7.322492656670769e-88	4.103214881459549e-85	132
Tgfb2___Tgfbr2___Mesenchymal_cells___Stem_cells	4.93480842327816e-22	4.68861767136932e-20	791	0.9982056155965543	1	2385
Itga9___Vcam1___Mesenchymal_cells___Immune_cells	5.187990983700012e-22	4.923076388475479e-20	792	0.6385705304806872	1	2385
Nrg1___Itgav___Stem_cells___Somatotrophs	5.641869930129084e-22	5.340575988484337e-20	793	3.128805921138165e-108	2.729492065452907e-105	83
Lama5___Itgb1___Melanotrophs___Stem_cells	5.636368700696933e-22	5.340575988484337e-20	793	0.0176465	0.57354	2306
Nrg1___Lgr4___Stem_cells___Lactotrophs	5.76539093554317e-22	5.450779516388098e-20	794	5.652372681236634e-168	2.892846655772368e-164	12
Lamb1___Itga6___Stem_cells___Gonadotrophs	5.778031067448842e-22	5.4560106644155e-20	795	0.9999963403130706	1	2385
Cntn1___Nrcam___Stem_cells___Melanotrophs	6.405232239696803e-22	6.040826459573511e-20	796	6.695795855050134e-39	1.281869206973426e-36	396
Tnr___Itgb1___Stem_cells___Thyrotrophs	7.481916685742577e-22	7.047598307334625e-20	797	7.254801568447823e-66	2.543122655745073e-63	214
Col6a3___Itga9___Immune_cells___Mesenchymal_cells	8.13128436413792e-22	7.649884428315e-20	798	0.999134	1	2385
Lama4___Dag1___Mesenchymal_cells___Endothelial_cells	8.612818267387736e-22	8.092991989829733e-20	799	0.3797966587935904	1	2385
Col3a1___Itgb1___Somatotrophs___Mesenchymal_cells	8.843261407694083e-22	8.299368398621848e-20	800	5.759191533573895e-23	6.501873159425504e-21	670
Frem2___Itgb1___Endothelial_cells___Stem_cells	9.901389801027042e-22	9.281071961355861e-20	801	9.178197613102274e-13	6.491270033189462e-11	1072
Sema3a___Plxna2___Mesenchymal_cells___Melanotrophs	1.036267497858663e-21	9.701612139403862e-20	802	0.00948864	0.3208959094133549	2220
Col4a1___Itgav___Stem_cells___Endothelial_cells	1.118612641057822e-21	1.045977756898513e-19	803	3.587042888266049e-15	2.841833802779116e-13	957
Lama3___Itga6___Endothelial_cells___Stem_cells	1.147732748023119e-21	1.071901403077699e-19	804	0.9415542495476495	1	2385
Lama1___Sv2b___Melanotrophs___Mesenchymal_cells	1.163085828164082e-21	1.084920242312618e-19	805	0.3133349246983123	1	2385
Sema6a___Plxna4___Gonadotrophs___Endothelial_cells	1.235143450028906e-21	1.150736984408606e-19	806	3.579303663068934e-14	2.709857622387958e-12	1002
Spp1___Ptger4___Immune_cells___Mesenchymal_cells	1.323025894149499e-21	1.231119695369247e-19	807	0.0108136	0.3633028419603684	2234
Hbegf___Erbb4___Stem_cells___Endothelial_cells	1.346875155390632e-21	1.251794900777039e-19	808	2.70582202251133e-25	3.339602103636211e-23	613
Ncam1___Fgfr1___Mesenchymal_cells___Somatotrophs	1.435648042306912e-21	1.332687600481975e-19	809	2.064012523291056e-44	4.619597008761838e-42	338
Lamc3___Cd44___Immune_cells___Mesenchymal_cells	1.783453834373305e-21	1.653550331050776e-19	810	0.998302	1	2385
Tnr___Sdc4___Stem_cells___Thyrotrophs	1.82212539660498e-21	1.687367244535195e-19	811	8.315908915766737e-21	8.512053487393288e-19	739
Col4a1___Itgb1___Mesenchymal_cells___Endothelial_cells	1.886282115243518e-21	1.744674598856984e-19	812	1.697970699839048e-47	4.048183622855401e-45	317
Lamb1___Itgb1___Stem_cells___Mesenchymal_cells	1.94045049294266e-21	1.792616653341938e-19	813	1.003382817941728e-11	6.709816685589592e-10	1133
Tgfb2___Acvr1___Gonadotrophs___Stem_cells	2.041779647886437e-21	1.883958915728292e-19	814	0.8969759949198759	1	2385
Cntn1___Nrcam___Corticotrophs___Thyrotrophs	2.095523622424266e-21	1.931227526649322e-19	815	2.42859359302529e-51	6.256399380636191e-49	293
Lgals9___Met___Stem_cells___Endothelial_cells	2.115072425897561e-21	1.946906415632253e-19	816	0.9999982266534444	1	2385
Col24a1___Itga1___Endothelial_cells___Thyrotrophs	2.41568740148696e-21	2.220956959577873e-19	817	0.9999939856973528	1	2385
Fgf1___Fgfr2___Gonadotrophs___Stem_cells	2.469113287659816e-21	2.267360741391823e-19	818	0.000347617	0.0136993	1909
Lrfn5___Ptprd___Lactotrophs___Lactotrophs	2.537553138304066e-21	2.32742433541774e-19	819	1.433511956655642e-107	1.209332740664802e-104	86
Lama5___Dag1___Lactotrophs___Stem_cells	2.55517984788349e-21	2.338004788345264e-19	820	0.9991394527334384	1	2385
Lgals9___Colec12___Mesenchymal_cells___Stem_cells	2.553730731743865e-21	2.338004788345264e-19	820	0.00391156	0.1378094694318614	2130
Tnr___Itga8___Mesenchymal_cells___Somatotrophs	2.987550391867647e-21	2.730372095634373e-19	821	0.4846390727943919	1	2385
Tnf___Fas___Endothelial_cells___Immune_cells	3.237371055307545e-21	2.955169304933471e-19	822	0.3572418126188073	1	2385
Tgfb2___Acvr1___Somatotrophs___Stem_cells	3.349510513242608e-21	3.053902287305484e-19	823	0.9986763379467666	1	2385
Lamc2___Itgb1___Melanotrophs___Stem_cells	3.422471137266247e-21	3.116722262595403e-19	824	0.1433915760235235	1	2385
Lamb1___Dag1___Gonadotrophs___Mesenchymal_cells	3.497420411386518e-21	3.181202222295398e-19	825	0.1119859868943341	1	2385
Col6a2___Sdc4___Mesenchymal_cells___Mesenchymal_cells	3.546533977996499e-21	3.222057597122049e-19	826	0.1922893121808296	1	2385
Col1a1___Itga3___Gonadotrophs___Mesenchymal_cells	3.656285002631126e-21	3.317840938144077e-19	827	0.7085910172178873	1	2385
Nfasc___Cntn1___Gonadotrophs___Thyrotrophs	3.966714034245431e-21	3.595285356493359e-19	828	1.403775986968372e-69	5.498289731815051e-67	191
Spp1___Itga5___Immune_cells___Gonadotrophs	3.984283674763225e-21	3.606951337593137e-19	829	0.0353488	1	2385
Col4a2___Itga3___Corticotrophs___Mesenchymal_cells	4.348357964371981e-21	3.931909217513223e-19	830	0.4890483436222059	1	2385
Nrg1___Adgrl1___Thyrotrophs___Somatotrophs	4.649588544183836e-21	4.199344269981752e-19	831	1.072200271083363e-137	2.007603478312163e-134	37
Lamc1___Itga1___Endothelial_cells___Stem_cells	4.92392994003525e-21	4.441893978455536e-19	832	0.8127035586333204	1	2385
Vegfc___Kdr___Endothelial_cells___Lactotrophs	5.004058835634421e-21	4.508880196629329e-19	833	6.31742566425947e-05	0.0026802	1772
Slit2___Robo1___Corticotrophs___Stem_cells	5.020307718992544e-21	4.518218092372082e-19	834	1.991189467721645e-84	1.012328637400814e-81	146
Col4a2___Itgb1___Mesenchymal_cells___Endothelial_cells	5.186079893507565e-21	4.661945753450612e-19	835	3.788449345272508e-36	6.624953708137247e-34	431
Lama2___Itga3___Endothelial_cells___Mesenchymal_cells	5.452001895794943e-21	4.895260041383415e-19	836	0.0217913	0.697039	2342
Lama2___Itgb4___Mesenchymal_cells___Mesenchymal_cells	5.535172162093236e-21	4.964131211585697e-19	837	0.9990583805756151	1	2385
Rarres2___Cmklr1___Mesenchymal_cells___Mesenchymal_cells	5.884429754444622e-21	5.271199391119711e-19	838	0.9832497150299844	1	2385
Nrxn1___Nlgn2___Gonadotrophs___Corticotrophs	6.055724628467193e-21	5.418320792573402e-19	839	2.889772681569993e-57	8.632099571651627e-55	252
Sema3d___Plxna2___Mesenchymal_cells___Endothelial_cells	6.661447671362203e-21	5.953348967203782e-19	840	0.9998117295653942	1	2385
Egf___Egfr___Stem_cells___Melanotrophs	8.052281239701263e-21	7.187971842914259e-19	841	0.000533116	0.0205973	1946
Mdk___Alk___Lactotrophs___Stem_cells	8.870158140591607e-21	7.908863766493346e-19	842	9.884306392811155e-15	7.664730479492118e-13	978
Fgf1___Tgfbr3___Somatotrophs___Corticotrophs	9.339716389633315e-21	8.31787340505522e-19	843	0.00693701	0.2384895846223754	2184
Lamb1___Itgb1___Mesenchymal_cells___Mesenchymal_cells	1.028980058963359e-20	9.15339167399283e-19	844	7.920961064141913e-14	5.903730678962239e-12	1018
Lama1___Sv2c___Gonadotrophs___Gonadotrophs	1.101409308627284e-20	9.786353149769444e-19	845	0.9999649642630237	1	2385
Dlk1___Notch1___Endothelial_cells___Somatotrophs	1.113980157044209e-20	9.886606089725654e-19	846	1.755921509779652e-48	4.279375821722988e-46	310
Dlk1___Notch3___Stem_cells___Thyrotrophs	1.12300415777878e-20	9.955185472115374e-19	847	6.796806231145092e-27	8.949983148521056e-25	574
Col6a2___Itgav___Mesenchymal_cells___Mesenchymal_cells	1.135452615670424e-20	1.005392870269929e-18	848	0.9917332365592731	1	2385
Tnr___Itga8___Mesenchymal_cells___Corticotrophs	1.319619729442915e-20	1.16711851393552e-18	849	0.0415799	1	2385
Rspo3___Lgr4___Stem_cells___Corticotrophs	1.494091641502244e-20	1.319907033676476e-18	850	0.9999985036569858	1	2385
Lamc1___Dag1___Gonadotrophs___Stem_cells	1.68468252728649e-20	1.486567734910995e-18	851	4.396403016316373e-05	0.00188974	1749
Col13a1___Itga1___Mesenchymal_cells___Endothelial_cells	1.699594856629735e-20	1.498004564277935e-18	852	0.9999924398620446	1	2385
Lama3___Itgb1___Lactotrophs___Stem_cells	1.851909517916792e-20	1.630381213084337e-18	853	0.000260672	0.0104064	1884
Lamc2___Itgb1___Somatotrophs___Stem_cells	2.08947592901176e-20	1.837422423760639e-18	854	0.2854814911289402	1	2385
Ccl4___Slc7a1___Melanotrophs___Immune_cells	2.128644582407302e-20	1.869724438750872e-18	855	2.413381937773182e-21	2.541466638969951e-19	718
Col26a1___Itgb1___Mesenchymal_cells___Mesenchymal_cells	2.13993229214359e-20	1.8774909958351e-18	856	4.386132786608165e-07	2.197904881821946e-05	1503
Col24a1___Itga2___Corticotrophs___Thyrotrophs	2.190180365126124e-20	1.919383064501911e-18	857	0.9999999999257968	1	2385
Tnr___Itga8___Mesenchymal_cells___Thyrotrophs	2.349418666094104e-20	2.056585194724952e-18	858	0.0510549	1	2385
Lama4___Sv2b___Corticotrophs___Endothelial_cells	2.56336940454449e-20	2.24131327810337e-18	859	0.9976333603088157	1	2385
Itgb2___Icam1___Endothelial_cells___Immune_cells	2.648906083991042e-20	2.313468386369832e-18	860	0.7032952600519469	1	2385
Il1b___Adrb2___Melanotrophs___Immune_cells	2.669226334817553e-20	2.328566323836463e-18	861	0.4743414916952839	1	2385
Wnt9a___Fzd3___Stem_cells___Stem_cells	2.736478486174479e-20	2.384525731045727e-18	862	0.9716948748948732	1	2385
Icam1___Itgb2___Immune_cells___Endothelial_cells	2.815152361475104e-20	2.450299678436307e-18	863	0.7038210189879877	1	2385
Fam3c___Lamp1___Gonadotrophs___Stem_cells	2.969653073973581e-20	2.58184934128967e-18	864	1.290476463727206e-14	9.97669563382416e-13	981
App___Cd74___Immune_cells___Mesenchymal_cells	3.121669471459738e-20	2.71094393274313e-18	865	1.412022108923996e-81	6.817580206288445e-79	154
Cntn1___Nrcam___Gonadotrophs___Corticotrophs	3.313462179750407e-20	2.87425059974304e-18	866	3.820221807814627e-60	1.201945114607054e-57	239
Wnt5b___Fzd4___Stem_cells___Melanotrophs	3.559497953592959e-20	3.084188469518938e-18	867	0.9999999793564202	1	2385
Nectin3___Nectin2___Gonadotrophs___Stem_cells	3.724110544901249e-20	3.223181988968703e-18	868	0.9999999998662222	1	2385
Vtn___Itga8___Mesenchymal_cells___Mesenchymal_cells	4.315718691749131e-20	3.731006849627129e-18	869	0.9984371673234582	1	2385
Jag1___Notch1___Endothelial_cells___Mesenchymal_cells	4.321940901028079e-20	3.732183138706688e-18	870	1	1	2385
Lama4___Itgb1___Endothelial_cells___Endothelial_cells	4.520280836314014e-20	3.899072354190905e-18	871	5.740106614933693e-24	6.758623385304367e-22	642
Col6a1___Itgb1___Corticotrophs___Mesenchymal_cells	4.652727373650841e-20	4.008812881569039e-18	872	6.781557691679367e-11	4.400789538736545e-09	1168
Vegfa___Nrp1___Lactotrophs___Gonadotrophs	5.75107226704662e-20	4.944054500211668e-18	873	0.6953960541292378	1	2385
Sema3a___Nrp1___Endothelial_cells___Mesenchymal_cells	5.747493558654897e-20	4.944054500211668e-18	873	1.755218394440309e-17	1.545256432600781e-15	860
Slit2___Robo2___Thyrotrophs___Lactotrophs	5.881357726618542e-20	5.050402139986341e-18	874	3.757647949329302e-85	1.975827913849734e-82	141
Tnxb___Itgb1___Gonadotrophs___Corticotrophs	5.933143295847268e-20	5.089178521551944e-18	875	2.122488199910851e-07	1.093565749120511e-05	1464
Fbn1___Itgb1___Lactotrophs___Mesenchymal_cells	6.151722515673227e-20	5.270776627295959e-18	876	0.000194254	0.00788196	1853
Lrrc4c___Ntng1___Mesenchymal_cells___Thyrotrophs	6.47976913614167e-20	5.545656597686286e-18	877	8.890156840223914e-07	4.363736895570011e-05	1533
Lama1___Itgb8___Stem_cells___Mesenchymal_cells	7.027156703877977e-20	6.007436447661563e-18	878	0.99989	1	2385
Lamb2___Itga1___Endothelial_cells___Stem_cells	7.59207119197891e-20	6.483155876941367e-18	879	0.9999999983307909	1	2385
Spp1___Itgav___Stem_cells___Gonadotrophs	7.710520492964459e-20	6.576988308048761e-18	880	9.053188145808105e-06	0.000413201	1648
Bmp6___Bmpr2___Lactotrophs___Stem_cells	7.791130187619221e-20	6.63837151357758e-18	881	2.445788125102087e-07	1.252573105910354e-05	1472
Lamc2___Itga6___Melanotrophs___Stem_cells	9.045471687092378e-20	7.698578890758256e-18	882	0.9999957957405888	1	2385
Lama2___Itga3___Lactotrophs___Mesenchymal_cells	9.8384007875617e-20	8.364166002882882e-18	883	0.214292	1	2385
Col4a1___Itgb1___Stem_cells___Endothelial_cells	1.000001575670079e-19	8.492159398519502e-18	884	6.101088356914102e-48	1.472875635446348e-45	313
Col1a2___Sdc1___Stem_cells___Mesenchymal_cells	1.030805643226595e-19	8.7440793839627e-18	885	6.869131099629865e-06	0.000316909	1630
Gas6___Axl___Immune_cells___Endothelial_cells	1.048802793797626e-19	8.886925129917211e-18	886	0.0115316	0.3860752966418696	2242
Col4a2___Itga1___Mesenchymal_cells___Mesenchymal_cells	1.061326355508861e-19	8.983127120844512e-18	887	0.9343176505253453	1	2385
Col6a2___Itgav___Stem_cells___Mesenchymal_cells	1.071032731483433e-19	9.055298652340493e-18	888	0.9969614256781637	1	2385
Nectin3___Nectin1___Gonadotrophs___Corticotrophs	1.112362818050732e-19	9.394387368419875e-18	889	0.9999999853805522	1	2385
Col24a1___Itgb1___Somatotrophs___Thyrotrophs	1.11756524554056e-19	9.427952344494862e-18	890	0.00245122	0.0883464	2084
Nrg1___Lgr4___Stem_cells___Thyrotrophs	1.135765966870672e-19	9.570978870548254e-18	891	6.800048136404479e-165	3.262705596147722e-161	13
Nectin1___Nectin3___Corticotrophs___Gonadotrophs	1.138482724905747e-19	9.583353103979088e-18	892	0.9999999844816875	1	2385
Col4a5___Itgb1___Lactotrophs___Mesenchymal_cells	1.153882358039461e-19	9.702343345490841e-18	893	7.476392558623265e-14	5.583221598569547e-12	1016
Col5a2___Itgb1___Stem_cells___Mesenchymal_cells	1.430700785924382e-19	1.201679087906224e-17	894	1.322791159251632e-08	7.428628712844809e-07	1347
Lamb2___Itga9___Immune_cells___Stem_cells	1.445529766607273e-19	1.212807373253265e-17	895	0.4676193565482889	1	2385
Angpt1___Tek___Endothelial_cells___Stem_cells	1.510058040803822e-19	1.265563818061885e-17	896	3.113211304390634e-13	2.261098567897489e-11	1044
Col6a1___Sdc4___Thyrotrophs___Mesenchymal_cells	1.570571590199525e-19	1.314844170207496e-17	897	0.00186477	0.0681051	2057
Lamb2___Sv2b___Melanotrophs___Mesenchymal_cells	1.604027615900094e-19	1.341389935131092e-17	898	0.9972042050737461	1	2385
Tnr___Sdc4___Stem_cells___Somatotrophs	1.815872659022206e-19	1.516895845054143e-17	899	2.595653581753071e-17	2.277322626486874e-15	863
Tnr___Sdc4___Stem_cells___Gonadotrophs	1.857415059894361e-19	1.549911921011198e-17	900	8.379673505918763e-23	9.3638887245397e-21	677
Lama4___Itga6___Stem_cells___Mesenchymal_cells	2.090929505745803e-19	1.742872608323556e-17	901	0.8357964472050381	1	2385
Col4a2___Itga2___Gonadotrophs___Endothelial_cells	2.117889404995099e-19	1.763430062169943e-17	902	0.9965695185816245	1	2385
Col8a1___Itga1___Mesenchymal_cells___Mesenchymal_cells	2.363607233273788e-19	1.965891264259973e-17	903	0.9999998249361469	1	2385
Vegfd___Kdr___Endothelial_cells___Mesenchymal_cells	2.623305236169492e-19	2.179529433717486e-17	904	0.933238	1	2385
Lamc2___Dag1___Lactotrophs___Stem_cells	2.718984798123959e-19	2.256581015861385e-17	905	0.9988584511744616	1	2385
Col4a2___Itgav___Stem_cells___Endothelial_cells	3.201220158168725e-19	2.653935964605344e-17	906	2.36125844010407e-07	1.210089780963614e-05	1471
Tnr___Itgb1___Stem_cells___Corticotrophs	3.224293088666432e-19	2.670180756459906e-17	907	8.556880482101966e-48	2.052822367907768e-45	315
Col4a2___Itgb1___Stem_cells___Endothelial_cells	3.326082768773063e-19	2.751509138749346e-17	908	1.653417307880361e-31	2.553947551482241e-29	489
Col24a1___Itgb1___Gonadotrophs___Thyrotrophs	3.475247853041904e-19	2.87181165156269e-17	909	3.269135247221667e-05	0.0014155	1736
Il1b___Il1r1___Mesenchymal_cells___Immune_cells	3.616763452873006e-19	2.985541005522665e-17	910	2.658710144063774e-07	1.355288971113093e-05	1479
Cklf___Lrp6___Somatotrophs___Gonadotrophs	3.644752996082406e-19	3.005413993085395e-17	911	0.0411798	1	2385
Tgfb1___Tgfbr3___Mesenchymal_cells___Immune_cells	3.748914694168233e-19	3.087987469491428e-17	912	9.850502027200906e-11	6.29129109921952e-09	1187
Itga4___Vcam1___Mesenchymal_cells___Immune_cells	3.871979563340529e-19	3.185937825274266e-17	913	1	1	2385
Hspg2___Dag1___Mesenchymal_cells___Endothelial_cells	4.033191861037479e-19	3.315033254603707e-17	914	0.000509398	0.0197206	1942
Col4a6___Itgb8___Mesenchymal_cells___Mesenchymal_cells	4.132229831640742e-19	3.392803764120087e-17	915	0.9999999991639515	1	2385
Tnxb___Itga8___Mesenchymal_cells___Melanotrophs	4.215942988375873e-19	3.457838966609268e-17	916	1	1	2385
Col1a2___Itga3___Corticotrophs___Lactotrophs	4.2322572641023e-19	3.467515025697646e-17	917	0.9522181422091731	1	2385
Nrg4___Erbb4___Stem_cells___Somatotrophs	4.318543741892003e-19	3.534438001293254e-17	918	9.160721764180004e-13	6.487633294412682e-11	1071
Pdgfa___Pdgfra___Mesenchymal_cells___Immune_cells	4.64786250219736e-19	3.799912209064846e-17	919	0.9979577232491799	1	2385
Lama5___Itga3___Gonadotrophs___Stem_cells	4.797887974971162e-19	3.918394276069799e-17	920	0.999999	1	2385
Col4a6___Itgb1___Corticotrophs___Mesenchymal_cells	4.837086555157084e-19	3.946209327873052e-17	921	0.000371977	0.0146068	1915
Sema3f___Plxna4___Gonadotrophs___Corticotrophs	5.288248350953962e-19	4.309697851957375e-17	922	0.095202	1	2385
Lama5___Itga6___Melanotrophs___Stem_cells	5.339848290126244e-19	4.347134818501608e-17	923	0.9999838282282301	1	2385
Lama4___Sv2a___Corticotrophs___Endothelial_cells	5.432996246694194e-19	4.418280602356637e-17	924	0.9980103099184464	1	2385
Lama5___Itgb8___Melanotrophs___Stem_cells	5.522070160337379e-19	4.485966181364447e-17	925	0.9950208937497317	1	2385
Lama4___Itga3___Corticotrophs___Mesenchymal_cells	5.586089212243874e-19	4.533176350261627e-17	926	0.9999591323759963	1	2385
Pdgfa___Pdgfrb___Mesenchymal_cells___Immune_cells	5.679841871180454e-19	4.604390502731281e-17	927	0.9998132261371944	1	2385
Col14a1___Itga1___Endothelial_cells___Immune_cells	5.722827280164369e-19	4.634343116782051e-17	928	0.9999999980726746	1	2385
Tgfb1___Tgfbr2___Mesenchymal_cells___Immune_cells	6.107117617940602e-19	4.940329951651024e-17	929	0.0129523	0.4298911815816681	2262
Tgfb2___Tgfbr1___Somatotrophs___Stem_cells	6.336556638021137e-19	5.120538068886787e-17	930	0.9988604750261854	1	2385
Col6a1___Itga9___Mesenchymal_cells___Mesenchymal_cells	6.353986420062851e-19	5.129223801070504e-17	931	0.9362049221267421	1	2385
Col5a2___Itga11___Mesenchymal_cells___Mesenchymal_cells	6.51340621865562e-19	5.252391617646778e-17	932	0.9999999989119107	1	2385
Efnb2___Ephb4___Endothelial_cells___Endothelial_cells	6.587198266396557e-19	5.306323438751283e-17	933	0.9643362340785362	1	2385
Mpzl1___Mpzl1___Melanotrophs___Melanotrophs	6.61297671665972e-19	5.321505341312894e-17	934	0.995904	1	2385
Tnf___Fas___Stem_cells___Immune_cells	6.671339976915503e-19	5.362849200919647e-17	935	0.0153136	0.5045548339440835	2278
Col4a5___Itgb1___Corticotrophs___Mesenchymal_cells	6.685830832059648e-19	5.368876016175598e-17	936	3.664759351402354e-13	2.641689301857345e-11	1052
Lama1___Itgav___Gonadotrophs___Gonadotrophs	7.256689309455743e-19	5.82119938973467e-17	937	0.2031725476771874	1	2385
Il1rn___Il1b___Immune_cells___Immune_cells	7.35520582323002e-19	5.894068850141392e-17	938	0.0477607	1	2385
Copa___Cd74___Immune_cells___Melanotrophs	7.532838516417652e-19	6.030119708726452e-17	939	1.899176590803903e-60	5.999913074050403e-58	238
Col13a1___Itgb1___Endothelial_cells___Endothelial_cells	8.110068908286083e-19	6.485436250210565e-17	940	2.801015711456898e-19	2.664574661125583e-17	795
Col11a1___Itgb1___Stem_cells___Corticotrophs	8.244002308035707e-19	6.585679637727297e-17	941	1.130146113413291e-19	1.092697569025503e-17	782
Col15a1___Itga1___Mesenchymal_cells___Mesenchymal_cells	8.829887052869232e-19	7.04637836966443e-17	942	0.9944127672385839	1	2385
Col24a1___Itgb1___Corticotrophs___Thyrotrophs	8.841705155978355e-19	7.048482483066484e-17	943	0.000459621	0.0178566	1935
Col6a2___Itga11___Mesenchymal_cells___Mesenchymal_cells	1.0488949692956e-18	8.352968661603101e-17	944	1	1	2385
Cga___Tshr___Thyrotrophs___Gonadotrophs	1.110125513826622e-18	8.831422338959165e-17	945	3.784023400473567e-13	2.722546320814951e-11	1054
Ncam1___Ncam2___Somatotrophs___Somatotrophs	1.198310901873096e-18	9.523098304958144e-17	946	1.830864672074629e-83	9.186513072581518e-81	148
Spp1___Itgb1___Endothelial_cells___Gonadotrophs	1.34196465403663e-18	1.065370057143103e-16	947	1.189229679512857e-33	1.950768659541079e-31	460
Col8a1___Itgb1___Mesenchymal_cells___Mesenchymal_cells	1.405968467336212e-18	1.115028856084025e-16	948	4.732909867364138e-20	4.670189686474004e-18	766
Lama4___Sv2a___Melanotrophs___Endothelial_cells	1.436314687038296e-18	1.137919940239866e-16	949	0.9965984477033265	1	2385
Lama4___Itga1___Mesenchymal_cells___Mesenchymal_cells	1.459709836128785e-18	1.155262519688358e-16	950	0.9999996365614157	1	2385
Mdk___Itga6___Stem_cells___Mesenchymal_cells	1.472219821333984e-18	1.163963372440666e-16	951	2.50268692668511e-06	0.000119039	1583
Fbn1___Itga5___Immune_cells___Mesenchymal_cells	1.478353566028221e-18	1.167610338584573e-16	952	0.9999604058242006	1	2385
Lamb1___Itga6___Immune_cells___Mesenchymal_cells	1.499357349481544e-18	1.182982161997417e-16	953	0.9208734371392011	1	2385
Wnt5a___Fzd2___Mesenchymal_cells___Mesenchymal_cells	1.516799191605431e-18	1.195514960373278e-16	954	0.9999999998827289	1	2385
Cntn1___Nrcam___Corticotrophs___Gonadotrophs	1.529565605554556e-18	1.204340738182746e-16	955	1.773323257610026e-45	4.051674201293574e-43	331
Col4a5___Itgb1___Gonadotrophs___Mesenchymal_cells	1.595894920568881e-18	1.255279274151152e-16	956	7.369297765895429e-15	5.749325408435225e-13	972
Nrg4___Erbb4___Stem_cells___Gonadotrophs	1.599425014714205e-18	1.256768259514788e-16	957	6.104626246659097e-08	3.265826148639528e-06	1413
Tnf___Tnfrsf1a___Endothelial_cells___Immune_cells	1.643258732718771e-18	1.289890896238112e-16	958	0.1996695869698461	1	2385
Lamb2___Itga6___Endothelial_cells___Stem_cells	1.863216210001702e-18	1.461054598831672e-16	959	0.9459896007772306	1	2385
Efna1___Epha5___Corticotrophs___Endothelial_cells	1.893038772295775e-18	1.482925443983412e-16	960	3.291304281102408e-13	2.379191509943039e-11	1049
App___Cd74___Immune_cells___Gonadotrophs	2.007914245697652e-18	1.571310588460377e-16	961	6.772248128801573e-89	3.879841168656478e-86	129
Il34___Csf1r___Immune_cells___Mesenchymal_cells	2.091334536614195e-18	1.634925265186712e-16	962	0.9979644346623303	1	2385
Lamb1___Sv2a___Corticotrophs___Mesenchymal_cells	2.117315666289458e-18	1.653552455598936e-16	963	0.5670106574879674	1	2385
Fgfr2___Cd83___Immune_cells___Stem_cells	2.126476520812147e-18	1.659019065307192e-16	964	1.552504745113181e-30	2.327817124562378e-28	504
Col26a1___Itgb1___Stem_cells___Mesenchymal_cells	2.145558456319791e-18	1.672206874448873e-16	965	0.000373378	0.0146473	1916
Copa___Cd74___Immune_cells___Thyrotrophs	2.294446037148084e-18	1.786433345089465e-16	966	6.971852488257548e-59	2.149486520767244e-56	244
Col4a3___Sdc4___Stem_cells___Endothelial_cells	2.42629364666451e-18	1.887174639926928e-16	967	0.00384114	0.1356721452627749	2126
Copa___Cd74___Immune_cells___Corticotrophs	2.644621547644984e-18	2.054908416914552e-16	968	1.28213179174215e-60	4.067271715712939e-58	237
Efnb2___Ephb4___Endothelial_cells___Stem_cells	2.977695823436648e-18	2.311372403128494e-16	969	0.9999926603157638	1	2385
Pdgfd___Pdgfra___Mesenchymal_cells___Mesenchymal_cells	3.243177977972503e-18	2.514904345363345e-16	970	0.106254	1	2385
Lama4___Dag1___Mesenchymal_cells___Mesenchymal_cells	3.502593833586899e-18	2.713326195869148e-16	971	0.7759991861840401	1	2385
Col6a1___Itgb1___Somatotrophs___Mesenchymal_cells	3.744217610252371e-18	2.897579049611535e-16	972	7.631137619572495e-07	3.765005166561445e-05	1526
Fgf1___Fgfr1___Mesenchymal_cells___Corticotrophs	3.79728459879729e-18	2.935687224220233e-16	973	0.876553	1	2385
Lgals9___Havcr2___Immune_cells___Immune_cells	3.846400994866544e-18	2.970667585260661e-16	974	1	1	2385
Csf1___Csf1r___Immune_cells___Stem_cells	3.866486604884286e-18	2.983178996687053e-16	975	0.9238580690343238	1	2385
Col1a2___Itga9___Endothelial_cells___Mesenchymal_cells	3.875014161575399e-18	2.98675664829299e-16	976	5.046016650910322e-23	5.705120062941598e-21	669
Col4a1___Itga3___Corticotrophs___Mesenchymal_cells	3.923279896944948e-18	3.02092552064761e-16	977	0.000371497	0.0145954	1914
Lamb1___Sv2a___Lactotrophs___Mesenchymal_cells	3.99316458862295e-18	3.071655834709371e-16	978	0.9867481454581939	1	2385
Col1a2___Itga3___Corticotrophs___Mesenchymal_cells	4.30241687164105e-18	3.302922408190117e-16	979	1.441002053681046e-14	1.110685609026508e-12	984
Npnt___Itgb1___Endothelial_cells___Stem_cells	4.298119367393418e-18	3.302922408190117e-16	979	1.787201286907059e-10	1.127375970374429e-08	1202
Lama5___Itga6___Thyrotrophs___Stem_cells	4.592511013115283e-18	3.52210267698149e-16	980	0.9999999983853238	1	2385
Lrfn5___Ptprf___Corticotrophs___Thyrotrophs	4.637906300522711e-18	3.553367552742795e-16	981	0.00257273	0.0925521	2088
Lamc1___Itga9___Immune_cells___Mesenchymal_cells	5.282713038831088e-18	4.043355905065043e-16	982	1.493054299594772e-10	9.464928614829978e-09	1196
Lama1___Cd44___Immune_cells___Mesenchymal_cells	5.48974491298353e-18	4.197631745267257e-16	983	0.9937767524653994	1	2385
Col6a1___Itgav___Endothelial_cells___Mesenchymal_cells	5.705692665687505e-18	4.358411146787702e-16	984	0.8101049990054494	1	2385
Ptn___Ptprz1___Corticotrophs___Mesenchymal_cells	5.731051924654964e-18	4.373430668030188e-16	985	2.145023633951511e-21	2.261968672456368e-19	717
Col6a1___Itga2___Gonadotrophs___Mesenchymal_cells	6.514297734872315e-18	4.966197843181855e-16	986	0.9999978819430289	1	2385
Spp1___Itgb5___Mesenchymal_cells___Gonadotrophs	7.034834419780286e-18	5.357710352897944e-16	987	1.571565390163644e-12	1.101803684360482e-10	1081
Lama2___Sv2b___Somatotrophs___Mesenchymal_cells	7.165571208965652e-18	5.451870526670804e-16	988	0.2030838111832619	1	2385
Lama5___Itgav___Immune_cells___Stem_cells	7.673384776781831e-18	5.832456197314499e-16	989	0.8059357856920372	1	2385
Lama4___Dag1___Gonadotrophs___Mesenchymal_cells	9.011365429615721e-18	6.842665802830556e-16	990	0.9081215878494893	1	2385
Lama1___Sv2a___Somatotrophs___Gonadotrophs	9.425372817588642e-18	7.149964879777297e-16	991	0.9419475993854802	1	2385
Mif___Cd74___Immune_cells___Lactotrophs	9.700523263754354e-18	7.351426164216762e-16	992	1.953147497145052e-54	5.594820157027183e-52	263
Lama5___Sv2a___Thyrotrophs___Stem_cells	9.924373154591428e-18	7.51365091424881e-16	993	0.9999999999892107	1	2385
Col4a1___Sdc4___Mesenchymal_cells___Endothelial_cells	9.953317105820925e-18	7.528139910312972e-16	994	1.275508471027292e-21	1.359993191837419e-19	710
Col6a1___Itgb1___Gonadotrophs___Mesenchymal_cells	1.015233643478908e-17	7.671109407109479e-16	995	4.224317118768145e-10	2.617405979747471e-08	1223
Col4a5___Itga2___Gonadotrophs___Mesenchymal_cells	1.030437440246355e-17	7.770692716136779e-16	996	0.9999977223026415	1	2385
Lamb1___Itgav___Mesenchymal_cells___Mesenchymal_cells	1.029799290994967e-17	7.770692716136779e-16	996	0.4882033680200205	1	2385
Col4a1___Sdc1___Stem_cells___Mesenchymal_cells	1.042746451967082e-17	7.855800036414223e-16	997	0.254355	1	2385
Ncam1___Ncam2___Gonadotrophs___Somatotrophs	1.101096645634767e-17	8.28726356752308e-16	998	2.186035883740293e-80	1.035924621968263e-77	157
Angptl4___Itgav___Immune_cells___Mesenchymal_cells	1.118400469726181e-17	8.409254227268286e-16	999	0.1556726379382225	1	2385
Slit2___Robo1___Gonadotrophs___Stem_cells	1.155089265380019e-17	8.676619159878541e-16	1000	3.008959881172531e-91	1.776883393213338e-88	125
Lama4___Dag1___Gonadotrophs___Endothelial_cells	1.202419687163324e-17	9.02331935130413e-16	1001	0.4669552465004697	1	2385
Col24a1___Itgb1___Lactotrophs___Thyrotrophs	1.217850820539613e-17	9.130194300977104e-16	1002	2.627353240570154e-05	0.00114472	1725
Tnxb___Itga9___Immune_cells___Melanotrophs	1.238627787821585e-17	9.276899184709778e-16	1003	0.5299710074721307	1	2385
Pdgfd___Pdgfrb___Mesenchymal_cells___Mesenchymal_cells	1.248704346239326e-17	9.34325379692464e-16	1004	0.00136029	0.0503754	2028
Lamc2___Itga2___Gonadotrophs___Stem_cells	1.25551484862028e-17	9.38506518147325e-16	1005	0.9997219896799705	1	2385
Apln___Aplnr___Endothelial_cells___Stem_cells	1.296979349174726e-17	9.685584402411924e-16	1006	0.9999991534611316	1	2385
Sema7a___Itga1___Endothelial_cells___Endothelial_cells	1.309815631946799e-17	9.771937439156836e-16	1007	0.9999308008432264	1	2385
Wnt5a___Sfrp4___Mesenchymal_cells___Mesenchymal_cells	1.321616493598873e-17	9.85040549486329e-16	1008	0.9999999996033304	1	2385
Col6a3___Itga1___Endothelial_cells___Mesenchymal_cells	1.398643195638638e-17	1.041439762230675e-15	1009	0.9999999959409775	1	2385
Ncam1___Fgfr1___Stem_cells___Stem_cells	1.545234023900256e-17	1.1494774300465e-15	1010	6.188396367599458e-34	1.017295504805659e-31	459
Rspo3___Lgr6___Stem_cells___Corticotrophs	1.586885625362532e-17	1.179318708358724e-15	1011	1	1	2385
Egf___Egfr___Corticotrophs___Lactotrophs	1.62887467175278e-17	1.209352801506665e-15	1012	0.0079305	0.270105	2204
Col6a1___Itga3___Stem_cells___Mesenchymal_cells	1.690206557822152e-17	1.253676011956027e-15	1013	0.9996919153474755	1	2385
Col1a1___Itgb8___Thyrotrophs___Mesenchymal_cells	1.700103976193993e-17	1.259800020737805e-15	1014	0.9976435650138109	1	2385
Cadm1___Cadm1___Gonadotrophs___Gonadotrophs	1.886721758601049e-17	1.396738116548157e-15	1015	2.875541380185292e-161	1.103762181077223e-157	16
Lama4___Sv2a___Corticotrophs___Mesenchymal_cells	1.953534169694745e-17	1.444806018047166e-15	1016	0.9999700370418897	1	2385
Col15a1___Itga1___Mesenchymal_cells___Endothelial_cells	2.090098315699351e-17	1.544319129912642e-15	1017	0.9999961484020687	1	2385
Lamc1___Itga6___Stem_cells___Gonadotrophs	2.231859244857925e-17	1.647476945850943e-15	1018	0.000260236	0.0103944	1883
Col1a2___Itga11___Mesenchymal_cells___Mesenchymal_cells	2.274333646966235e-17	1.677217288606637e-15	1019	0.0166778	0.5452872964710547	2294
Col4a5___Itgb8___Melanotrophs___Mesenchymal_cells	2.316135250203195e-17	1.706404865862275e-15	1020	0.9999992849312146	1	2385
Bmp6___Acvr1___Stem_cells___Stem_cells	2.393681192963563e-17	1.761845747867879e-15	1021	0.00162622	0.0598482	2041
Col24a1___Itga2___Gonadotrophs___Thyrotrophs	2.454732463927325e-17	1.805051307693839e-15	1022	0.9999099247109073	1	2385
Lamb2___Sv2b___Melanotrophs___Stem_cells	2.527374107090824e-17	1.856688830882828e-15	1023	0.9999613001276225	1	2385
Pomc___Oprm1___Melanotrophs___Melanotrophs	2.553577596321362e-17	1.874145301070694e-15	1024	9.495385739882967e-58	2.858632423000296e-55	250
Angptl1___Itga1___Endothelial_cells___Mesenchymal_cells	2.588201920379246e-17	1.897742819728695e-15	1025	0.9999999995350208	1	2385
Tgfb1___Tgfbr2___Endothelial_cells___Endothelial_cells	2.740498320929828e-17	2.007493469460515e-15	1026	0.00311178	0.1110075893792174	2105
Col1a1___Sdc4___Gonadotrophs___Mesenchymal_cells	2.743505969327263e-17	2.007780836599473e-15	1027	3.518321698428603e-09	2.050858302708165e-07	1297
Jam2___Itgav___Immune_cells___Melanotrophs	2.91004015011985e-17	2.12762735509096e-15	1028	0.2449641344240535	1	2385
Lama4___Sv2a___Lactotrophs___Endothelial_cells	2.962739017703918e-17	2.164096209801256e-15	1029	0.9997841525992202	1	2385
Mif___Cd74___Immune_cells___Gonadotrophs	3.02739627332543e-17	2.209222286187452e-15	1030	1.10938798815754e-61	3.608754511138398e-59	231
Col6a1___Itgb1___Thyrotrophs___Mesenchymal_cells	3.227342690247154e-17	2.352895261040681e-15	1031	1.404311624528356e-09	8.389696428281505e-08	1265
Dll4___Notch1___Endothelial_cells___Endothelial_cells	3.31571261078441e-17	2.415027907185089e-15	1032	0.9867225572311503	1	2385
Cga___Tshr___Thyrotrophs___Thyrotrophs	3.35243586890791e-17	2.439461130049207e-15	1033	9.182768117396027e-13	6.491270033189462e-11	1072
Nsmf___Gnrhr___Gonadotrophs___Mesenchymal_cells	3.616499151194143e-17	2.629119539185825e-15	1034	0.992933	1	2385
Sema6a___Plxna4___Immune_cells___Endothelial_cells	3.719722119478975e-17	2.701602151279862e-15	1035	3.994647775245571e-16	3.304580981226586e-14	916
Nampt___P2ry6___Immune_cells___Corticotrophs	4.059591518959291e-17	2.945659558780584e-15	1036	0.9999999992934983	1	2385
Lamc1___Itga3___Corticotrophs___Gonadotrophs	4.193506003416852e-17	3.039955263232373e-15	1037	0.4810413923305112	1	2385
Col4a5___Itgav___Endothelial_cells___Mesenchymal_cells	4.247293028276921e-17	3.076041872526329e-15	1038	0.6485697172349585	1	2385
Bmp6___Bmpr2___Endothelial_cells___Stem_cells	4.293196846354757e-17	3.10635653815088e-15	1039	4.003825250360237e-13	2.875300847941113e-11	1056
Nrg1___Lgr4___Somatotrophs___Somatotrophs	4.39327589794869e-17	3.175775870147109e-15	1040	5.842433421462027e-107	4.875193166654548e-104	87
Col4a1___Itga3___Melanotrophs___Endothelial_cells	4.438015071417014e-17	3.205098579657693e-15	1041	0.000680504	0.025875	1976
Lamb1___Sv2b___Corticotrophs___Mesenchymal_cells	4.543952458789243e-17	3.278521487864581e-15	1042	0.9999377688371112	1	2385
Col4a2___Itgav___Mesenchymal_cells___Endothelial_cells	4.721416227330258e-17	3.400172629980456e-15	1043	4.039223849001815e-10	2.506767790331611e-08	1221
Mdk___Itga6___Stem_cells___Stem_cells	4.719087438199434e-17	3.400172629980456e-15	1043	1.2950635649671e-07	6.79103379910924e-06	1441
Lamb1___Itgav___Stem_cells___Mesenchymal_cells	4.935156479527121e-17	3.550768770166987e-15	1044	0.835083	1	2385
Fam3c___Clec2d___Endothelial_cells___Endothelial_cells	5.057142375620006e-17	3.635128867359291e-15	1045	0.000872039	0.0328004	1996
Col4a1___Itgav___Mesenchymal_cells___Endothelial_cells	5.19368394470181e-17	3.729784123019769e-15	1046	1.123668028775039e-18	1.038061021673056e-16	819
Lama4___Itgb1___Endothelial_cells___Mesenchymal_cells	5.247019229215455e-17	3.764564665491974e-15	1047	1.879550372736159e-20	1.886159510648134e-18	754
Tnf___Notch1___Stem_cells___Immune_cells	5.34083926219815e-17	3.82829962016517e-15	1048	0.89822	1	2385
Col4a2___Itga3___Melanotrophs___Endothelial_cells	5.362164564218384e-17	3.840000106627622e-15	1049	0.1472204212878337	1	2385
Col18a1___Itga1___Mesenchymal_cells___Mesenchymal_cells	5.580119482970257e-17	3.992359669973379e-15	1050	0.9999995852375915	1	2385
Tgfb1___Itgav___Immune_cells___Endothelial_cells	5.925575428982726e-17	4.235572626699952e-15	1051	0.00243546	0.0878195	2083
Bmp4___Bmpr2___Mesenchymal_cells___Mesenchymal_cells	6.918009358199405e-17	4.940359631810327e-15	1052	0.9772532445247795	1	2385
Col8a1___Itgb1___Stem_cells___Mesenchymal_cells	7.112846879757257e-17	5.074778272417146e-15	1053	8.526907704987225e-14	6.324658720813182e-12	1023
Lamc1___Itgb8___Stem_cells___Mesenchymal_cells	7.178538145984809e-17	5.116891317819014e-15	1054	0.6091559220082923	1	2385
Col8a1___Itgb1___Endothelial_cells___Mesenchymal_cells	7.328612011489209e-17	5.219018696753387e-15	1055	2.178835753121725e-23	2.492802413284675e-21	661
Lamb1___Sv2a___Melanotrophs___Mesenchymal_cells	7.467960582317443e-17	5.308406166147479e-15	1056	0.6925832736919044	1	2385
Ncam1___Fgfr1___Mesenchymal_cells___Melanotrophs	7.463441300729531e-17	5.308406166147479e-15	1056	2.141210312328218e-42	4.540844598539364e-40	357
Col6a1___Itgb8___Mesenchymal_cells___Mesenchymal_cells	7.48454196715451e-17	5.315271066387462e-15	1057	0.9999814971037997	1	2385
Icam2___Itgal___Immune_cells___Endothelial_cells	7.823276562371342e-17	5.55069425523739e-15	1058	1	1	2385
Col4a4___Sdc4___Stem_cells___Stem_cells	7.865842571117995e-17	5.575742089955286e-15	1059	0.1833082972736051	1	2385
Copa___Cd74___Immune_cells___Mesenchymal_cells	8.152963412884468e-17	5.773937714425532e-15	1060	1.998589714780158e-53	5.499273613403512e-51	274
Col4a6___Itgav___Endothelial_cells___Mesenchymal_cells	8.369597615978791e-17	5.9218952938348e-15	1061	0.9995150087657906	1	2385
Pros1___Axl___Mesenchymal_cells___Endothelial_cells	9.405542866870486e-17	6.648748806139782e-15	1062	0.9999564508760614	1	2385
Lama1___Cd44___Lactotrophs___Gonadotrophs	9.434021532960165e-17	6.66274516158067e-15	1063	0.9999917698628412	1	2385
Col4a1___Itga11___Mesenchymal_cells___Mesenchymal_cells	9.665525938484833e-17	6.819970227679616e-15	1064	0.9763304551473643	1	2385
Nfasc___Cntn1___Gonadotrophs___Corticotrophs	1.09200847775865e-16	7.698108248765268e-15	1065	6.405860728915206e-54	1.788260081083969e-51	270
Col26a1___Itga1___Mesenchymal_cells___Mesenchymal_cells	1.121026430660431e-16	7.895420005079874e-15	1066	0.9999046346735602	1	2385
Tnr___Itgav___Stem_cells___Somatotrophs	1.31370680030743e-16	9.243992424638049e-15	1067	7.343108909052236e-05	0.00309398	1784
Spp1___Itgb1___Mesenchymal_cells___Gonadotrophs	1.318162328838866e-16	9.266850166907595e-15	1068	1.000996105398249e-29	1.463723238387012e-27	517
Col4a2___Itga9___Endothelial_cells___Mesenchymal_cells	1.374291634994157e-16	9.652607001543136e-15	1069	0.104089	1	2385
Col6a1___Itgb1___Melanotrophs___Mesenchymal_cells	1.391920405034076e-16	9.767489723405943e-15	1070	2.710556521013727e-07	1.380801018989402e-05	1480
Col4a6___Itgb1___Gonadotrophs___Mesenchymal_cells	1.449886718634588e-16	1.01649637902154e-14	1071	6.863103482655089e-05	0.00289809	1780
Col4a5___Itga3___Mesenchymal_cells___Mesenchymal_cells	1.505561909787462e-16	1.054566443909431e-14	1072	0.9999275861683662	1	2385
Ptn___Alk___Lactotrophs___Lactotrophs	1.538214274997198e-16	1.076455530330537e-14	1073	5.108047532672539e-21	5.284901631209409e-19	731
Sema3a___Plxna2___Endothelial_cells___Melanotrophs	1.56382956467382e-16	1.093384625231735e-14	1074	8.924065906743362e-05	0.00373347	1797
Lama5___Dag1___Stem_cells___Stem_cells	1.593604045830277e-16	1.113188252905774e-14	1075	0.9999999990272076	1	2385
Ptn___Sdc4___Stem_cells___Mesenchymal_cells	1.681449057838506e-16	1.173483297465493e-14	1076	7.910718868003184e-31	1.195468458223891e-28	500
Col4a1___Itgb1___Endothelial_cells___Mesenchymal_cells	1.7595003428619e-16	1.226839980210402e-14	1077	5.469899425635968e-33	8.803327232843764e-31	469
Vegfc___Flt4___Endothelial_cells___Endothelial_cells	1.889274530457907e-16	1.31613172802834e-14	1078	0.9992933125585705	1	2385
Tgfb1___Tgfbr3___Gonadotrophs___Endothelial_cells	1.917883239268743e-16	1.334850212107182e-14	1079	1.452331859781132e-07	7.573801156816745e-06	1449
Sema6a___Plxna2___Gonadotrophs___Stem_cells	2.046551150988729e-16	1.423113091578385e-14	1080	0.00285709	0.1023021792408646	2098
Nrxn1___Nlgn2___Corticotrophs___Corticotrophs	2.161473808822677e-16	1.501666812936725e-14	1081	1.296068706209816e-47	3.099623006449264e-45	316
Col5a1___Itgb1___Mesenchymal_cells___Mesenchymal_cells	2.221517826445725e-16	1.541986455862675e-14	1082	2.583549133592736e-06	0.000122657	1586
Fgf1___Fgfr1___Mesenchymal_cells___Melanotrophs	2.39534667850945e-16	1.661141546183306e-14	1083	0.945867	1	2385
Npnt___Itgb1___Mesenchymal_cells___Stem_cells	2.409673499930628e-16	1.669568816932982e-14	1084	2.047578870288592e-08	1.135770103274458e-06	1364
Sema3d___Plxna2___Endothelial_cells___Mesenchymal_cells	2.49470657664241e-16	1.726926322653392e-14	1085	0.9943100307284385	1	2385
Tnr___Itgav___Stem_cells___Corticotrophs	2.686850714381737e-16	1.858259842273618e-14	1086	0.000138891	0.00570188	1832
Col4a2___Sdc4___Mesenchymal_cells___Endothelial_cells	2.741301399919702e-16	1.894212125746495e-14	1087	4.659688935346538e-12	3.191076359300788e-10	1106
Pgf___Nrp2___Endothelial_cells___Mesenchymal_cells	2.761210673299628e-16	1.906253436857366e-14	1088	0.8700468214355069	1	2385
Lama4___Itga9___Endothelial_cells___Mesenchymal_cells	2.825799886999351e-16	1.949091028976219e-14	1089	0.980471	1	2385
Fbn1___Itgb1___Corticotrophs___Mesenchymal_cells	2.95387676712786e-16	2.035602922222969e-14	1090	1.495590792866648e-05	0.000667529	1685
Tnfsf10___Ripk1___Endothelial_cells___Endothelial_cells	3.142605485807082e-16	2.16371910798138e-14	1091	0.0018106	0.0662843	2052
Pgf___Kdr___Endothelial_cells___Stem_cells	3.168304366170975e-16	2.179458404001609e-14	1092	0.928927	1	2385
Lama4___Itgb1___Stem_cells___Endothelial_cells	3.208807878800061e-16	2.205344422986588e-14	1093	5.287646065015421e-14	3.971891396919461e-12	1010
Col11a1___Itga1___Endothelial_cells___Stem_cells	3.241367810514608e-16	2.225729565701216e-14	1094	0.9998432417646343	1	2385
Col6a1___Itgb1___Immune_cells___Mesenchymal_cells	3.291605760145649e-16	2.258206278825928e-14	1095	5.018402607338638e-12	3.433669783981996e-10	1107
Lama5___Itga6___Corticotrophs___Stem_cells	3.297050473671327e-16	2.25992203404709e-14	1096	1	1	2385
Efna5___Epha4___Corticotrophs___Lactotrophs	3.393941310580274e-16	2.324259415449929e-14	1097	2.879087236204776e-11	1.895580171837088e-09	1151
Lama1___Itga6___Stem_cells___Mesenchymal_cells	3.400486481629038e-16	2.326666191695005e-14	1098	0.9943512662035159	1	2385
Spp1___Itgav___Immune_cells___Mesenchymal_cells	3.473235706895982e-16	2.3743261975307e-14	1099	5.047787282816816e-07	2.522874882256277e-05	1507
Nampt___P2ry6___Immune_cells___Mesenchymal_cells	3.534120580627127e-16	2.413798068097544e-14	1100	0.9999913506429954	1	2385
Grn___Egfr___Corticotrophs___Immune_cells	3.765432132152106e-16	2.569497416472756e-14	1101	1.853816348275929e-09	1.10151414273061e-07	1272
Col4a1___Itga2___Corticotrophs___Endothelial_cells	3.839788676175115e-16	2.617910629496336e-14	1102	0.9999902560164412	1	2385
Lamc2___Sv2b___Thyrotrophs___Stem_cells	4.033165626394386e-16	2.747312262401691e-14	1103	0.998052	1	2385
Gas6___Mertk___Immune_cells___Mesenchymal_cells	4.203509843623239e-16	2.860808928946032e-14	1104	0.9393218568795471	1	2385
Col4a5___Itgb1___Melanotrophs___Mesenchymal_cells	4.730449410775113e-16	3.216579900937065e-14	1105	2.12785713242291e-11	1.409434548740073e-09	1144
Pgf___Flt1___Endothelial_cells___Stem_cells	5.192118815060916e-16	3.527378489499217e-14	1106	0.9486051594408625	1	2385
Angptl4___Sdc4___Stem_cells___Stem_cells	5.228558616788748e-16	3.548993956253363e-14	1107	1.867244597804376e-07	9.672503409503654e-06	1456
Lama1___Sv2b___Somatotrophs___Gonadotrophs	5.307625407876982e-16	3.599479637255371e-14	1108	0.90561	1	2385
Lamc2___Itga3___Gonadotrophs___Stem_cells	5.60549128770428e-16	3.798128514260987e-14	1109	0.9999543236687373	1	2385
Ncam1___Fgfr1___Mesenchymal_cells___Gonadotrophs	5.703527855835768e-16	3.861147530552523e-14	1110	3.044920373395363e-38	5.715293206483829e-36	403
Lamc3___Itgb1___Endothelial_cells___Mesenchymal_cells	5.72171186509053e-16	3.870044917807356e-14	1111	5.266152414811568e-06	0.000245165	1618
Lamc1___Itga6___Endothelial_cells___Mesenchymal_cells	5.827505728668687e-16	3.938131930318366e-14	1112	8.203244446088545e-11	5.278749982244522e-09	1178
Mdk___Sorl1___Somatotrophs___Stem_cells	6.056955900481712e-16	4.089590567494112e-14	1113	7.130053835882781e-12	4.82261764693291e-10	1120
Lama5___Itgb1___Mesenchymal_cells___Stem_cells	6.218238648987205e-16	4.194797564535139e-14	1114	3.623283729149861e-05	0.00156619	1739
Lama5___Itgb1___Somatotrophs___Stem_cells	6.276723025921115e-16	4.226822368218755e-14	1115	0.0231381	0.7367443336779557	2351
Sema3f___Nrp2___Stem_cells___Corticotrophs	6.272503960405558e-16	4.226822368218755e-14	1115	0.9999999999991723	1	2385
Lamc3___Itga6___Stem_cells___Mesenchymal_cells	6.857671150053706e-16	4.613992607523864e-14	1116	0.9999935883707746	1	2385
Sema6a___Plxna4___Somatotrophs___Stem_cells	7.159478019010459e-16	4.812836847998371e-14	1117	0.0488132	1	2385
Ccl3___Ccr1___Immune_cells___Immune_cells	7.602132182745617e-16	5.105932506887124e-14	1118	0.5436189185972413	1	2385
Lamc2___Itgb8___Melanotrophs___Stem_cells	8.124087369556794e-16	5.451731322320852e-14	1119	0.9999999996816041	1	2385
Nfasc___Cntn1___Somatotrophs___Thyrotrophs	8.233747962386648e-16	5.520494299776948e-14	1120	3.075664539603656e-53	8.402693631346373e-51	276
Efna5___Epha5___Corticotrophs___Stem_cells	8.682331843285627e-16	5.81617742824777e-14	1121	1.527497304970358e-83	7.714765829294039e-81	147
Pros1___Axl___Immune_cells___Mesenchymal_cells	8.727999394317365e-16	5.841672061921097e-14	1122	0.9977409533921836	1	2385
Tgfb1___Egfr___Mesenchymal_cells___Endothelial_cells	9.289293068665057e-16	6.211931529515224e-14	1123	0.0602134	1	2385
Vegfc___Flt4___Endothelial_cells___Somatotrophs	1.0051266501848e-15	6.715628181726451e-14	1124	0.9999308500582742	1	2385
Ccl4___Slc7a1___Gonadotrophs___Immune_cells	1.05327125597955e-15	7.031180960895137e-14	1125	7.15835977056305e-13	5.097774779465257e-11	1065
Col6a1___Sdc4___Immune_cells___Mesenchymal_cells	1.054798256735703e-15	7.035256939300015e-14	1126	0.000628424	0.0240376	1965
Fgf1___Tgfbr3___Mesenchymal_cells___Stem_cells	1.107773346893848e-15	7.382174658653978e-14	1127	0.000175221	0.00714367	1844
Col4a2___Itgb1___Endothelial_cells___Mesenchymal_cells	1.132988798577654e-15	7.54366149852627e-14	1128	1.790621669711195e-22	1.980752665159348e-20	684
Ptprs___Ntrk3___Somatotrophs___Lactotrophs	1.188987637873501e-15	7.909652683874417e-14	1129	1.7946841907083e-19	1.720051318807559e-17	789
Lamc2___Itga6___Thyrotrophs___Stem_cells	1.246829463008937e-15	8.287259830799405e-14	1130	0.9999821411683781	1	2385
Lamc2___Dag1___Stem_cells___Stem_cells	1.303341394764551e-15	8.655381966667803e-14	1131	0.9962656395823392	1	2385
Col5a2___Itgb1___Corticotrophs___Mesenchymal_cells	1.370505858041993e-15	9.093549197582176e-14	1132	0.0928198	1	2385
Col6a1___Itgb1___Lactotrophs___Mesenchymal_cells	1.505347749825186e-15	9.979623610218455e-14	1133	2.675363537913508e-10	1.671155276176421e-08	1213
Mdk___Alk___Lactotrophs___Mesenchymal_cells	1.589200024832716e-15	1.052642767095623e-13	1134	2.502911063494583e-16	2.097663530932486e-14	904
Csf1___Sirpa___Immune_cells___Mesenchymal_cells	1.665441822010224e-15	1.102192269257783e-13	1135	0.9974834287910178	1	2385
Lama2___Itga9___Corticotrophs___Mesenchymal_cells	1.732414548774908e-15	1.14552741167012e-13	1136	0.2209100917054254	1	2385
Mdk___Sdc2___Thyrotrophs___Stem_cells	2.047249711884049e-15	1.352541421098335e-13	1137	2.910053821507261e-22	3.177836725793613e-20	693
Npnt___Itgb1___Somatotrophs___Stem_cells	2.053062231037569e-15	1.3552152572186e-13	1138	0.1329687853728578	1	2385
Il1b___Il1rap___Melanotrophs___Immune_cells	2.085466910938715e-15	1.375422760187751e-13	1139	0.00127883	0.0474501	2024
Col13a1___Itgb1___Mesenchymal_cells___Endothelial_cells	2.099873179389746e-15	1.383735314236664e-13	1140	3.555350748075093e-14	2.694380272250511e-12	1001
Col6a2___Itga3___Melanotrophs___Mesenchymal_cells	2.113429295955944e-15	1.391473873252503e-13	1141	0.9999999694190402	1	2385
Lama1___Itga6___Immune_cells___Gonadotrophs	2.399544443640085e-15	1.578497235593879e-13	1142	0.6475966136622197	1	2385
Sema3f___Plxna2___Gonadotrophs___Corticotrophs	2.511530677873484e-15	1.650750844260869e-13	1143	0.999881	1	2385
App___Cd74___Immune_cells___Lactotrophs	2.614657173613063e-15	1.717062588204459e-13	1144	3.497810910210113e-83	1.743658738739741e-80	149
Fgf9___Fgfr1___Mesenchymal_cells___Somatotrophs	2.672961992189965e-15	1.753851445969499e-13	1145	0.999741	1	2385
Lama4___Sv2b___Corticotrophs___Mesenchymal_cells	2.717445533577158e-15	1.781516448908496e-13	1146	0.9999883857777733	1	2385
Frem1___Itgb1___Stem_cells___Lactotrophs	2.807688084054831e-15	1.838873808574822e-13	1147	0.000100237	0.0041753	1805
Bmp6___Bmpr1a___Mesenchymal_cells___Stem_cells	2.809726552981367e-15	1.838873808574822e-13	1147	3.618356063271539e-09	2.105971013049983e-07	1299
Lama1___Itgav___Corticotrophs___Gonadotrophs	2.827460634789598e-15	1.848903964839546e-13	1148	0.815718	1	2385
Efna5___Ephb2___Gonadotrophs___Lactotrophs	2.850822747467627e-15	1.862594140428445e-13	1149	1.817416755233788e-27	2.45204335470198e-25	561
Igf1___Itga6___Endothelial_cells___Mesenchymal_cells	3.093695877984577e-15	2.019557303205765e-13	1150	0.8246542097622434	1	2385
Lama3___Itga2___Gonadotrophs___Stem_cells	3.100234628508069e-15	2.022106305827833e-13	1151	0.9998179895683641	1	2385
Thbs1___Sdc4___Stem_cells___Stem_cells	3.126592104901765e-15	2.037566632438061e-13	1152	3.911613401612276e-09	2.271487513073924e-07	1302
Efna1___Epha3___Corticotrophs___Endothelial_cells	3.249532641391415e-15	2.114096367347267e-13	1153	0.9999978951087679	1	2385
Lama3___Itgb1___Gonadotrophs___Stem_cells	3.247404849763796e-15	2.114096367347267e-13	1153	0.000308138	0.012225	1896
Lamc1___Sv2a___Melanotrophs___Stem_cells	3.311572073424698e-15	2.152634009354281e-13	1154	0.0380454	1	2385
Bmp5___Bmpr1b___Mesenchymal_cells___Mesenchymal_cells	3.394396080957496e-15	2.204605691531523e-13	1155	0.998855	1	2385
Col4a1___Itga9___Endothelial_cells___Mesenchymal_cells	3.534321136877102e-15	2.2935443732622e-13	1156	2.346109930838064e-07	1.203129681232514e-05	1470
Lama2___Sv2b___Gonadotrophs___Mesenchymal_cells	3.556156763265735e-15	2.305765190533338e-13	1157	0.9298862649211457	1	2385
Lrfn5___Ptprf___Somatotrophs___Thyrotrophs	3.725184290094031e-15	2.413322133048343e-13	1158	0.000237424	0.00951295	1877
Col1a1___Itgav___Gonadotrophs___Mesenchymal_cells	3.75473445237554e-15	2.430414917153607e-13	1159	0.7092584663531692	1	2385
Icam1___Itgax___Immune_cells___Immune_cells	3.805890328200541e-15	2.461452355565521e-13	1160	0.9999888411301155	1	2385
Lama4___Itgb1___Mesenchymal_cells___Endothelial_cells	3.843475254269234e-15	2.483667944402313e-13	1161	8.564475508499677e-18	7.627450351647468e-16	850
Col4a6___Itgb1___Lactotrophs___Mesenchymal_cells	3.847278628570559e-15	2.484034760611718e-13	1162	0.000122338	0.00504391	1824
Grn___Egfr___Mesenchymal_cells___Immune_cells	3.859043155903124e-15	2.48953684063468e-13	1163	2.782841036733553e-11	1.835360167946719e-09	1149
Col4a5___Itga9___Mesenchymal_cells___Mesenchymal_cells	3.959534603282677e-15	2.552220923252795e-13	1164	0.9763401484480184	1	2385
Itgax___Icam1___Immune_cells___Immune_cells	3.98626424058172e-15	2.567294626553843e-13	1165	0.9999887818664221	1	2385
Lama3___Itga2___Corticotrophs___Stem_cells	3.995800783152511e-15	2.5712793824127e-13	1166	0.9999999998833906	1	2385
Fam3c___Glra2___Melanotrophs___Stem_cells	4.349733258482822e-15	2.794348724020651e-13	1167	0.9999517490987668	1	2385
Lama4___Itgav___Mesenchymal_cells___Endothelial_cells	4.348580703825143e-15	2.794348724020651e-13	1167	0.9363476081481937	1	2385
Col4a6___Itga9___Mesenchymal_cells___Mesenchymal_cells	4.536713456304807e-15	2.912031399055717e-13	1168	0.9999037516240531	1	2385
Vegfb___Kdr___Endothelial_cells___Corticotrophs	4.567080073480674e-15	2.929074103266816e-13	1169	0.0597529	1	2385
Col6a3___Itgav___Immune_cells___Mesenchymal_cells	4.684229785878211e-15	3.001699803272825e-13	1170	0.9972852420339702	1	2385
Csf1___Sirpa___Immune_cells___Endothelial_cells	4.949380361316293e-15	3.168965646020772e-13	1171	0.9097607690095683	1	2385
Col5a1___Itga1___Mesenchymal_cells___Mesenchymal_cells	5.148586387170653e-15	3.29102271737472e-13	1172	0.9999697058961838	1	2385
Lama4___Sv2a___Melanotrophs___Mesenchymal_cells	5.147354544351293e-15	3.29102271737472e-13	1172	0.9999886889150743	1	2385
Col4a5___Itgb1___Thyrotrophs___Mesenchymal_cells	5.351524451412686e-15	3.417896677292017e-13	1173	1.44138720653934e-10	9.152510707925443e-09	1194
Jam3___Jam3___Somatotrophs___Somatotrophs	5.615641355551871e-15	3.583600758307245e-13	1174	0.5400164267167642	1	2385
Nrg3___Erbb2___Stem_cells___Melanotrophs	6.027854610790626e-15	3.84345822770586e-13	1175	0.9999833692372037	1	2385
Ccl4___Slc7a1___Somatotrophs___Immune_cells	6.047200963619765e-15	3.852593948349591e-13	1176	2.654337077618241e-13	1.931476806745732e-11	1042
Slit2___Robo1___Mesenchymal_cells___Stem_cells	6.315354870618575e-15	4.02009517464774e-13	1177	2.777554217322434e-68	1.045245390733461e-65	199
Fbn1___Itgb1___Gonadotrophs___Mesenchymal_cells	6.562689710732287e-15	4.174077269289204e-13	1178	1.353263758003284e-05	0.000606827	1677
Ncam1___Fgfr1___Gonadotrophs___Somatotrophs	6.749481420296808e-15	4.289328966512961e-13	1179	1.610037231939068e-36	2.847948116560606e-34	426
Tnf___Ripk1___Endothelial_cells___Immune_cells	6.824606979272659e-15	4.33348431093286e-13	1180	0.0289493	0.913443	2373
Lamc2___Itgav___Immune_cells___Stem_cells	7.030285209827509e-15	4.460396407216927e-13	1181	0.0015602	0.0575011	2038
Vegfa___Nrp1___Endothelial_cells___Mesenchymal_cells	7.22618384277682e-15	4.580899318134878e-13	1182	0.000413439	0.0161032	1930
Lama3___Itgb1___Melanotrophs___Stem_cells	7.479552660473183e-15	4.737605430625955e-13	1183	0.00258893	0.093091	2089
Col1a2___Itga1___Endothelial_cells___Lactotrophs	8.542575915164918e-15	5.406471644116205e-13	1184	0.7824786598418125	1	2385
Nfasc___Cntn1___Thyrotrophs___Corticotrophs	8.777807518594749e-15	5.550770225658981e-13	1185	1.744469807255191e-57	5.23129697785835e-55	251
Fgf1___Fgfr1___Gonadotrophs___Corticotrophs	8.863190817176396e-15	5.600150583076665e-13	1186	0.9999989294637601	1	2385
Col4a4___Itgb1___Stem_cells___Stem_cells	9.047855196064789e-15	5.712128252851133e-13	1187	0.5193220674990495	1	2385
Lama4___Itgb1___Mesenchymal_cells___Mesenchymal_cells	9.327484147093727e-15	5.883826051669995e-13	1188	2.565856446836563e-19	2.443898679493748e-17	794
Cadm1___Cadm1___Somatotrophs___Thyrotrophs	9.731868951376734e-15	6.13387395343383e-13	1189	1.094750009868982e-153	3.232417827216609e-150	22
Cadm1___Cadm1___Thyrotrophs___Somatotrophs	9.961100740033593e-15	6.273205436518776e-13	1190	5.478869631650958e-154	1.68242937100885e-150	21
Col4a1___Itgb1___Mesenchymal_cells___Mesenchymal_cells	1.072646379326935e-14	6.749671302831927e-13	1191	1.419230675672576e-29	2.059601507385785e-27	521
Tgfb1___Egfr___Corticotrophs___Endothelial_cells	1.076326101327041e-14	6.767279154199478e-13	1192	0.2321325857242113	1	2385
Col1a1___Sdc1___Mesenchymal_cells___Mesenchymal_cells	1.170491077509781e-14	7.353308472123436e-13	1193	0.9935290440348106	1	2385
Col1a2___Itgb1___Mesenchymal_cells___Mesenchymal_cells	1.20777906547625e-14	7.581356588515638e-13	1194	8.416658363947952e-58	2.543852149377639e-55	249
Bmp6___Acvr2a___Thyrotrophs___Stem_cells	1.212964428300948e-14	7.607685146751267e-13	1195	0.3458340532300007	1	2385
Lama5___Dag1___Thyrotrophs___Stem_cells	1.214977583397396e-14	7.614090946925279e-13	1196	0.9999997692582986	1	2385
Col4a6___Itgb1___Melanotrophs___Mesenchymal_cells	1.269249096284968e-14	7.947714834641169e-13	1197	0.00120787	0.0449257	2019
Tnr___Itgav___Stem_cells___Thyrotrophs	1.327231159914457e-14	8.304010506558514e-13	1198	3.695760214647411e-07	1.860457809300112e-05	1496
App___Cd74___Immune_cells___Thyrotrophs	1.399761248468018e-14	8.750673557299775e-13	1199	1.083460081141632e-84	5.620009930348782e-82	143
Lama5___Itgb1___Endothelial_cells___Stem_cells	1.445193006778101e-14	9.027341085219529e-13	1200	2.50497573240775e-08	1.377539269349646e-06	1375
Bmp6___Bmpr2___Mesenchymal_cells___Stem_cells	1.474687783100304e-14	9.204089952912781e-13	1201	0.0177965	0.5776815758860963	2309
Lamc2___Itga6___Corticotrophs___Stem_cells	1.499002380749263e-14	9.34824644742e-13	1202	0.9995661041829966	1	2385
Itgax___Icam1___Endothelial_cells___Immune_cells	1.520081745430758e-14	9.472009376215412e-13	1203	0.9987762834103459	1	2385
Fgfr2___Cd83___Immune_cells___Gonadotrophs	1.572487686533254e-14	9.790616967353722e-13	1204	3.93192055980335e-22	4.251402950078076e-20	700
Icam1___Itgax___Immune_cells___Endothelial_cells	1.61146571446556e-14	1.002517110484656e-12	1205	0.9987831731687656	1	2385
Rspo3___Lgr6___Stem_cells___Mesenchymal_cells	1.635344825095842e-14	1.016548881601479e-12	1206	0.9998793573589012	1	2385
Col15a1___Itgb1___Endothelial_cells___Endothelial_cells	1.658876485737172e-14	1.03034214347538e-12	1207	3.604350346951484e-17	3.147922318374499e-15	867
Sema6a___Plxna4___Somatotrophs___Endothelial_cells	1.69549206273194e-14	1.052233065188911e-12	1208	2.34375908304963e-10	1.468800335074588e-08	1209
Spp1___Itgav___Mesenchymal_cells___Gonadotrophs	1.765275677100476e-14	1.094656288007483e-12	1209	3.538331723595253e-09	2.060957421006707e-07	1298
Nampt___P2ry6___Immune_cells___Immune_cells	1.795680740893104e-14	1.112611903128512e-12	1210	0.9999999997015406	1	2385
Efna5___Ephb2___Melanotrophs___Melanotrophs	1.865146844128153e-14	1.154721436103824e-12	1211	2.436058143543296e-36	4.279490792258016e-34	429
Lama1___Itga1___Mesenchymal_cells___Mesenchymal_cells	1.951096157506652e-14	1.20695971728951e-12	1212	0.9999248779446285	1	2385
Tnf___Sema4c___Endothelial_cells___Immune_cells	1.97420975845087e-14	1.220274629198992e-12	1213	0.9657078239857879	1	2385
Il33___Il1rap___Corticotrophs___Mesenchymal_cells	1.978230224783134e-14	1.221775994580663e-12	1214	0.9864493318101119	1	2385
Nsmf___Gnrhr___Gonadotrophs___Somatotrophs	1.987878396451236e-14	1.226747882774638e-12	1215	0.9945064912221893	1	2385
Vegfb___Flt1___Endothelial_cells___Corticotrophs	2.074676989146789e-14	1.279284158873975e-12	1216	0.03395	1	2385
Efna5___Epha7___Lactotrophs___Lactotrophs	2.336380940264567e-14	1.439499425386601e-12	1217	2.447827627053601e-39	4.76947408886492e-37	389
Lama4___Sv2a___Thyrotrophs___Mesenchymal_cells	2.366313268095062e-14	1.456772279698395e-12	1218	0.9999974446259641	1	2385
Lama2___Itga3___Thyrotrophs___Mesenchymal_cells	2.389556706745004e-14	1.469902875161116e-12	1219	0.4598033401449053	1	2385
Lamc3___Itgb8___Stem_cells___Mesenchymal_cells	2.448289817204824e-14	1.504825948574837e-12	1220	0.9999937357185344	1	2385
Mdk___Sdc2___Mesenchymal_cells___Mesenchymal_cells	2.457791945009236e-14	1.509457838611312e-12	1221	3.317710864955271e-26	4.273445392479047e-24	587
Lama3___Itgav___Immune_cells___Stem_cells	2.596815706134973e-14	1.593564707787976e-12	1222	0.996684	1	2385
Lamb2___Itgav___Immune_cells___Mesenchymal_cells	2.634860321732141e-14	1.615619744720884e-12	1223	0.6766335140712372	1	2385
Mdk___Sdc1___Stem_cells___Mesenchymal_cells	2.694876872411592e-14	1.651101377638991e-12	1224	0.3274060590779572	1	2385
Fras1___Itgb1___Corticotrophs___Stem_cells	2.719671149698135e-14	1.664963592433621e-12	1225	5.32284389176912e-11	3.465898241961184e-09	1164
Nampt___P2ry6___Immune_cells___Gonadotrophs	2.737137787102829e-14	1.67432136078165e-12	1226	0.9999994450452205	1	2385
Lama5___Dag1___Mesenchymal_cells___Stem_cells	2.762219219052923e-14	1.688318528881161e-12	1227	0.9999999999793284	1	2385
Lamb1___Itga3___Melanotrophs___Mesenchymal_cells	2.778225296149216e-14	1.696750817502619e-12	1228	0.9999218017819711	1	2385
Col19a1___Itga1___Endothelial_cells___Melanotrophs	2.807885320337325e-14	1.713501972630971e-12	1229	0.9999999976215057	1	2385
Col4a4___Itga1___Endothelial_cells___Stem_cells	2.947858460881198e-14	1.797491232592444e-12	1230	0.9999999971843687	1	2385
Sema3d___Plxna2___Mesenchymal_cells___Mesenchymal_cells	3.119456957158355e-14	1.900615802730871e-12	1231	0.9999996200281643	1	2385
Fgfr2___Epha4___Corticotrophs___Stem_cells	3.257092321785439e-14	1.982900241484111e-12	1232	0.00194933	0.0710579	2060
Tnr___Itga9___Immune_cells___Thyrotrophs	3.264540587391628e-14	1.985859876017971e-12	1233	8.482798306452583e-12	5.687475486358588e-10	1130
Lamc1___Sv2b___Melanotrophs___Melanotrophs	3.338300548287029e-14	2.029121098902984e-12	1234	0.0428515	1	2385
Tgfb1___Tgfbr2___Stem_cells___Immune_cells	3.451345341951721e-14	2.096173501236485e-12	1235	0.7030034714553537	1	2385
Col4a1___Itgb1___Lactotrophs___Endothelial_cells	3.465711432606229e-14	2.103234790274684e-12	1236	1.352577842556125e-34	2.252408858897856e-32	453
Sema3a___Nrp1___Mesenchymal_cells___Mesenchymal_cells	3.656894669275754e-14	2.217505109523146e-12	1237	5.24363767466687e-10	3.233323860614466e-08	1228
Sema6a___Plxna2___Gonadotrophs___Endothelial_cells	3.666553806456299e-14	2.221607491458908e-12	1238	1.623887806034841e-05	0.000722021	1691
Col4a6___Itgb1___Immune_cells___Mesenchymal_cells	3.816196585129238e-14	2.310454224320083e-12	1239	3.273930467561516e-08	1.78887094707637e-06	1384
Lamb1___Itga3___Corticotrophs___Gonadotrophs	4.033851220561712e-14	2.440305156432641e-12	1240	0.99998	1	2385
Pomc___Oprm1___Immune_cells___Melanotrophs	4.174554057244898e-14	2.523435751343572e-12	1241	3.775077223231511e-26	4.830148389170998e-24	591
Nfasc___Cntn1___Corticotrophs___Somatotrophs	4.24578702798988e-14	2.564475407960308e-12	1242	1.623268930872851e-52	4.34204643045916e-50	282
Cadm1___Cadm1___Corticotrophs___Corticotrophs	4.514905311950301e-14	2.724880235008747e-12	1243	1.508734425946181e-153	4.289779005387496e-150	23
Lamb1___Dag1___Corticotrophs___Mesenchymal_cells	4.679344071274249e-14	2.821905459604499e-12	1244	0.9578972882037616	1	2385
Pros1___Axl___Immune_cells___Immune_cells	4.705991107460045e-14	2.835747498654633e-12	1245	0.9999153330740878	1	2385
Col1a2___Itgb1___Endothelial_cells___Mesenchymal_cells	4.713345085461022e-14	2.837951285221625e-12	1246	4.317369900329472e-57	1.284651821234082e-54	253
Mdk___Sdc1___Stem_cells___Stem_cells	4.929977129734737e-14	2.966061240380925e-12	1247	0.1635512264041575	1	2385
Vegfa___Nrp1___Immune_cells___Gonadotrophs	4.956316002744988e-14	2.979572617186609e-12	1248	0.2859265461495906	1	2385
Lama4___Itgav___Stem_cells___Endothelial_cells	4.997855169090419e-14	3.002193610922554e-12	1249	0.9929105817601516	1	2385
Fras1___Itgb1___Gonadotrophs___Stem_cells	5.243375379010708e-14	3.147214108454051e-12	1250	2.482816748100654e-12	1.729613057485836e-10	1088
Frem1___Itga8___Mesenchymal_cells___Lactotrophs	5.353572994935109e-14	3.210847228501354e-12	1251	1	1	2385
Fgfr2___Fgfr1___Mesenchymal_cells___Stem_cells	5.93134671861119e-14	3.554594506175351e-12	1252	7.724124974948718e-32	1.205230386589102e-29	484
Lama3___Dag1___Somatotrophs___Stem_cells	5.981931969982381e-14	3.582113380683131e-12	1253	0.9986703703319296	1	2385
Col4a5___Itga3___Stem_cells___Mesenchymal_cells	6.030919258819051e-14	3.605822745952334e-12	1254	0.9999992745053004	1	2385
Efna5___Epha3___Gonadotrophs___Lactotrophs	6.028347391685405e-14	3.605822745952334e-12	1254	1.020251321024575e-26	1.33430449171611e-24	578
Cadm1___Cadm1___Thyrotrophs___Stem_cells	6.529534758168557e-14	3.900901586380093e-12	1255	1.114620579656038e-146	2.852276909320478e-143	26
Cadm1___Cadm1___Stem_cells___Thyrotrophs	6.616178863356741e-14	3.949591253196218e-12	1256	7.040655338071572e-147	1.863807136718678e-143	25
Lama2___Itgb8___Immune_cells___Mesenchymal_cells	6.69401927627799e-14	3.992953891379837e-12	1257	0.2826238765437539	1	2385
Col4a6___Itga2___Gonadotrophs___Mesenchymal_cells	6.715220124602366e-14	4.002490168832291e-12	1258	0.9999999966618444	1	2385
Cxcl12___Ackr3___Endothelial_cells___Mesenchymal_cells	6.90092333504626e-14	4.109984356153346e-12	1259	0.9979183603580755	1	2385
Wnt5b___Fzd6___Melanotrophs___Melanotrophs	7.030974561535385e-14	4.184192915616356e-12	1260	0.9999999625279693	1	2385
Col24a1___Itgb1___Mesenchymal_cells___Thyrotrophs	7.270964216314377e-14	4.323661130303938e-12	1261	9.795042888688993e-07	4.798695899947449e-05	1536
Il1b___Il1r2___Immune_cells___Immune_cells	7.595253666016732e-14	4.50602804239906e-12	1262	0.7199150207761799	1	2385
Col4a5___Itgb1___Immune_cells___Mesenchymal_cells	7.584329909190155e-14	4.50602804239906e-12	1262	1.032119296343677e-16	8.82347063040175e-15	886
Tnxb___Itgb1___Mesenchymal_cells___Corticotrophs	7.59240234937798e-14	4.50602804239906e-12	1262	1.369957513010524e-05	0.000613595	1679
Wnt5a___Fzd3___Stem_cells___Mesenchymal_cells	7.738310430285056e-14	4.587354080483038e-12	1263	0.9999994973842595	1	2385
Jag1___Notch3___Stem_cells___Mesenchymal_cells	7.773209378359636e-14	4.604486965796997e-12	1264	0.9999999999999998	1	2385
Lama1___Itgav___Mesenchymal_cells___Gonadotrophs	7.870268232312552e-14	4.658385674066325e-12	1265	0.5187235824832431	1	2385
Grn___Tnfrsf1a___Endothelial_cells___Immune_cells	8.198842860918426e-14	4.849129180199127e-12	1266	1.439341017074654e-07	7.511677127111088e-06	1448
Fn1___Itgav___Immune_cells___Mesenchymal_cells	8.44249074654634e-14	4.989388545970869e-12	1267	0.8771171478041897	1	2385
Ncam1___Fgfr1___Mesenchymal_cells___Thyrotrophs	8.706294456165257e-14	5.141334762348851e-12	1268	1.324166765779307e-37	2.408885271140085e-35	414
Col5a1___Itgb1___Stem_cells___Mesenchymal_cells	8.89252278426869e-14	5.247271957152367e-12	1269	0.00138801	0.051377	2029
Tgfb1___Acvr1c___Lactotrophs___Immune_cells	9.09472933190724e-14	5.362467558227242e-12	1270	1	1	2385
Pdgfb___Lrp1___Immune_cells___Endothelial_cells	9.897630532214541e-14	5.831398298753477e-12	1271	0.9840775506329169	1	2385
Icam1___Itgam___Immune_cells___Endothelial_cells	1.074446050403051e-13	6.321513889352438e-12	1272	0.9970299737592057	1	2385
Lamb1___Sv2a___Gonadotrophs___Mesenchymal_cells	1.074597249619629e-13	6.321513889352438e-12	1272	0.9699869359366372	1	2385
Mdk___Sdc2___Mesenchymal_cells___Stem_cells	1.081434899472162e-13	6.356866446981503e-12	1273	2.058154666083358e-26	2.664459958862619e-24	584
Itga9___Vcam1___Immune_cells___Endothelial_cells	1.088022440864152e-13	6.390695850244839e-12	1274	0.9606180742917803	1	2385
Fgf9___Fgfr1___Mesenchymal_cells___Melanotrophs	1.093850662053259e-13	6.420016932352187e-12	1275	0.9978795370502813	1	2385
Mif___Cd74___Immune_cells___Mesenchymal_cells	1.100278921585629e-13	6.452812263652192e-12	1276	2.00752927839746e-47	4.771393658615931e-45	318
Col4a1___Itga3___Corticotrophs___Stem_cells	1.113456638250784e-13	6.525110890219423e-12	1277	0.9968791903749818	1	2385
Nrg1___Neto2___Gonadotrophs___Somatotrophs	1.151305878116686e-13	6.741769714503423e-12	1278	5.380906381680659e-68	2.005275737938071e-65	201
Copa___P2ry6___Immune_cells___Lactotrophs	1.155092264253576e-13	6.758786435555092e-12	1279	2.194161832875511e-05	0.00096034	1718
Il33___Il1rap___Somatotrophs___Mesenchymal_cells	1.25409246007752e-13	7.332477080555301e-12	1280	0.999223	1	2385
Slit2___Robo2___Mesenchymal_cells___Stem_cells	1.280928122285457e-13	7.483681203937005e-12	1281	2.006361055138327e-69	7.818595524970268e-67	192
Lama3___Sv2b___Thyrotrophs___Stem_cells	1.378931654050027e-13	8.050129593138139e-12	1282	0.9999967114110234	1	2385
Sema3f___Plxna2___Endothelial_cells___Endothelial_cells	1.42945695021788e-13	8.338752326084834e-12	1283	0.2636688823609236	1	2385
Col1a2___Sdc4___Mesenchymal_cells___Mesenchymal_cells	1.454524137851524e-13	8.478539372720094e-12	1284	6.999683393906144e-29	9.859792559023499e-27	537
Vegfa___Nrp1___Thyrotrophs___Gonadotrophs	1.475414349156936e-13	8.593784838424037e-12	1285	0.9867241177347778	1	2385
Tgfb1___Tgfbr3___Somatotrophs___Immune_cells	1.505221524442892e-13	8.760754451096013e-12	1286	8.420037285577841e-05	0.00353223	1792
Col4a6___Sdc4___Immune_cells___Mesenchymal_cells	1.517327752134615e-13	8.824525318456231e-12	1287	0.6935550312000672	1	2385
Lama4___Sv2a___Thyrotrophs___Endothelial_cells	1.574121854821756e-13	9.147900126632203e-12	1288	0.9980187161961168	1	2385
Col1a2___Itga2___Gonadotrophs___Mesenchymal_cells	1.634229741769817e-13	9.490028974729732e-12	1289	0.8556773656871718	1	2385
Lamb2___Itgb8___Stem_cells___Stem_cells	1.807175535283322e-13	1.048639899230275e-11	1290	1	1	2385
Col4a2___Itgb8___Stem_cells___Stem_cells	1.871946338519197e-13	1.08540368928837e-11	1291	0.9999922742156563	1	2385
Spp1___Itgb1___Gonadotrophs___Gonadotrophs	1.938584367455236e-13	1.123193836265442e-11	1292	1.177029895642238e-23	1.362886999374947e-21	653
Nrxn1___Nlgn1___Thyrotrophs___Corticotrophs	1.946115903376542e-13	1.126707177875669e-11	1293	4.281191633595587e-126	5.86897858070535e-123	52
Tnxb___Itgav___Immune_cells___Corticotrophs	1.989324728481984e-13	1.150855087270787e-11	1294	0.7520830089743915	1	2385
Col4a5___Itgb1___Somatotrophs___Mesenchymal_cells	2.074794702764695e-13	1.199396946811317e-11	1295	6.932376084208036e-10	4.227097534619275e-08	1241
Col4a1___Itgb1___Corticotrophs___Endothelial_cells	2.142175072836737e-13	1.237416389515451e-11	1296	1.850470798160076e-37	3.342559828328255e-35	417
Efnb2___Ephb2___Melanotrophs___Endothelial_cells	2.147661000637476e-13	1.239652536525853e-11	1297	0.9977699520258627	1	2385
Col5a2___Itgb1___Immune_cells___Mesenchymal_cells	2.176487278879127e-13	1.254025507475249e-11	1298	0.00748797	0.2562833663807915	2193
Lamc2___Itga1___Mesenchymal_cells___Stem_cells	2.17699945837012e-13	1.254025507475249e-11	1298	0.9999074762179423	1	2385
Col14a1___Itgb1___Endothelial_cells___Mesenchymal_cells	2.177462258808252e-13	1.254025507475249e-11	1298	1.807780180530436e-07	9.38346698303861e-06	1453
Tgfb2___Acvr1___Thyrotrophs___Stem_cells	2.264279326031197e-13	1.303046923388973e-11	1299	0.9984557335037793	1	2385
Fgfr2___Fgfr1___Mesenchymal_cells___Somatotrophs	2.267788399782481e-13	1.304088746538586e-11	1300	7.511668035284341e-28	1.033446672761189e-25	550
Tnf___Ptprs___Lactotrophs___Immune_cells	2.326766430370121e-13	1.337002485726675e-11	1301	0.091282	1	2385
Cntn1___Nrcam___Corticotrophs___Stem_cells	2.337389551232295e-13	1.342102157505999e-11	1302	1.415637131010757e-35	2.436705087680825e-33	438
Fgfr2___Fgfr1___Mesenchymal_cells___Melanotrophs	2.350952879875908e-13	1.348881178140461e-11	1303	5.16966523458692e-30	7.646821394874822e-28	511
Col6a2___Itgav___Endothelial_cells___Mesenchymal_cells	2.370032061837749e-13	1.358812482115176e-11	1304	0.9759240452996576	1	2385
Lamc3___Itgb1___Mesenchymal_cells___Mesenchymal_cells	2.501990557041128e-13	1.433397858757391e-11	1305	0.000984943	0.0369024	2004
Lamc1___Itgb8___Stem_cells___Thyrotrophs	2.535402163144865e-13	1.451456291293573e-11	1306	0.937533	1	2385
Lama4___Itgb1___Stem_cells___Mesenchymal_cells	2.588589365330238e-13	1.480800424642601e-11	1307	5.714074324577374e-12	3.888863225385465e-10	1113
Lama5___Itga2___Gonadotrophs___Stem_cells	2.622991393096046e-13	1.499362816504768e-11	1308	0.9999999999999998	1	2385
Lamc2___Itga9___Endothelial_cells___Stem_cells	2.670970662993345e-13	1.525652878179584e-11	1309	0.986666	1	2385
Col27a1___Itga1___Endothelial_cells___Somatotrophs	2.678172134744388e-13	1.528628971094364e-11	1310	0.9999999999499409	1	2385
F11r___Itgb2___Immune_cells___Endothelial_cells	2.710637263071777e-13	1.546009747761941e-11	1311	0.9997659406954986	1	2385
Gas6___Axl___Mesenchymal_cells___Endothelial_cells	2.723995527621597e-13	1.552475223904843e-11	1312	0.7576037978475034	1	2385
Col4a5___Sdc4___Thyrotrophs___Mesenchymal_cells	2.754370009540091e-13	1.568621893637858e-11	1313	0.2069474969012672	1	2385
Itgb2___Icam1___Mesenchymal_cells___Immune_cells	2.759347553370774e-13	1.570236680945733e-11	1314	0.9952666429252418	1	2385
Lama5___Itga2___Corticotrophs___Stem_cells	2.761296251451418e-13	1.570236680945733e-11	1314	1	1	2385
Sema3f___Plxna4___Somatotrophs___Corticotrophs	3.173061271670724e-13	1.803055075979939e-11	1315	0.9704791768220906	1	2385
Fgfr2___Xpr1___Gonadotrophs___Stem_cells	3.304083698672131e-13	1.876118354018941e-11	1316	1.048200668413381e-42	2.260374076219855e-40	351
Tgfb2___Acvr1___Corticotrophs___Stem_cells	3.436099989047966e-13	1.949637546631362e-11	1317	0.991419	1	2385
Jam3___Jam2___Melanotrophs___Melanotrophs	3.656520049275166e-13	2.073171253048783e-11	1318	0.9999999999800734	1	2385
Nrxn2___Nlgn1___Mesenchymal_cells___Melanotrophs	3.675355147209847e-13	2.082312467130278e-11	1319	0.2837171164601933	1	2385
Jam2___Jam3___Melanotrophs___Melanotrophs	3.698837455724279e-13	2.093077652611659e-11	1320	0.9999999999798632	1	2385
Nrxn1___Nlgn2___Gonadotrophs___Thyrotrophs	3.699809004408057e-13	2.093077652611659e-11	1320	4.434998221932277e-49	1.094760059483984e-46	306
Cxcl12___Dpp4___Stem_cells___Mesenchymal_cells	4.019266815983986e-13	2.272128823242081e-11	1321	1	1	2385
Lama4___Sv2a___Gonadotrophs___Endothelial_cells	4.056427579081611e-13	2.291448777178191e-11	1322	0.9998943277414689	1	2385
Lamc2___Itga2___Corticotrophs___Stem_cells	4.152025455982097e-13	2.34372678110507e-11	1323	0.9999999926514005	1	2385
Itgb1___Vcam1___Immune_cells___Endothelial_cells	4.395496333823085e-13	2.479337678554478e-11	1324	1.387881397019901e-11	9.232778766708904e-10	1139
Mdk___Itgb1___Endothelial_cells___Mesenchymal_cells	4.463914333613431e-13	2.516081053430026e-11	1325	4.236863728318916e-30	6.291291906369727e-28	509
Lamc1___Itgav___Immune_cells___Mesenchymal_cells	4.511028176584355e-13	2.538908519708243e-11	1326	7.937502054526142e-11	5.112031000200649e-09	1177
Col4a2___Itga11___Mesenchymal_cells___Mesenchymal_cells	4.509741720068605e-13	2.538908519708243e-11	1326	0.9999975363892819	1	2385
Bmp4___Bmpr1a___Stem_cells___Mesenchymal_cells	4.654640399609615e-13	2.617817500641982e-11	1327	0.9422165063339213	1	2385
Lrrc4c___Ntng1___Mesenchymal_cells___Gonadotrophs	4.667568864598761e-13	2.623166867982301e-11	1328	0.00218641	0.0793609	2069
Thy1___Itgb2___Immune_cells___Thyrotrophs	4.859402768732402e-13	2.728979452471234e-11	1329	0.9327315100656007	1	2385
Col1a1___Itgav___Corticotrophs___Mesenchymal_cells	4.872970300876681e-13	2.734598370087733e-11	1330	0.156452	1	2385
Pdgfb___Adgrv1___Corticotrophs___Endothelial_cells	4.88603637449191e-13	2.739927877526439e-11	1331	0.9999999998804657	1	2385
Lamb2___Itgav___Immune_cells___Stem_cells	4.908597210562477e-13	2.75057006757424e-11	1332	0.9932421442688251	1	2385
Lama3___Itgb1___Somatotrophs___Stem_cells	5.143784835013505e-13	2.880256878184914e-11	1333	0.00184019	0.0672714	2055
Nectin3___Nectin2___Endothelial_cells___Corticotrophs	5.202940190286708e-13	2.911257401371139e-11	1334	0.9998684392501254	1	2385
Ptprs___Ntrk3___Gonadotrophs___Gonadotrophs	5.285829155494856e-13	2.955483018486413e-11	1335	1.260518542492566e-21	1.34587966604467e-19	709
Hbegf___Cd44___Immune_cells___Endothelial_cells	5.801887778196353e-13	3.241667560730392e-11	1336	0.3443893501450428	1	2385
Itgb2___F11r___Endothelial_cells___Immune_cells	5.935267628207363e-13	3.313778622180735e-11	1337	0.9997678353654952	1	2385
Col6a1___Itga2___Corticotrophs___Mesenchymal_cells	5.985614983320199e-13	3.339459859407764e-11	1338	0.9999999999891215	1	2385
Lama2___Itgav___Melanotrophs___Mesenchymal_cells	6.018851888182223e-13	3.355564565024409e-11	1339	0.6165703991092122	1	2385
F11r___Jam2___Melanotrophs___Immune_cells	6.039003318187683e-13	3.36435591969485e-11	1340	0.999967	1	2385
Col4a1___Itgb8___Mesenchymal_cells___Endothelial_cells	6.226215592691363e-13	3.466137380966811e-11	1341	0.2101442982209129	1	2385
Il33___Il1rap___Lactotrophs___Mesenchymal_cells	6.442718138005028e-13	3.584065425626869e-11	1342	0.9988833705321399	1	2385
Edn3___Ednrb___Endothelial_cells___Mesenchymal_cells	6.647135466592319e-13	3.695104580990773e-11	1343	0.9997538622118624	1	2385
Lamc1___Sv2a___Lactotrophs___Stem_cells	6.771001450898701e-13	3.761237412330264e-11	1344	0.1155256441196632	1	2385
Lamb1___Sv2a___Thyrotrophs___Mesenchymal_cells	6.78116593412699e-13	3.764159997086008e-11	1345	0.8947858722365681	1	2385
Col1a1___Itga11___Gonadotrophs___Mesenchymal_cells	6.861805295902258e-13	3.806170019950292e-11	1346	0.9921404690824744	1	2385
Col4a6___Itga3___Stem_cells___Mesenchymal_cells	7.042626640597398e-13	3.903649130483911e-11	1347	0.9999999993269235	1	2385
Tnxb___Itgb1___Somatotrophs___Corticotrophs	7.075181953659004e-13	3.918864670998904e-11	1348	5.289694990480841e-05	0.00226357	1757
Lama3___Itga6___Melanotrophs___Stem_cells	7.315722814937246e-13	4.049176097908561e-11	1349	0.9998663023523855	1	2385
Nfasc___Cntn1___Stem_cells___Thyrotrophs	7.569385818323916e-13	4.18655749198061e-11	1350	1.474357528229436e-58	4.509360680663169e-56	246
Itgam___Icam1___Endothelial_cells___Immune_cells	7.61924274867865e-13	4.211098967410449e-11	1351	0.9970140247297744	1	2385
Lrfn5___Ptprs___Gonadotrophs___Thyrotrophs	7.992811267841955e-13	4.414389411661576e-11	1352	2.235808346253715e-20	2.234905871530618e-18	757
Lgals9___Ptprk___Somatotrophs___Mesenchymal_cells	8.143525270171278e-13	4.494394618733133e-11	1353	6.442821159543255e-24	7.551281490030169e-22	645
Lama2___Itga9___Thyrotrophs___Mesenchymal_cells	8.194736341730322e-13	4.519408866510741e-11	1354	0.7592867068408049	1	2385
Col24a1___Itgb1___Thyrotrophs___Thyrotrophs	8.250449498188101e-13	4.546868323951201e-11	1355	0.0196047	0.6328774619880289	2322
Col4a3___Itga1___Endothelial_cells___Endothelial_cells	8.274503944724978e-13	4.556853610707259e-11	1356	0.9999905015592185	1	2385
Lamb1___Dag1___Stem_cells___Mesenchymal_cells	8.292600210293089e-13	4.563545702824301e-11	1357	0.945995	1	2385
Dlk1___Notch2___Stem_cells___Lactotrophs	8.845693794628666e-13	4.864434576789742e-11	1358	4.571850539555531e-39	8.818502363596447e-37	393
Ccl4___Slc7a1___Corticotrophs___Immune_cells	8.994980721648299e-13	4.942989799715234e-11	1359	3.631912455432463e-13	2.620472624916304e-11	1051
Lama1___Itga3___Corticotrophs___Mesenchymal_cells	9.053057274100091e-13	4.97134587893698e-11	1360	0.9999923003213552	1	2385
Tnc___Sdc4___Stem_cells___Stem_cells	9.079320985615286e-13	4.98220437987634e-11	1361	0.9997202005468717	1	2385
Lamc3___Itga9___Endothelial_cells___Mesenchymal_cells	9.150109477979554e-13	5.017462532250088e-11	1362	0.9998698159006154	1	2385
Egf___Egfr___Corticotrophs___Corticotrophs	9.410919369462778e-13	5.156794211807909e-11	1363	0.00843197	0.2865490284933109	2209
Col14a1___Itgb1___Mesenchymal_cells___Mesenchymal_cells	9.833184730840783e-13	5.384334940099258e-11	1364	1.439218738221535e-05	0.000643116	1683
Fgfr2___Cd83___Immune_cells___Somatotrophs	9.931149174685016e-13	5.434101147479644e-11	1365	2.404956102537455e-28	3.35683772792178e-26	542
Col11a1___Itga1___Endothelial_cells___Corticotrophs	1.003201100607632e-12	5.485380718842399e-11	1366	0.9999877521014982	1	2385
Col4a2___Itgb1___Corticotrophs___Endothelial_cells	1.009965433210335e-12	5.518436750329124e-11	1367	1.995471292802301e-24	2.393598994955309e-22	630
Lamc1___Itga3___Melanotrophs___Stem_cells	1.013494792085875e-12	5.533782481766752e-11	1368	0.4086663277760224	1	2385
Spp1___Itgb1___Lactotrophs___Gonadotrophs	1.02137023560139e-12	5.572819588975346e-11	1369	3.106327925691965e-22	3.38735353021941e-20	694
Fgfr2___Fgfr1___Mesenchymal_cells___Gonadotrophs	1.052441438696273e-12	5.738272500516633e-11	1370	5.944220107987763e-27	7.867790232243321e-25	572
Icam1___Itgb2___Immune_cells___Mesenchymal_cells	1.071674471960066e-12	5.838990598857511e-11	1371	0.9952342472713142	1	2385
Col4a2___Sdc1___Stem_cells___Mesenchymal_cells	1.084088353861516e-12	5.902438215432251e-11	1372	0.9971856181931363	1	2385
Col4a3___Itga9___Immune_cells___Endothelial_cells	1.088903629810474e-12	5.924453774409658e-11	1373	0.8737197870861022	1	2385
Col4a6___Itgb8___Melanotrophs___Mesenchymal_cells	1.106242584493039e-12	6.014528113948023e-11	1374	0.9999999999669394	1	2385
Col3a1___Itga11___Gonadotrophs___Mesenchymal_cells	1.133991976290575e-12	6.161035387675241e-11	1375	0.9999827025275098	1	2385
Col4a4___Itga3___Melanotrophs___Stem_cells	1.168669023151786e-12	6.34494711728002e-11	1376	0.99932	1	2385
Col6a1___Itga3___Mesenchymal_cells___Mesenchymal_cells	1.194816301997347e-12	6.482321744737407e-11	1377	0.9966557129449514	1	2385
Jam2___F11r___Stem_cells___Melanotrophs	1.24091438358567e-12	6.727666406319797e-11	1378	1	1	2385
F11r___Jam2___Melanotrophs___Stem_cells	1.264287440810719e-12	6.849547109639947e-11	1379	0.9999999995956796	1	2385
Col6a2___Itga2___Gonadotrophs___Mesenchymal_cells	1.28211566117355e-12	6.941236755474772e-11	1380	0.9999999985822627	1	2385
Cx3cl1___Cx3cr1___Immune_cells___Melanotrophs	1.305776392889204e-12	7.064351508506784e-11	1381	0.0199644	0.6426177298482774	2328
Col4a2___Itgb1___Mesenchymal_cells___Mesenchymal_cells	1.46030013097675e-12	7.894773292602404e-11	1382	2.490678237658258e-19	2.375240715860705e-17	793
Col18a1___Itgb1___Endothelial_cells___Mesenchymal_cells	1.468931602281423e-12	7.935848710453385e-11	1383	2.801907543762944e-11	1.846348843151395e-09	1150
Bmp4___Bmpr1a___Mesenchymal_cells___Mesenchymal_cells	1.474026436846438e-12	7.957773244041084e-11	1384	0.334119	1	2385
Lama4___Itga6___Immune_cells___Endothelial_cells	1.485339838687299e-12	8.013215325100862e-11	1385	0.9813149942278242	1	2385
Lgals9___Cd44___Immune_cells___Mesenchymal_cells	1.53761938961582e-12	8.283614240099429e-11	1386	0.9967843710215638	1	2385
Col6a1___Itgb8___Melanotrophs___Mesenchymal_cells	1.537466706629919e-12	8.283614240099429e-11	1386	0.992268	1	2385
Fgfr2___Cd83___Immune_cells___Melanotrophs	1.594643577797261e-12	8.584796130709532e-11	1387	2.798005506039989e-30	4.17087543093561e-28	507
Thbs2___Itgav___Immune_cells___Mesenchymal_cells	1.624110468303862e-12	8.737304592937574e-11	1388	0.9987213875606292	1	2385
Gas6___Axl___Mesenchymal_cells___Stem_cells	1.633861171510716e-12	8.783605621548053e-11	1389	0.999735	1	2385
Itgb2___F11r___Immune_cells___Immune_cells	1.663541998117081e-12	8.936910822494766e-11	1390	0.9999989659947401	1	2385
Lama4___Sv2a___Lactotrophs___Mesenchymal_cells	1.666572053395152e-12	8.946927969726743e-11	1391	0.999998	1	2385
Lama5___Itga9___Endothelial_cells___Stem_cells	1.695001270245236e-12	9.093190252652446e-11	1392	0.9999999999999835	1	2385
Rspo3___Lgr4___Stem_cells___Mesenchymal_cells	1.779388548725781e-12	9.532580565047415e-11	1393	0.9993904510254976	1	2385
Col4a6___Itga3___Mesenchymal_cells___Mesenchymal_cells	1.77898876948974e-12	9.532580565047415e-11	1393	0.9999999838412668	1	2385
Col15a1___Itga11___Mesenchymal_cells___Mesenchymal_cells	1.783767530297566e-12	9.549375839150198e-11	1394	0.9993783486582304	1	2385
Lama3___Dag1___Lactotrophs___Stem_cells	1.788243435794722e-12	9.566666224566205e-11	1395	0.9872878767439968	1	2385
Mdk___Itgb1___Endothelial_cells___Stem_cells	1.835455619638386e-12	9.812401982174041e-11	1396	3.355530091061765e-31	5.141730330553305e-29	493
App___Cd74___Immune_cells___Somatotrophs	1.997921130541455e-12	1.067351477178406e-10	1397	5.985845615341124e-81	2.854207341888961e-78	156
Mdk___Sorl1___Gonadotrophs___Stem_cells	2.012039732764167e-12	1.074146580282144e-10	1398	7.044492074313944e-11	4.552176869133057e-09	1173
Jam2___F11r___Immune_cells___Melanotrophs	2.013765267557515e-12	1.074320679813224e-10	1399	0.9999671827393479	1	2385
Jam2___Itgb1___Mesenchymal_cells___Melanotrophs	2.069373191884974e-12	1.103220212276511e-10	1400	8.73875426918141e-06	0.000399325	1646
Fam3c___Clec2d___Immune_cells___Stem_cells	2.098208035336448e-12	1.117816326611685e-10	1401	0.3236512656368704	1	2385
Jag1___Notch1___Stem_cells___Mesenchymal_cells	2.236069964766473e-12	1.190435888523976e-10	1402	1	1	2385
Slit2___Robo1___Melanotrophs___Stem_cells	2.250128151383989e-12	1.197090007301438e-10	1403	2.529247699288718e-80	1.191213598936783e-77	158
Col1a2___Itgb1___Stem_cells___Mesenchymal_cells	2.286903831164498e-12	1.215812466860577e-10	1404	4.822212697188667e-54	1.351081921717069e-51	269
Rps19___C5ar1___Immune_cells___Stem_cells	2.295598386140493e-12	1.218746836138447e-10	1405	6.43017147289121e-37	1.150670941264301e-34	421
Lgals9___Met___Stem_cells___Immune_cells	2.294904428040203e-12	1.218746836138447e-10	1405	0.9999999999996677	1	2385
Lrfn5___Ptprd___Somatotrophs___Thyrotrophs	2.370948834037307e-12	1.25788093324264e-10	1406	6.622143816541471e-122	7.821159363878034e-119	60
Lamc2___Sv2a___Thyrotrophs___Stem_cells	2.394074988350796e-12	1.269273085502087e-10	1407	0.9960552302851149	1	2385
Lama3___Sv2a___Thyrotrophs___Stem_cells	2.440528755713188e-12	1.293008640768431e-10	1408	0.9999984307584991	1	2385
Lama5___Itgb1___Thyrotrophs___Stem_cells	2.464042626078012e-12	1.304566126630227e-10	1409	0.2092443501519657	1	2385
Fgfr2___Cd83___Immune_cells___Endothelial_cells	2.514925911938516e-12	1.330588196647884e-10	1410	1.890227405315281e-26	2.4553446307724e-24	582
Ptn___Ptprz1___Corticotrophs___Stem_cells	2.580384458903367e-12	1.364280540809591e-10	1411	4.181595528619045e-13	2.994560700900704e-11	1059
Col13a1___Itgb1___Stem_cells___Endothelial_cells	2.623152120217639e-12	1.385937819112099e-10	1412	1.750597004317271e-10	1.106103550818375e-08	1200
Mdk___Itgb1___Stem_cells___Stem_cells	2.760060498109569e-12	1.457270181426227e-10	1413	4.314028250036365e-26	5.492265915871338e-24	594
Mif___Cd74___Immune_cells___Thyrotrophs	2.879772453419381e-12	1.51943128162579e-10	1414	9.284992761200645e-47	2.193229567029576e-44	320
Col4a2___Itgb1___Gonadotrophs___Endothelial_cells	3.029312836681124e-12	1.597234321148167e-10	1415	3.5994000016299e-21	3.754379602243557e-19	725
Lamc1___Itga6___Endothelial_cells___Endothelial_cells	3.442672059723418e-12	1.813936110864153e-10	1416	9.825177859571506e-07	4.810389535085746e-05	1537
Tnr___Itga9___Immune_cells___Gonadotrophs	3.486360099486443e-12	1.835695325634257e-10	1417	4.336435737652461e-10	2.681751620205802e-08	1225
Col4a3___Itgb8___Stem_cells___Somatotrophs	3.574203525590499e-12	1.880658193667286e-10	1418	0.9999999997918755	1	2385
Lgals9___Cd44___Immune_cells___Endothelial_cells	3.989864092106827e-12	2.097930660869514e-10	1419	0.9791465455444831	1	2385
Lamc2___Cd44___Immune_cells___Stem_cells	4.009943578903206e-12	2.107045575693499e-10	1420	0.4763871156664463	1	2385
Pgf___Flt1___Endothelial_cells___Gonadotrophs	4.083645644105842e-12	2.144305009934072e-10	1421	0.9828258299178012	1	2385
Lama3___Itgb8___Melanotrophs___Stem_cells	4.152317592040812e-12	2.178874020665626e-10	1422	0.9999999999954919	1	2385
Col1a1___Itga3___Endothelial_cells___Mesenchymal_cells	4.169539830473569e-12	2.186416688836239e-10	1423	0.9428911464743932	1	2385
F11r___Itgb2___Immune_cells___Immune_cells	4.276782469784025e-12	2.241121593330033e-10	1424	0.9999989596778807	1	2385
Lama1___Itga3___Mesenchymal_cells___Gonadotrophs	4.303228478928291e-12	2.25344165824588e-10	1425	0.9997165765560623	1	2385
Gas6___Axl___Mesenchymal_cells___Gonadotrophs	4.339825900631928e-12	2.271057222669479e-10	1426	0.9862747025583181	1	2385
Col4a2___Itga2___Corticotrophs___Endothelial_cells	4.364118930317535e-12	2.28221421090972e-10	1427	0.9999999927236541	1	2385
Tnr___Itga8___Mesenchymal_cells___Gonadotrophs	4.522454295844805e-12	2.363405676226752e-10	1428	0.1096304488608577	1	2385
Spp1___Itgb5___Corticotrophs___Gonadotrophs	4.627944503856676e-12	2.416888922561722e-10	1429	0.000336291	0.0132734	1906
Lama4___Sv2a___Gonadotrophs___Mesenchymal_cells	4.643136625131445e-12	2.423174409073527e-10	1430	0.9999995582017854	1	2385
Col16a1___Itga1___Endothelial_cells___Mesenchymal_cells	4.856847897665216e-12	2.532984757172969e-10	1431	0.9999999999953864	1	2385
Tgfb2___Tgfbr1___Corticotrophs___Stem_cells	5.104413708637114e-12	2.660290128977342e-10	1432	0.9999653346674563	1	2385
Fras1___Itgb1___Melanotrophs___Stem_cells	5.173469831201574e-12	2.694451190444461e-10	1433	5.076957565361584e-07	2.532876706347843e-05	1509
Col18a1___Itgb1___Stem_cells___Mesenchymal_cells	5.384274897725467e-12	2.80234169236262e-10	1434	5.054796867984079e-07	2.52473455275387e-05	1508
Col4a2___Itgb1___Lactotrophs___Endothelial_cells	5.516685253486162e-12	2.869311722390781e-10	1435	4.730905233631936e-23	5.356738405319914e-21	668
Fbn1___Itgb1___Melanotrophs___Mesenchymal_cells	5.705829292070064e-12	2.965679139627127e-10	1436	0.00269504	0.0966351	2095
Col15a1___Itgb1___Endothelial_cells___Mesenchymal_cells	5.846841303579652e-12	3.036915832439149e-10	1437	1.180965203154935e-11	7.890471512706808e-10	1134
Col15a1___Itgb1___Mesenchymal_cells___Mesenchymal_cells	5.87854843601333e-12	3.051320384613302e-10	1438	1.598690941189675e-09	9.521326987136551e-08	1269
Lgals9___Ptprc___Immune_cells___Stem_cells	6.089496594587922e-12	3.15867948695892e-10	1439	0.4402944958110155	1	2385
Ntf3___Ntrk2___Stem_cells___Endothelial_cells	6.096608801737322e-12	3.160233363271928e-10	1440	0.3161836636310142	1	2385
Tnr___Itgb1___Gonadotrophs___Corticotrophs	6.121092863233399e-12	3.170783927244027e-10	1441	1.66143661070115e-32	2.646199733753455e-30	474
Lamc1___Sv2b___Corticotrophs___Stem_cells	6.270873083900974e-12	3.246181090883304e-10	1442	0.1826246640555439	1	2385
Gas6___Axl___Immune_cells___Mesenchymal_cells	6.43529907649218e-12	3.32905306471178e-10	1443	0.8977435920763681	1	2385
Mdk___Sdc2___Corticotrophs___Stem_cells	6.461456213586513e-12	3.340333549231131e-10	1444	4.663865423416205e-16	3.854039662973506e-14	917
Slit1___Robo1___Mesenchymal_cells___Melanotrophs	6.61541782207972e-12	3.4176245678549e-10	1445	9.880468556678897e-09	5.597887015702451e-07	1335
Fgf9___Fgfr1___Stem_cells___Gonadotrophs	6.690556327981495e-12	3.454117812661812e-10	1446	1	1	2385
Nectin3___Nectin1___Gonadotrophs___Gonadotrophs	7.275344160530961e-12	3.753500644219096e-10	1447	0.9999999993625651	1	2385
Nectin1___Nectin3___Gonadotrophs___Gonadotrophs	7.319331580333667e-12	3.773658603698021e-10	1448	0.9999999993363672	1	2385
Pgf___Kdr___Endothelial_cells___Gonadotrophs	7.617295197102047e-12	3.924645201250517e-10	1449	0.9911705916619808	1	2385
Lamb2___Itga1___Endothelial_cells___Endothelial_cells	7.964030553024501e-12	4.100540989437545e-10	1450	0.9999999789815704	1	2385
Col18a1___Itgb1___Mesenchymal_cells___Mesenchymal_cells	7.974641303728402e-12	4.103252267063845e-10	1451	5.828833527589839e-09	3.354375720236464e-07	1314
Col4a1___Itga1___Endothelial_cells___Stem_cells	8.15328121117486e-12	4.192359312127816e-10	1452	0.9999998569160624	1	2385
Lamc2___Itgb1___Mesenchymal_cells___Stem_cells	8.292187752902773e-12	4.260930131208788e-10	1453	5.087279189393131e-08	2.738747097408985e-06	1405
Col4a5___Itga2___Corticotrophs___Mesenchymal_cells	8.452140439301167e-12	4.340216517623487e-10	1454	0.9999999999999495	1	2385
Il33___Il1rap___Thyrotrophs___Mesenchymal_cells	8.918098513928042e-12	4.576427171228221e-10	1455	0.9972866749574978	1	2385
Fgf7___Fgfr1___Mesenchymal_cells___Mesenchymal_cells	9.22855365139754e-12	4.732577389874e-10	1456	0.9999999763216469	1	2385
Spp1___Itgb1___Somatotrophs___Gonadotrophs	9.354225432888375e-12	4.7938219776863e-10	1457	1.11076381530094e-17	9.846677521574814e-16	854
Tnxb___Itgb1___Melanotrophs___Melanotrophs	9.697832638939505e-12	4.966597157163087e-10	1458	0.01789	0.5802272557066258	2311
Lama4___Itgav___Stem_cells___Mesenchymal_cells	9.814030762244936e-12	5.02275551724521e-10	1459	0.9999657402139955	1	2385
Efna5___Epha5___Corticotrophs___Corticotrophs	1.047370595114056e-11	5.356801679967416e-10	1460	4.820493209780422e-81	2.312902770135208e-78	155
Tnr___Itga9___Immune_cells___Corticotrophs	1.087053788502269e-11	5.556060738317625e-10	1461	7.142524901214235e-10	4.344885056587287e-08	1244
Col1a1___Sdc1___Gonadotrophs___Mesenchymal_cells	1.108983907648044e-11	5.664376953175826e-10	1462	0.9999842042498026	1	2385
Lamc3___Itgb1___Stem_cells___Mesenchymal_cells	1.111933735487443e-11	5.675667615667253e-10	1463	0.0212872	0.6820510676648445	2338
Jam2___Itgb1___Endothelial_cells___Melanotrophs	1.118810453668029e-11	5.706974067617337e-10	1464	2.572818660884581e-10	1.609720584983279e-08	1211
Tnfsf10___Ripk1___Stem_cells___Endothelial_cells	1.120790912110547e-11	5.713280048593264e-10	1465	0.4606922849896107	1	2385
Efna5___Epha7___Thyrotrophs___Lactotrophs	1.122139390114456e-11	5.716358250809333e-10	1466	2.874223275345323e-33	4.674814547139514e-31	464
Col4a1___Itgb1___Immune_cells___Endothelial_cells	1.137088972633852e-11	5.788672635287015e-10	1467	6.661665340748101e-40	1.32147128305915e-37	382
Vegfd___Flt4___Endothelial_cells___Corticotrophs	1.19366535731871e-11	6.06864210701987e-10	1468	0.9999999996547344	1	2385
Cd72___Sema4d___Corticotrophs___Immune_cells	1.193454983231144e-11	6.06864210701987e-10	1468	0.9999933164416367	1	2385
Tgfa___Egfr___Stem_cells___Stem_cells	1.213419048682849e-11	6.164987885396005e-10	1469	0.9999994209473617	1	2385
Sema4d___Cd72___Immune_cells___Corticotrophs	1.230013033042962e-11	6.245163395084336e-10	1470	0.9999933522536737	1	2385
Col4a1___Itgb1___Gonadotrophs___Endothelial_cells	1.248060110321205e-11	6.332605856526673e-10	1471	1.006537247959841e-36	1.796996697409978e-34	422
Lamc3___Itga3___Corticotrophs___Mesenchymal_cells	1.257513766560561e-11	6.37635893956986e-10	1472	0.9999996182334512	1	2385
Il16___Grin2a___Stem_cells___Corticotrophs	1.282708968887295e-11	6.499820781023679e-10	1473	0.9999978034606938	1	2385
Lamc1___Dag1___Gonadotrophs___Gonadotrophs	1.283877117439136e-11	6.501448709016164e-10	1474	0.000188806	0.00767307	1850
Tnr___Itgb1___Gonadotrophs___Somatotrophs	1.291141222974936e-11	6.53392356931858e-10	1475	1.235582640569199e-31	1.916251388562764e-29	487
Sema4d___Plxnb2___Stem_cells___Corticotrophs	1.296357427737764e-11	6.555998904479603e-10	1476	1	1	2385
Col4a1___Itga2___Gonadotrophs___Mesenchymal_cells	1.302706355565114e-11	6.583769862434379e-10	1477	0.9912077286154312	1	2385
Tnr___Itgb1___Lactotrophs___Thyrotrophs	1.342653535890811e-11	6.781195348473792e-10	1478	1.290137828267152e-40	2.62017436344553e-38	373
Lama4___Itga3___Melanotrophs___Endothelial_cells	1.360336394345869e-11	6.8659871569716e-10	1479	0.9999999986981092	1	2385
Tnxb___Itgav___Immune_cells___Melanotrophs	1.381938079154086e-11	6.970433928947438e-10	1480	0.9793247604487533	1	2385
Hgf___Met___Stem_cells___Mesenchymal_cells	1.423478680127171e-11	7.175248509171554e-10	1481	0.9999999734148418	1	2385
Vegfb___Nrp1___Endothelial_cells___Stem_cells	1.435597681401928e-11	7.231587821754896e-10	1482	0.00181887	0.0665233	2054
Lamc1___Itga1___Endothelial_cells___Gonadotrophs	1.473163680997316e-11	7.415954270589048e-10	1483	0.9999560954844691	1	2385
Lamc1___Itga9___Immune_cells___Stem_cells	1.475218136933624e-11	7.42142995768397e-10	1484	2.184574187315466e-05	0.000956689	1717
Ptn___Ptprs___Lactotrophs___Somatotrophs	1.490375174487296e-11	7.492770908331055e-10	1485	1.892061821869608e-16	1.599688259946123e-14	896
Vtn___Itgb1___Endothelial_cells___Mesenchymal_cells	1.497518580812135e-11	7.523756801725577e-10	1486	0.00632073	0.2178876634374577	2178
Col5a2___Itgb1___Lactotrophs___Mesenchymal_cells	1.641852821351086e-11	8.243518590078582e-10	1487	0.1739592986532238	1	2385
Nrg1___Itgav___Immune_cells___Somatotrophs	1.67899724237903e-11	8.424505836614103e-10	1488	1.107577551895125e-110	1.024429169655865e-107	78
Mdk___Sdc2___Thyrotrophs___Mesenchymal_cells	1.687207191135096e-11	8.46017040210648e-10	1489	1.553524027156635e-22	1.720959394527961e-20	683
Ptn___Sdc4___Stem_cells___Somatotrophs	1.695231751239821e-11	8.494859419773486e-10	1490	5.520424794819956e-21	5.70386932804217e-19	732
Spp1___Itgb1___Corticotrophs___Gonadotrophs	1.726022496529467e-11	8.64351083079391e-10	1491	4.053574599172785e-24	4.832125285774776e-22	634
Ptn___Alk___Lactotrophs___Somatotrophs	1.781901159984976e-11	8.917520870331592e-10	1492	2.92849988576021e-14	2.225920868613125e-12	998
Hspg2___Dag1___Corticotrophs___Endothelial_cells	1.803053173743108e-11	9.017497660917567e-10	1493	0.2554955371691737	1	2385
Lamc1___Sv2b___Melanotrophs___Endothelial_cells	1.900828477819824e-11	9.500306081624353e-10	1494	0.0262891	0.8343065628027712	2359
Pdgfa___Pdgfra___Mesenchymal_cells___Corticotrophs	1.935960078606237e-11	9.669597870821223e-10	1495	0.9999263720069587	1	2385
Lama5___Cd44___Immune_cells___Stem_cells	1.939890339366928e-11	9.68292857365798e-10	1496	0.9999993399033206	1	2385
Col6a3___Cd44___Immune_cells___Mesenchymal_cells	1.964157363336748e-11	9.79768659038329e-10	1497	0.9999986436880194	1	2385
Plxnb1___Sema4d___Corticotrophs___Stem_cells	1.978781187578304e-11	9.864224220077845e-10	1498	0.9048233958927061	1	2385
Sema4d___Plxnb1___Stem_cells___Corticotrophs	2.001114690323177e-11	9.969083300546399e-10	1499	0.9999994951514733	1	2385
Hspg2___Dag1___Mesenchymal_cells___Mesenchymal_cells	2.013276439283675e-11	1.002316595119121e-09	1500	0.9676706151183878	1	2385
Lamc2___Itgb1___Endothelial_cells___Stem_cells	2.237646870745291e-11	1.113298202334707e-09	1501	4.073129148410242e-10	2.525767783475815e-08	1222
Tnf___Celsr2___Stem_cells___Immune_cells	2.294933377441119e-11	1.141060495160474e-09	1502	0.9983170653701753	1	2385
Col11a1___Itga2___Corticotrophs___Corticotrophs	2.30739153286318e-11	1.146512236805006e-09	1503	0.9999998249810303	1	2385
Lrfn5___Ptprf___Gonadotrophs___Lactotrophs	2.351861905482487e-11	1.167853082936514e-09	1504	0.2852435556353356	1	2385
Wnt5b___Fzd4___Endothelial_cells___Melanotrophs	2.402849935757737e-11	1.192400689839598e-09	1505	1	1	2385
Lamc3___Itga1___Mesenchymal_cells___Mesenchymal_cells	2.470886166968642e-11	1.225371189612504e-09	1506	0.9999927362383626	1	2385
Thbs1___Sdc4___Stem_cells___Mesenchymal_cells	2.481065713120829e-11	1.229625137059864e-09	1507	1.694484952036901e-05	0.000752365	1693
Lama5___Itgav___Gonadotrophs___Stem_cells	2.542653711492699e-11	1.2593353727586e-09	1508	0.9999998788791088	1	2385
Lama4___Dag1___Corticotrophs___Mesenchymal_cells	2.575036241807182e-11	1.274551626352647e-09	1509	0.9999868931578698	1	2385
Il1a___Il1r1___Somatotrophs___Immune_cells	2.750285962463895e-11	1.360416901110765e-09	1510	0.4645836005586778	1	2385
Col12a1___Itgb1___Endothelial_cells___Mesenchymal_cells	2.761886786912485e-11	1.365275510267125e-09	1511	0.00119973	0.0446448	2018
Col14a1___Itga1___Mesenchymal_cells___Mesenchymal_cells	2.786133254140921e-11	1.376374927845202e-09	1512	0.9999999968541303	1	2385
Rps19___C5ar1___Immune_cells___Corticotrophs	2.79496167650062e-11	1.379848314747756e-09	1513	1.034789795089505e-35	1.793222974700365e-33	435
Col1a2___Sdc4___Stem_cells___Lactotrophs	2.83071665531344e-11	1.396602100975305e-09	1514	1.101149213416648e-16	9.382255711962558e-15	889
Lama1___Itga9___Endothelial_cells___Mesenchymal_cells	2.839566386493995e-11	1.400068541584827e-09	1515	0.9958071119575842	1	2385
Bmp4___Acvr2a___Stem_cells___Mesenchymal_cells	2.856688965004104e-11	1.407606900862645e-09	1516	0.9999999995828149	1	2385
Col1a1___Itgav___Lactotrophs___Mesenchymal_cells	2.950138320737636e-11	1.452720774501011e-09	1517	0.9326764054722028	1	2385
Sema3d___Plxna4___Immune_cells___Endothelial_cells	3.098649894845757e-11	1.523988716769737e-09	1518	0.99628	1	2385
Dll4___Notch4___Endothelial_cells___Endothelial_cells	3.100822435611157e-11	1.523988716769737e-09	1518	0.9999999999990722	1	2385
Col4a6___Sdc4___Thyrotrophs___Mesenchymal_cells	3.09980714169315e-11	1.523988716769737e-09	1518	0.8908933231198847	1	2385
Col24a1___Itgb1___Endothelial_cells___Thyrotrophs	3.120601011119407e-11	1.532728208718015e-09	1519	1.809905617667216e-06	8.73316432197954e-05	1560
Copa___P2ry6___Immune_cells___Somatotrophs	3.135149656826311e-11	1.53888941179603e-09	1520	0.000170847	0.00697161	1843
Ccl4___Slc7a1___Thyrotrophs___Immune_cells	3.144338991777703e-11	1.54241380229893e-09	1521	1.50355956938784e-08	8.425311283382125e-07	1350
Tgfb1___Acvr1c___Lactotrophs___Endothelial_cells	3.314680307369699e-11	1.624934179543196e-09	1522	0.9999999929691503	1	2385
Lama1___Dag1___Gonadotrophs___Mesenchymal_cells	3.441054690865376e-11	1.68580936543104e-09	1523	0.9154188195332961	1	2385
Lamc1___Itga9___Immune_cells___Endothelial_cells	3.460332265188476e-11	1.694172497871519e-09	1524	7.003474610531251e-06	0.000322525	1633
Sema6a___Plxna2___Mesenchymal_cells___Melanotrophs	3.49860157725522e-11	1.711817364463391e-09	1525	0.9971254536436148	1	2385
Lama1___Itga3___Lactotrophs___Gonadotrophs	3.533670748067945e-11	1.727874965977249e-09	1526	0.9983296305299489	1	2385
Efna5___Ephb2___Corticotrophs___Lactotrophs	3.817084437088601e-11	1.865268969769922e-09	1527	3.867952721422073e-20	3.826531732871793e-18	764
Lama3___Itgb1___Endothelial_cells___Stem_cells	3.863415144083155e-11	1.88670812465725e-09	1528	0.000267375	0.0106629	1886
Col11a1___Itga2___Gonadotrophs___Corticotrophs	3.867731083732268e-11	1.88761505128444e-09	1529	0.9999989429515292	1	2385
Ptn___Sdc4___Stem_cells___Stem_cells	3.995227831418139e-11	1.948600034244848e-09	1530	7.402845297331754e-22	7.937276964118177e-20	706
Hspg2___Dag1___Stem_cells___Endothelial_cells	4.059719402502126e-11	1.978797452766258e-09	1531	0.1766038937466841	1	2385
Itgam___Icam1___Immune_cells___Immune_cells	4.259675854487241e-11	2.074943246656923e-09	1532	0.9997593788369594	1	2385
Icam1___Itgam___Immune_cells___Immune_cells	4.70378448388706e-11	2.288882115228537e-09	1533	0.9997608218110553	1	2385
Fgf1___Fgfr2___Stem_cells___Corticotrophs	4.704836558807111e-11	2.288882115228537e-09	1533	0.01542	0.5078420790292975	2279
Npnt___Itgb1___Thyrotrophs___Stem_cells	4.739200760868448e-11	2.304139982337618e-09	1534	0.4709767319563081	1	2385
Lgals9___Slc1a5___Mesenchymal_cells___Mesenchymal_cells	4.865319050030154e-11	2.363959988302309e-09	1535	0.9999851597563169	1	2385
Hspg2___Dag1___Gonadotrophs___Mesenchymal_cells	4.945401428333018e-11	2.401350551876644e-09	1536	0.9988319567584356	1	2385
Fgfr2___Epha4___Corticotrophs___Somatotrophs	4.971295848522353e-11	2.412398299590471e-09	1537	0.0225433	0.7194333063347914	2346
Ptprs___Ntrk3___Mesenchymal_cells___Lactotrophs	5.226266537745184e-11	2.534524673633355e-09	1538	1.872792723845612e-23	2.155508614946083e-21	657
Tnr___Itga9___Immune_cells___Somatotrophs	5.366236868149065e-11	2.600761604361967e-09	1539	1.578391990657055e-09	9.407730957356479e-08	1268
Spp1___Itga5___Endothelial_cells___Mesenchymal_cells	5.376431456322938e-11	2.604058463535998e-09	1540	0.9555425908343768	1	2385
Cxcl12___Cxcr4___Stem_cells___Mesenchymal_cells	5.476506741033813e-11	2.650857162688681e-09	1541	0.9999999451126238	1	2385
Dll4___Notch3___Stem_cells___Endothelial_cells	5.571062407305509e-11	2.694926842762676e-09	1542	0.9999999999815408	1	2385
Sema3f___Nrp2___Endothelial_cells___Stem_cells	5.674154634749972e-11	2.743067866216125e-09	1543	0.9830041101809126	1	2385
Wnt5a___Ror1___Stem_cells___Mesenchymal_cells	5.703361356808419e-11	2.755452158595504e-09	1544	0.9999999923072048	1	2385
Vegfa___Nrp1___Mesenchymal_cells___Mesenchymal_cells	5.942528018925839e-11	2.869194550219608e-09	1545	0.3135461151736495	1	2385
Col4a4___Itga9___Immune_cells___Stem_cells	5.987601366119379e-11	2.889139970305585e-09	1546	0.9997470140944237	1	2385
Lama4___Dag1___Stem_cells___Endothelial_cells	6.057970755970724e-11	2.92125852365023e-09	1547	0.9981327643082688	1	2385
Lamb1___Dag1___Gonadotrophs___Gonadotrophs	6.150991285775167e-11	2.964252668033106e-09	1548	0.9996147948689975	1	2385
Rps19___C5ar1___Immune_cells___Immune_cells	6.297078183508427e-11	3.032750282746289e-09	1549	2.295857355998346e-38	4.351868478089804e-36	400
Fgfr2___Cd83___Immune_cells___Corticotrophs	6.950483250605503e-11	3.345339490067297e-09	1550	2.603920477270394e-28	3.621383534774835e-26	544
Thbs3___Sdc4___Stem_cells___Stem_cells	7.2036585812574e-11	3.465022967572365e-09	1551	0.3324058856582442	1	2385
Tgfb1___Itgav___Stem_cells___Immune_cells	7.417352818646348e-11	3.56557769902731e-09	1552	0.98741	1	2385
Lgals9___Ptprk___Somatotrophs___Endothelial_cells	7.530836692907462e-11	3.617864844041382e-09	1553	1.149193758019156e-20	1.170059092962501e-18	743
Tnr___Itgb1___Gonadotrophs___Thyrotrophs	7.571993606548847e-11	3.635361958606307e-09	1554	3.803042204723571e-46	8.874034863660299e-44	324
Cntn1___Nrcam___Gonadotrophs___Stem_cells	7.903963571036595e-11	3.792371121155677e-09	1555	4.017067998807422e-34	6.646256318975151e-32	456
Col1a1___Itgav___Thyrotrophs___Mesenchymal_cells	7.988651861113403e-11	3.830610960186226e-09	1556	0.4898735069195883	1	2385
Dll4___Notch1___Stem_cells___Endothelial_cells	8.128797204702719e-11	3.895378480698021e-09	1557	0.9999990023455814	1	2385
Lamb2___Itga6___Stem_cells___Mesenchymal_cells	8.638309482224342e-11	4.136958082600627e-09	1558	0.9999995196510646	1	2385
Lama1___Sv2a___Melanotrophs___Mesenchymal_cells	9.091083797883972e-11	4.351081122691737e-09	1559	0.9999926331577387	1	2385
Tnf___Notch1___Mesenchymal_cells___Immune_cells	9.170106987106139e-11	4.386167870985365e-09	1560	0.9646431026619389	1	2385
Lamc1___Cd44___Immune_cells___Mesenchymal_cells	9.348024718638944e-11	4.468483870642547e-09	1561	0.0129012	0.4283799108393604	2261
Ncam1___Ncam2___Thyrotrophs___Stem_cells	9.405132500393652e-11	4.492984548367893e-09	1562	3.457040505429972e-70	1.368007951347183e-67	189
Fn1___Itga4___Immune_cells___Mesenchymal_cells	9.546150442425919e-11	4.557515070364399e-09	1563	0.9999803893525827	1	2385
Tnfsf10___Ripk1___Somatotrophs___Endothelial_cells	1.004783231516347e-10	4.794046233702824e-09	1564	0.8489701028228752	1	2385
Itgb1___Vcam1___Immune_cells___Stem_cells	1.008598318928806e-10	4.809259897257484e-09	1565	6.539246326636132e-07	3.238783233867931e-05	1520
Col12a1___Itgb1___Mesenchymal_cells___Mesenchymal_cells	1.018235907098006e-10	4.852200642582672e-09	1566	0.0125014	0.4160044942280534	2256
Lamc1___Itga1___Mesenchymal_cells___Mesenchymal_cells	1.044644471537484e-10	4.974957285078234e-09	1567	0.946212	1	2385
Fam3c___Clec2d___Endothelial_cells___Mesenchymal_cells	1.072327512380811e-10	5.103627451826564e-09	1568	0.0910034	1	2385
Sema3f___Plxna2___Thyrotrophs___Corticotrophs	1.094491491468537e-10	5.205887069922436e-09	1569	0.9999680791928984	1	2385
Mdk___Sdc2___Corticotrophs___Mesenchymal_cells	1.126045799600074e-10	5.352656965294001e-09	1570	1.322276341081416e-17	1.168122352456608e-15	857
Sema3f___Plxna2___Mesenchymal_cells___Endothelial_cells	1.163478082297628e-10	5.527168867568478e-09	1571	0.9999247157504115	1	2385
Mdk___Itgb1___Mesenchymal_cells___Stem_cells	1.16834639866792e-10	5.546863616532932e-09	1572	4.857322132400904e-25	5.95673742463714e-23	616
Osm___Osmr___Endothelial_cells___Immune_cells	1.186354235471943e-10	5.628876903766722e-09	1573	0.9997878276809133	1	2385
Fn1___Itga8___Mesenchymal_cells___Mesenchymal_cells	1.197253821390515e-10	5.677083299217321e-09	1574	0.955022	1	2385
Col6a3___Itgb1___Endothelial_cells___Mesenchymal_cells	1.208334876158841e-10	5.726090130113463e-09	1575	0.0570868	1	2385
Lamb2___Itga9___Immune_cells___Endothelial_cells	1.221951930222311e-10	5.787046744678382e-09	1576	0.9991139170756724	1	2385
Col6a2___Sdc4___Immune_cells___Mesenchymal_cells	1.265356183862589e-10	5.988910535076885e-09	1577	0.5613606182245725	1	2385
Col6a2___Itgb1___Immune_cells___Mesenchymal_cells	1.301988540055415e-10	6.158494037678011e-09	1578	7.75500919925951e-05	0.00326395	1786
Col15a1___Itgb1___Mesenchymal_cells___Endothelial_cells	1.336756183653594e-10	6.319053907814208e-09	1579	5.262156372010295e-11	3.429291023114248e-09	1163
Col4a1___Itgb1___Thyrotrophs___Endothelial_cells	1.350674786093596e-10	6.380920163299649e-09	1580	2.177404798584974e-33	3.556535935799358e-31	462
Il34___Csf1r___Immune_cells___Endothelial_cells	1.355263374804586e-10	6.398660148854444e-09	1581	0.9999999677342309	1	2385
Cx3cl1___Cx3cr1___Immune_cells___Somatotrophs	1.360638274892742e-10	6.42008848956613e-09	1582	0.2528727338015474	1	2385
Cd22___Ptprc___Immune_cells___Immune_cells	1.368524029051751e-10	6.45333053969741e-09	1583	0.9999953523686294	1	2385
Sema3d___Nrp1___Immune_cells___Endothelial_cells	1.418047033592279e-10	6.682753389923e-09	1584	0.9950109604598062	1	2385
Mdk___Itgb1___Mesenchymal_cells___Mesenchymal_cells	1.450746511869678e-10	6.832660059492228e-09	1585	7.22460241942594e-24	8.454657060013872e-22	646
Ccl4___Slc7a1___Stem_cells___Immune_cells	1.455455131728709e-10	6.850633660802039e-09	1586	7.701404905343032e-12	5.190773952399291e-10	1124
Ptprc___Cd22___Immune_cells___Immune_cells	1.45777334796797e-10	6.857340818024086e-09	1587	0.9999953222628666	1	2385
Lamb2___Itgb8___Stem_cells___Mesenchymal_cells	1.505275381151456e-10	7.076453504936686e-09	1588	0.9999999985382128	1	2385
Cdh1___Itgb1___Stem_cells___Stem_cells	1.539079071999844e-10	7.230940102714569e-09	1589	0.0553476	1	2385
Lamc3___Dag1___Mesenchymal_cells___Mesenchymal_cells	1.727268333009883e-10	8.11013227258934e-09	1590	0.9998853219252106	1	2385
Sema4d___Plxnb2___Stem_cells___Lactotrophs	1.738130791281097e-10	8.156146865272529e-09	1591	0.9999999999999817	1	2385
Sema3f___Plxna2___Endothelial_cells___Corticotrophs	1.747746538461559e-10	8.196258644542176e-09	1592	0.9906620423861289	1	2385
Lama4___Itga3___Melanotrophs___Mesenchymal_cells	1.752585194484056e-10	8.21393240508831e-09	1593	0.9999999636478462	1	2385
Tgfb1___Tgfbr2___Mesenchymal_cells___Endothelial_cells	1.759031935735344e-10	8.23911669764897e-09	1594	0.1562152049068691	1	2385
Col15a1___Itga11___Mesenchymal_cells___Endothelial_cells	1.808576995549928e-10	8.466015083620268e-09	1595	1	1	2385
Col18a1___Itga1___Endothelial_cells___Gonadotrophs	1.813359670548418e-10	8.483230258886747e-09	1596	0.9999999999999757	1	2385
Lama3___Itga1___Endothelial_cells___Endothelial_cells	1.831330979498213e-10	8.56208574696092e-09	1597	1	1	2385
Col4a4___Itgav___Stem_cells___Stem_cells	1.835714410882957e-10	8.577356032201685e-09	1598	0.9999979909382758	1	2385
Lama3___Itga3___Gonadotrophs___Stem_cells	1.856776156964866e-10	8.670489586011909e-09	1599	0.9998862793828186	1	2385
Angptl4___Sdc2___Mesenchymal_cells___Mesenchymal_cells	1.863226741644127e-10	8.695322415153674e-09	1600	0.000941688	0.0353508	2000
Vtn___Itgb1___Mesenchymal_cells___Mesenchymal_cells	1.888864369009974e-10	8.809612924940867e-09	1601	0.0264477	0.8389931662329158	2360
Lamc2___Itgav___Gonadotrophs___Stem_cells	1.905510323502065e-10	8.881853189127508e-09	1602	0.9989974496384183	1	2385
Col4a2___Itgb8___Mesenchymal_cells___Endothelial_cells	1.918027595837301e-10	8.934773088885545e-09	1603	0.9248369446100639	1	2385
Lama1___Dag1___Mesenchymal_cells___Mesenchymal_cells	1.943878188848023e-10	9.049701921144564e-09	1604	0.976326	1	2385
Lamb1___Sv2c___Gonadotrophs___Mesenchymal_cells	1.978779270877992e-10	9.206600354305002e-09	1605	0.9999997869055398	1	2385
Wnt9a___Fzd2___Mesenchymal_cells___Stem_cells	2.058911331059319e-10	9.573625922113438e-09	1606	0.9999999828351722	1	2385
Col4a2___Itgb1___Stem_cells___Mesenchymal_cells	2.098361830526037e-10	9.751158557364004e-09	1607	4.709334675437391e-15	3.708009371268236e-13	963
Nrxn3___Nlgn1___Thyrotrophs___Somatotrophs	2.187250873739945e-10	1.015807999553187e-08	1608	9.018733855543577e-32	1.404379674150557e-29	485
Lama4___Dag1___Corticotrophs___Endothelial_cells	2.190713400048051e-10	1.01680094926414e-08	1609	0.9983969490888599	1	2385
Tshb___Tshr___Lactotrophs___Thyrotrophs	2.204419648022345e-10	1.022544362290196e-08	1610	0.9166979324317127	1	2385
Col4a1___Itgb1___Stem_cells___Mesenchymal_cells	2.212645478083374e-10	1.025740221660523e-08	1611	6.401857504125324e-25	7.825863037168742e-23	618
Bmp4___Bmpr1a___Corticotrophs___Mesenchymal_cells	2.237810489835917e-10	1.036780165927662e-08	1612	0.9568417978655054	1	2385
Lamc1___Itga6___Stem_cells___Mesenchymal_cells	2.30770274552973e-10	1.068516478115633e-08	1613	0.0205383	0.6597102181166031	2332
Pgf___Nrp1___Endothelial_cells___Mesenchymal_cells	2.37822279543992e-10	1.100505037872979e-08	1614	0.75213	1	2385
Col4a5___Sdc4___Immune_cells___Mesenchymal_cells	2.479568453602558e-10	1.146710786835029e-08	1615	0.0187346	0.6060836913206402	2317
Col18a1___Itgb1___Stem_cells___Stem_cells	2.804690760095293e-10	1.296287206271857e-08	1616	0.0168009	0.5486111783333015	2297
Bmp4___Bmpr2___Stem_cells___Mesenchymal_cells	2.824167882706423e-10	1.304503875977674e-08	1617	0.9999958064213648	1	2385
Sema3d___Plxna4___Gonadotrophs___Endothelial_cells	2.870299215998311e-10	1.325015036157392e-08	1618	0.9984207491162383	1	2385
Col4a3___Itgb8___Stem_cells___Stem_cells	2.896721456636182e-10	1.336408710964562e-08	1619	0.9999999993642052	1	2385
Dlk1___Notch1___Endothelial_cells___Thyrotrophs	2.90273134291376e-10	1.338377071856735e-08	1620	4.892469220638767e-38	9.1262924456202e-36	405
Col6a2___Itgb1___Corticotrophs___Mesenchymal_cells	2.935932233773724e-10	1.352872638983043e-08	1621	0.00118155	0.0439896	2017
Lamb2___Cd44___Immune_cells___Mesenchymal_cells	2.966217819734337e-10	1.366008253168478e-08	1622	0.9999677196269658	1	2385
Ptn___Alk___Lactotrophs___Thyrotrophs	2.993223488707081e-10	1.377618549187973e-08	1623	8.307932493178564e-14	6.168197964882255e-12	1022
Nfasc___Cntn1___Corticotrophs___Lactotrophs	3.03677257748688e-10	1.396824409832776e-08	1624	4.835732774381443e-46	1.121553985971266e-43	326
Lamb1___Itgb1___Gonadotrophs___Mesenchymal_cells	3.043565201773473e-10	1.399110520808071e-08	1625	3.136328597110754e-05	0.00136107	1732
Sema3f___Plxna2___Mesenchymal_cells___Corticotrophs	3.088958603106164e-10	1.41912784561255e-08	1626	0.9999999773812744	1	2385
Col1a1___Itgb8___Immune_cells___Mesenchymal_cells	3.109907437217288e-10	1.427897631864438e-08	1627	0.9999318432426285	1	2385
Fras1___Itgb1___Lactotrophs___Stem_cells	3.123510202784511e-10	1.433286041587353e-08	1628	2.124547097540757e-09	1.257512383431815e-07	1277
Vegfa___Grin2b___Stem_cells___Gonadotrophs	3.234907747001952e-10	1.483516325146911e-08	1629	0.9999999999932074	1	2385
Lamc2___Dag1___Mesenchymal_cells___Stem_cells	3.41079729184433e-10	1.563244759985656e-08	1630	0.8094939266618857	1	2385
Mif___Cd74___Immune_cells___Melanotrophs	3.437368733500449e-10	1.574483056695083e-08	1631	1.692526876918205e-46	3.973504459147818e-44	322
Col1a2___Itga3___Melanotrophs___Mesenchymal_cells	3.565773542545254e-10	1.63232480076122e-08	1632	1.388530323585325e-05	0.000621552	1680
Nrxn3___Nlgn1___Corticotrophs___Somatotrophs	3.632322657816298e-10	1.66179843932002e-08	1633	7.142914917884114e-25	8.717876555342536e-23	619
Col5a2___Itga2___Gonadotrophs___Mesenchymal_cells	3.732570424051121e-10	1.706645020154738e-08	1634	0.9999999999999989	1	2385
Ctf1___Il6st___Mesenchymal_cells___Stem_cells	3.761031980748859e-10	1.718634905536364e-08	1635	0.3285894459178407	1	2385
Col4a1___Sdc4___Mesenchymal_cells___Mesenchymal_cells	3.852145030157394e-10	1.759222616419708e-08	1636	6.934999587155633e-09	3.970119189458246e-07	1321
Col4a2___Itgb1___Immune_cells___Endothelial_cells	3.969209780491747e-10	1.810530395951104e-08	1637	1.637252384489157e-24	1.966983228557873e-22	629
Nrxn1___Nlgn1___Mesenchymal_cells___Corticotrophs	3.967759211501497e-10	1.810530395951104e-08	1637	3.507579321679846e-103	2.614304436369321e-100	98
Col5a2___Itgb1___Gonadotrophs___Mesenchymal_cells	3.978404013114978e-10	1.813646660824369e-08	1638	0.1700129906350869	1	2385
Tgfb2___Acvr1___Melanotrophs___Stem_cells	4.288540040404919e-10	1.953869022918963e-08	1639	0.9999826654282201	1	2385
Col13a1___Itga1___Mesenchymal_cells___Mesenchymal_cells	4.364946406841852e-10	1.987500419376288e-08	1640	0.9999763169090927	1	2385
Col4a5___Itga3___Gonadotrophs___Mesenchymal_cells	4.369251378558124e-10	1.988281322350496e-08	1641	0.9999999059668835	1	2385
Spp1___Itgb5___Stem_cells___Gonadotrophs	4.385160139633511e-10	1.994338618243631e-08	1642	0.00270487	0.0969423	2096
Vegfc___Kdr___Endothelial_cells___Mesenchymal_cells	4.434529770673685e-10	2.015597489430717e-08	1643	0.933636	1	2385
Tnxb___Itga9___Endothelial_cells___Corticotrophs	4.523183861504243e-10	2.054676342389463e-08	1644	0.9999999999785343	1	2385
Mdk___Sorl1___Somatotrophs___Mesenchymal_cells	4.608593620032948e-10	2.092236094715017e-08	1645	1.473185107790285e-10	9.346689879334909e-09	1195
Lama1___Itga9___Corticotrophs___Gonadotrophs	4.640064528512542e-10	2.10527845029184e-08	1646	0.9999984647942436	1	2385
Hbegf___Egfr___Stem_cells___Endothelial_cells	4.784010146961475e-10	2.169306999244451e-08	1647	0.000516633	0.0199705	1945
Mif___Cd74___Immune_cells___Corticotrophs	4.813431271859195e-10	2.181359535474371e-08	1648	7.217766297747083e-48	1.736992792826789e-45	314
Col19a1___Itgb1___Melanotrophs___Melanotrophs	4.834116803179861e-10	2.189441373824866e-08	1649	0.8928690937918771	1	2385
Lama5___Itga1___Mesenchymal_cells___Stem_cells	4.969651273352289e-10	2.249499755919704e-08	1650	0.9999999999997938	1	2385
Col1a2___Itgav___Mesenchymal_cells___Mesenchymal_cells	4.987921056104e-10	2.256439078114602e-08	1651	1.098188095335625e-24	1.329760282189599e-22	624
Nrg1___Lsr___Gonadotrophs___Somatotrophs	5.023722936100416e-10	2.271296737817979e-08	1652	1.09939917053859e-75	4.768348865710564e-73	172
Lamb2___Itga6___Stem_cells___Stem_cells	5.214435628145708e-10	2.356133070848251e-08	1653	0.9999999999961725	1	2385
Col6a1___Itga3___Gonadotrophs___Mesenchymal_cells	5.276816183928584e-10	2.38291706837655e-08	1654	0.9999994066150442	1	2385
Col15a1___Itgb1___Stem_cells___Mesenchymal_cells	5.352378547353375e-10	2.415618746042159e-08	1655	1.891034876582817e-06	9.118898017612205e-05	1561
Col6a1___Sdc4___Gonadotrophs___Mesenchymal_cells	5.626180693508502e-10	2.537698388131341e-08	1656	0.0120893	0.4033376935241899	2250
Col4a1___Itgav___Stem_cells___Mesenchymal_cells	5.700915006929631e-10	2.569897499512512e-08	1657	7.574783536493304e-06	0.000347792	1638
Thbs1___Cd36___Immune_cells___Stem_cells	5.780170284207007e-10	2.604095613546289e-08	1658	0.8022019463547947	1	2385
Wnt5b___Fzd7___Stem_cells___Melanotrophs	5.831464073022396e-10	2.625663726814407e-08	1659	0.9999999999999999	1	2385
Tnfsf10___Ripk1___Gonadotrophs___Endothelial_cells	5.873095257323589e-10	2.64285843968039e-08	1660	0.9863291622373351	1	2385
Col12a1___Itga1___Mesenchymal_cells___Mesenchymal_cells	5.88424354369786e-10	2.646323916849098e-08	1661	0.9999999891325352	1	2385
Dlk1___Notch2___Corticotrophs___Somatotrophs	5.902918514137999e-10	2.653168333793092e-08	1662	2.579040508710892e-25	3.188250576702519e-23	612
Lama4___Itgav___Mesenchymal_cells___Mesenchymal_cells	6.092765531684836e-10	2.736895945593407e-08	1663	0.9975519483479788	1	2385
Vegfa___Nrp2___Gonadotrophs___Gonadotrophs	6.102284429954512e-10	2.739568850310982e-08	1664	0.9999712342271115	1	2385
Col13a1___Itga11___Mesenchymal_cells___Endothelial_cells	6.267559121537558e-10	2.812123005267778e-08	1665	0.9999999989677752	1	2385
Col6a2___Itgb1___Gonadotrophs___Mesenchymal_cells	6.310835375865945e-10	2.829886220618299e-08	1666	0.00789753	0.2691014304148779	2203
Tnr___Itgb1___Corticotrophs___Thyrotrophs	6.340279860092953e-10	2.841429915817139e-08	1667	1.622647551535518e-36	2.863655859398395e-34	427
F11r___Jam2___Melanotrophs___Endothelial_cells	6.437449898101884e-10	2.883293997826042e-08	1668	0.9972044559191153	1	2385
Lamc1___Itga6___Endothelial_cells___Stem_cells	6.457718281150601e-10	2.890685566913414e-08	1669	1.589264976598509e-05	0.000707693	1689
Col4a6___Itgb1___Thyrotrophs___Mesenchymal_cells	6.676490652216549e-10	2.986526870978093e-08	1670	0.00220411	0.079928	2071
Col4a2___Itga3___Melanotrophs___Mesenchymal_cells	6.679605879286412e-10	2.986526870978093e-08	1670	0.987497	1	2385
Col14a1___Itgb1___Stem_cells___Mesenchymal_cells	6.716462567578842e-10	3.001257944414785e-08	1671	0.00212753	0.077297	2067
Col6a2___Sdc4___Thyrotrophs___Mesenchymal_cells	6.737341205629465e-10	3.008836224636233e-08	1672	0.954004	1	2385
Lamb1___Dag1___Melanotrophs___Mesenchymal_cells	6.762095380465555e-10	3.018135466645117e-08	1673	0.9967184939814879	1	2385
Sema4g___Plxnb2___Corticotrophs___Corticotrophs	6.919067596973173e-10	3.086402674910131e-08	1674	0.9999999423765594	1	2385
Angpt2___Tek___Endothelial_cells___Mesenchymal_cells	6.933969365210604e-10	3.09125374098637e-08	1675	0.9981234106630247	1	2385
Lama2___Itgb4___Stem_cells___Mesenchymal_cells	6.993017889350469e-10	3.115768951523773e-08	1676	0.9999999999697117	1	2385
Tgfb2___Tgfbr2___Somatotrophs___Stem_cells	7.118456719877413e-10	3.169819048307825e-08	1677	0.9999999999973014	1	2385
Pdgfa___Pdgfrb___Mesenchymal_cells___Corticotrophs	7.322872966536017e-10	3.258954404452194e-08	1678	0.9999983258595383	1	2385
Wnt5b___Sfrp5___Stem_cells___Melanotrophs	7.44688491007143e-10	3.312224262232176e-08	1679	0.9999999999874517	1	2385
Tgfb2___Tgfbr3___Thyrotrophs___Stem_cells	7.73811724465635e-10	3.439765621048195e-08	1680	0.3639767434448036	1	2385
Col4a2___Itgav___Stem_cells___Mesenchymal_cells	7.804476401011848e-10	3.467256069613881e-08	1681	0.3873351379633314	1	2385
Ptprs___Ntrk3___Gonadotrophs___Thyrotrophs	8.047484751508852e-10	3.571082987795278e-08	1682	1.141314598493482e-18	1.05309591841041e-16	820
Il1b___Il1rap___Corticotrophs___Immune_cells	8.047328575300813e-10	3.571082987795278e-08	1682	0.6683872851651778	1	2385
Mdk___Ncl___Stem_cells___Mesenchymal_cells	8.086874906680533e-10	3.586489310866308e-08	1683	5.298504976154427e-24	6.257860438683065e-22	640
Col1a2___Itgb1___Stem_cells___Lactotrophs	8.458364555727411e-10	3.749077301262342e-08	1684	2.558766069952507e-14	1.950684333904509e-12	995
Il1b___Il1rap___Somatotrophs___Immune_cells	8.534294745119084e-10	3.78054975930783e-08	1685	0.8306706087367264	1	2385
Efna5___Epha5___Corticotrophs___Mesenchymal_cells	8.717172652748481e-10	3.859334644630035e-08	1686	5.358269467696374e-58	1.632337257006282e-55	247
Tgfb1___Tgfbr3___Mesenchymal_cells___Endothelial_cells	9.025834967345784e-10	3.993684868058608e-08	1687	1.008897591978921e-07	5.323165583410984e-06	1432
Slit2___Robo2___Stem_cells___Stem_cells	9.225735682282471e-10	4.079784001112575e-08	1688	4.077611721379397e-73	1.692076617505811e-70	180
Lamb2___Cd44___Immune_cells___Stem_cells	9.409876684375406e-10	4.158818786314425e-08	1689	0.9999997990386351	1	2385
Ccl11___Ccr2___Immune_cells___Mesenchymal_cells	9.441737686666166e-10	4.170499197167289e-08	1690	0.9998672418073685	1	2385
Tgfb2___Tgfbr1___Melanotrophs___Stem_cells	9.460439123136798e-10	4.176356820265031e-08	1691	0.999972	1	2385
Lamc2___Dag1___Thyrotrophs___Stem_cells	9.550151479977214e-10	4.213537810151556e-08	1692	0.99996	1	2385
Pros1___Axl___Mesenchymal_cells___Mesenchymal_cells	9.612727079117282e-10	4.238710196075557e-08	1693	0.9999789271603037	1	2385
Fras1___Itgb1___Mesenchymal_cells___Stem_cells	9.68910286120204e-10	4.269935347598275e-08	1694	4.796798650524295e-17	4.146908058582202e-15	876
Col4a5___Itgb8___Stem_cells___Stem_cells	9.86531347429673e-10	4.345096099301697e-08	1695	0.9999999999991549	1	2385
Tnxb___Itgb1___Thyrotrophs___Corticotrophs	1.027207940292389e-09	4.52165862203592e-08	1696	0.0122321	0.4077501487018086	2252
Thy1___Itgav___Immune_cells___Thyrotrophs	1.090917287424176e-09	4.799348380416421e-08	1697	0.00356382	0.1264867645835321	2116
Jam2___F11r___Endothelial_cells___Melanotrophs	1.118979050570581e-09	4.91998297441311e-08	1698	0.9972200692145236	1	2385
Lamc2___Itgb1___Thyrotrophs___Stem_cells	1.130048845478177e-09	4.965811094362572e-08	1699	0.1588990380231139	1	2385
Mdk___Sorl1___Gonadotrophs___Mesenchymal_cells	1.161849233959674e-09	5.102631798732851e-08	1700	1.601937959182616e-10	1.013843159014759e-08	1198
Vegfc___Flt4___Endothelial_cells___Thyrotrophs	1.176932775948147e-09	5.165920656190012e-08	1701	1	1	2385
Lama3___Dag1___Stem_cells___Stem_cells	1.187240148316059e-09	5.208185082632886e-08	1702	0.9999999836824507	1	2385
Nrxn3___Nlgn2___Gonadotrophs___Somatotrophs	1.226856440640123e-09	5.378900176556344e-08	1703	0.0216146	0.6922536573376966	2339
Dll4___Notch2___Mesenchymal_cells___Endothelial_cells	1.292542139684645e-09	5.663651114238044e-08	1704	0.9999999901495146	1	2385
Lamb1___Itga2___Gonadotrophs___Mesenchymal_cells	1.295060281819889e-09	5.671447962066804e-08	1705	0.9983638520214733	1	2385
Col4a2___Sdc4___Mesenchymal_cells___Mesenchymal_cells	1.336217973264296e-09	5.848353340337897e-08	1706	0.00453974	0.1590649715085193	2142
Col4a6___Itgb1___Somatotrophs___Mesenchymal_cells	1.340413842178876e-09	5.863374943033055e-08	1707	0.00908811	0.3078927709986455	2216
Sema6a___Plxna4___Endothelial_cells___Endothelial_cells	1.347685088541323e-09	5.891824405593898e-08	1708	1.03571002380844e-05	0.000471033	1653
Col4a2___Itgav___Mesenchymal_cells___Mesenchymal_cells	1.356046702559065e-09	5.925005652177398e-08	1709	0.0855698	1	2385
Ptn___Sdc4___Stem_cells___Thyrotrophs	1.382565410811486e-09	6.037438226540784e-08	1710	1.852151108399343e-21	1.961210875044264e-19	714
Lama3___Itga9___Immune_cells___Endothelial_cells	1.388541746126124e-09	6.060088761134533e-08	1711	0.9999722761752687	1	2385
Col1a2___Itgav___Stem_cells___Mesenchymal_cells	1.402964864962588e-09	6.11955737035869e-08	1712	3.962278869545905e-19	3.732272227437663e-17	803
Fam3c___Lamp1___Corticotrophs___Stem_cells	1.412867505296205e-09	6.159251874735059e-08	1713	5.7849226847205e-13	4.131188182170308e-11	1062
Fbn1___Itgb1___Somatotrophs___Mesenchymal_cells	1.418583015837158e-09	6.180658316844653e-08	1714	0.00842293	0.2863685236126339	2208
Lamc1___Itga3___Corticotrophs___Mesenchymal_cells	1.428108440027638e-09	6.218630563385236e-08	1715	0.6777538962459424	1	2385
Col4a1___Itga3___Melanotrophs___Mesenchymal_cells	1.550757706726966e-09	6.748872924474064e-08	1716	0.3871022032570962	1	2385
Fbn1___Itgb1___Immune_cells___Mesenchymal_cells	1.597442092088738e-09	6.948103794196053e-08	1717	7.4808889832443e-07	3.700388958470887e-05	1522
Lama3___Itga6___Thyrotrophs___Stem_cells	1.611358003803269e-09	7.004662661040381e-08	1718	0.9999967934488342	1	2385
Col6a2___Itga9___Mesenchymal_cells___Mesenchymal_cells	1.679187580521681e-09	7.295390569839781e-08	1719	0.9966783127570815	1	2385
Lama5___Itgb8___Thyrotrophs___Stem_cells	1.70221635247103e-09	7.391258323690529e-08	1720	0.9999997151507639	1	2385
Wnt5a___Antxr1___Stem_cells___Mesenchymal_cells	1.71866672199391e-09	7.458469507108562e-08	1721	0.9999999999999877	1	2385
Lama3___Dag1___Mesenchymal_cells___Stem_cells	1.720162073409317e-09	7.460741367997734e-08	1722	0.9999999997635599	1	2385
Mdk___Lrp1___Immune_cells___Mesenchymal_cells	1.904491547253877e-09	8.25555683744398e-08	1723	6.119795012634196e-06	0.000283873	1624
Kl___Fgfr1___Gonadotrophs___Somatotrophs	1.934145306630426e-09	8.379368004780542e-08	1724	0.9999145335266276	1	2385
Sema6d___Tyrobp___Immune_cells___Melanotrophs	1.985987592161627e-09	8.599113449670387e-08	1725	0.0613494	1	2385
Pdgfd___Pdgfra___Mesenchymal_cells___Gonadotrophs	2.071127874329677e-09	8.96270663948224e-08	1726	0.6717687991999459	1	2385
Sema6a___Plxna2___Thyrotrophs___Stem_cells	2.11259231920248e-09	9.136991535372122e-08	1727	0.5315965178502902	1	2385
Sema6b___Plxna2___Endothelial_cells___Endothelial_cells	2.151450839325129e-09	9.299815849332815e-08	1728	0.9808911672126043	1	2385
Col6a2___Itgb1___Lactotrophs___Mesenchymal_cells	2.15920248530595e-09	9.328070658100873e-08	1729	0.001709	0.0628646	2042
Col4a2___Itgb1___Melanotrophs___Endothelial_cells	2.168544557042343e-09	9.36316069176511e-08	1730	3.114772530779568e-20	3.10140042043342e-18	760
Lama1___Itga3___Stem_cells___Gonadotrophs	2.243794469100012e-09	9.682622686809378e-08	1731	0.9999239480066422	1	2385
Sema6a___Plxna2___Endothelial_cells___Melanotrophs	2.347770237347431e-09	1.012561648038904e-07	1732	0.7129453074543025	1	2385
Lama3___Itga6___Corticotrophs___Stem_cells	2.37667832111347e-09	1.024453778964402e-07	1733	0.9999428874440254	1	2385
Col4a2___Itgb1___Thyrotrophs___Endothelial_cells	2.479378145293063e-09	1.068122226913598e-07	1734	7.009527825771891e-20	6.863704612967887e-18	772
Col4a2___Itgav___Endothelial_cells___Endothelial_cells	2.500946793073658e-09	1.076809783272415e-07	1735	0.000210072	0.00847005	1865
Agrn___Dag1___Gonadotrophs___Stem_cells	2.524250019764741e-09	1.086234023359414e-07	1736	0.9999850856176564	1	2385
Fgfr2___Cd83___Immune_cells___Thyrotrophs	2.547817490742689e-09	1.09576134984216e-07	1737	8.236649531028233e-20	8.034553339866663e-18	775
Sema3d___Nrp2___Stem_cells___Endothelial_cells	2.607192712354586e-09	1.120669525950443e-07	1738	0.9999999655672946	1	2385
Tnr___Itgav___Immune_cells___Corticotrophs	2.808580394367224e-09	1.206557964718396e-07	1739	6.747510816976194e-09	3.868556071011541e-07	1319
Col1a1___Itga3___Lactotrophs___Mesenchymal_cells	2.902852736733941e-09	1.246359629453736e-07	1740	0.9715848296360892	1	2385
Dll4___Notch2___Immune_cells___Endothelial_cells	3.009124166776196e-09	1.291265808603923e-07	1741	0.999957	1	2385
Wnt4___Sfrp4___Mesenchymal_cells___Melanotrophs	3.12684420784166e-09	1.341031860289365e-07	1742	0.9999999076011665	1	2385
Mdk___Itgb1___Stem_cells___Mesenchymal_cells	3.156886840662627e-09	1.353160501791341e-07	1743	7.85271076184093e-24	9.134011401147974e-22	650
Mdk___Ncl___Stem_cells___Stem_cells	3.173062546631282e-09	1.359335037066612e-07	1744	7.63637364576054e-24	8.895853845392882e-22	649
Vtn___Itgb5___Mesenchymal_cells___Mesenchymal_cells	3.2777477592889e-09	1.403398871906579e-07	1745	0.9999938673453813	1	2385
Lamc3___Dag1___Gonadotrophs___Mesenchymal_cells	3.293167738768379e-09	1.409215128971626e-07	1746	0.9998885363657177	1	2385
Rspo3___Lgr4___Gonadotrophs___Mesenchymal_cells	3.338943565880835e-09	1.428007568852957e-07	1747	0.9999948886587721	1	2385
Sema3d___Plxna2___Gonadotrophs___Endothelial_cells	3.347241553801169e-09	1.430759392225846e-07	1748	1	1	2385
Col6a1___Itgav___Gonadotrophs___Mesenchymal_cells	3.441368556941807e-09	1.470174862258573e-07	1749	0.9510514116724623	1	2385
Nrg1___Erbb4___Thyrotrophs___Somatotrophs	3.695057937959258e-09	1.577674654278055e-07	1750	1.105054614610149e-145	2.736578635774405e-142	27
Pdgfb___Adgrv1___Gonadotrophs___Endothelial_cells	3.970831158320401e-09	1.694478805964974e-07	1751	0.9999999979933581	1	2385
Cntn1___Nrcam___Corticotrophs___Somatotrophs	3.993358857377817e-09	1.703145367344654e-07	1752	6.756910247533757e-29	9.535316963105129e-27	536
Slit2___Robo1___Stem_cells___Lactotrophs	4.045038752012141e-09	1.724228650489839e-07	1753	5.756445731887743e-56	1.693166982342108e-53	256
Slit1___Robo1___Lactotrophs___Gonadotrophs	4.047294595283519e-09	1.724232845645507e-07	1754	0.00208535	0.075836	2065
Wnt9a___Sfrp4___Mesenchymal_cells___Stem_cells	4.07360234284194e-09	1.734477971478829e-07	1755	0.9999999500747924	1	2385
Tnr___Itgav___Immune_cells___Somatotrophs	4.342129723039132e-09	1.847788008359153e-07	1756	3.510086148052948e-08	1.913819627129807e-06	1387
Fam3c___Clec2d___Mesenchymal_cells___Stem_cells	4.352145832097379e-09	1.851024284677472e-07	1757	0.9041811905265261	1	2385
Lamb1___Itga1___Endothelial_cells___Gonadotrophs	4.520912729392037e-09	1.921738368342731e-07	1758	1	1	2385
Lama3___Itgb1___Mesenchymal_cells___Stem_cells	4.533109632507074e-09	1.925856631864613e-07	1759	0.1797491616128075	1	2385
Lama1___Sv2a___Lactotrophs___Mesenchymal_cells	4.615195990481527e-09	1.959645912573431e-07	1760	0.9999997816875144	1	2385
Lamc1___Itgav___Stem_cells___Stem_cells	4.714221925344002e-09	2.000586528395432e-07	1761	0.1039678728461751	1	2385
Col15a1___Itgb1___Stem_cells___Endothelial_cells	4.821385674096076e-09	2.044933463064539e-07	1762	1.823724339496738e-07	9.459830663434127e-06	1454
Lamc1___Sv2b___Corticotrophs___Gonadotrophs	4.875362309142568e-09	2.06668519663482e-07	1763	0.7670452509360288	1	2385
Col4a6___Itga2___Corticotrophs___Mesenchymal_cells	4.966194916795031e-09	2.104027690769524e-07	1764	0.9999999999964931	1	2385
Lamb2___Itgb1___Endothelial_cells___Mesenchymal_cells	5.020797272712272e-09	2.125987787252336e-07	1765	2.780372163528189e-06	0.000131676	1590
Vsir___Igsf11___Stem_cells___Immune_cells	5.121641920483284e-09	2.167493542412245e-07	1766	0.9999999999625298	1	2385
Lama1___Itgav___Lactotrophs___Gonadotrophs	5.126808300089905e-09	2.168484553110754e-07	1767	0.9956456775293333	1	2385
Lrrc4b___Ptprf___Stem_cells___Corticotrophs	5.133788670981158e-09	2.170241313229915e-07	1768	0.9999598391045696	1	2385
Mdk___Ptprz1___Stem_cells___Stem_cells	5.283921539543842e-09	2.232478660810353e-07	1769	0.1123968710123581	1	2385
Mdk___Sdc4___Mesenchymal_cells___Mesenchymal_cells	5.402526591869063e-09	2.281334235045083e-07	1770	7.695423207696315e-10	4.662746205458867e-08	1248
Igf1___Itgav___Immune_cells___Mesenchymal_cells	5.533797750423454e-09	2.335481690501694e-07	1771	0.7334578875240472	1	2385
Lamc1___Itgb1___Stem_cells___Stem_cells	5.679598871980009e-09	2.39569849342326e-07	1772	8.933353363562798e-10	5.40429160257961e-08	1250
Fgfr2___Fgfr1___Gonadotrophs___Stem_cells	5.744452301938051e-09	2.421723551715993e-07	1773	2.886402675668819e-12	2.00894149599655e-10	1089
Tnr___Itgb1___Lactotrophs___Corticotrophs	5.798369144412322e-09	2.44311196952464e-07	1774	1.631945664206437e-26	2.127043067834703e-24	580
Lama1___Itgb1___Immune_cells___Gonadotrophs	5.816249053817024e-09	2.449301281472732e-07	1775	3.859334755311084e-08	2.095313082252309e-06	1393
Efnb2___Ephb4___Endothelial_cells___Mesenchymal_cells	5.839512369338389e-09	2.457749589263919e-07	1776	0.9999999775223538	1	2385
Fgfr2___Xpr1___Melanotrophs___Melanotrophs	5.934596817250476e-09	2.496400345553435e-07	1777	1.841987357555868e-31	2.839508583377639e-29	490
Col12a1___Itgb1___Stem_cells___Mesenchymal_cells	5.976895578432616e-09	2.512816520595254e-07	1778	0.0719979	1	2385
Col5a2___Itgb1___Thyrotrophs___Mesenchymal_cells	6.151915200142561e-09	2.584982911875995e-07	1779	0.5114168109005277	1	2385
Vtn___Itgb8___Stem_cells___Mesenchymal_cells	6.366926042001931e-09	2.673865127562616e-07	1780	0.9999976942190663	1	2385
Fgf1___Fgfr2___Somatotrophs___Corticotrophs	6.495900481278158e-09	2.726537911685308e-07	1781	0.1128988264559717	1	2385
Nrxn1___Nlgn1___Thyrotrophs___Thyrotrophs	6.540432672022892e-09	2.743729375948226e-07	1782	5.925999735629678e-119	6.499043910065069e-116	65
Lama1___Sv2c___Corticotrophs___Gonadotrophs	6.618530900581914e-09	2.77497541620302e-07	1783	0.9999999912230042	1	2385
Fbn1___Itgb1___Thyrotrophs___Mesenchymal_cells	6.851137386142094e-09	2.870933220506236e-07	1784	0.00077644	0.0293773	1985
Fgf1___Fgfr2___Stem_cells___Melanotrophs	7.096246822975884e-09	2.972022762427909e-07	1785	0.00357939	0.1269807151541015	2117
Cntn1___Nrcam___Gonadotrophs___Gonadotrophs	7.193339095489366e-09	3.01104388779511e-07	1786	9.618631124040475e-45	2.165433116602531e-42	336
Vegfb___Nrp1___Endothelial_cells___Gonadotrophs	7.369511447192449e-09	3.083106399397913e-07	1787	0.0325737	1	2385
Lamb1___Itgav___Endothelial_cells___Mesenchymal_cells	7.410015214526037e-09	3.098363061023689e-07	1788	0.997137	1	2385
Lama3___Dag1___Thyrotrophs___Stem_cells	7.659558996146636e-09	3.200961810425591e-07	1789	0.9999995947749963	1	2385
Col4a2___Itgb1___Somatotrophs___Endothelial_cells	7.67068445117717e-09	3.203867108990316e-07	1790	1.398016107611901e-19	1.348295208106257e-17	784
Col6a2___Itga3___Stem_cells___Mesenchymal_cells	7.688496060047284e-09	3.209560380825285e-07	1791	0.9999999996300081	1	2385
Lama4___Sv2a___Somatotrophs___Endothelial_cells	8.00284025612896e-09	3.338967628384587e-07	1792	0.9999936959664463	1	2385
Fgf1___Fgfr2___Melanotrophs___Melanotrophs	8.042314315629534e-09	3.353614490475631e-07	1793	0.0101883	0.3433477372486812	2227
Lama2___Itga6___Gonadotrophs___Mesenchymal_cells	8.282493417722645e-09	3.451893252905264e-07	1794	0.8215179543020075	1	2385
Col4a1___Itgb1___Melanotrophs___Endothelial_cells	8.45883445625996e-09	3.523474022640373e-07	1795	3.321149087498707e-33	5.390302205035692e-31	465
Egf___Egfr___Corticotrophs___Thyrotrophs	8.542502528899673e-09	3.556395751849778e-07	1796	0.0030607	0.1092868010897386	2103
Lama2___Itga9___Gonadotrophs___Mesenchymal_cells	8.55096542164785e-09	3.557989509238395e-07	1797	0.7616582664647948	1	2385
Col5a3___Itga1___Endothelial_cells___Mesenchymal_cells	8.816043530702896e-09	3.666299273068963e-07	1798	1	1	2385
Nrg1___Adgrl1___Somatotrophs___Somatotrophs	9.017766107652579e-09	3.748158561550519e-07	1799	7.301936303726947e-114	7.375820369747552e-111	71
Col15a1___Itga2___Gonadotrophs___Mesenchymal_cells	9.089417858783824e-09	3.775895668836447e-07	1800	0.9933705923961081	1	2385
Tnr___Itgb1___Lactotrophs___Somatotrophs	9.26345390659394e-09	3.846111914306708e-07	1801	2.637338593262859e-29	3.777347881832022e-27	528
Col4a1___Itgav___Endothelial_cells___Endothelial_cells	9.476997933934858e-09	3.932646780487811e-07	1802	1.203695641130822e-08	6.784618992215278e-07	1342
Pdgfc___Flt4___Endothelial_cells___Mesenchymal_cells	9.548372981998431e-09	3.960124502728458e-07	1803	0.9999999996263143	1	2385
Lama4___Itgb1___Immune_cells___Endothelial_cells	9.833331736421672e-09	4.076107149424165e-07	1804	4.234254850992355e-09	2.456987986816569e-07	1303
Lama4___Itgb1___Corticotrophs___Endothelial_cells	9.980434302603664e-09	4.134851381417057e-07	1805	1.433688180186719e-05	0.000641018	1682
Hspg2___Dag1___Melanotrophs___Endothelial_cells	1.001884400921293e-08	4.148525543383321e-07	1806	0.620488	1	2385
Col4a1___Itgav___Mesenchymal_cells___Mesenchymal_cells	1.003045111761374e-08	4.151092732334713e-07	1807	7.731717230036443e-06	0.000354786	1639
Lamc1___Dag1___Gonadotrophs___Mesenchymal_cells	1.02999032511113e-08	4.260308581274588e-07	1808	0.000353212	0.0139126	1910
Tgfb1___Acvr1___Lactotrophs___Immune_cells	1.047425537152389e-08	4.330092141176725e-07	1809	0.9985295341488357	1	2385
Efnb1___Ephb2___Melanotrophs___Mesenchymal_cells	1.063875185671894e-08	4.395728424588031e-07	1810	0.9999999999984741	1	2385
Tnxb___Itgb1___Endothelial_cells___Corticotrophs	1.066755556068381e-08	4.405258595148659e-07	1811	5.353319570322023e-08	2.873909021636723e-06	1408
Lamc1___Sv2a___Corticotrophs___Stem_cells	1.073909435330798e-08	4.43241685166183e-07	1812	0.5401034686020431	1	2385
Lama5___Itga1___Endothelial_cells___Endothelial_cells	1.096390333442993e-08	4.522772139069593e-07	1813	0.9999999995434761	1	2385
Lama1___Sv2a___Corticotrophs___Mesenchymal_cells	1.100585484639357e-08	4.537639477458581e-07	1814	0.9999975720984025	1	2385
Col1a2___Itgav___Stem_cells___Lactotrophs	1.110697482962749e-08	4.576872521179134e-07	1815	0.9356805494611818	1	2385
Lamb2___Itgb1___Mesenchymal_cells___Mesenchymal_cells	1.134388752886511e-08	4.671989816005608e-07	1816	1.17734602037524e-05	0.000532923	1661
Lamc1___Sv2a___Gonadotrophs___Stem_cells	1.159582292661814e-08	4.773188902163798e-07	1817	0.1926209250161516	1	2385
Fgfr2___Fgfr1___Mesenchymal_cells___Corticotrophs	1.166665750648822e-08	4.799772937382604e-07	1818	8.599276061953111e-25	1.042903355450361e-22	623
Col4a4___Itgb8___Stem_cells___Somatotrophs	1.17817801121092e-08	4.844539247062191e-07	1819	0.9999955024201125	1	2385
Lamb1___Itgb1___Corticotrophs___Mesenchymal_cells	1.202304412032675e-08	4.941097826945204e-07	1820	4.586020776495531e-06	0.000214151	1613
Col4a1___Itgb1___Somatotrophs___Endothelial_cells	1.217741462670044e-08	5.001861655843585e-07	1821	2.559335562100781e-35	4.366169594820329e-33	442
Mdk___Sorl1___Thyrotrophs___Stem_cells	1.279890876769612e-08	5.254328487632426e-07	1822	2.024407695960447e-11	1.342070418058615e-09	1143
Tgfb1___Itgav___Mesenchymal_cells___Immune_cells	1.327157495310673e-08	5.445459848076164e-07	1823	0.893247	1	2385
Lama1___Sv2b___Corticotrophs___Mesenchymal_cells	1.375402135997975e-08	5.640397787309218e-07	1824	0.9999998133602632	1	2385
Lamb1___Sv2b___Corticotrophs___Gonadotrophs	1.411726368264294e-08	5.786269170596986e-07	1825	0.9999999907023117	1	2385
Lamb1___Itgb1___Lactotrophs___Mesenchymal_cells	1.435886796527664e-08	5.882155468657004e-07	1826	8.921709474454947e-06	0.000407442	1647
Col1a2___Itga9___Immune_cells___Lactotrophs	1.455785861383199e-08	5.960491988934764e-07	1827	0.000104269	0.00433385	1809
Tnr___Itgb1___Corticotrophs___Somatotrophs	1.634665806143391e-08	6.689320856706931e-07	1828	9.45934940050965e-22	1.012810033650942e-19	707
Lama1___Itgb1___Endothelial_cells___Mesenchymal_cells	1.670330003233566e-08	6.831623016421823e-07	1829	8.57843480229862e-14	6.356736113297903e-12	1024
Lrfn5___Ptprs___Thyrotrophs___Thyrotrophs	1.720225930709121e-08	7.031950185016426e-07	1830	1.112119188153059e-19	1.076623933862827e-17	781
Tnf___Tnfrsf1a___Mesenchymal_cells___Immune_cells	1.88458192953686e-08	7.695610114288043e-07	1831	0.5546189425011984	1	2385
Jam3___Itgb2___Immune_cells___Endothelial_cells	1.883765133579044e-08	7.695610114288043e-07	1831	0.9999638530870838	1	2385
Thbs1___Itgav___Immune_cells___Stem_cells	1.900782736671799e-08	7.757639017095021e-07	1832	0.0032355	0.1152603167117901	2108
Col6a2___Itgb8___Mesenchymal_cells___Mesenchymal_cells	1.911459209010824e-08	7.797067588552177e-07	1833	0.9999998972869056	1	2385
Efnb2___Ephb2___Melanotrophs___Mesenchymal_cells	1.946663671837207e-08	7.936453713397264e-07	1834	0.9999999991098323	1	2385
Angptl4___Itgav___Immune_cells___Stem_cells	1.972928826825854e-08	8.039266088460401e-07	1835	0.7835704195285687	1	2385
Jag1___Notch2___Mesenchymal_cells___Mesenchymal_cells	1.976514208223764e-08	8.049603143296027e-07	1836	1	1	2385
Col4a6___Itga3___Gonadotrophs___Mesenchymal_cells	2.004598687728391e-08	8.159651996724331e-07	1837	1	1	2385
Fras1___Itgb1___Endothelial_cells___Stem_cells	2.01685790969462e-08	8.205202165837111e-07	1838	5.224415051147003e-20	5.148563787695819e-18	767
Jam3___Jam2___Melanotrophs___Endothelial_cells	2.029762638957255e-08	8.253328815154105e-07	1839	0.9999977290976789	1	2385
Col4a3___Itga1___Endothelial_cells___Stem_cells	2.0448825687699e-08	8.310407089565721e-07	1840	0.9999999997713985	1	2385
Vegfb___Kdr___Endothelial_cells___Immune_cells	2.056759042835612e-08	8.354250526954871e-07	1841	0.9030455268993386	1	2385
Jam2___Jam3___Endothelial_cells___Melanotrophs	2.08581086889649e-08	8.46777443650527e-07	1842	0.9999977104890562	1	2385
Reln___Vldlr___Gonadotrophs___Lactotrophs	2.099821860386402e-08	8.520149281184129e-07	1843	5.964181961580411e-09	3.429695018790761e-07	1315
Nrxn1___Nlgn1___Corticotrophs___Corticotrophs	2.106941377782018e-08	8.544521005332685e-07	1844	6.077785582474027e-102	4.36061234935466e-99	102
Lamb2___Itga3___Corticotrophs___Mesenchymal_cells	2.108738021378276e-08	8.547291930474595e-07	1845	0.9999999818968796	1	2385
Lamb1___Itgb8___Mesenchymal_cells___Mesenchymal_cells	2.151005657357459e-08	8.714013367265157e-07	1846	0.9999994493726339	1	2385
Lamc1___Itga6___Stem_cells___Thyrotrophs	2.309931536089975e-08	9.352907916355027e-07	1847	0.0169488	0.5527369077556347	2300
Nrxn1___Nlgn2___Corticotrophs___Thyrotrophs	2.358578801818016e-08	9.544846390973497e-07	1848	2.821645961701237e-39	5.470074212975815e-37	391
Col4a6___Itgb8___Thyrotrophs___Mesenchymal_cells	2.365683408699054e-08	9.568553719832334e-07	1849	0.9999999999898181	1	2385
Mdk___Sdc4___Mesenchymal_cells___Stem_cells	2.469209556699823e-08	9.972835524366391e-07	1850	8.701942167359195e-09	4.952108215315034e-07	1329
Kl___Fgfr1___Stem_cells___Thyrotrophs	2.469533318373368e-08	9.972835524366391e-07	1850	0.9999999744514484	1	2385
Col5a2___Itgb1___Melanotrophs___Mesenchymal_cells	2.466935481803525e-08	9.972835524366391e-07	1850	0.4774716264444358	1	2385
Pdgfd___Pdgfrb___Mesenchymal_cells___Corticotrophs	2.472291749247715e-08	9.978725830599256e-07	1851	0.9521955102550581	1	2385
Spp1___Itga9___Endothelial_cells___Mesenchymal_cells	2.512740815434827e-08	1.0136657890705e-06	1852	0.2295420975410121	1	2385
Bmp6___Bmpr1b___Mesenchymal_cells___Mesenchymal_cells	2.572103509327892e-08	1.037068352455845e-06	1853	0.9397169353805006	1	2385
Col6a1___Sdc1___Mesenchymal_cells___Mesenchymal_cells	2.619780024359016e-08	1.055736969501403e-06	1854	0.9999999990207584	1	2385
Wnt5b___Fzd1___Stem_cells___Melanotrophs	2.725777801297019e-08	1.097876369505618e-06	1855	1	1	2385
Tnr___Itgav___Immune_cells___Thyrotrophs	2.755783321087952e-08	1.109379810050346e-06	1856	7.792156992491918e-12	5.247334211900106e-10	1125
Col4a6___Itgav___Gonadotrophs___Mesenchymal_cells	2.786649076648806e-08	1.121217311138638e-06	1857	0.9999797090187023	1	2385
Lama3___Itga9___Endothelial_cells___Stem_cells	2.825543367319472e-08	1.136271025488468e-06	1858	0.9999999999095742	1	2385
Ntf3___Ntrk3___Gonadotrophs___Endothelial_cells	2.866348697816847e-08	1.152077084726186e-06	1859	0.9996904876251844	1	2385
Fam3c___Clec2d___Endothelial_cells___Gonadotrophs	2.942350780089741e-08	1.182005897627992e-06	1860	0.3947335839534087	1	2385
Vegfb___Flt1___Endothelial_cells___Immune_cells	2.956642866201876e-08	1.18712613072935e-06	1861	0.8180377468065625	1	2385
Nampt___P2ry6___Immune_cells___Endothelial_cells	2.97547469566838e-08	1.194062817102801e-06	1862	0.9999999073222966	1	2385
Edn3___Ednra___Mesenchymal_cells___Mesenchymal_cells	3.00860298488146e-08	1.2067264500855e-06	1863	0.9998665558102905	1	2385
Col26a1___Itga11___Mesenchymal_cells___Mesenchymal_cells	3.124119066651884e-08	1.252404682129496e-06	1864	0.9999999999999613	1	2385
Lama5___Itga6___Endothelial_cells___Endothelial_cells	3.218456080752336e-08	1.289549346885574e-06	1865	0.9999999211145382	1	2385
Grn___Tnfrsf1b___Immune_cells___Endothelial_cells	3.273957799336758e-08	1.311103110575293e-06	1866	0.9999232925278764	1	2385
Lama1___Itga9___Mesenchymal_cells___Gonadotrophs	3.284786712357715e-08	1.314753864030185e-06	1867	0.9811339598638299	1	2385
Efnb1___Ephb4___Endothelial_cells___Mesenchymal_cells	3.346327888166884e-08	1.338688096126543e-06	1868	0.9999999999458139	1	2385
Cntn1___Nrcam___Stem_cells___Lactotrophs	3.44024624079964e-08	1.37554303989556e-06	1869	4.272247264991623e-24	5.069183157436505e-22	637
Col1a1___Cd44___Mesenchymal_cells___Mesenchymal_cells	3.498648114941298e-08	1.39816614854726e-06	1870	0.9999942597334273	1	2385
Col8a1___Itgb1___Corticotrophs___Mesenchymal_cells	3.513431604272497e-08	1.403343552697166e-06	1871	2.074075294643475e-06	9.957766497466225e-05	1568
Cdh1___Itgb1___Mesenchymal_cells___Stem_cells	3.554356926143193e-08	1.41821427683517e-06	1872	0.0101819	0.3432832332419228	2226
Mdk___Sorl1___Lactotrophs___Stem_cells	3.552909943962199e-08	1.41821427683517e-06	1872	9.455213714970686e-08	4.995645572502303e-06	1430
Mdk___Ncl___Gonadotrophs___Stem_cells	3.682939025794427e-08	1.468756083486818e-06	1873	2.954025984556371e-21	3.098054929076612e-19	721
Lama1___Dag1___Endothelial_cells___Gonadotrophs	3.706048274394599e-08	1.477204672777773e-06	1874	0.4946620881493146	1	2385
Lama4___Sv2b___Thyrotrophs___Endothelial_cells	3.728873408613706e-08	1.485531306205841e-06	1875	0.9991559512733513	1	2385
Lamb2___Itga3___Corticotrophs___Stem_cells	3.737526344212102e-08	1.488206223645326e-06	1876	1	1	2385
Lgals9___Slc1a5___Mesenchymal_cells___Endothelial_cells	3.739702662701122e-08	1.488300848693118e-06	1877	0.9999228021837844	1	2385
Jag1___Notch4___Endothelial_cells___Mesenchymal_cells	3.891897836808815e-08	1.548067901730445e-06	1878	0.9999999999999994	1	2385
Col1a1___Itga3___Thyrotrophs___Mesenchymal_cells	3.953511264523911e-08	1.571761296044723e-06	1879	0.9688316158453976	1	2385
Lama2___Itga9___Melanotrophs___Mesenchymal_cells	3.972043356673054e-08	1.57831157582005e-06	1880	0.9112373085546109	1	2385
Fras1___Itga8___Mesenchymal_cells___Lactotrophs	3.98395319882606e-08	1.582225054944014e-06	1881	0.9972271731021599	1	2385
Fras1___Itgb1___Thyrotrophs___Stem_cells	3.999483785964301e-08	1.587571720603379e-06	1882	5.320031582736289e-06	0.000247523	1619
Lamb1___Itga9___Mesenchymal_cells___Mesenchymal_cells	4.064608036388131e-08	1.612588601268633e-06	1883	0.9983165169250923	1	2385
Angptl4___Sdc2___Thyrotrophs___Mesenchymal_cells	4.324825342802972e-08	1.714940685648974e-06	1884	0.011283	0.3784119056309733	2238
Sema6d___Kdr___Endothelial_cells___Melanotrophs	4.330654621340393e-08	1.716365640814046e-06	1885	0.2203602175016148	1	2385
Nampt___P2ry6___Immune_cells___Stem_cells	4.493763042647535e-08	1.78009130557796e-06	1886	0.9999999998856574	1	2385
Vegfb___Flt1___Endothelial_cells___Mesenchymal_cells	4.53276847149485e-08	1.794616311439856e-06	1887	0.7543226139693134	1	2385
Ccl4___Cnr2___Endothelial_cells___Immune_cells	4.624250136479851e-08	1.829892055295988e-06	1888	0.9999963026987827	1	2385
Lamc2___Itgb8___Thyrotrophs___Stem_cells	4.639024101846523e-08	1.834792587710746e-06	1889	0.9998166577598264	1	2385
Grn___Tnfrsf1b___Immune_cells___Mesenchymal_cells	4.662025868209806e-08	1.842940596686913e-06	1890	0.985904	1	2385
Spp1___Itga5___Immune_cells___Mesenchymal_cells	4.710348375272171e-08	1.861084582713687e-06	1891	0.8915236368086581	1	2385
Copa___P2ry6___Immune_cells___Corticotrophs	4.822042892097656e-08	1.904235652178215e-06	1892	0.0186207	0.6026517669985946	2316
Gas6___Mertk___Mesenchymal_cells___Gonadotrophs	4.837468471350906e-08	1.909345074946723e-06	1893	0.9999785542648476	1	2385
Col6a1___Itgb8___Thyrotrophs___Mesenchymal_cells	4.875837021539353e-08	1.923500166015183e-06	1894	0.9999998047394956	1	2385
Fgf1___Tgfbr3___Thyrotrophs___Stem_cells	4.987380739768871e-08	1.966493230669319e-06	1895	0.0451309	1	2385
Tnxb___Itgb1___Mesenchymal_cells___Melanotrophs	5.036910052148935e-08	1.98500281208122e-06	1896	0.00932954	0.3156541497012145	2219
Fgfr2___Cd83___Immune_cells___Mesenchymal_cells	5.156015987965961e-08	2.030898878297377e-06	1897	1.025946413815119e-20	1.047352130879958e-18	741
Bmp6___Bmpr1b___Gonadotrophs___Stem_cells	5.27534333339838e-08	2.076835037752104e-06	1898	0.9999999940317119	1	2385
Spp1___Itgb6___Gonadotrophs___Gonadotrophs	5.325693473307277e-08	2.095582584583938e-06	1899	0.7848990864026468	1	2385
Cdh1___Itgb1___Endothelial_cells___Stem_cells	5.336135370218951e-08	2.098615656948456e-06	1900	0.000243078	0.00972426	1880
Col6a2___Itga2___Corticotrophs___Mesenchymal_cells	5.352847678442074e-08	2.104110411809112e-06	1901	1	1	2385
Vegfd___Kdr___Endothelial_cells___Thyrotrophs	5.411856796033556e-08	2.126217166707779e-06	1902	0.5793132213113565	1	2385
Col4a5___Sdc4___Gonadotrophs___Mesenchymal_cells	5.564004653009475e-08	2.184875054766672e-06	1903	0.4415578074687468	1	2385
Col6a1___Itgav___Corticotrophs___Mesenchymal_cells	5.591967112534359e-08	2.19473273651406e-06	1904	0.9943779833840443	1	2385
Sema3a___Plxna2___Mesenchymal_cells___Mesenchymal_cells	5.700269000230072e-08	2.236095814402976e-06	1905	0.9960199147501233	1	2385
Jag1___Notch2___Immune_cells___Mesenchymal_cells	6.017971683964253e-08	2.35951822372958e-06	1906	0.9999999996211759	1	2385
Lama1___Sv2a___Gonadotrophs___Mesenchymal_cells	6.078155472833166e-08	2.381898506860283e-06	1907	0.9999986824911393	1	2385
Spp1___Itgb1___Immune_cells___Gonadotrophs	6.156401152020975e-08	2.411330408364787e-06	1908	4.53542573217375e-20	4.481082342770227e-18	765
Lamb1___Itgb1___Somatotrophs___Mesenchymal_cells	6.311785720900225e-08	2.470930535480823e-06	1909	0.0033695	0.1198670764608758	2111
Il1b___Il1rap___Thyrotrophs___Immune_cells	6.47234117188178e-08	2.532493167299655e-06	1910	0.215399	1	2385
Ccl7___Ccr5___Immune_cells___Immune_cells	6.684120131627588e-08	2.614025564874775e-06	1911	1	1	2385
Sema3a___Plxna2___Endothelial_cells___Mesenchymal_cells	6.755167354090246e-08	2.640465593717689e-06	1912	0.4224257624350971	1	2385
Lama4___Itgb8___Mesenchymal_cells___Endothelial_cells	6.960713881599648e-08	2.719425160185869e-06	1913	0.9999895639122206	1	2385
Pdgfb___Lrp1___Stem_cells___Endothelial_cells	6.971999261814544e-08	2.722448684284033e-06	1914	0.9999999735541641	1	2385
Col13a1___Itgb1___Endothelial_cells___Mesenchymal_cells	7.367963051486437e-08	2.875603230806112e-06	1915	2.240735370992203e-08	1.238437823583156e-06	1369
Lamb1___Dag1___Somatotrophs___Mesenchymal_cells	7.517091565827939e-08	2.932315052932139e-06	1916	0.9995818589976162	1	2385
Spp1___Itgb5___Mesenchymal_cells___Mesenchymal_cells	7.821987880987778e-08	3.049701308458866e-06	1917	0.0281782	0.8909456049491147	2368
Tnfsf10___Ripk1___Corticotrophs___Endothelial_cells	7.829205193797756e-08	3.050965753922132e-06	1918	0.5023161909957803	1	2385
Tnr___Itgb1___Corticotrophs___Corticotrophs	7.878785781442291e-08	3.068729100231067e-06	1919	4.518956289255413e-22	4.872412294520349e-20	702
Col6a2___Itgb1___Somatotrophs___Mesenchymal_cells	7.93177579300472e-08	3.087801703109429e-06	1920	0.200729	1	2385
Col4a5___Itgb8___Thyrotrophs___Mesenchymal_cells	8.100884083839158e-08	3.151004398922769e-06	1921	0.9999999951711048	1	2385
Lamb1___Itgb8___Melanotrophs___Mesenchymal_cells	8.102336468461939e-08	3.151004398922769e-06	1921	0.9999236632160768	1	2385
Wnt5a___Sfrp5___Stem_cells___Mesenchymal_cells	8.173690152440633e-08	3.177144401583366e-06	1922	1	1	2385
Copa___P2ry6___Immune_cells___Melanotrophs	8.238093237682314e-08	3.200557589896931e-06	1923	0.000409558	0.0159601	1929
Efna5___Epha4___Corticotrophs___Thyrotrophs	8.291882785539552e-08	3.219825743869933e-06	1924	4.074803806782288e-13	2.920808715619696e-11	1058
Pdgfd___Pdgfra___Mesenchymal_cells___Corticotrophs	8.4235479165685e-08	3.269299039469399e-06	1925	0.99349	1	2385
Lama4___Itgb1___Lactotrophs___Endothelial_cells	8.574355085092514e-08	3.32614788038134e-06	1926	1.328512228861527e-05	0.000596424	1675
Col4a4___Itgb8___Stem_cells___Thyrotrophs	8.944291521958449e-08	3.467900585097112e-06	1927	0.9999999999959199	1	2385
Wnt5a___Fzd4___Stem_cells___Mesenchymal_cells	9.103109136630874e-08	3.527696038919816e-06	1928	1	1	2385
Itgb1___Vcam1___Immune_cells___Mesenchymal_cells	9.280191139287562e-08	3.594505517517491e-06	1929	4.108969566234523e-08	2.22612198045348e-06	1396
Fgfr2___Xpr1___Gonadotrophs___Somatotrophs	9.386728939193495e-08	3.633937437886765e-06	1930	1.692933146847749e-23	1.951423194449772e-21	656
Lama4___Itgb1___Gonadotrophs___Endothelial_cells	1.025911802294828e-07	3.969668505563085e-06	1931	6.603408394816734e-05	0.00279458	1776
Angptl4___Itgb1___Endothelial_cells___Mesenchymal_cells	1.027509609343354e-07	3.973848120890678e-06	1932	1.72677355842153e-05	0.000766258	1694
Lamb1___Sv2b___Thyrotrophs___Mesenchymal_cells	1.029533071642473e-07	3.979668901154131e-06	1933	0.9998487537025764	1	2385
Vegfa___Grin2b___Gonadotrophs___Gonadotrophs	1.059838111606598e-07	4.094751484143277e-06	1934	0.9999998801250419	1	2385
Lrrc4b___Ptprf___Stem_cells___Melanotrophs	1.081870742935936e-07	4.177773393583947e-06	1935	0.9999995538105776	1	2385
Lama4___Dag1___Melanotrophs___Endothelial_cells	1.097494905249301e-07	4.235977193619082e-06	1936	0.9996657600091386	1	2385
Mdk___Itga6___Immune_cells___Mesenchymal_cells	1.107282542514612e-07	4.271606708859509e-06	1937	0.00428639	0.1503939263429735	2139
Ncam1___Ncam2___Somatotrophs___Gonadotrophs	1.113276654028199e-07	4.29257335274188e-06	1938	1.653668157033952e-64	5.617276581740683e-62	221
Lamb2___Itga6___Endothelial_cells___Endothelial_cells	1.163907031368614e-07	4.485541108992829e-06	1939	0.9998703380178237	1	2385
Lamc1___Itga3___Corticotrophs___Thyrotrophs	1.170412303845506e-07	4.50834832683972e-06	1940	0.9874796912236147	1	2385
Tnfsf13b___Tnfrsf13b___Immune_cells___Immune_cells	1.176542707195989e-07	4.529689422704557e-06	1941	0.9999999999999974	1	2385
Mdk___Ncl___Corticotrophs___Stem_cells	1.234287013041562e-07	4.749623042816426e-06	1942	6.073529838249776e-23	6.846678592549149e-21	671
Grn___Egfr___Stem_cells___Endothelial_cells	1.23799462654242e-07	4.761503481214182e-06	1943	0.0452102	1	2385
[truncated: 74,773 more rows]
