# Supplementary material for: Consensus Pituitary Atlas, a scalable resource for annotation, novel marker discovery, and analyses in mouse pituitary gland research
Source: Cell Rep. Author manuscript; Available in PMC 2026 Jul 24. (PMC13397322; doi:10.1016/j.celrep.2026.117407)
Supplement: 3 [file NIHMS2190707-supplement-3.xlsx]

## Sheet: Table_S10
# Title: 10_hfd_results	Unnamed: 1	Unnamed: 2	Unnamed: 3	Unnamed: 4	Unnamed: 5	Unnamed: 6	Unnamed: 7
# Correspondence: bence.kover@kcl.ac.uk or cynthia.andoniadou@kcl.ac.uk
# Table S10: High-fat diet results, related to Figure 5
gene	cell_type	logFC	AveExpr	t	P.Value	adj.P.Val	B
Cd8b1	Immune_cells	2.91764	-1.47311	7.28864	1.90412250544487e-11	3.55347341966121e-07	15.2369
1700012B09Rik	Stem_cells	-3.62254	-1.7133	-7.04392	7.153124815625039e-11	1.33491615309195e-06	13.7788
Ear2	Immune_cells	2.13396	-1.82767	6.85866	1.91600147897753e-10	1.78782098003394e-06	13.0128
Gm44174	Immune_cells	2.57773	-1.68363	6.77506	2.95998171575889e-10	1.84130595931642e-06	12.569
Clec4b1	Immune_cells	1.67342	-1.43623	6.16021	6.91218919643973e-09	3.22488186959896e-05	9.95751
Coro2b	Immune_cells	1.94519	3.94999	5.83689	3.40520387431165e-08	0.000105913	6.17826
Cd8a	Immune_cells	2.29521	-1.65837	5.87132	2.87245154561656e-08	0.000105913	8.4942
Morn5	Stem_cells	-2.40995	0.695888	-5.98583	1.64623636563023e-08	0.00015361	8.70882
Il17a	Immune_cells	2.19805	-2.04041	5.59671	1.07378737181903e-07	0.000286272	7.22494
D430040D24Rik	Thyrotrophs	-3.6753	1.1307	-5.99223	1.59358044774159e-08	0.000297394	7.15229
Mmp12	Immune_cells	1.61632	0.146569	5.5437	1.36588501196715e-07	0.000318627	7.14583
Mgl2	Immune_cells	1.58825	-1.38704	5.381	2.94095876061487e-07	0.000609824	6.48855
Mmp13	Immune_cells	1.0001	-0.963728	5.31648	3.92830685382297e-07	0.000733101	6.16973
Spaca9	Stem_cells	-2.33912	1.46753	-5.41183	2.55355782502312e-07	0.00137985	6.22717
Ccdc153	Stem_cells	-2.99354	-1.15429	-5.37985	2.95755174576298e-07	0.00137985	6.40689
Lrrc74b	Stem_cells	-2.22223	-0.806448	-5.25478	5.23874385980358e-07	0.00195531	5.82727
Cimip2b	Stem_cells	-2.23621	-1.53973	-5.17807	7.42265473826033e-07	0.00230869	5.47565
Cfap161	Stem_cells	-2.2906	-0.586463	-5.12244	9.57345221394897e-07	0.00255228	5.22538
Dynlrb2	Stem_cells	-1.65485	3.16662	-5.08622	1.12631585943248e-06	0.00262741	4.9664
Atp12a	Stem_cells	1.42388	-0.79894	5.02538	1.46871916315898e-06	0.00284091	5.00015
Gm36043	Stem_cells	-2.3875	-0.549009	-5.01813	1.52229531351433e-06	0.00284091	4.84245
Tmem233	Gonadotrophs	-3.30848	-1.5043	-5.50842	1.62378371636732e-07	0.00303031	6.12441
2010001K21Rik	Stem_cells	-2.29594	-1.39465	-4.89562	2.59445338023897e-06	0.00440161	4.36912
Zmynd10	Stem_cells	-2.0172	0.445972	-4.87434	2.85649448331518e-06	0.00444233	4.2413
Scel	Stem_cells	-2.17011	-0.101581	-4.82028	3.60891538851653e-06	0.00518074	3.88164
Gm49723	Immune_cells	1.44505	-1.76572	4.83276	3.42076549329176e-06	0.00580348	4.18282
Riiad1	Stem_cells	-1.55975	4.14652	-4.73106	5.30002480558565e-06	0.00706493	3.41963
Sirpb1c	Immune_cells	1.23559	-1.68642	4.74774	4.92749951145972e-06	0.00766308	3.87367
Gm21190	Gonadotrophs	1.20419	-1.53032	4.98109	1.78724022985059e-06	0.00833837	4.79301
4930556N09Rik	Gonadotrophs	1.26659	-1.59106	5.10092	1.04841515290817e-06	0.00833837	5.14552
Adam2	Gonadotrophs	2.8245	-1.03995	4.99672	1.66746776051505e-06	0.00833837	4.28957
Clec2i	Immune_cells	1.15496	-1.36187	4.69457	6.1650633665106e-06	0.00861078	3.67328
Pdcd1	Immune_cells	2.06161	-1.30158	4.68366	6.4597013076844e-06	0.00861078	3.62744
F9	Immune_cells	1.45468	-1.80543	4.66326	7.05500271164835e-06	0.00877736	3.5177
Htr2c	Melanotrophs	2.04345	-0.629072	5.23991	5.4624269272705e-07	0.010194	5.54693
1700024G13Rik	Stem_cells	-2.43663	-1.22259	-4.58771	9.67724357554062e-06	0.0106233	3.20245
Hpse2	Stem_cells	1.80115	1.4104	4.5867	9.63183932454895e-06	0.0106233	3.25203
Dmkn	Stem_cells	-2.32554	-1.56253	-4.59306	9.46350373491802e-06	0.0106233	3.22818
Cd40lg	Immune_cells	1.86564	-1.74883	4.56892	1.04575182050764e-05	0.0118083	3.16776
Ccr7	Immune_cells	2.23022	-1.42682	4.56232	1.07566771429362e-05	0.0118083	3.15323
Gm19935	Stem_cells	-1.89768	-1.48785	-4.53985	1.18145827440569e-05	0.0120053	3.06796
Efcab10	Stem_cells	-1.96255	2.52624	-4.53179	1.22227388768765e-05	0.0120053	2.65153
Fam216b	Stem_cells	-1.6043	-1.85067	-4.51167	1.32873777832665e-05	0.0123985	2.92142
Meig1	Stem_cells	-1.9541	2.30508	-4.48572	1.47813028556461e-05	0.0131357	2.63314
Card19	Somatotrophs	-0.865559	5.00005	-5.18181	7.32251914133416e-07	0.0136653	5.21735
Gm21149	Gonadotrophs	1.15399	-1.28467	4.80024	3.90761578002059e-06	0.0145848	4.09302
Cst11	Thyrotrophs	-2.86328	-1.7411	-5.005	1.61333418835792e-06	0.015054	4.15208
Ccl9	Immune_cells	0.79467	-1.13308	4.47459	1.54356650009636e-05	0.0160034	2.74832
Klk1b24	Gonadotrophs	-2.54231	-1.0086	-4.71741	5.60289085590732e-06	0.0174269	3.16176
Gm53618	Endothelial_cells	-1.60321	-1.83517	-5.03523	1.40775788538897e-06	0.0193307	4.81115
1110020A21Rik	Endothelial_cells	2.04436	2.01148	4.94846	2.07166154781759e-06	0.0193307	3.95407
Tspan11	Gonadotrophs	2.32835	-0.62669	4.61322	8.63623162537078e-06	0.0201462	3.00911
Speer4e2	Gonadotrophs	0.879637	-1.63241	4.63071	8.08530167541418e-06	0.0201462	3.40809
Gspt2	Immune_cells	-1.79752	3.26554	-4.39206	2.16619399429562e-05	0.0212766	1.73595
Gm29538	Stem_cells	-1.72631	-1.55731	-4.30972	3.01709845825712e-05	0.0215014	2.2118
Ccdc74a	Stem_cells	-1.7375	0.558724	-4.32246	2.87135894540651e-05	0.0215014	2.24031
Tmem212	Stem_cells	-2.88483	-1.29276	-4.31361	2.9687485454173e-05	0.0215014	2.24269
Cntnap3	Stem_cells	1.77233	-0.755131	4.33671	2.70278550951819e-05	0.0215014	2.32847
Fam81b	Stem_cells	-2.25353	-1.21277	-4.34422	2.62846221774975e-05	0.0215014	2.33475
Rsph1	Stem_cells	-0.970909	3.39691	-4.3021	3.11079784352436e-05	0.0215014	2.18012
Ibtk	Immune_cells	1.01295	4.41495	4.37084	2.35983155403736e-05	0.0220196	1.97896
Ccn2	Immune_cells	3.09285	1.47203	4.34462	2.62248623163242e-05	0.0222226	2.0587
Hp	Immune_cells	1.82512	-1.14024	4.32378	2.85017463602571e-05	0.0222226	2.274
Zfp971	Immune_cells	1.58199	2.35509	4.3234	2.85790110599355e-05	0.0222226	2.07064
Cd300ld	Immune_cells	0.884349	-1.10181	4.32978	2.7706996453037e-05	0.0222226	2.21143
Tnc	Stem_cells	0.994807	-0.151184	4.27854	3.41228811282041e-05	0.0224349	2.02883
Sntn	Stem_cells	-2.27021	-1.67982	-4.27192	3.50723797220491e-05	0.0224349	2.07937
Dnah9	Stem_cells	-1.58246	3.07309	-4.26503	3.60650893314483e-05	0.0224349	2.03087
Id3	Stem_cells	1.45231	5.08084	4.24524	3.89743661643669e-05	0.0234626	1.99851
Smpd5	Stem_cells	1.81491	-0.626042	4.22735	4.18558803825272e-05	0.0242804	1.90743
Tex26	Stem_cells	-1.49905	1.35759	-4.22001	4.29350859928033e-05	0.0242804	1.76517
Car3	Stem_cells	-1.68594	-1.82812	-4.20096	4.63956104654863e-05	0.0247381	1.82155
Igtp	Stem_cells	-0.996443	4.02197	-4.20554	4.56489826265804e-05	0.0247381	1.85927
Clec4e	Immune_cells	1.43696	-1.53346	4.27781	3.42641540685732e-05	0.0255775	2.11007
Itpr3	Thyrotrophs	-3.05576	2.3604	-4.65884	7.20000884946886e-06	0.0279433	2.10765
Obscn	Thyrotrophs	3.71814	0.0532856	4.65071	7.45083819813389e-06	0.0279433	2.82831
Gm57468	Thyrotrophs	3.25283	0.4116	4.64942	7.48668931949723e-06	0.0279433	2.92211
Gm8369	Immune_cells	1.86645	-1.25799	4.23806	4.01101053911306e-05	0.0287898	1.97776
Krt19	Stem_cells	-1.15926	-0.706877	-4.14898	5.68845369308384e-05	0.0294883	1.63172
Gm56501	Endothelial_cells	2.25192	0.834672	4.68733	6.37448438837026e-06	0.0297402	3.36846
Snph	Endothelial_cells	1.69861	3.66945	4.73363	5.23778814766081e-06	0.0297402	2.12027
Gm36874	Immune_cells	1.01093	-1.79469	4.21933	4.32236278004502e-05	0.0298755	1.90964
Or2v2	Endothelial_cells	1.49324	-1.84381	4.61959	8.47189842109591e-06	0.0309789	3.24428
Neil2	Endothelial_cells	-1.63866	2.54106	-4.58118	9.96000337121272e-06	0.0309789	2.36463
Ifnb1	Immune_cells	1.59565	-1.67834	4.17831	5.07508281435355e-05	0.0315704	1.76686
Ptch1	Immune_cells	1.39145	4.70803	4.18437	4.95794366917311e-05	0.0315704	1.23513
Pitpnm2	Immune_cells	1.59885	4.12374	4.19326	4.79058555208181e-05	0.0315704	1.07679
Gm21976	Stem_cells	-2.03524	0.169303	-4.11942	6.3928990846977e-05	0.0322444	1.52972
Or10g1b	Stem_cells	1.61996	-1.7153	4.08421	7.2987143095141e-05	0.0329225	1.43185
Fgfbp1	Stem_cells	-1.38656	-1.59423	-4.07504	7.58583677362703e-05	0.0329225	1.40364
Cfap126	Stem_cells	-1.08811	2.70326	-4.08395	7.34778809087848e-05	0.0329225	1.4006
Lrrc71	Stem_cells	-1.95382	-0.887654	-4.0853	7.28442960347014e-05	0.0329225	1.42607
Tekt1	Stem_cells	-1.49412	3.50063	-4.09185	7.10823725841559e-05	0.0329225	1.26611
1700095J03Rik	Stem_cells	-1.80342	1.51733	-4.08052	7.42893412270408e-05	0.0329225	1.22521
Serpina3c	Gonadotrophs	1.06254	-1.03158	4.45743	1.65648294391163e-05	0.0343481	2.76844
Stmnd1	Stem_cells	-2.18472	-0.842938	-4.04261	8.58398682845869e-05	0.0364078	1.2759
Msmo1	Stem_cells	-0.83429	5.3753	-4.01486	9.55570553518114e-05	0.0395394	1.19909
Nova1	Stem_cells	0.606328	4.21052	4.00688	9.84618072770238e-05	0.0395394	1.17291
Alox5	Stem_cells	1.69538	-1.00379	4.00146	0.000100318	0.0395394	1.1401
Gm45025	Stem_cells	1.44046	-1.04349	3.99826	0.000101698	0.0395394	1.14503
Nme9	Stem_cells	-2.34916	-0.750981	-3.99046	0.000104575	0.0398282	1.11934
Gng2	Stem_cells	-0.563678	7.24603	-3.9755	0.000110924	0.040636	0.98317
Morn3	Stem_cells	-2.13587	-1.13712	-3.97455	0.000111051	0.040636	1.06236
2610028H24Rik	Stem_cells	-1.67337	-1.46703	-3.95809	0.000118421	0.0424994	1.01049
Reep5	Somatotrophs	-0.544525	7.66703	-4.39655	2.12862096365084e-05	0.0442368	2.44552
Eef1b2	Somatotrophs	-0.844517	8.97436	-4.36984	2.37041911434437e-05	0.0442368	2.34964
Tmbim6	Somatotrophs	-0.457608	7.76836	-4.51676	1.30124142405549e-05	0.0442368	2.86038
Rbm3	Somatotrophs	-0.700041	7.33046	-4.38459	2.23429843893532e-05	0.0442368	2.4025
Carhsp1	Somatotrophs	-1.25552	3.16776	-4.57144	1.03654598013436e-05	0.0442368	2.46084
Lrrc59	Somatotrophs	-0.587727	5.43071	-4.50661	1.33310160933213e-05	0.0442368	2.83096
Ddb1	Somatotrophs	-0.472668	6.00711	-4.43814	1.79378213738232e-05	0.0442368	2.61463
Egfem1	Somatotrophs	1.14857	4.70527	4.46588	1.60405538939435e-05	0.0442368	2.80412
Zfp593	Somatotrophs	-1.13616	3.78193	-4.49586	1.41763464781756e-05	0.0442368	2.55359
Gm66458	Immune_cells	1.39543	-1.95054	4.07145	7.68848003850664e-05	0.0448383	1.38873
Ccl22	Immune_cells	1.77511	-1.75368	4.07878	7.47161147538826e-05	0.0448383	1.42033
Plvap	Immune_cells	3.2759	3.27756	4.05138	8.29276866941687e-05	0.0455175	1.20714
Gm53692	Immune_cells	1.30351	-1.51971	4.05791	8.094044234803e-05	0.0455175	1.32787
Igtp	Endothelial_cells	-0.979445	4.02197	-4.43074	1.85108137676051e-05	0.0493498	2.67224
Aldh1l2	Somatotrophs	-1.5536	0.867324	-4.30959	3.01450553182655e-05	0.0499473	2.16285
Gm15816	Somatotrophs	1.75822	-0.502714	4.29355	3.21170107226857e-05	0.0499473	2.07646
Pcdha12	Gonadotrophs	2.02967	-0.21792	4.31627	2.94328556743135e-05	0.0508156	1.96189
Irx6	Gonadotrophs	1.38769	-1.56162	4.3115	2.99523789580757e-05	0.0508156	2.12892
Rgs22	Stem_cells	-1.40624	2.5017	-3.8994	0.000147349	0.0509229	0.778699
Ttc29	Stem_cells	-1.95072	-1.58463	-3.90046	0.000147082	0.0509229	0.817478
Hmgcs1	Stem_cells	-0.727451	5.48588	-3.89437	0.000150441	0.0510461	0.801942
Gm15987	Immune_cells	1.67758	1.10478	4.01104	9.66781689742254e-05	0.0515488	1.15521
Pih1d2	Stem_cells	-1.16589	2.23352	-3.88152	0.000157685	0.0525486	0.741057
Rplp0	Somatotrophs	-0.860658	9.73787	-4.19223	4.81139560794762e-05	0.0528178	1.74502
Surf4	Somatotrophs	-0.575156	6.0451	-4.19317	4.78139338508918e-05	0.0528178	1.75897
Lman1	Somatotrophs	-0.636491	6.94044	-4.19991	4.66464110269379e-05	0.0528178	1.78067
Dbi	Somatotrophs	-1.17334	7.384	-4.23641	4.04039268612661e-05	0.0528178	1.89604
Ybx1	Somatotrophs	-0.624057	8.08334	-4.24365	3.92822387043307e-05	0.0528178	1.91439
Rbm24	Stem_cells	-1.76512	-0.171731	-3.87209	0.000163423	0.0535053	0.707123
Sar1b	Somatotrophs	-0.54106	6.81883	-4.17111	5.22598603239741e-05	0.0541819	1.68303
Hmgn3	Somatotrophs	-0.648895	6.78247	-4.1166	6.46245104489627e-05	0.0545364	1.49461
Nckap1l	Somatotrophs	-1.55713	1.65825	-4.13019	6.13119492879578e-05	0.0545364	1.27383
Pofut2	Somatotrophs	-0.691148	5.5746	-4.10641	6.72133790503945e-05	0.0545364	1.45557
Krt18	Somatotrophs	-1.14606	5.6514	-4.15177	5.63278956176865e-05	0.0545364	1.65406
Tmem185b	Somatotrophs	-0.977637	2.91619	-4.12307	6.2998465800663e-05	0.0545364	1.39302
Ttll9	Stem_cells	-1.58345	-0.198609	-3.85705	0.000172656	0.0555535	0.672138
Thpo	Thyrotrophs	-2.42577	0.292918	-4.43482	1.82151970186662e-05	0.0566553	2.08122
Gm34590	Stem_cells	1.58472	0.92904	3.84062	0.000183306	0.0570142	0.598002
Drc1	Stem_cells	-1.68701	0.615029	-3.84136	0.000182651	0.0570142	0.614941
Lrrc34	Stem_cells	-1.6742	-0.519042	-3.82848	0.000191881	0.0587031	0.583217
Nr5a1os	Stem_cells	-1.50722	-0.949589	-3.82389	0.000195114	0.0587294	0.514977
Eef2	Somatotrophs	-0.45391	8.55642	-4.07509	7.58163752831515e-05	0.0589535	1.35293
ENSMUSG00000100162.3	Immune_cells	-1.57883	3.20448	-3.95677	0.000119053	0.0589892	0.667226
Gstp3	Immune_cells	1.22661	-1.61612	3.95438	0.000120115	0.0589892	1.00063
Gm43466	Immune_cells	-1.56607	0.753801	-3.95621	0.000119217	0.0589892	0.991269
Mfng	Gonadotrophs	-2.5087	2.38451	-4.25178	3.80238180081225e-05	0.0591334	0.734031
Gm31940	Immune_cells	1.41715	-1.92833	3.9401	0.000126684	0.0606201	0.950078
Tstd3	Stem_cells	-1.32526	2.51613	-3.80909	0.000206167	0.0610711	0.358567
Liat1	Stem_cells	-1.01206	0.332463	-3.79577	0.000216225	0.0627038	0.473721
Mcpt2	Stem_cells	1.45159	-2.0755	3.79301	0.000218731	0.0627038	0.468684
Npr1	Stem_cells	-1.64911	0.727628	-3.78884	0.000221758	0.0627038	0.419901
Bcl11b	Immune_cells	1.70693	-0.184041	3.92137	0.000135264	0.0631076	0.865718
Rpl4	Somatotrophs	-0.653967	8.67508	-4.0424	8.57551669388651e-05	0.0640145	1.24729
Tspan2os	Stem_cells	-1.56188	0.110049	-3.77125	0.000236822	0.0644747	0.379905
Gm38944	Stem_cells	1.3952	0.124205	3.77088	0.000237148	0.0644747	0.382493
Gm5860	Stem_cells	1.20535	1.14183	3.76886	0.000238386	0.0644747	0.392299
Ifi44	Immune_cells	2.07865	1.04993	3.90344	0.000145303	0.0661375	0.760914
Gamt	Somatotrophs	-0.921495	4.38177	-4.00216	0.000100257	0.0669586	0.830189
P4hb	Somatotrophs	-0.414582	7.05885	-4.00168	0.000100463	0.0669586	1.11894
Ifitm2	Somatotrophs	-0.780622	6.75796	-4.01275	9.62843687003134e-05	0.0669586	1.15004
Zfp157	Stem_cells	0.615831	3.9238	3.73495	0.000270269	0.0681588	0.27849
Cdhr4	Stem_cells	-1.73616	-1.51954	-3.74852	0.000257039	0.0681588	0.329739
Id2	Stem_cells	1.03825	6.3126	3.74553	0.000259951	0.0681588	0.320302
Pcdhb19	Stem_cells	1.31131	1.03161	3.73832	0.000265975	0.0681588	0.298855
Cyp51	Stem_cells	-0.684565	4.91593	-3.73847	0.000266841	0.0681588	0.29898
Spata18	Stem_cells	-1.68991	-1.76069	-3.72905	0.000275817	0.0686305	0.268139
D130020L05Rik	Immune_cells	-1.75851	3.40709	-3.87693	0.000160558	0.0690102	0.242062
Gga2	Immune_cells	-0.842277	4.89626	-3.87737	0.000160218	0.0690102	0.598767
Il23r	Immune_cells	1.89678	-1.53232	3.87296	0.000162708	0.0690102	0.730532
Gm12207	Stem_cells	1.62089	-1.18925	3.71999	0.00028511	0.0700095	0.240657
Mdh1b	Stem_cells	-1.41161	0.484771	-3.71533	0.000289995	0.0702842	0.196408
D930030I03Rik	Thyrotrophs	2.51037	1.65154	4.30245	3.10939521148075e-05	0.0725344	1.59824
Sult1a1	Thyrotrophs	3.01213	2.34155	4.30356	3.09326391422667e-05	0.0725344	0.833447
Zap70	Immune_cells	1.77366	-0.987034	3.84625	0.000179376	0.073181	0.639501
Ikbkb	Immune_cells	0.406233	4.95866	3.84541	0.000180384	0.073181	0.641414
Gm13938	Stem_cells	-1.5213	-0.31092	-3.69318	0.000313942	0.0751127	0.146887
Klra9	Immune_cells	1.40165	-1.79815	3.83236	0.000189215	0.0751303	0.599188
Slc35b2	Somatotrophs	-0.825138	4.31621	-3.94882	0.00012292	0.0764641	0.802764
Copz2	Somatotrophs	-0.767688	5.3092	-3.95277	0.000120857	0.0764641	0.976884
Cimap3	Stem_cells	-1.0803	2.87146	-3.67735	0.00033286	0.0786309	0.0921954
Mlh3	Stem_cells	0.597935	4.37055	3.67072	0.000340397	0.0794061	0.0859363
Slfn9	Endothelial_cells	-1.53541	0.68679	-4.27913	3.41469354511965e-05	0.0796563	2.12427
Rab22a	Immune_cells	-0.488896	5.75527	-3.80959	0.000205906	0.0800546	0.493984
Aif1l	Thyrotrophs	2.92917	-0.652606	4.24141	3.97330081848126e-05	0.0823886	1.4471
Ldlrad3	Immune_cells	1.39655	2.62256	3.77443	0.000233738	0.0838089	0.413225
Gm41331	Immune_cells	1.50221	-1.39598	3.78522	0.000224895	0.0838089	0.421448
Atad5	Immune_cells	-0.961764	2.7791	-3.78321	0.000226495	0.0838089	0.393856
Cacnb2	Immune_cells	-1.05317	7.50925	-3.77963	0.000229726	0.0838089	0.370396
Sirpb1a	Immune_cells	1.16201	-1.70386	3.76967	0.000238017	0.0838089	0.392078
Ndufb9	Somatotrophs	-0.771478	7.6605	-3.9083	0.000142796	0.0853962	0.810657
Tcp1	Somatotrophs	-0.408087	6.54432	-3.90149	0.00014643	0.0853962	0.795782
Hydin	Stem_cells	-1.83717	0.0573782	-3.64495	0.000372962	0.0859285	0.00253954
Trem3	Immune_cells	1.37126	-1.55174	3.75761	0.000248684	0.0859434	0.350262
Foxa1	Stem_cells	-1.59957	-1.48083	-3.6403	0.000379143	0.0862874	-0.00865617
Cyp2d22	Thyrotrophs	-2.68722	2.69858	-4.20166	4.63332950210707e-05	0.0864672	0.642966
Pgap3	Immune_cells	-1.52651	1.73831	-3.74403	0.000261398	0.0875733	0.287201
Kif13a	Immune_cells	0.565526	5.20988	3.74265	0.000262786	0.0875733	0.276623
Mfge8	Somatotrophs	-0.916546	4.6446	-3.82714	0.000193011	0.0888319	0.535136
Fkbp11	Somatotrophs	-0.899694	4.95328	-3.87816	0.000159754	0.0888319	0.746757
Gpx4	Somatotrophs	-0.666749	8.40227	-3.86737	0.000166318	0.0888319	0.68188
Rspo4	Somatotrophs	-1.44761	-0.854492	-3.86094	0.000169812	0.0888319	0.663437
Atp5mc1	Somatotrophs	-0.978644	8.28079	-3.85822	0.000172038	0.0888319	0.655621
Idi1	Somatotrophs	-0.732072	4.62672	-3.84984	0.000177574	0.0888319	0.643807
H2-K1	Somatotrophs	-0.833854	8.48151	-3.83876	0.000184892	0.0888319	0.593551
Tmem165	Somatotrophs	-0.399506	6.31153	-3.83027	0.000190902	0.0888319	0.570918
Sec11c	Somatotrophs	-0.803937	6.89082	-3.8241	0.000195162	0.0888319	0.550282
Crhbp	Stem_cells	-2.53228	-0.747524	-3.62817	0.000396136	0.0890687	-0.0449501
Cfap206	Stem_cells	-1.4477	1.52025	-3.62046	0.000406676	0.0892868	-0.106024
Dnah12	Stem_cells	-2.07747	0.472143	-3.6222	0.000404079	0.0892868	-0.0794998
H1f1	Immune_cells	-2.12026	-0.437406	-3.72809	0.000276646	0.0905748	0.266389
Brd3os	Immune_cells	-1.53189	2.89087	-3.72208	0.000283045	0.0910723	-0.0296265
Cfap57	Stem_cells	-1.50918	0.449786	-3.61176	0.00042005	0.0911509	-0.095001
Mmp24	Stem_cells	-1.342	1.50558	-3.6056	0.000429011	0.0913117	-0.252796
Cntd1	Stem_cells	1.5009	0.343663	3.59433	0.000446234	0.0913117	-0.148358
1700018A04Rik	Stem_cells	-1.56432	-1.64372	-3.59374	0.000447094	0.0913117	-0.149905
Tpsab1	Stem_cells	1.14782	-2.10135	3.58833	0.000455907	0.0913117	-0.166474
Stoml3	Stem_cells	-1.42262	-0.452355	-3.58405	0.000462747	0.0913117	-0.182802
ENSMUSG00000120069.1	Stem_cells	1.32999	-0.682402	3.57957	0.00046963	0.0913117	-0.212567
Cfap52	Stem_cells	-1.59391	-1.2099	-3.57949	0.000470053	0.0913117	-0.194
Mycbpap	Stem_cells	-1.0447	2.54128	-3.57929	0.000470676	0.0913117	-0.20437
Gbp4	Stem_cells	-1.30321	1.48045	-3.57845	0.000471955	0.0913117	-0.206649
Sqle	Stem_cells	-0.584722	3.94342	-3.57489	0.000478124	0.0913117	-0.215617
Foxo4	Stem_cells	-1.05252	1.92929	-3.57404	0.000479506	0.0913117	-0.209671
Gm47484	Stem_cells	1.16741	2.04663	3.5786	0.0004716	0.0913117	-0.201789
Gm11827	Thyrotrophs	-2.73606	0.725985	-4.16243	5.40958828197844e-05	0.0917761	1.31592
Hmgcr	Stem_cells	-0.794474	5.64614	-3.56211	0.000499758	0.0923415	-0.247032
Dclre1b	Stem_cells	1.09292	1.49564	3.56412	0.000495601	0.0923415	-0.239188
Lrrc36	Stem_cells	-1.81128	0.875603	-3.56269	0.000498557	0.0923415	-0.246214
Oacyl	Stem_cells	-1.69817	2.19563	-3.55687	0.000505157	0.0924239	-0.305987
Tbc1d9b	Stem_cells	0.355826	5.22164	3.55079	0.000519613	0.0928689	-0.286353
ENSMUSG00000103659.2	Stem_cells	1.18615	-0.309223	3.54701	0.000525356	0.0928689	-0.330422
Id1	Stem_cells	0.995803	3.73219	3.54632	0.000527494	0.0928689	-0.412485
Gm57201	Stem_cells	1.43641	0.985799	3.55441	0.000513538	0.0928689	-0.272189
Zgrf1	Endothelial_cells	-1.57072	2.49656	-4.20837	4.50837300749379e-05	0.0934836	1.56917
Pla2g12b	Endothelial_cells	-1.88217	-1.0087	-4.18073	5.03104175167225e-05	0.0938893	1.726
Cenpw	Thyrotrophs	2.76928	1.48092	4.10958	6.63953745562995e-05	0.0953131	1.13599
Anxa10	Thyrotrophs	3.00953	-1.27914	4.11676	6.47815858877814e-05	0.0953131	1.24614
Ghitm	Somatotrophs	-0.380369	5.9816	-3.79815	0.000214702	0.0953993	0.438776
Espn	Stem_cells	-0.958126	2.43385	-3.53362	0.000551029	0.0961057	-0.330676
Car14	Stem_cells	1.41082	-0.671338	3.52826	0.000562266	0.0971575	-0.38192
Mmrn2	Immune_cells	1.92904	1.94946	3.69882	0.000307666	0.0973162	0.0642004
Shank3	Immune_cells	1.70613	3.19012	3.69108	0.000316427	0.0984192	-0.16441
Vmn1r4	Stem_cells	-1.52292	0.128164	-3.52094	0.000576816	0.0987572	-0.368588
Dynlrb1	Somatotrophs	-0.585494	6.53826	-3.77261	0.000235717	0.0998111	0.370161
Pycr1	Somatotrophs	-1.29371	1.83843	-3.76897	0.000238781	0.0998111	0.379644
Gabarap	Somatotrophs	-0.667732	8.70554	-3.76684	0.000240676	0.0998111	0.366872
Snhg18	Somatotrophs	-0.793166	5.01446	-3.73966	0.000265631	0.101168	0.302755
Rack1	Somatotrophs	-0.60412	8.90506	-3.75389	0.000252249	0.101168	0.326086
Cd63	Somatotrophs	-1.01081	8.13327	-3.74765	0.000258003	0.101168	0.312268
Dpp10	Somatotrophs	0.811228	4.0138	3.73998	0.000265036	0.101168	0.272103
Tekt4	Stem_cells	-1.74546	-0.652574	-3.50115	0.000617667	0.103846	-0.427968
Abcg2	Stem_cells	0.825242	4.30221	3.50152	0.000617401	0.103846	-0.430174
Ikbip	Somatotrophs	-0.421265	5.60528	-3.72181	0.000283349	0.105757	0.244335
Shisa6	Thyrotrophs	3.14174	-0.00982848	4.04583	8.49060257536511e-05	0.10706	0.928813
Gm13031	Thyrotrophs	-2.9347	-0.494899	-4.04223	8.60519223111166e-05	0.10706	1.0437
Tgfbr3l	Somatotrophs	-2.27964	2.83921	-3.69548	0.000310964	0.107415	0.0909494
Eif3e	Somatotrophs	-0.52959	7.05799	-3.691	0.000316569	0.107415	0.133328
Krt8	Somatotrophs	-1.06388	4.70894	-3.69111	0.000315995	0.107415	0.13271
Atf5	Somatotrophs	-0.718363	4.3861	-3.70811	0.000297671	0.107415	0.193889
Gm43112	Somatotrophs	1.4743	0.195622	3.69188	0.000315622	0.107415	0.147033
Ak9	Stem_cells	-1.436	1.159	-3.48376	0.000655737	0.109262	-0.476949
Frmpd2	Stem_cells	-1.75508	-0.723617	-3.47938	0.000665559	0.109917	-0.493589
Ccdc127	Somatotrophs	-0.406833	5.44329	-3.67694	0.00033297	0.110962	0.100767
Tns4	Immune_cells	1.6359	-1.19068	3.65064	0.000365217	0.111732	0.0118466
Ccdc33	Stem_cells	-1.6209	-0.442191	-3.46978	0.000688092	0.111871	-0.521277
Gp9	Stem_cells	1.46611	-1.04802	3.46692	0.000694923	0.111871	-0.52942
Oxct1	Stem_cells	-0.508827	6.14212	-3.46629	0.000695374	0.111871	-0.529898
Rcn3	Somatotrophs	-0.530426	5.58524	-3.60601	0.000428447	0.113149	-0.115385
Ufm1	Somatotrophs	-0.667658	5.80957	-3.60469	0.000430392	0.113149	-0.125368
Gria4	Somatotrophs	0.875915	6.03314	3.60382	0.000431682	0.113149	-0.120457
Sra1	Somatotrophs	-0.657852	6.45212	-3.59757	0.000441327	0.113149	-0.147592
Med28	Somatotrophs	-0.475709	6.66389	-3.58968	0.000453803	0.113149	-0.171072
Cox4i1	Somatotrophs	-0.903344	8.92641	-3.61723	0.000411725	0.113149	-0.089495
Riox1	Somatotrophs	-0.935372	2.34205	-3.58487	0.000461464	0.113149	-0.231242
Agbl1	Somatotrophs	0.910391	2.42511	3.61523	0.000414398	0.113149	-0.152048
Hace1	Somatotrophs	0.535031	4.80141	3.57781	0.000473173	0.113149	-0.198513
Ddx49	Somatotrophs	-0.532742	4.08382	-3.57521	0.000473687	0.113149	-0.220867
Slc25a3	Somatotrophs	-0.789643	8.68253	-3.58944	0.000454127	0.113149	-0.172075
Ergic1	Somatotrophs	-0.423497	5.7644	-3.57856	0.000471786	0.113149	-0.200657
Eef1g	Somatotrophs	-0.590438	8.1606	-3.63042	0.000392708	0.113149	-0.0485151
Polr1c	Somatotrophs	-0.6247	4.75786	-3.61776	0.000410984	0.113149	-0.0966457
Prkcsh	Somatotrophs	-0.482705	5.53255	-3.57419	0.000478983	0.113149	-0.216081
Heph	Somatotrophs	-1.14477	4.03335	-3.63124	0.000391786	0.113149	-0.0731698
Gnat2	Somatotrophs	-1.40061	0.868569	-3.63249	0.000389647	0.113149	-0.0347547
Bud31	Somatotrophs	-0.640293	5.41643	-3.63466	0.000387321	0.113149	-0.0557177
Atp6v0e	Somatotrophs	-0.475828	7.63406	-3.63463	0.000387129	0.113149	-0.0370724
Myl6	Somatotrophs	-0.630973	8.75246	-3.63795	0.000382606	0.113149	-0.0274771
Rpn1	Somatotrophs	-0.441653	6.53478	-3.64716	0.000370226	0.113149	0.00612323
Rpl15	Somatotrophs	-0.817778	9.77791	-3.64985	0.000366744	0.113149	0.00978307
Eif4g2	Somatotrophs	-0.378279	8.11341	-3.61773	0.000411078	0.113149	-0.0877094
Ephx4	Somatotrophs	-1.02621	2.05347	-3.53667	0.000546412	0.114111	-0.353483
Creb3	Somatotrophs	-0.497424	4.91026	-3.5331	0.000552953	0.114111	-0.338875
Ranbp1	Somatotrophs	-0.634599	6.72272	-3.54281	0.000534552	0.114111	-0.312935
Shisa4	Somatotrophs	-1.35409	2.21095	-3.52582	0.00056754	0.114111	-0.511472
Tmed3	Somatotrophs	-0.644758	7.05378	-3.52488	0.000569038	0.114111	-0.360662
Rap2a	Somatotrophs	-0.590251	5.17041	-3.52619	0.000566772	0.114111	-0.396187
Cidea	Somatotrophs	-1.01159	4.58408	-3.54377	0.000532985	0.114111	-0.30119
Arpc2	Somatotrophs	-0.342897	7.59168	-3.52312	0.000573343	0.114111	-0.370485
Cdh12	Somatotrophs	0.806681	4.54797	3.54861	0.000523839	0.114111	-0.291461
Smyd5	Somatotrophs	-0.97348	2.5509	-3.55285	0.000516149	0.114111	-0.300075
Rpl7a	Somatotrophs	-0.546842	9.00077	-3.55604	0.000510423	0.114111	-0.271746
Calm1	Somatotrophs	-0.690172	9.71483	-3.562	0.000499993	0.114111	-0.252571
Srm	Somatotrophs	-0.745113	4.1842	-3.56589	0.000493243	0.114111	-0.24154
Cd151	Somatotrophs	-0.514024	5.16877	-3.52203	0.000574772	0.114111	-0.436412
Fkbp1a	Somatotrophs	-0.39015	7.32291	-3.54511	0.000530442	0.114111	-0.304313
Penk	Somatotrophs	0.991372	0.620958	3.51693	0.000584026	0.114727	-0.498362
Gm49339	Immune_cells	1.01959	-1.6121	3.63869	0.000381291	0.114769	-0.0432794
Tmed9	Somatotrophs	-0.699198	7.25442	-3.50959	0.000600001	0.115518	-0.409444
Rab2a	Somatotrophs	-0.297517	8.59793	-3.43662	0.000770747	0.115518	-0.61978
Abitram	Somatotrophs	-0.757166	2.88192	-3.43422	0.000777503	0.115518	-0.63754
H2aj	Somatotrophs	-0.791902	6.54159	-3.43286	0.000780958	0.115518	-0.637134
Slc25a5	Somatotrophs	-0.572437	7.37168	-3.43281	0.000780975	0.115518	-0.632159
Slc29a3	Somatotrophs	-0.985998	2.9527	-3.43267	0.000781291	0.115518	-0.713316
Tagln2	Somatotrophs	-1.22403	4.38615	-3.4326	0.000782138	0.115518	-0.695316
Yif1a	Somatotrophs	-0.598663	5.02387	-3.44661	0.000745059	0.115518	-0.589752
Mien1	Somatotrophs	-0.83073	6.88371	-3.43236	0.000782338	0.115518	-0.632492
Ccdc66	Somatotrophs	0.363805	4.4033	3.4276	0.000794626	0.115518	-0.643112
Srpra	Somatotrophs	-0.421847	7.06938	-3.42717	0.000795703	0.115518	-0.645431
Xirp2	Somatotrophs	1.52576	-0.194549	3.4268	0.000797309	0.115518	-0.646105
Maged2	Somatotrophs	-0.531073	5.89099	-3.42554	0.000800438	0.115518	-0.64961
Nudcd2	Somatotrophs	-0.693814	5.22466	-3.42466	0.000802984	0.115518	-0.653154
Bri3	Somatotrophs	-0.509942	7.55802	-3.42403	0.000804703	0.115518	-0.657862
Rpl18	Somatotrophs	-0.956705	9.62135	-3.42971	0.000789362	0.115518	-0.639606
Pla2g12a	Somatotrophs	-0.588752	5.87814	-3.447	0.000744205	0.115518	-0.587904
Scp2	Somatotrophs	-0.578587	6.61394	-3.44067	0.000760411	0.115518	-0.608635
Cd81	Somatotrophs	-0.560594	8.75062	-3.45587	0.000721836	0.115518	-0.564496
Slc35a4	Somatotrophs	-0.683075	3.6932	-3.50472	0.00061065	0.115518	-0.457898
Gpx1	Somatotrophs	-0.723228	6.54426	-3.49516	0.00063145	0.115518	-0.466756
Arpc3	Somatotrophs	-0.55881	7.51178	-3.49314	0.000635166	0.115518	-0.460713
Alox15	Somatotrophs	-1.86327	0.936275	-3.49244	0.000636769	0.115518	-0.491553
Rps2	Somatotrophs	-1.0101	9.84062	-3.49235	0.000636936	0.115518	-0.458314
Pebp1	Somatotrophs	-0.530065	8.21157	-3.449	0.000739053	0.115518	-0.583305
Atp5f1b	Somatotrophs	-0.521345	7.98137	-3.4791	0.000666337	0.115518	-0.49716
Dad1	Somatotrophs	-0.65675	8.5718	-3.47505	0.000675883	0.115518	-0.50815
Agbl4	Somatotrophs	0.565528	7.19949	3.48358	0.000656324	0.115518	-0.480079
Ssr4	Somatotrophs	-0.936191	8.33461	-3.46679	0.000695349	0.115518	-0.53245
Fam167a	Somatotrophs	-1.30213	0.780158	-3.46203	0.000706913	0.115518	-0.547
Snf8	Somatotrophs	-0.444644	5.97119	-3.46187	0.000707231	0.115518	-0.547479
Enox1	Somatotrophs	0.562656	5.03005	3.46095	0.000709472	0.115518	-0.554003
Capns1	Somatotrophs	-0.351989	7.17044	-3.45849	0.000715497	0.115518	-0.558179
Glrx2	Somatotrophs	-0.584272	5.46683	-3.45669	0.000719849	0.115518	-0.56738
Lamtor2	Somatotrophs	-0.924402	7.20161	-3.47136	0.000684576	0.115518	-0.520822
Cope	Somatotrophs	-0.547499	6.98621	-3.41399	0.000832641	0.115961	-0.683629
Tns1	Somatotrophs	-0.527566	5.58167	-3.42042	0.000814242	0.115961	-0.666502
Psmb1	Somatotrophs	-0.669306	7.5924	-3.4149	0.000830033	0.115961	-0.682335
Srp9	Somatotrophs	-0.644438	7.46346	-3.414	0.000832605	0.115961	-0.68384
Bmyc	Somatotrophs	-0.807228	6.84911	-3.41176	0.000838972	0.115977	-0.689343
Rgs5	Immune_cells	2.57646	1.66375	3.62399	0.000402018	0.116083	-0.121274
Icos	Immune_cells	1.45851	-1.14929	3.62193	0.000404319	0.116083	-0.152572
Atg9a	Immune_cells	-1.60041	1.93441	-3.62448	0.000401635	0.116083	-0.0851237
Cox7a2l	Somatotrophs	-0.661392	8.00134	-3.3718	0.000960092	0.116233	-0.804861
Serf2	Somatotrophs	-0.722054	8.72288	-3.40151	0.000868562	0.116233	-0.720689
Gm30025	Somatotrophs	-0.817985	3.38885	-3.3552	0.00101521	0.116233	-0.875851
Bex3	Somatotrophs	-0.555097	7.88055	-3.35692	0.00100926	0.116233	-0.846157
Dynll2	Somatotrophs	-0.426692	7.10582	-3.35709	0.00100887	0.116233	-0.845686
Ost4	Somatotrophs	-0.767874	6.97248	-3.35714	0.0010085	0.116233	-0.847951
5330413D20Rik	Somatotrophs	-1.09326	-1.7976	-3.35973	0.00099988	0.116233	-0.838498
Ostc	Somatotrophs	-0.744048	7.37546	-3.35986	0.000999336	0.116233	-0.837788
Igsf11	Somatotrophs	0.893254	1.29826	3.36021	0.000998402	0.116233	-0.846822
Atp5pb	Somatotrophs	-0.6079	7.81101	-3.36074	0.000996357	0.116233	-0.835984
Zfp280d	Somatotrophs	0.367039	6.42964	3.3693	0.000968076	0.116233	-0.810939
Ramp3	Somatotrophs	-1.50692	1.3332	-3.3643	0.000984148	0.116233	-0.879766
Tpt1	Somatotrophs	-0.693315	11.0824	-3.36497	0.00098222	0.116233	-0.823976
Cltb	Somatotrophs	-0.52243	6.77831	-3.36315	0.000988557	0.116233	-0.82843
Leprot	Somatotrophs	-0.605396	4.82253	-3.36734	0.000974868	0.116233	-0.886597
Selenos	Somatotrophs	-0.530724	6.94162	-3.37851	0.000938565	0.116233	-0.784683
Atp6v0c	Somatotrophs	-0.548418	8.61935	-3.37931	0.000936222	0.116233	-0.783512
Slc25a4	Somatotrophs	-0.663466	8.09604	-3.36711	0.000975305	0.116233	-0.817568
Hspa13	Somatotrophs	-0.48681	5.45444	-3.38472	0.000917864	0.116233	-0.766437
Ubl4a	Somatotrophs	-0.621907	4.33799	-3.38984	0.000903486	0.116233	-0.767369
Mrpl30	Somatotrophs	-0.699823	6.33336	-3.38134	0.000929729	0.116233	-0.778167
Agtrap	Somatotrophs	-0.568074	4.63121	-3.39297	0.000894523	0.116233	-0.784557
Rps18-ps5	Somatotrophs	-1.17802	1.99262	-3.39318	0.000893472	0.116233	-0.746829
Prdm10	Somatotrophs	0.410808	4.70421	3.39452	0.000889165	0.116233	-0.738853
Arf5	Somatotrophs	-0.579732	7.86833	-3.39788	0.000879377	0.116233	-0.73089
Bbln	Somatotrophs	-0.65658	6.15176	-3.36909	0.000968892	0.116233	-0.816539
Guk1	Somatotrophs	-0.595852	6.41281	-3.38993	0.000903285	0.116233	-0.7529
Lsm11	Somatotrophs	-1.25704	1.54932	-3.40007	0.000872446	0.116233	-0.743476
Jpt2	Somatotrophs	-0.602834	3.59922	-3.34899	0.00103658	0.117424	-0.87121
Fut8	Somatotrophs	0.345743	6.04147	3.34798	0.00103984	0.117424	-0.871893
Cox14	Somatotrophs	-0.581802	6.76826	-3.34558	0.00104841	0.117424	-0.879458
BC049715	Somatotrophs	-1.23807	1.21548	-3.34366	0.00105495	0.117424	-0.88629
Yif1b	Somatotrophs	-0.620064	5.17254	-3.34307	0.00105708	0.117424	-0.890088
Rplp1	Somatotrophs	-0.678697	10.0318	-3.33994	0.00106824	0.117962	-0.894352
Krtcap2	Somatotrophs	-1.02138	7.49078	-3.33626	0.00108142	0.11802	-0.905246
H2-Ab1	Somatotrophs	-1.58988	5.70925	-3.33662	0.00108012	0.11802	-0.918451
A4galt	Somatotrophs	1.01089	1.99435	3.33426	0.00108789	0.118036	-0.914059
Vstm2a	Somatotrophs	1.08011	1.28798	3.331	0.00110152	0.11808	-0.920948
Naca	Somatotrophs	-0.78148	9.20954	-3.28738	0.00127179	0.11808	-1.04121
Rpl28	Somatotrophs	-0.675842	9.60851	-3.28875	0.00126617	0.11808	-1.03741
Pgm3	Somatotrophs	-0.434983	4.79164	-3.28895	0.00126512	0.11808	-1.04072
Coprs	Somatotrophs	-0.77231	4.2328	-3.29033	0.00125951	0.11808	-1.04376
Robo2	Somatotrophs	0.757341	6.39175	3.29271	0.00124969	0.11808	-1.03353
Eif4ebp1	Somatotrophs	-0.857079	3.32588	-3.29335	0.00124727	0.11808	-1.06617
Thap12	Somatotrophs	-0.551731	4.41044	-3.29532	0.00123896	0.11808	-1.03782
Cnih4	Somatotrophs	-0.515309	5.55664	-3.29598	0.00123626	0.11808	-1.02575
Manf	Somatotrophs	-0.621791	8.07826	-3.29744	0.00122984	0.11808	-1.01321
Eif3m	Somatotrophs	-0.639687	6.29218	-3.29933	0.00122268	0.11808	-1.01163
Ppp2r1a	Somatotrophs	-0.308777	5.78277	-3.30122	0.00121567	0.11808	-1.00354
Gls2	Somatotrophs	-1.10692	1.29997	-3.30136	0.00121511	0.11808	-1.00327
Gm15417	Somatotrophs	-0.772312	3.71523	-3.32638	0.0011178	0.11808	-0.953563
Atp5mc3	Somatotrophs	-0.577367	7.44767	-3.30332	0.00120653	0.11808	-0.99689
Bysl	Somatotrophs	-0.870889	3.08321	-3.3027	0.00120864	0.11808	-1.02216
Gm49417	Somatotrophs	0.480608	3.68386	3.32538	0.00112126	0.11808	-0.969786
Endog	Somatotrophs	-0.659984	4.25683	-3.32171	0.00113506	0.11808	-0.947955
Nme1	Somatotrophs	-0.870715	7.50724	-3.32023	0.00114073	0.11808	-0.949585
Uqcrq	Somatotrophs	-0.67313	7.64776	-3.31712	0.00115257	0.11808	-0.958839
Myo9a	Somatotrophs	0.419968	6.51724	3.31702	0.00115289	0.11808	-0.958812
Dynll1	Somatotrophs	-0.724992	8.44324	-3.32208	0.00113368	0.11808	-0.944751
Gria1	Somatotrophs	0.632245	4.68044	3.31111	0.0011756	0.11808	-1.00394
Sgcz	Somatotrophs	0.88958	5.70086	3.31087	0.00117674	0.11808	-0.993402
Arhgap6	Somatotrophs	0.785217	5.01574	3.31079	0.0011771	0.11808	-0.989982
Cdh11	Somatotrophs	0.838224	3.23606	3.31	0.00117979	0.11808	-1.01324
Llph	Somatotrophs	-0.596181	5.7386	-3.30441	0.00120227	0.11808	-0.99634
Chchd10	Somatotrophs	-0.882597	6.36823	-3.31346	0.00116646	0.11808	-0.968647
Tle5	Somatotrophs	-0.414058	7.9984	-3.30565	0.00119734	0.11808	-0.99041
Zmpste24	Somatotrophs	-0.403399	5.01668	-3.28502	0.00128129	0.118254	-1.04923
Selenok	Somatotrophs	-0.741304	8.74338	-3.28395	0.00128634	0.118254	-1.05073
Arl6ip4	Somatotrophs	-0.60399	5.35405	-3.28248	0.00129267	0.118254	-1.05834
Gabarapl2	Somatotrophs	-0.563686	8.07386	-3.28086	0.00129949	0.118298	-1.05926
Ltbp1	Immune_cells	1.99306	2.51325	3.61081	0.000420984	0.119036	-0.269314
Rps3	Somatotrophs	-0.752809	9.93753	-3.24353	0.00146886	0.119054	-1.16201
Rcn2	Somatotrophs	-0.43704	6.25806	-3.24348	0.0014694	0.119054	-1.16229
Cenpw	Somatotrophs	-1.22943	1.48092	-3.24282	0.0014717	0.119054	-1.16482
Rpl17	Somatotrophs	-0.679829	9.99091	-3.24239	0.00147405	0.119054	-1.16507
Kcnk6	Somatotrophs	-1.17355	1.01154	-3.23718	0.00149572	0.119054	-1.18243
Gm49463	Somatotrophs	-1.10487	1.4868	-3.23945	0.0014889	0.119054	-1.17764
Gm38039	Somatotrophs	1.45404	-0.900318	3.23887	0.00149276	0.119054	-1.17469
Slc38a10	Somatotrophs	-0.298428	5.92161	-3.23842	0.00149336	0.119054	-1.18081
Rexo2	Somatotrophs	-0.625904	6.87056	-3.24406	0.00146619	0.119054	-1.16052
Cacng7	Somatotrophs	0.616101	3.17971	3.23737	0.00149811	0.119054	-1.19056
Mydgf	Somatotrophs	-0.625401	6.39069	-3.23727	0.00149917	0.119054	-1.17906
Dlg1	Somatotrophs	0.393844	6.96666	3.24062	0.00148295	0.119054	-1.17068
Atp5mc2	Somatotrophs	-0.582755	8.63384	-3.24739	0.00145044	0.119054	-1.15147
Calr	Somatotrophs	-0.460035	8.31585	-3.24997	0.00143773	0.119054	-1.14431
Eif1	Somatotrophs	-0.645354	10.3624	-3.24821	0.00144658	0.119054	-1.14938
Podxl2	Somatotrophs	-0.854041	3.71035	-3.27507	0.00132458	0.119054	-1.12363
Rpl32	Somatotrophs	-0.834254	9.99707	-3.27351	0.0013312	0.119054	-1.07956
Cmas	Somatotrophs	-0.44837	5.59461	-3.27094	0.00134232	0.119054	-1.08817
1110065P20Rik	Somatotrophs	-0.690312	5.99312	-3.26882	0.00135206	0.119054	-1.09268
D8Ertd738e	Somatotrophs	-0.719928	7.51803	-3.2668	0.00136117	0.119054	-1.09839
H2-Aa	Somatotrophs	-1.52116	5.58673	-3.24812	0.00144691	0.119054	-1.15996
Rufy4	Somatotrophs	-0.784779	1.63281	-3.26474	0.00137056	0.119054	-1.14013
Ndufb5	Somatotrophs	-0.657941	7.50936	-3.26049	0.00138946	0.119054	-1.11548
Rpp14	Somatotrophs	-0.799509	3.9785	-3.25936	0.00139441	0.119054	-1.13285
Rpl18a	Somatotrophs	-0.576969	9.76624	-3.25198	0.00142884	0.119054	-1.1389
Pde1a	Somatotrophs	0.730902	4.90498	3.25165	0.00142965	0.119054	-1.16466
Siva1	Somatotrophs	-0.78403	5.43449	-3.25147	0.001431	0.119054	-1.14022
Adcy8	Somatotrophs	1.73669	-0.100277	3.24872	0.00144438	0.119054	-1.14888
Dnajc8	Somatotrophs	-0.422413	6.53243	-3.26231	0.00138131	0.119054	-1.11084
Tmbim4	Somatotrophs	-0.669809	7.0708	-3.25781	0.0014015	0.119054	-1.12298
S100g	Stem_cells	-1.32105	-0.153575	-3.4428	0.000754068	0.119258	-0.601306
Syne1	Stem_cells	-0.748387	6.34851	-3.44503	0.000749009	0.119258	-0.595667
Trgc2	Immune_cells	1.30317	-1.88704	3.59632	0.000443109	0.119845	-0.143248
Adgre4	Immune_cells	1.34496	-1.2548	3.59782	0.000440597	0.119845	-0.202099
Xcl1	Immune_cells	0.953518	-0.827528	3.59873	0.000438091	0.119845	-0.415266
Ttr	Somatotrophs	-1.48589	-0.477011	-3.23357	0.00151692	0.119952	-1.18958
Gm44957	Somatotrophs	-1.15558	0.815798	-3.23137	0.00152799	0.120318	-1.19798
Cnpy2	Somatotrophs	-0.841028	7.48809	-3.22714	0.00154957	0.121505	-1.20744
A330015K06Rik	Somatotrophs	0.71345	1.9135	3.22369	0.00156689	0.122349	-1.39837
Snu13	Somatotrophs	-0.596154	7.27423	-3.20268	0.00167794	0.12467	-1.27296
Jpt1	Somatotrophs	-0.553221	6.02549	-3.20159	0.00168388	0.12467	-1.28878
Ndufa9	Somatotrophs	-0.693294	5.04368	-3.19976	0.00169326	0.12467	-1.2899
Uba1	Somatotrophs	-0.302408	5.61199	-3.21287	0.00162268	0.12467	-1.2451
Eif3k	Somatotrophs	-0.598962	7.35373	-3.19918	0.00169671	0.12467	-1.2826
Golga3	Somatotrophs	-0.273795	5.48255	-3.19452	0.00172237	0.12467	-1.303
Atp5po	Somatotrophs	-0.729643	6.54883	-3.19409	0.0017246	0.12467	-1.29704
Mrps24	Somatotrophs	-0.555766	6.34834	-3.19404	0.00172515	0.12467	-1.29649
Serp1	Somatotrophs	-0.479682	6.32859	-3.19316	0.00172997	0.12467	-1.30041
Fer	Somatotrophs	0.353084	5.98165	3.19302	0.00173096	0.12467	-1.29951
Rpl3	Somatotrophs	-0.884352	10.0027	-3.1928	0.00173201	0.12467	-1.30005
Asah2	Somatotrophs	0.466765	4.65438	3.2028	0.00167685	0.12467	-1.27657
Tvp23b	Somatotrophs	-0.538581	6.58352	-3.19013	0.0017469	0.12467	-1.30987
Mif	Somatotrophs	-0.588551	6.90025	-3.19082	0.00174298	0.12467	-1.30525
Gfpt1	Somatotrophs	-0.271012	6.37526	-3.18839	0.00175696	0.12467	-1.3166
Selenof	Somatotrophs	-0.578094	8.40906	-3.19113	0.0017415	0.12467	-1.30462
Clint1	Somatotrophs	-0.303116	6.77967	-3.21359	0.00161889	0.12467	-1.24394
Casp6	Somatotrophs	-0.704066	3.51707	-3.21541	0.00161013	0.12467	-1.27874
Rtraf	Somatotrophs	-0.565521	7.21866	-3.20519	0.00166399	0.12467	-1.26649
Aup1	Somatotrophs	-0.470554	4.36916	-3.20637	0.00165683	0.12467	-1.27719
Nefl	Somatotrophs	-1.63418	0.223328	-3.20829	0.00164749	0.12467	-1.30179
Cyba	Somatotrophs	-1.06784	4.4581	-3.20942	0.00164128	0.12467	-1.36225
Hint1	Somatotrophs	-0.6457	8.38304	-3.21061	0.00163486	0.12467	-1.25177
Bag1	Somatotrophs	-0.547717	6.85239	-3.1893	0.00175175	0.12467	-1.31075
Cox5a	Somatotrophs	-0.575508	7.17661	-3.18711	0.00176414	0.124706	-1.31481
Aldoa	Somatotrophs	-0.4471	8.19362	-3.18477	0.00177756	0.12471	-1.3221
Aco2	Somatotrophs	-0.317582	6.3188	-3.18489	0.00177411	0.12471	-1.32248
Poldip2	Somatotrophs	-0.438219	4.66192	-3.18321	0.00178604	0.124835	-1.32526
Dnali1	Stem_cells	-1.73578	-0.89119	-3.4265	0.000796946	0.12498	-0.652106
Micos13	Somatotrophs	-0.808703	7.15512	-3.17972	0.00180672	0.12581	-1.3352
Gm37787	Immune_cells	1.41756	-1.89178	3.57823	0.000472161	0.125878	-0.199966
Asnsd1	Somatotrophs	-0.718841	3.72837	-3.15795	0.00193737	0.126349	-1.39432
Eif3i	Somatotrophs	-0.70406	6.74621	-3.15488	0.00195664	0.126349	-1.40098
Polr2f	Somatotrophs	-0.726105	6.55306	-3.15593	0.0019503	0.126349	-1.39813
Npm1	Somatotrophs	-0.586044	8.97393	-3.15647	0.00194665	0.126349	-1.39772
Emc9	Somatotrophs	-0.768709	4.31497	-3.15691	0.00194384	0.126349	-1.39705
Gmppb	Somatotrophs	-0.527592	4.67572	-3.15807	0.00193679	0.126349	-1.39711
Ei24	Somatotrophs	-0.341297	5.43191	-3.15842	0.00193486	0.126349	-1.39745
Ppp1r2	Somatotrophs	-0.417098	7.15336	-3.15959	0.00192726	0.126349	-1.38887
Pcbp1	Somatotrophs	-0.326072	7.2844	-3.1613	0.00191609	0.126349	-1.38446
Nme2	Somatotrophs	-1.08374	1.94325	-3.16179	0.00191385	0.126349	-1.38691
Grsf1	Somatotrophs	-0.34116	5.19063	-3.16234	0.00191033	0.126349	-1.38293
Sar1a	Somatotrophs	-0.329823	6.62635	-3.16485	0.00189501	0.126349	-1.37704
Smc5	Somatotrophs	0.282499	5.58603	3.16277	0.00190756	0.126349	-1.3897
Atp6v1f	Somatotrophs	-0.728793	7.97609	-3.17555	0.00183121	0.126349	-1.34629
Ndufs3	Somatotrophs	-0.451983	6.54367	-3.16755	0.00187879	0.126349	-1.36826
Selenom	Somatotrophs	-0.663879	7.89089	-3.1696	0.0018666	0.126349	-1.36379
Slc50a1	Somatotrophs	-0.596156	6.39933	-3.17157	0.00185469	0.126349	-1.35747
Alox12e	Somatotrophs	-1.67028	0.795196	-3.17223	0.00185093	0.126349	-1.37106
Rpsa	Somatotrophs	-0.752986	10.0057	-3.17344	0.00184346	0.126349	-1.35227
Zfp513	Somatotrophs	-0.92257	3.39485	-3.17303	0.00183648	0.126349	-1.36239
Ccdc107	Somatotrophs	-0.742558	5.01097	-3.16664	0.00188433	0.126349	-1.40354
Actr10	Somatotrophs	-0.418527	6.2497	-3.15015	0.00198644	0.126376	-1.41674
Phf5a	Somatotrophs	-0.555268	5.84348	-3.15044	0.00198491	0.126376	-1.41299
Alas1	Somatotrophs	-0.734471	4.6215	-3.15142	0.00197863	0.126376	-1.41093
Ndufa4	Somatotrophs	-0.927659	8.29398	-3.15278	0.00196981	0.126376	-1.4073
Cdipt	Somatotrophs	-0.440419	5.23834	-3.14792	0.00200184	0.126376	-1.41929
Mtch1	Somatotrophs	-0.520593	7.57463	-3.14459	0.00202231	0.126376	-1.43046
Tmem59	Somatotrophs	-0.650962	8.28205	-3.14496	0.00201991	0.126376	-1.42828
Srp72	Somatotrophs	-0.290489	6.76362	-3.14597	0.00201192	0.126376	-1.42818
Psenen	Somatotrophs	-0.491882	7.17751	-3.14419	0.00202478	0.126376	-1.42998
Lama5	Somatotrophs	-1.22127	1.98537	-3.14765	0.00200185	0.126376	-1.50674
Chchd6	Stem_cells	-0.328028	5.79529	-3.41598	0.000826846	0.12648	-0.686214
Lars1	Stem_cells	-0.28929	5.57147	-3.42	0.000815736	0.12648	-0.668326
P2ry2	Stem_cells	-1.30336	-1.25325	-3.41641	0.000825365	0.12648	-0.682113
Spata24	Stem_cells	-0.839545	2.70311	-3.4132	0.00083504	0.126695	-0.691666
Ppib	Somatotrophs	-0.584686	7.03428	-3.13281	0.00209961	0.126909	-1.45915
Uqcrh	Somatotrophs	-0.704859	8.59523	-3.14163	0.00204111	0.126909	-1.43739
Psma1	Somatotrophs	-0.422831	6.55275	-3.13886	0.00205957	0.126909	-1.44378
Tmem203	Somatotrophs	-0.772138	3.90162	-3.13688	0.00207268	0.126909	-1.45371
Timm23	Somatotrophs	-0.536017	6.63286	-3.13648	0.00207512	0.126909	-1.45105
Naglu	Somatotrophs	-0.804355	3.80607	-3.13538	0.0020822	0.126909	-1.47458
Ccnb1ip1	Somatotrophs	-1.60442	1.50902	-3.13437	0.00208856	0.126909	-1.46768
Cdk5rap3	Somatotrophs	-0.612215	5.48568	-3.13307	0.00209784	0.126909	-1.46491
Syt16	Somatotrophs	0.608209	3.72215	3.13256	0.00210133	0.126909	-1.49416
Ift20	Somatotrophs	-0.56982	6.91891	-3.13297	0.00209846	0.126909	-1.46343
Stmp1	Somatotrophs	-0.501059	5.98164	-3.13045	0.00211551	0.127101	-1.46572
Ppia	Somatotrophs	-0.699171	10.0688	-3.12906	0.00212494	0.127101	-1.47201
Gm10602	Somatotrophs	-1.05549	1.65961	-3.12933	0.00212252	0.127101	-1.47098
Rbm41	Somatotrophs	0.500538	3.78145	3.12422	0.00214727	0.128027	-1.48568
Gipc1	Somatotrophs	-0.614601	4.67734	-3.12465	0.0021549	0.128072	-1.48933
Fkbp4	Somatotrophs	-0.428814	6.60019	-3.12235	0.00217043	0.128586	-1.48906
Rpl22l1	Somatotrophs	-0.715005	8.98569	-3.12107	0.00217954	0.128717	-1.49213
Gm20757	Gonadotrophs	1.84267	-0.96665	4.03042	8.9684126114833e-05	0.128745	1.15561
2010007H06Rik	Stem_cells	1.21948	-0.885843	3.40576	0.000855908	0.128814	-0.714567
Rpl19	Somatotrophs	-0.788381	10.4411	-3.11909	0.00219328	0.129023	-1.49736
Vcf1	Somatotrophs	-0.404894	6.48687	-3.11809	0.00220063	0.129023	-1.49933
3110040N11Rik	Somatotrophs	-0.619389	4.79338	-3.11687	0.00220877	0.129023	-1.50106
Rhbdf2	Somatotrophs	-0.951555	2.31856	-3.11465	0.00222429	0.129023	-1.52426
Pygb	Somatotrophs	-0.40029	4.99962	-3.11454	0.00222517	0.129023	-1.51363
Plpp5	Somatotrophs	-0.496945	4.34724	-3.11429	0.0022262	0.129023	-1.51612
Psmb4	Somatotrophs	-0.660137	7.35948	-3.11156	0.00224615	0.129375	-1.5173
Rab3d	Somatotrophs	-0.626638	3.21948	-3.11157	0.00224612	0.129375	-1.51671
Slc35g1	Stem_cells	1.02643	1.47043	3.40203	0.000867789	0.129557	-0.717233
Eef1a1	Somatotrophs	-0.574571	11.1177	-3.10979	0.00225848	0.129663	-1.52181
Timm17a	Somatotrophs	-0.634109	5.9215	-3.10756	0.00227509	0.129663	-1.52539
Ube2m	Somatotrophs	-0.407079	6.10492	-3.10702	0.00227897	0.129663	-1.5285
Spcs1	Somatotrophs	-0.677658	7.66323	-3.10624	0.00228448	0.129663	-1.53226
Arl2	Somatotrophs	-0.486963	5.62295	-3.10607	0.00228589	0.129663	-1.52922
Psma7	Somatotrophs	-0.490262	7.84211	-3.10498	0.00229356	0.129704	-1.53447
C1qbp	Somatotrophs	-0.486638	5.57876	-3.10397	0.00230103	0.129734	-1.53487
Mrpl17	Somatotrophs	-0.508066	6.62433	-3.09855	0.00234077	0.13001	-1.55249
A230083N12Rik	Somatotrophs	-1.28735	0.774409	-3.09928	0.00233513	0.13001	-1.54893
Drap1	Somatotrophs	-0.363899	7.19799	-3.10199	0.00231556	0.13001	-1.54224
Fuca1	Somatotrophs	-0.725614	5.88681	-3.10062	0.00232524	0.13001	-1.55219
Cox6c	Somatotrophs	-0.775562	8.63304	-3.09946	0.00233401	0.13001	-1.54939
Amy1	Somatotrophs	0.90212	2.53612	3.09648	0.00235518	0.13026	-1.55461
Fdx1	Somatotrophs	-0.432037	5.7772	-3.09479	0.00236877	0.13026	-1.56101
BC065403	Somatotrophs	1.43522	-0.589285	3.09391	0.00237379	0.13026	-1.56383
Rpl8	Somatotrophs	-0.645365	10.2093	-3.09161	0.00239263	0.13026	-1.56971
Rpl13	Somatotrophs	-0.822046	10.9914	-3.09204	0.00238936	0.13026	-1.56909
Rps17	Somatotrophs	-0.715541	8.88808	-3.0938	0.00237644	0.13026	-1.56388
Marveld1	Somatotrophs	-1.07675	2.56433	-3.09085	0.00239412	0.13026	-1.59141
Dnah5	Stem_cells	-1.73185	0.979255	-3.39436	0.000889274	0.130426	-0.75007
Drc3	Stem_cells	-0.969522	2.56793	-3.39335	0.000892396	0.130426	-0.743637
Anxa3	Stem_cells	-0.771464	2.66392	-3.39107	0.00089936	0.130426	-0.865793
Slc9a6	Stem_cells	0.468708	3.65449	3.38504	0.000917876	0.130426	-0.778927
Cldn4	Stem_cells	-1.00662	0.509307	-3.37393	0.000952634	0.130426	-0.96128
2210408F21Rik	Stem_cells	0.353538	6.9809	3.37277	0.000956924	0.130426	-0.80669
Rp1	Stem_cells	-2.04385	0.0352758	-3.37192	0.000958894	0.130426	-0.815499
Ccdc81	Stem_cells	-1.11667	0.756242	-3.37213	0.000959059	0.130426	-0.836083
Cideb	Stem_cells	1.39763	-1.37125	3.3719	0.000960121	0.130426	-0.810545
Elmod1	Stem_cells	-0.880428	4.56602	-3.37133	0.000961292	0.130426	-0.818889
Cfap73	Stem_cells	-1.32586	-1.07475	-3.36913	0.000967998	0.130426	-0.815781
Cimip2c	Stem_cells	-1.45147	0.971139	-3.36873	0.000970602	0.130426	-0.812661
Gmpr2	Stem_cells	0.503156	3.99418	3.36562	0.000980264	0.130426	-0.836409
Ass1	Stem_cells	-0.938363	4.75342	-3.36725	0.000974738	0.130426	-0.835111
Eif2ak3	Stem_cells	-0.588402	5.05456	-3.36405	0.000985425	0.130426	-0.836035
Zfp365	Stem_cells	-1.17107	1.72901	-3.36415	0.00098221	0.130426	-0.834364
Gan	Immune_cells	1.09517	3.67086	3.55941	0.000504262	0.130702	-0.341875
Meis2	Immune_cells	2.10308	5.53269	3.56036	0.000502744	0.130702	-0.585989
B430105G09Rik	Somatotrophs	-0.731421	2.66971	-3.08593	0.00243633	0.130781	-1.58163
Capg	Somatotrophs	-0.852372	2.97952	-3.08686	0.00242831	0.130781	-1.58906
Ephb6	Somatotrophs	-1.1093	0.359778	-3.08581	0.00243418	0.130781	-1.58632
Atp5f1e	Somatotrophs	-0.934149	8.65444	-3.08557	0.00243874	0.130781	-1.58573
Cfl1	Somatotrophs	-0.366326	8.46981	-3.08882	0.00241364	0.130781	-1.57683
5430400D12Rik	Thyrotrophs	-3.00068	0.0849782	-3.97254	0.000112258	0.130935	0.819163
Rpn2	Somatotrophs	-0.379194	6.8894	-3.08162	0.00246898	0.131446	-1.59832
Cyb5r3	Somatotrophs	-0.494492	5.77601	-3.08124	0.00247228	0.131446	-1.59371
Ssbp2	Somatotrophs	0.3649	7.23473	3.08287	0.00245922	0.131446	-1.59686
Rps13	Somatotrophs	-0.734949	9.91687	-3.07897	0.00248988	0.131516	-1.60287
Timm8b	Somatotrophs	-0.654357	6.28312	-3.0785	0.00249351	0.131516	-1.60331
Rpl7	Somatotrophs	-0.556844	9.57313	-3.07764	0.00250016	0.131516	-1.6064
Alg1	Somatotrophs	-0.646218	3.60819	-3.07749	0.00250178	0.131516	-1.60438
Txndc17	Somatotrophs	-0.680239	7.1371	-3.07454	0.00252478	0.132192	-1.61437
Btf3	Somatotrophs	-0.694008	8.55337	-3.07403	0.00252881	0.132192	-1.6156
Rps11	Somatotrophs	-0.782929	9.62692	-3.07239	0.002542	0.132511	-1.6206
Pfn1	Somatotrophs	-0.543734	7.94777	-3.07023	0.00255927	0.133039	-1.62406
Ifi44l	Immune_cells	1.26244	-2.03085	3.55014	0.000521147	0.133228	-0.283254
Prdx5	Somatotrophs	-0.712283	7.84658	-3.06773	0.00257938	0.13326	-1.63277
Rps16	Somatotrophs	-0.726658	9.88487	-3.06468	0.00260415	0.13326	-1.64067
Plbd1	Somatotrophs	-1.54152	-0.0275218	-3.06397	0.00260921	0.13326	-1.66926
Psmd6	Somatotrophs	-0.509132	5.84854	-3.06404	0.00260933	0.13326	-1.63984
Gns	Somatotrophs	-0.339671	6.10159	-3.06354	0.00261349	0.13326	-1.64236
Atp5f1a	Somatotrophs	-0.427971	8.1482	-3.06797	0.00257709	0.13326	-1.6319
Utp3	Somatotrophs	-0.561151	5.43119	-3.0658	0.00259484	0.13326	-1.63354
Nkap	Somatotrophs	-0.332083	4.86568	-3.06223	0.00262382	0.133422	-1.64503
Nedd8	Somatotrophs	-0.652679	7.58979	-3.05991	0.00264348	0.134056	-1.65028
Mgat2	Somatotrophs	-0.381251	4.88261	-3.05696	0.00266758	0.134185	-1.65925
Rpl12	Somatotrophs	-0.632221	9.21214	-3.05857	0.00265426	0.134185	-1.65585
Tbck	Somatotrophs	0.305901	5.42081	3.05727	0.00266527	0.134185	-1.66984
Pgls	Somatotrophs	-0.651067	6.60572	-3.0549	0.00268504	0.134338	-1.66206
Myo1c	Somatotrophs	-0.561028	4.16527	-3.05568	0.00267862	0.134338	-1.66933
Lmo1	Somatotrophs	-0.687345	4.36459	-3.05234	0.00270694	0.134923	-1.67565
Tfip11	Somatotrophs	-0.63776	3.36883	-3.05217	0.00271118	0.134923	-1.67368
Gm36995	Stem_cells	1.36912	0.448227	3.35174	0.00102685	0.134951	-0.861006
Rab26	Immune_cells	-1.61216	1.81476	-3.54254	0.000535194	0.13497	-0.367978
Gm26618	Somatotrophs	0.592501	2.93759	3.05012	0.00272605	0.135302	-1.71181
Med21	Somatotrophs	-0.518292	6.04944	-3.04896	0.00273538	0.135405	-1.67862
Ap2a1	Somatotrophs	-0.295434	5.11084	-3.04752	0.00274801	0.13567	-1.68509
Kcne5	Stem_cells	0.935119	-1.21302	3.34321	0.00105539	0.136776	-0.957358
Dio1	Stem_cells	-1.4401	-1.21152	-3.34366	0.00105469	0.136776	-0.883956
Gm45030	Stem_cells	1.51081	-0.325499	3.33806	0.00107398	0.137278	-0.910685
Gm21149	Stem_cells	-1.43854	-1.28467	-3.33994	0.00106761	0.137278	-0.901507
Ube2j2	Somatotrophs	-0.508389	5.69951	-3.04259	0.00279087	0.137423	-1.69358
Dlg5	Immune_cells	1.29429	4.0836	3.52579	0.000567141	0.137454	-0.808056
Atp1b4	Immune_cells	1.51947	-1.78268	3.52991	0.000558903	0.137454	-0.34468
Dhx37	Immune_cells	1.14826	2.26562	3.52713	0.000564473	0.137454	-0.369182
Clec2g	Immune_cells	1.67829	-1.55689	3.52135	0.000575869	0.13778	-0.370439
Cldn7	Somatotrophs	-1.38681	3.16385	-3.03961	0.00281678	0.138333	-1.76513
Dnph1	Somatotrophs	-1.05405	1.90501	-3.03798	0.00283035	0.138635	-1.71166
Eif4b	Somatotrophs	-0.285258	6.32017	-3.03666	0.00284178	0.13883	-1.71708
Zfp558	Thyrotrophs	3.1757	-0.122238	3.94007	0.000126818	0.139217	0.716488
Wnt4	Stem_cells	-1.29724	1.90819	-3.33122	0.00110028	0.139683	-0.919084
Swi5	Somatotrophs	-0.649013	7.70981	-3.02828	0.00291749	0.139965	-1.73628
Cx3cl1	Somatotrophs	-0.656041	4.64071	-3.02884	0.00291469	0.139965	-1.74494
Slc30a4	Somatotrophs	-0.407617	3.66566	-3.02881	0.00291299	0.139965	-1.73006
Eif3c	Somatotrophs	-0.325266	7.03226	-3.02925	0.00290864	0.139965	-1.73175
Polr2g	Somatotrophs	-0.595764	6.48897	-3.02956	0.00290567	0.139965	-1.73313
Tmed2	Somatotrophs	-0.446272	7.4955	-3.03072	0.00289553	0.139965	-1.72917
Cln6	Somatotrophs	-0.559666	3.07383	-3.03162	0.00289598	0.139965	-1.7285
Gm16251	Stem_cells	1.50094	-0.12232	3.32649	0.00111637	0.140055	-0.937641
Pabpc1l	Stem_cells	-1.26148	3.24264	-3.3263	0.00111822	0.140055	-1.03096
Tacr1	Stem_cells	-1.85174	-1.28963	-3.32376	0.00112768	0.140299	-0.949517
1700019D03Rik	Endothelial_cells	-1.77303	2.70358	-4.05154	8.29272617685721e-05	0.14069	0.622337
4933426B08Rik	Somatotrophs	1.29078	-0.0946341	3.02445	0.00295269	0.141033	-1.74408
Eef1e1	Somatotrophs	-0.535327	4.07186	-3.02416	0.00295488	0.141033	-1.74895
Rasl10b	Stem_cells	1.24122	1.97844	3.31834	0.00114871	0.141034	-1.03662
L3mbtl3	Stem_cells	0.404447	4.55189	3.31818	0.0011481	0.141034	-0.996861
Rpl23	Somatotrophs	-0.794017	10.2896	-3.02328	0.00296301	0.14106	-1.74815
Ephx1	Somatotrophs	-0.913639	3.74446	-3.02235	0.00297162	0.14111	-1.78726
Trp53rka	Somatotrophs	-0.823223	2.99675	-3.02029	0.00299094	0.141667	-1.75867
Rpl14	Somatotrophs	-0.623674	9.29936	-3.01897	0.00300297	0.141838	-1.75848
Lhfpl2	Somatotrophs	-0.81738	3.19658	-3.0179	0.00301348	0.141838	-1.77601
Psma4	Somatotrophs	-0.436951	6.55776	-3.01687	0.0030226	0.141838	-1.76081
Rpl31	Somatotrophs	-0.551624	8.5486	-3.01643	0.00302723	0.141838	-1.76533
Nudt6	Somatotrophs	-0.721128	3.07136	-3.01506	0.00303705	0.141838	-1.76168
Pop5	Somatotrophs	-0.701086	6.11951	-3.01499	0.00304014	0.141838	-1.76785
Gm20696	Somatotrophs	0.369862	5.09076	3.01227	0.00306622	0.14199	-1.80787
Eif3l	Somatotrophs	-0.40236	5.08686	-3.01362	0.00305319	0.14199	-1.76871
Dsp	Somatotrophs	-1.45568	2.80849	-3.01265	0.00306009	0.14199	-1.91192
Exosc3	Somatotrophs	-0.66364	4.96927	-3.01095	0.00307866	0.142213	-1.77317
Ppp1r14c	Stem_cells	-1.67487	0.144838	-3.31345	0.00116684	0.142325	-0.968447
Txndc5	Somatotrophs	-0.339449	5.63175	-3.00876	0.00309917	0.142455	-1.79427
Ndufv3	Somatotrophs	-0.560441	7.23077	-3.00902	0.00309699	0.142455	-1.78742
Gm48278	Somatotrophs	1.29733	-1.01159	3.00525	0.00313286	0.143565	-1.79581
Cmc2	Somatotrophs	-0.509807	5.20404	-3.00469	0.0031387	0.143565	-1.8024
H2-DMb1	Somatotrophs	-1.62009	2.55558	-3.00197	0.00316506	0.143873	-1.88524
Slurp2	Somatotrophs	-1.13561	-1.04889	-3.00111	0.00317354	0.143873	-1.80382
Ubxn2a	Somatotrophs	-0.306172	6.00559	-3.00105	0.00317438	0.143873	-1.80816
Eepd1	Somatotrophs	-0.992795	2.74663	-3.00087	0.00317627	0.143873	-1.87348
Calm3	Somatotrophs	-0.496383	6.91512	-2.99861	0.00319837	0.144449	-1.80823
Nectin2	Somatotrophs	-0.739857	4.56992	-2.99798	0.00320446	0.144449	-1.80997
Eid1	Somatotrophs	-0.360348	7.78758	-2.99636	0.00322067	0.144481	-1.81839
Abra	Somatotrophs	1.33448	-1.3471	2.99664	0.0032179	0.144481	-1.81557
Tnip3	Immune_cells	1.16552	-0.788489	3.50298	0.000613346	0.144889	-0.676455
Srgap2	Somatotrophs	0.36885	6.49535	2.98871	0.00329735	0.144914	-1.83465
Eif5a	Somatotrophs	-0.543786	8.24192	-2.98849	0.00329948	0.144914	-1.83677
Mrpl38	Somatotrophs	-0.55442	5.02669	-2.99386	0.00324559	0.144914	-1.81613
Saysd1	Somatotrophs	-0.678731	4.96443	-2.99303	0.00325334	0.144914	-1.82455
Spcs2	Somatotrophs	-0.434939	7.9229	-2.99094	0.00327464	0.144914	-1.83187
Wipi1	Somatotrophs	-0.580478	4.10728	-2.99158	0.00326826	0.144914	-1.82198
Copb2	Somatotrophs	-0.364641	6.87436	-2.98834	0.0033002	0.144914	-1.84322
Cox7c	Somatotrophs	-0.622288	8.54705	-2.99212	0.00326295	0.144914	-1.82818
Pex39	Somatotrophs	-0.820095	5.49058	-2.98974	0.00328659	0.144914	-1.83605
Arl4a	Somatotrophs	-0.549581	5.66085	-2.98164	0.00337015	0.14495	-1.85209
H2ac18	Somatotrophs	-1.36228	1.98234	-2.98171	0.00336907	0.14495	-1.84716
Rbm8a	Somatotrophs	-0.434055	6.45524	-2.98417	0.00334404	0.14495	-1.84507
Bambi	Somatotrophs	-0.835687	4.10443	-2.98149	0.00337093	0.14495	-1.84841
Gm42722	Somatotrophs	0.811829	3.70234	2.98514	0.00333433	0.14495	-1.83973
Sumo2	Somatotrophs	-0.338843	8.43285	-2.98621	0.00332289	0.14495	-1.8429
Rbm7	Somatotrophs	-0.332564	5.48065	-2.9874	0.00331052	0.14495	-1.83699
Timm10b	Somatotrophs	-0.428465	5.91011	-2.98471	0.00333813	0.14495	-1.84909
Mrpl54	Somatotrophs	-0.531386	6.13056	-2.98219	0.00336416	0.14495	-1.84954
Chrna7	Somatotrophs	1.18751	0.420593	2.97906	0.00339696	0.145734	-1.88322
Gm56589	Somatotrophs	-1.06017	2.09654	-2.97769	0.00341004	0.145959	-1.85921
Usp38	Endothelial_cells	-0.582844	4.56879	-4.01931	9.3905530886111e-05	0.146039	1.15088
1700022H01Rik	Somatotrophs	-1.37707	0.58835	-2.97673	0.00342063	0.146077	-1.85943
Bcl2l2	Somatotrophs	-0.671182	3.30808	-2.97415	0.00344506	0.14645	-1.86552
Rwdd1	Somatotrophs	-0.430706	6.45172	-2.97364	0.00345344	0.14645	-1.87607
Rps4x	Somatotrophs	-0.913689	10.287	-2.97301	0.00346028	0.14645	-1.87607
E2f1	Somatotrophs	-1.26268	0.800358	-2.97167	0.00347408	0.14645	-1.87484
BC031181	Somatotrophs	-0.658363	7.18349	-2.97066	0.00348533	0.14645	-1.88203
Zbtb8os	Somatotrophs	-0.497108	5.01283	-2.97051	0.00348684	0.14645	-1.88536
Imp3	Somatotrophs	-0.839333	6.82763	-2.9704	0.00348795	0.14645	-1.88166
Rpl39	Somatotrophs	-0.842877	9.51797	-2.96646	0.00353055	0.14645	-1.89354
Cmtm3	Somatotrophs	-1.05935	1.9396	-2.96652	0.00352911	0.14645	-1.9993
Gm9887	Somatotrophs	-1.1444	2.05106	-2.96633	0.00353249	0.14645	-1.8868
Rcn1	Somatotrophs	-0.582002	5.16372	-2.96569	0.0035387	0.14645	-1.90295
Rps5	Somatotrophs	-0.840441	9.9593	-2.96564	0.00353921	0.14645	-1.89485
Txn1	Somatotrophs	-0.643078	7.71822	-2.96905	0.00350241	0.14645	-1.88473
Ndufb11	Somatotrophs	-0.657383	7.9564	-2.96818	0.0035118	0.14645	-1.88939
Lta4h	Immune_cells	0.691316	4.38342	3.49521	0.000630713	0.14713	-0.472113
Nucb2	Somatotrophs	-0.554508	6.35849	-2.9573	0.00363046	0.147212	-1.9247
Pfdn5	Somatotrophs	-0.929953	8.96611	-2.96261	0.00357218	0.147212	-1.90253
Scnn1b	Somatotrophs	0.524609	2.02009	2.96178	0.00357784	0.147212	-2.10242
Eef1d	Somatotrophs	-0.588918	7.44145	-2.96078	0.00359206	0.147212	-1.90755
Pgp	Somatotrophs	-0.565259	5.80517	-2.95962	0.0036047	0.147212	-1.90946
Strap	Somatotrophs	-0.350988	6.14399	-2.95832	0.00361925	0.147212	-1.91403
Eif3g	Somatotrophs	-0.515217	5.95637	-2.95822	0.00361985	0.147212	-1.91381
Mrm2	Somatotrophs	-0.794645	2.6721	-2.9579	0.00362438	0.147212	-1.90545
Edf1	Somatotrophs	-0.59743	7.82787	-2.95692	0.00363493	0.147212	-1.91639
Ciao2b	Somatotrophs	-0.63013	5.39282	-2.95606	0.00364441	0.147212	-1.91002
Tma16	Somatotrophs	-0.639194	3.51756	-2.95671	0.00363692	0.147212	-1.9085
Iscu	Somatotrophs	-0.468921	6.5848	-2.9552	0.00365415	0.147287	-1.91531
Gm19497	Immune_cells	-1.87641	3.6205	-3.49126	0.000639547	0.147349	-0.838793
Ostf1	Somatotrophs	-0.39206	6.17293	-2.95256	0.00368352	0.14815	-1.92245
Saraf	Somatotrophs	-0.491845	7.88845	-2.95157	0.00369547	0.148312	-1.93121
Blk	Somatotrophs	1.33086	-1.42841	2.94604	0.00375509	0.148376	-1.94427
Pold4	Somatotrophs	-0.605803	5.56869	-2.94612	0.00375678	0.148376	-1.93587
Scaper	Somatotrophs	0.272282	7.12106	2.95044	0.00370738	0.148376	-1.93784
Enpp2	Somatotrophs	0.606861	3.44673	2.94973	0.00371317	0.148376	-2.07118
Psma3	Somatotrophs	-0.391211	7.93443	-2.94608	0.00375689	0.148376	-1.94478
Lrmda	Somatotrophs	0.551562	7.74908	2.94514	0.0037678	0.148376	-1.94918
Clpp	Somatotrophs	-0.463319	5.84243	-2.94506	0.00376864	0.148376	-1.95095
Prpf18	Somatotrophs	-0.47488	4.84579	-2.94901	0.00372414	0.148376	-1.92896
Rpl6	Somatotrophs	-0.523815	9.53068	-2.94547	0.00376393	0.148376	-1.94625
Ndufa13	Somatotrophs	-0.916433	7.89393	-2.94302	0.00379227	0.148795	-1.94999
Tmem214	Somatotrophs	-0.321108	4.96801	-2.9428	0.00379522	0.148795	-1.96476
Tmed5	Somatotrophs	-0.398307	6.22003	-2.94203	0.00380467	0.148853	-1.94733
Tnfrsf9	Immune_cells	1.40222	0.633358	3.47973	0.000664732	0.149461	-0.550752
Cd3g	Immune_cells	1.43163	-0.765309	3.48273	0.000657292	0.149461	-0.668967
Higd2a	Somatotrophs	-0.676445	6.24171	-2.93975	0.00383052	0.149551	-1.95017
Xist	Somatotrophs	-0.836768	-0.3017	-2.93862	0.00384354	0.149746	-1.99893
Mrps16	Somatotrophs	-0.556954	5.95824	-2.93697	0.00386253	0.150172	-1.96594
Stub1	Somatotrophs	-0.487895	7.07024	-2.93523	0.00388317	0.150661	-1.97489
Rnf7	Somatotrophs	-0.547517	7.14999	-2.93388	0.00389898	0.150671	-1.97543
Golgb1	Somatotrophs	-0.379009	7.92501	-2.93171	0.00392477	0.150671	-1.98449
Dynlt3	Somatotrophs	-0.359643	5.53552	-2.93065	0.00393763	0.150671	-1.97587
Pdia6	Somatotrophs	-0.650882	7.78133	-2.93051	0.00393895	0.150671	-1.98408
Ap1s1	Somatotrophs	-0.646928	5.2521	-2.92305	0.00402876	0.150671	-1.99271
Cd9	Somatotrophs	-0.723227	6.75169	-2.92828	0.00396568	0.150671	-1.98938
Atp5if1	Somatotrophs	-0.617023	8.53662	-2.92758	0.00397411	0.150671	-1.99235
Ltv1	Somatotrophs	-0.68205	4.20244	-2.92664	0.00398539	0.150671	-1.98245
Tssc4	Somatotrophs	-0.62101	5.18239	-2.92626	0.00398922	0.150671	-1.99113
Tceal9	Somatotrophs	-0.521948	8.56853	-2.92597	0.00399372	0.150671	-1.99764
Vma21	Somatotrophs	-0.407385	5.73486	-2.92574	0.00399645	0.150671	-1.99616
Ndufa12	Somatotrophs	-0.532885	6.72918	-2.92552	0.00399908	0.150671	-1.99956
Rnh1	Somatotrophs	-0.449384	6.7978	-2.92475	0.00400838	0.150671	-1.99838
4930554G24Rik	Somatotrophs	1.36524	-0.64183	2.92387	0.00401744	0.150671	-1.99889
Laptm4a	Somatotrophs	-0.469155	8.80716	-2.92318	0.00402778	0.150671	-2.00217
Matk	Somatotrophs	-0.904172	2.13709	-2.92865	0.00396191	0.150671	-1.98551
Bex4	Somatotrophs	-0.586688	6.18142	-2.93022	0.00394254	0.150671	-2.005
Pou2f1	Somatotrophs	0.379544	5.77336	2.92852	0.00396307	0.150671	-1.99567
Bcas2	Somatotrophs	-0.393457	6.76175	-2.92104	0.00405379	0.151122	-2.0115
Jtb	Somatotrophs	-0.499397	6.22206	-2.92078	0.00405703	0.151122	-2.00718
Gm1043	Stem_cells	-1.73677	1.74402	-3.29302	0.00124758	0.151184	-1.05502
G6pc3	Somatotrophs	-0.40867	4.34034	-2.91889	0.00408023	0.151207	-2.00239
Rpl11	Somatotrophs	-0.708727	10.1153	-2.91862	0.0040836	0.151207	-2.01393
Bnip3l	Somatotrophs	-0.343472	6.62842	-2.919	0.00407905	0.151207	-2.01199
Kcnk1	Somatotrophs	-0.781487	5.07556	-2.91751	0.00409323	0.151263	-2.03684
Irx1	Stem_cells	1.11804	-1.4102	3.29066	0.00125745	0.151397	-1.06263
Tmem33	Somatotrophs	-0.412816	5.71085	-2.91463	0.0041326	0.152163	-2.01872
Rps3a1	Somatotrophs	-0.695812	10.5894	-2.91457	0.00413388	0.152163	-2.02285
Ifi213	Immune_cells	1.56064	-0.66226	3.47086	0.00068564	0.152326	-0.581949
Ubxn1	Somatotrophs	-0.605269	7.14296	-2.9121	0.00416495	0.152443	-2.02705
Gm8369	Somatotrophs	1.24596	-1.25799	2.91212	0.00416356	0.152443	-2.02701
Uba5	Somatotrophs	-0.345905	6.1279	-2.91137	0.00417418	0.152443	-2.04028
Prdx4	Somatotrophs	-0.653042	6.49717	-2.91163	0.00417076	0.152443	-2.0304
Spp1	Somatotrophs	-1.90892	2.87887	-2.91021	0.00418758	0.152634	-2.02793
Gm26881	Somatotrophs	-0.702353	2.98997	-2.90938	0.00420081	0.152818	-2.03394
A730020E08Rik	Stem_cells	-1.1974	1.97911	-3.28598	0.00127827	0.152917	-1.06588
Tpbgl	Gonadotrophs	-2.24658	-0.934345	-3.89433	0.000150217	0.153489	0.517309
Speer4e1	Gonadotrophs	0.811569	-1.08632	3.85611	0.000172719	0.153489	0.599152
Ephx2	Gonadotrophs	0.743528	0.828067	3.90212	0.000145638	0.153489	0.811657
Scara3	Gonadotrophs	-2.22672	0.37374	-3.8734	0.000162697	0.153489	0.0775329
Mblac2	Gonadotrophs	0.525776	4.27089	3.88529	0.000155561	0.153489	0.737272
Gm57402	Gonadotrophs	1.05817	2.49635	3.88548	0.000155369	0.153489	0.476402
Abca6	Gonadotrophs	2.60993	-0.659256	3.85954	0.000170697	0.153489	0.497315
Gm32006	Gonadotrophs	-2.11927	-1.30946	-3.88767	0.000153601	0.153489	0.524189
Bzw1	Somatotrophs	-0.3533	6.48154	-2.90666	0.00423392	0.153723	-2.04018
Grpel1	Somatotrophs	-0.655844	6.11369	-2.90506	0.00425421	0.154159	-2.03988
Ms4a4b	Immune_cells	1.07742	-0.921218	3.46351	0.000702514	0.154239	-0.727193
Bccip	Somatotrophs	-0.622065	5.10911	-2.90171	0.00429736	0.154857	-2.04509
Cox15	Somatotrophs	-0.733356	2.35419	-2.90183	0.00429591	0.154857	-2.05088
Ndufs2	Somatotrophs	-0.560527	6.43149	-2.89959	0.00432384	0.154923	-2.05944
Pgam1	Somatotrophs	-0.611773	7.13236	-2.89925	0.00432932	0.154923	-2.06337
Rps7	Somatotrophs	-0.758915	10.0838	-2.89796	0.00434623	0.154923	-2.06483
Ccdc186	Somatotrophs	-0.281184	6.56853	-2.89789	0.00434736	0.154923	-2.07375
Sbf1	Somatotrophs	-0.588876	3.45367	-2.8977	0.00435027	0.154923	-2.05315
Kdm8	Somatotrophs	1.11304	0.733938	2.89681	0.0043619	0.154923	-2.06317
Ormdl3	Somatotrophs	-0.415416	5.69226	-2.89645	0.00436661	0.154923	-2.07247
Bckdk	Somatotrophs	-0.450992	4.51484	-2.90007	0.00431816	0.154923	-2.0545
Tomm20	Somatotrophs	-0.454097	7.58807	-2.89312	0.00440982	0.155864	-2.07715
Clta	Somatotrophs	-0.515102	8.24575	-2.89319	0.00440907	0.155864	-2.07622
Ran	Somatotrophs	-0.482884	7.37978	-2.89002	0.00445122	0.156346	-2.083
Ccnq	Somatotrophs	-0.675765	3.76785	-2.88953	0.00445751	0.156346	-2.07274
Rps12	Somatotrophs	-1.05193	9.75575	-2.88585	0.00450723	0.156346	-2.09539
Psmg1	Somatotrophs	-0.492041	4.43271	-2.88626	0.00450167	0.156346	-2.08662
Atp5pd	Somatotrophs	-0.732717	8.48848	-2.88689	0.00449328	0.156346	-2.09202
Enoph1	Somatotrophs	-0.630335	3.2794	-2.88713	0.00449086	0.156346	-2.07775
Nedd1	Somatotrophs	0.447669	3.51637	2.88737	0.00448749	0.156346	-2.10662
Abhd10	Somatotrophs	-0.600229	4.16461	-2.88749	0.00448565	0.156346	-2.0772
1110035H17Rik	Somatotrophs	-0.891764	2.41926	-2.88905	0.00446475	0.156346	-2.07435
Aurkaip1	Somatotrophs	-0.523997	6.15916	-2.88955	0.00445793	0.156346	-2.07658
Ikzf2	Immune_cells	0.929667	5.26543	3.45279	0.000729456	0.156473	-0.576608
Eef2k	Immune_cells	-0.581552	3.56287	-3.45429	0.00072561	0.156473	-0.596105
Ttc34	Stem_cells	-1.32394	0.0487505	-3.27275	0.00133381	0.156551	-1.0836
Pcdhb4	Stem_cells	1.18212	1.17828	3.27519	0.0013223	0.156551	-1.07892
Rnf227	Stem_cells	-0.879977	4.01963	-3.27361	0.00133075	0.156551	-1.11036
Psma2	Somatotrophs	-0.521176	7.40773	-2.8827	0.00455019	0.157543	-2.10111
Ankef1	Endothelial_cells	1.52689	1.44281	3.96273	0.000116165	0.157708	0.801952
Ocln	Endothelial_cells	1.76597	3.41146	3.95755	0.00011871	0.157708	0.121124
Zdhhc13	Endothelial_cells	1.26641	3.9132	3.90107	0.000146412	0.157708	0.1092
Col11a1	Endothelial_cells	1.80139	3.83542	3.90139	0.000146544	0.157708	0.0301716
Tcof1	Endothelial_cells	-0.980094	5.0533	-3.89709	0.000148897	0.157708	0.796314
1810019D21Rik	Endothelial_cells	-1.67875	1.34074	-3.89157	0.000152113	0.157708	0.647516
Nudt19	Somatotrophs	-0.441909	4.30924	-2.88029	0.00458325	0.158394	-2.10981
Ndufab1	Somatotrophs	-0.618544	7.23744	-2.87872	0.00460454	0.158401	-2.11315
Alg8	Somatotrophs	-0.768	2.69416	-2.87862	0.00460498	0.158401	-2.1022
Ahcyl2	Somatotrophs	0.399676	6.2904	2.87834	0.00460998	0.158401	-2.11821
Cxcl16	Somatotrophs	-1.32902	2.74682	-2.87777	0.00461905	0.158401	-2.21127
Flywch2	Somatotrophs	-0.790522	4.07832	-2.87718	0.00462589	0.158401	-2.10645
Pycr2	Somatotrophs	-0.567988	5.06276	-2.87536	0.00465123	0.158429	-2.11945
Taf10	Somatotrophs	-0.446808	6.8115	-2.87435	0.00466542	0.158429	-2.12002
Cox6b1	Somatotrophs	-0.506615	8.01604	-2.87409	0.0046691	0.158429	-2.12364
Tmem98	Somatotrophs	-1.03062	1.39659	-2.87318	0.00468065	0.158429	-2.12095
Ubfd1	Somatotrophs	-0.314189	5.17996	-2.87302	0.00468367	0.158429	-2.13381
Prdx1	Somatotrophs	-0.426522	8.71286	-2.86727	0.00476515	0.158429	-2.14094
Nans	Somatotrophs	-0.516427	4.75981	-2.87109	0.00471066	0.158429	-2.13065
Kdelr1	Somatotrophs	-0.393804	6.74667	-2.8627	0.00483045	0.158429	-2.15534
Ptchd1	Somatotrophs	0.768877	2.73721	2.8628	0.00482861	0.158429	-2.19756
Atp5f1c	Somatotrophs	-0.425792	7.59312	-2.8634	0.00482029	0.158429	-2.15048
Rab14	Somatotrophs	-0.279782	7.72235	-2.86349	0.0048189	0.158429	-2.15017
Eif4e2	Somatotrophs	-0.427639	5.1618	-2.8637	0.00481628	0.158429	-2.14231
Taf1c	Somatotrophs	-0.803691	3.83173	-2.86416	0.00480989	0.158429	-2.16887
Rnf5	Somatotrophs	-0.351948	4.48913	-2.8653	0.00479328	0.158429	-2.14414
Ednra	Somatotrophs	-1.33614	0.327508	-2.86415	0.00480958	0.158429	-2.15128
Fgf12	Somatotrophs	0.536351	5.68781	2.86689	0.00477076	0.158429	-2.1829
Nxn	Somatotrophs	-0.480085	5.26566	-2.87244	0.00469228	0.158429	-2.11387
Nepro	Somatotrophs	-0.787303	1.90147	-2.86734	0.00476435	0.158429	-2.12779
Insig2	Somatotrophs	-0.351056	5.59435	-2.86894	0.00474182	0.158429	-2.14444
Galk1	Somatotrophs	-0.718908	4.28092	-2.86978	0.00472933	0.158429	-2.13249
Tmem150a	Somatotrophs	-0.622984	2.46077	-2.8709	0.00471293	0.158429	-2.11695
Tbca	Somatotrophs	-0.425035	7.27433	-2.87104	0.00471138	0.158429	-2.13223
6430548M08Rik	Somatotrophs	-0.432333	5.18498	-2.86583	0.00478464	0.158429	-2.15927
Arhgdig	Stem_cells	-1.19195	1.68362	-3.25932	0.00139433	0.158931	-1.16187
Ccdc113	Stem_cells	-1.20802	2.81852	-3.26106	0.00138587	0.158931	-1.12754
Fank1	Stem_cells	-1.04937	2.13595	-3.26057	0.00138852	0.158931	-1.11498
Cfap36	Stem_cells	-0.295937	6.68736	-3.25933	0.00139484	0.158931	-1.12979
Plet1	Stem_cells	-1.75584	-0.943126	-3.25891	0.00139667	0.158931	-1.13077
Hgs	Immune_cells	0.660481	4.28456	3.4448	0.00074948	0.158941	-0.613372
Mcrip1	Somatotrophs	-0.499534	6.3844	-2.85769	0.00490326	0.158957	-2.16397
Eny2	Somatotrophs	-0.417024	6.61799	-2.86084	0.00485737	0.158957	-2.16022
Ftl1	Somatotrophs	-0.619373	9.55484	-2.85966	0.00487447	0.158957	-2.16124
Dda1	Somatotrophs	-0.406446	5.29505	-2.85883	0.00488636	0.158957	-2.15899
Hsbp1	Somatotrophs	-0.630274	7.25519	-2.85873	0.00488833	0.158957	-2.16013
Btbd3	Somatotrophs	0.395783	4.75287	2.8585	0.00489131	0.158957	-2.16867
Spsb2	Somatotrophs	-0.584334	4.50777	-2.85643	0.00492161	0.158957	-2.15473
Gadd45gip1	Somatotrophs	-0.407646	5.31571	-2.85737	0.00490818	0.158957	-2.15802
Yipf3	Somatotrophs	-0.47544	5.79778	-2.8563	0.00492322	0.158957	-2.16701
Scand1	Somatotrophs	-0.741812	7.41353	-2.85536	0.00493724	0.159134	-2.16729
Themis	Immune_cells	1.76038	-0.243839	3.42264	0.000803091	0.159535	-0.729518
Zfp764	Immune_cells	1.49945	1.37175	3.42499	0.000801782	0.159535	-0.649625
C030013E06Rik	Immune_cells	1.46741	2.89842	3.42882	0.000791903	0.159535	-0.729674
Irf7	Immune_cells	0.692275	2.74715	3.43145	0.000784755	0.159535	-0.729457
Med27	Immune_cells	0.566134	5.09703	3.43243	0.000782072	0.159535	-0.649404
Gm15523	Immune_cells	1.00545	-1.87245	3.42437	0.000803575	0.159535	-0.663963
Psmd8	Somatotrophs	-0.446815	6.52139	-2.85357	0.00496375	0.159713	-2.16887
Pdia3	Somatotrophs	-0.317186	8.83941	-2.8497	0.00502124	0.160289	-2.18465
Rps14	Somatotrophs	-0.742516	10.2006	-2.85092	0.00500315	0.160289	-2.18183
Slc25a13	Somatotrophs	0.498438	4.39538	2.84831	0.00504176	0.160289	-2.2334
Mrpl51	Somatotrophs	-0.392697	6.143	-2.8487	0.00503602	0.160289	-2.18959
Prdx6	Somatotrophs	-0.556726	7.42673	-2.84939	0.00502598	0.160289	-2.18919
Tmem128	Somatotrophs	-0.589326	5.32768	-2.8494	0.00502576	0.160289	-2.16906
Letm1	Somatotrophs	-0.369045	4.27142	-2.85015	0.00501995	0.160289	-2.16753
Eif3f	Somatotrophs	-0.593367	7.83545	-2.84562	0.00508246	0.160761	-2.19423
Oaf	Somatotrophs	-0.858064	3.05843	-2.84617	0.00507524	0.160761	-2.17653
Cimap3	Somatotrophs	0.817923	2.87146	2.84659	0.00507122	0.160761	-2.17486
Slitrk1	Stem_cells	-1.25423	2.43905	-3.25293	0.00142468	0.161135	-1.25054
Gm57257	Endothelial_cells	-1.60455	1.88717	-3.86751	0.000166299	0.161277	0.615978
Timm8a1	Endothelial_cells	-1.59	3.54835	-3.85697	0.00017284	0.161277	0.304013
Gm16958	Gonadotrophs	1.92211	-0.0701969	3.82888	0.000191554	0.161343	0.451704
Gm30613	Gonadotrophs	2.06785	-1.00372	3.81896	0.000198848	0.161343	0.411415
Dnajc9	Somatotrophs	-0.438097	5.14724	-2.84315	0.00511983	0.16146	-2.20059
Rabac1	Somatotrophs	-0.740198	8.36348	-2.84287	0.0051238	0.16146	-2.20092
Pdcd6	Somatotrophs	-0.536833	6.48074	-2.84237	0.00513129	0.16146	-2.20197
Dph3	Somatotrophs	-0.489998	6.14158	-2.83985	0.00517023	0.162163	-2.20661
Uqcrb	Somatotrophs	-0.640332	7.76882	-2.83611	0.0052278	0.162332	-2.21647
Adam28	Somatotrophs	-1.48564	0.0945226	-2.83537	0.00522101	0.162332	-2.2028
4930447C04Rik	Somatotrophs	0.460857	5.65177	2.83658	0.00522052	0.162332	-2.23848
Alg5	Somatotrophs	-0.475526	5.13044	-2.83692	0.00521522	0.162332	-2.21139
Mpc2	Somatotrophs	-0.475628	7.116	-2.83737	0.00520822	0.162332	-2.21503
Abracl	Somatotrophs	-0.48922	5.70057	-2.83813	0.0051967	0.162332	-2.21299
Rps9	Somatotrophs	-0.563808	10.2839	-2.81789	0.00551697	0.162352	-2.26126
Yipf5	Somatotrophs	-0.32004	6.03507	-2.81797	0.00551469	0.162352	-2.27633
Gm14164	Somatotrophs	-0.699627	3.28932	-2.81839	0.00550921	0.162352	-2.29028
Gm5617	Somatotrophs	-0.684044	5.60072	-2.81775	0.00551948	0.162352	-2.2539
Mrps10	Somatotrophs	-0.530069	4.49083	-2.83139	0.00530122	0.162352	-2.21249
Zfp330	Somatotrophs	-0.42542	5.23685	-2.83362	0.00526692	0.162352	-2.22215
Snhg3	Somatotrophs	-0.470412	5.4174	-2.83416	0.00525822	0.162352	-2.22326
Cox5b	Somatotrophs	-0.532286	7.49819	-2.81862	0.00550533	0.162352	-2.25807
Rps24	Somatotrophs	-0.713362	10.6136	-2.81745	0.00552424	0.162352	-2.26338
Pyurf	Somatotrophs	-0.492671	4.92249	-2.8338	0.00526367	0.162352	-2.21291
Amotl1	Somatotrophs	-0.571362	4.53639	-2.81892	0.00549989	0.162352	-2.24394
Mdh2	Somatotrophs	-0.446506	7.18004	-2.82006	0.00548155	0.162352	-2.25986
Gm12743	Somatotrophs	1.03697	2.28989	2.81982	0.00548426	0.162352	-2.25409
1110018N20Rik	Somatotrophs	-0.856301	1.74734	-2.82273	0.00543907	0.162352	-2.24635
Mrpl57	Somatotrophs	-0.640856	6.02533	-2.82303	0.00543362	0.162352	-2.24445
Mpdu1	Somatotrophs	-0.48343	4.69296	-2.82434	0.00541334	0.162352	-2.2267
Gm57291	Somatotrophs	-0.834601	0.844766	-2.8249	0.00540412	0.162352	-2.23589
Rpl27	Somatotrophs	-0.735162	9.30468	-2.82506	0.00540173	0.162352	-2.2443
Eef1akmt3	Somatotrophs	-0.939743	0.921951	-2.82571	0.00539134	0.162352	-2.27284
Gm48281	Somatotrophs	1.21634	-0.864955	2.82628	0.0053823	0.162352	-2.24973
Zbtb11os1	Somatotrophs	-0.6626	3.33218	-2.82719	0.00536716	0.162352	-2.22665
Txnl4a	Somatotrophs	-0.559564	5.78721	-2.82771	0.00535911	0.162352	-2.23561
Mdh1	Somatotrophs	-0.37257	7.64591	-2.82197	0.00545073	0.162352	-2.25882
Fam162a	Somatotrophs	-0.477012	5.96948	-2.82777	0.00535805	0.162352	-2.23026
H2ax	Somatotrophs	-0.741062	4.66747	-2.829	0.00533892	0.162352	-2.21978
Chtop	Somatotrophs	-0.282239	5.61653	-2.83059	0.00531439	0.162352	-2.22726
Coq7	Somatotrophs	-0.602761	5.107	-2.83082	0.00531022	0.162352	-2.21952
Gstm7	Somatotrophs	-0.992872	2.50599	-2.82147	0.0054602	0.162352	-2.25087
Sec61b	Somatotrophs	-0.756404	8.29906	-2.82085	0.00546866	0.162352	-2.25594
Maged1	Somatotrophs	-0.347153	7.5491	-2.82071	0.0054688	0.162352	-2.26927
Mylk	Somatotrophs	1.06432	2.84228	2.8206	0.0054737	0.162352	-2.2354
Bcl7c	Somatotrophs	-0.302117	5.71976	-2.82035	0.00547715	0.162352	-2.252
Tomm22	Somatotrophs	-0.426503	6.11869	-2.83136	0.00530212	0.162352	-2.21735
Uqcr11	Somatotrophs	-0.871538	7.88186	-2.82873	0.00534326	0.162352	-2.23419
Gm45620	Gonadotrophs	1.8038	-1.36279	3.80536	0.000208852	0.162399	0.273234
Fcgrt	Somatotrophs	-1.03576	4.09962	-2.81586	0.00554962	0.162841	-2.30037
Tsn	Somatotrophs	-0.309564	7.12919	-2.80565	0.00571897	0.162943	-2.29608
Cdc34	Somatotrophs	-0.417706	4.41378	-2.8059	0.00571471	0.162943	-2.27477
Cct2	Somatotrophs	-0.416165	6.97844	-2.80653	0.00570435	0.162943	-2.29023
Gpt	Somatotrophs	-0.853802	1.58928	-2.80651	0.00570216	0.162943	-2.28484
Mthfd2	Somatotrophs	-0.70655	4.5413	-2.80702	0.00569797	0.162943	-2.26738
Prorsd1	Somatotrophs	-0.386892	5.26879	-2.80738	0.00569053	0.162943	-2.30256
Kalrn	Somatotrophs	0.429019	5.15333	2.80771	0.0056845	0.162943	-2.30384
Smg6	Somatotrophs	0.335648	7.03264	2.80784	0.00568271	0.162943	-2.28887
Sf3b5	Somatotrophs	-0.646616	6.59509	-2.80802	0.00567969	0.162943	-2.28221
Rps19	Somatotrophs	-0.702178	9.94632	-2.80803	0.00567962	0.162943	-2.28611
Ift52	Somatotrophs	-0.444238	5.02042	-2.80868	0.00566888	0.162943	-2.27574
Adipor2	Somatotrophs	-0.367759	5.57004	-2.80991	0.00565266	0.162943	-2.27494
Rhoc	Somatotrophs	-0.565286	5.56543	-2.80574	0.005718	0.162943	-2.28021
Arrb2	Somatotrophs	-0.827756	3.04916	-2.80994	0.00564427	0.162943	-2.28086
Dnajc3	Somatotrophs	-0.427523	7.76885	-2.81155	0.00561929	0.162943	-2.2782
Cd59a	Somatotrophs	-0.700608	4.74445	-2.81246	0.00560621	0.162943	-2.25484
Caskin1	Somatotrophs	-0.925438	1.13507	-2.81319	0.00559574	0.162943	-2.25984
Glrx3	Somatotrophs	-0.391153	6.40508	-2.81344	0.00558999	0.162943	-2.27015
Esd	Somatotrophs	-0.518771	6.49163	-2.81451	0.00557232	0.162943	-2.25976
H2az1	Somatotrophs	-0.438482	8.65199	-2.80457	0.00573768	0.162978	-2.29367
Tmem167	Somatotrophs	-0.312391	6.82016	-2.80498	0.0057307	0.162978	-2.29975
Amdhd2	Somatotrophs	-0.808529	3.25147	-2.80333	0.00575804	0.16306	-2.28162
Cav2	Somatotrophs	-1.37857	2.25915	-2.80345	0.00575606	0.16306	-2.28982
Tceal8	Somatotrophs	-0.437727	6.56715	-2.79158	0.00596035	0.163577	-2.33227
Exosc4	Somatotrophs	-0.55891	5.17615	-2.79202	0.00595225	0.163577	-2.31421
Mogs	Somatotrophs	-0.621303	3.86977	-2.79211	0.00595176	0.163577	-2.32338
Ckmt2	Somatotrophs	1.0615	-1.41735	2.80033	0.00580517	0.163577	-2.30267
Nol12	Somatotrophs	-0.49518	5.24968	-2.79872	0.00583657	0.163577	-2.31163
2810001A02Rik	Somatotrophs	-0.658087	5.7689	-2.79837	0.00584309	0.163577	-2.30429
Hacd3	Somatotrophs	-0.294665	5.88692	-2.79818	0.00584639	0.163577	-2.33376
1110038B12Rik	Somatotrophs	-0.677253	5.42383	-2.7976	0.00585594	0.163577	-2.29133
Rpl22	Somatotrophs	-0.672836	8.96312	-2.79713	0.00586409	0.163577	-2.31149
Tsr2	Somatotrophs	-0.342629	4.52954	-2.79668	0.00586979	0.163577	-2.32484
Anp32b	Somatotrophs	-0.419652	7.16204	-2.79561	0.00589059	0.163577	-2.31417
Os9	Somatotrophs	-0.276342	6.46437	-2.79213	0.00595214	0.163577	-2.32561
Arfgap3	Somatotrophs	-0.356906	5.68963	-2.79533	0.00589531	0.163577	-2.34314
Mea1	Somatotrophs	-0.452689	5.01945	-2.7954	0.00589451	0.163577	-2.2982
Ybx3	Somatotrophs	-0.349738	5.81148	-2.79487	0.00590324	0.163577	-2.30829
Nhp2	Somatotrophs	-0.630745	4.64316	-2.79329	0.00593025	0.163577	-2.29923
Fam114a1	Somatotrophs	-0.266962	6.07462	-2.79309	0.00593352	0.163577	-2.34807
Trappc2l	Somatotrophs	-0.652044	6.5172	-2.7929	0.00593752	0.163577	-2.32011
Mlx	Somatotrophs	-0.431883	4.76497	-2.79221	0.0059493	0.163577	-2.32161
Nenf	Somatotrophs	-0.611609	8.00803	-2.79511	0.00589913	0.163577	-2.32124
Ghsr	Somatotrophs	-1.12305	-1.44977	-2.7968	0.00586632	0.163577	-2.31233
Ndufb10	Somatotrophs	-0.570661	7.34742	-2.78941	0.00599819	0.164132	-2.32953
Dnlz	Somatotrophs	-0.593767	4.51097	-2.78956	0.00599591	0.164132	-2.30825
Hid1	Somatotrophs	-0.476176	4.38453	-2.78668	0.00604585	0.165194	-2.36928
Fam111a	Thyrotrophs	-2.75631	1.68335	-3.86571	0.000167733	0.165247	0.0994328
Gm13780	Thyrotrophs	-2.62254	-0.741777	-3.85052	0.000177097	0.165247	0.456911
Nphs1	Thyrotrophs	-3.04454	-0.355671	-3.82447	0.000194804	0.165247	0.36407
Cacng8	Thyrotrophs	-2.47122	1.58157	-3.84695	0.000179405	0.165247	0.108688
Trim7	Thyrotrophs	-1.98646	2.17342	-3.82716	0.000192555	0.165247	0.146154
Mrpl32	Somatotrophs	-0.436501	5.4099	-2.78294	0.0061131	0.165518	-2.33501
Eif6	Somatotrophs	-0.399486	5.97308	-2.78409	0.00609228	0.165518	-2.3482
Trmt10c	Somatotrophs	-0.617584	4.12451	-2.78257	0.00611978	0.165518	-2.32551
Atp5f1d	Somatotrophs	-0.416601	7.98535	-2.78405	0.00609324	0.165518	-2.34295
Txnl1	Somatotrophs	-0.319966	7.1697	-2.78362	0.00610097	0.165518	-2.34717
Naxe	Somatotrophs	-0.417523	5.6671	-2.78298	0.00611211	0.165518	-2.34386
Srp14	Somatotrophs	-0.612538	7.91706	-2.7806	0.00615429	0.165649	-2.35261
Hmmr	Somatotrophs	-1.93005	-0.505676	-2.78106	0.0061437	0.165649	-2.35075
Glrx	Somatotrophs	0.380169	4.66176	2.78147	0.00613947	0.165649	-2.38648
Cavin3	Somatotrophs	-0.694257	4.94835	-2.77958	0.00617324	0.165763	-2.33339
Mettl8	Somatotrophs	0.412756	3.33316	2.77876	0.00618852	0.165934	-2.36933
Rpl7l1	Somatotrophs	-0.339902	5.36525	-2.77804	0.00620132	0.165959	-2.34623
Bola3	Somatotrophs	-0.427811	6.12411	-2.7777	0.00620725	0.165959	-2.3563
Dynlt4	Stem_cells	-1.81979	-0.675282	-3.23866	0.00148412	0.16635	-1.18845
Slc12a8	Stem_cells	1.26746	0.971219	3.23709	0.00149748	0.16635	-1.19189
Lrriq1	Stem_cells	-0.935043	2.61815	-3.23591	0.00149752	0.16635	-1.19536
Zswim1	Somatotrophs	-0.724862	2.57718	-2.77647	0.0062309	0.166353	-2.34878
Rev3l	Somatotrophs	0.296172	7.09914	2.77337	0.0062863	0.16664	-2.37745
Cthrc1	Somatotrophs	-1.20657	1.32863	-2.77378	0.00627792	0.16664	-2.34661
Gm26820	Somatotrophs	1.27723	-0.838497	2.77431	0.00626693	0.16664	-2.36726
Atxn7l3b	Somatotrophs	-0.533059	7.50185	-2.77358	0.00628274	0.16664	-2.36901
Guf1	Somatotrophs	0.362283	4.35137	2.77468	0.00626199	0.16664	-2.36607
Hint3	Somatotrophs	-0.408738	5.56949	-2.7718	0.00631483	0.166923	-2.37567
Ninj1	Somatotrophs	-0.536782	5.47004	-2.77218	0.00630781	0.166923	-2.35075
Trerf1	Immune_cells	0.561943	6.35943	3.4022	0.000866555	0.167748	-0.72216
Pdxp	Immune_cells	-1.64125	2.91093	-3.40174	0.000868134	0.167748	-0.924107
Vegfc	Immune_cells	1.72856	4.32517	3.40035	0.000871907	0.167748	-1.14784
Fgf18	Stem_cells	1.41503	-0.516702	3.23023	0.0015328	0.168266	-1.21886
Cdh1	Stem_cells	-0.786292	1.63043	-3.23087	0.00152598	0.168266	-1.50852
Ribc1	Stem_cells	-1.22935	1.34944	-3.22868	0.00154201	0.168287	-1.20914
Hepacam	Somatotrophs	-1.18847	0.172316	-2.76805	0.00638223	0.168334	-2.3571
1500026H17Rik	Somatotrophs	-0.528557	3.40945	-2.76796	0.00638626	0.168334	-2.40695
Pomp	Somatotrophs	-0.560876	7.56782	-2.76696	0.00640456	0.168578	-2.38051
Tlr2	Somatotrophs	-1.10416	1.75274	-2.76955	0.00641424	0.168595	-2.38279
Atp5mf	Somatotrophs	-0.699949	8.02097	-2.76486	0.00644367	0.168656	-2.3883
Chmp7	Somatotrophs	-0.537789	3.96853	-2.7655	0.0064331	0.168656	-2.37271
Rps27l	Somatotrophs	-0.550685	7.34007	-2.76512	0.00643844	0.168656	-2.3872
Ccer2	Somatotrophs	-1.15769	-0.978138	-2.76353	0.00646849	0.169069	-2.38956
Impdh2	Somatotrophs	-0.630188	4.88272	-2.76107	0.00651464	0.169201	-2.37479
Cxcl13	Somatotrophs	1.37676	0.338618	2.7609	0.00651888	0.169201	-2.38444
Polr2j	Somatotrophs	-0.650168	6.07964	-2.76116	0.00651314	0.169201	-2.38482
B2m	Somatotrophs	-0.64234	7.91763	-2.76137	0.00650947	0.169201	-2.40627
Mrpl20	Somatotrophs	-0.596555	6.59474	-2.7625	0.0064882	0.169201	-2.38579
Sac3d1	Somatotrophs	-0.676523	3.56566	-2.76004	0.00653304	0.169333	-2.38924
Gng5	Somatotrophs	-0.59334	8.52717	-2.75854	0.00656319	0.169878	-2.40327
Rps20	Somatotrophs	-0.643607	10.3496	-2.7575	0.00658293	0.169918	-2.40644
Nudt7	Somatotrophs	0.564994	3.60458	2.75777	0.00657866	0.169918	-2.39374
Gm57085	Somatotrophs	-1.00413	0.211325	-2.75671	0.00659703	0.170047	-2.40103
Gtf2h5	Somatotrophs	-0.457212	6.66199	-2.75531	0.00662518	0.170068	-2.41178
Lman2	Somatotrophs	-0.379282	5.85395	-2.75518	0.00662472	0.170068	-2.41152
Rpusd1	Somatotrophs	-0.767663	2.62634	-2.75666	0.00661122	0.170068	-2.39009
Gm15441	Immune_cells	1.36753	2.74419	3.39222	0.000896262	0.170674	-0.797495
Mc3r	Melanotrophs	1.5045	-1.45135	4.15843	5.48982947679582e-05	0.170752	1.47814
App	Melanotrophs	-0.524744	8.77269	-4.30534	3.06675796103133e-05	0.170752	1.57688
Rubcnl	Melanotrophs	-2.0799	-0.876371	-4.29294	3.22148053142144e-05	0.170752	1.31579
Sec16b	Melanotrophs	-2.35986	1.86864	-4.24658	3.88375016298627e-05	0.170752	0.479433
Gm13017	Melanotrophs	1.0406	-0.64323	4.17622	5.10058006153887e-05	0.170752	1.72266
Zfp92	Stem_cells	-1.34718	1.91384	-3.22088	0.00158027	0.170808	-1.26586
Saxo2	Stem_cells	-0.893243	2.09869	-3.22054	0.00158342	0.170808	-1.24153
Dmd	Somatotrophs	0.560399	6.5902	2.75309	0.00666797	0.170931	-2.42545
Muc13	Gonadotrophs	-2.67878	-0.0200651	-3.78036	0.000229026	0.170963	0.210708
Pdlim4	Somatotrophs	-1.12325	2.12843	-2.75192	0.00668846	0.171058	-2.42667
Rhd	Somatotrophs	-1.1358	0.302214	-2.75157	0.00669126	0.171058	-2.39559
Irf6	Somatotrophs	-0.711154	2.97569	-2.75105	0.00670998	0.171296	-2.39575
Paxx	Somatotrophs	-0.595638	5.02951	-2.74999	0.00672811	0.171296	-2.40087
Ppm1m	Somatotrophs	-0.915714	2.38588	-2.75033	0.00672025	0.171296	-2.39797
Hsd17b10	Somatotrophs	-0.579294	5.39643	-2.74768	0.00677328	0.171811	-2.40411
Slc35b1	Somatotrophs	-0.453682	5.61025	-2.74704	0.0067849	0.171811	-2.43236
Map3k11	Somatotrophs	-0.624223	3.37431	-2.74656	0.00679437	0.171811	-2.40591
Cib1	Somatotrophs	-0.637894	4.58872	-2.74692	0.00678843	0.171811	-2.41023
Prdx2	Somatotrophs	-0.582981	8.04674	-2.74694	0.0067879	0.171811	-2.43306
Sin3b	Somatotrophs	-0.290528	6.08762	-2.74608	0.00680428	0.171829	-2.42677
Cad	Somatotrophs	-0.667697	2.5816	-2.74261	0.00687669	0.171855	-2.46609
Tasor	Somatotrophs	0.310996	6.41091	2.74237	0.00687759	0.171855	-2.44644
Banf1	Somatotrophs	-0.579109	5.38774	-2.74137	0.00689775	0.171855	-2.42282
Pacsin3	Somatotrophs	-1.14412	1.81532	-2.74116	0.00690006	0.171855	-2.44045
Rps26	Somatotrophs	-0.495317	9.07563	-2.74125	0.0069004	0.171855	-2.44518
Arpc1a	Somatotrophs	-0.344489	7.07269	-2.74108	0.00690371	0.171855	-2.45009
Snx3	Somatotrophs	-0.313766	7.34177	-2.74345	0.00685621	0.171855	-2.43688
Micos10	Somatotrophs	-0.289351	7.46047	-2.74333	0.00685849	0.171855	-2.44138
Psmd2	Somatotrophs	-0.292891	5.86821	-2.74044	0.00691582	0.171855	-2.44664
Epm2aip1	Somatotrophs	-0.30193	5.5296	-2.74043	0.00691465	0.171855	-2.47326
Ndufa7	Somatotrophs	-0.589202	7.75957	-2.74092	0.00690687	0.171855	-2.44495
Necap2	Somatotrophs	-0.680421	4.43484	-2.74106	0.00690395	0.171855	-2.41921
Ipo13	Immune_cells	-1.34019	2.72857	-3.38649	0.000912994	0.172104	-0.797156
Gm56688	Somatotrophs	-0.773149	2.24262	-2.73922	0.0069409	0.172249	-2.42279
Vkorc1	Somatotrophs	-0.664349	6.48472	-2.73855	0.00695433	0.172353	-2.45031
Apol10b	Endothelial_cells	-1.2091	0.451907	-3.82538	0.000194339	0.172702	0.56289
Slc25a14	Stem_cells	-0.482829	4.52876	-3.21145	0.00163056	0.172882	-1.24984
Msantd7	Stem_cells	1.25543	1.18281	3.20967	0.00163971	0.172882	-1.25986
Ccdc96	Stem_cells	-1.49107	1.15032	-3.21422	0.00161834	0.172882	-1.24216
BC035947	Stem_cells	0.902259	-0.319993	3.20924	0.0016397	0.172882	-1.46903
Adgrl3	Immune_cells	1.46665	5.91562	3.38041	0.000932713	0.173029	-0.845438
Wdr31	Immune_cells	-1.31196	2.75453	-3.37934	0.000936445	0.173029	-0.908817
Bsg	Somatotrophs	-0.503439	8.9895	-2.73489	0.00702775	0.173049	-2.46328
Rps6	Somatotrophs	-0.674952	9.31959	-2.73573	0.00701082	0.173049	-2.45693
Edc4	Somatotrophs	-0.55136	3.73265	-2.73592	0.0070105	0.173049	-2.44666
Ung	Somatotrophs	-0.688831	2.9108	-2.73648	0.00699513	0.173049	-2.45585
Rpl27a	Somatotrophs	-0.602328	10.4388	-2.73484	0.00702879	0.173049	-2.46027
Pde4c	Gonadotrophs	2.50816	1.26479	3.76615	0.000241256	0.173166	0.269797
Grhpr	Somatotrophs	-0.460633	4.34844	-2.73323	0.00706153	0.173398	-2.46094
Atp6v0b	Somatotrophs	-0.561485	8.06019	-2.73359	0.00705463	0.173398	-2.46348
Bag5	Somatotrophs	-0.534321	5.12163	-2.73169	0.0070934	0.173723	-2.45107
Lamb2	Somatotrophs	-1.27875	1.86922	-2.73189	0.0070894	0.173723	-2.44816
Mlec	Somatotrophs	-0.337081	6.68789	-2.73012	0.00712497	0.174039	-2.48729
5730409N16Rik	Somatotrophs	-1.06716	1.2452	-2.73034	0.00712044	0.174039	-2.44223
Ssc5d	Stem_cells	1.29784	0.470541	3.20519	0.00166351	0.174407	-1.26891
Sipa1l1	Somatotrophs	0.345179	6.70387	2.72883	0.00715179	0.174466	-2.47902
R3hdm1	Somatotrophs	0.331377	7.08836	2.72829	0.00716275	0.174506	-2.48389
Plbd2	Somatotrophs	-0.636553	3.7281	-2.72772	0.00717352	0.174509	-2.45504
Grn	Somatotrophs	-0.483539	5.05729	-2.72734	0.0071816	0.174509	-2.44897
F8a	Somatotrophs	-0.54309	4.12593	-2.72578	0.00721389	0.175066	-2.48333
Scd3	Stem_cells	-1.40452	0.98255	-3.20213	0.0016805	0.175203	-1.27983
Rab11a	Somatotrophs	-0.294115	6.6306	-2.72477	0.00723684	0.175395	-2.48432
Gcn1	Somatotrophs	-0.359759	4.91001	-2.7198	0.00733946	0.175601	-2.49455
Pfdn2	Somatotrophs	-0.436091	7.06785	-2.72047	0.00732587	0.175601	-2.49647
Stard10	Somatotrophs	-0.538476	4.4235	-2.72045	0.00732484	0.175601	-2.51202
Cox7a2	Somatotrophs	-0.522426	8.21082	-2.72231	0.00728709	0.175601	-2.49045
Slc25a28	Somatotrophs	-0.35647	5.24045	-2.72156	0.00730582	0.175601	-2.49592
Rex1bd	Somatotrophs	-0.581904	6.55119	-2.72292	0.00727423	0.175601	-2.48028
Rpl5	Somatotrophs	-0.523641	8.87689	-2.72315	0.00726948	0.175601	-2.48708
Cisd1	Somatotrophs	-0.511631	6.55346	-2.72252	0.00728287	0.175601	-2.49244
Mlf2	Somatotrophs	-0.3079	6.57865	-2.71925	0.00735146	0.17564	-2.49799
Ndufa10	Somatotrophs	-0.400116	6.14395	-2.71811	0.00737567	0.17564	-2.49697
Cct7	Somatotrophs	-0.675555	7.00781	-2.71802	0.00737713	0.17564	-2.4972
Rpl41	Somatotrophs	-0.745503	10.7662	-2.71798	0.00737873	0.17564	-2.50216
Rhbdf1	Immune_cells	1.5362	1.13841	3.36585	0.000978259	0.1761	-0.822479
Cxcl13	Immune_cells	-2.09812	0.338618	-3.3653	0.000981374	0.1761	-0.823231
Matcap2	Immune_cells	-1.5009	4.22899	-3.37065	0.000963917	0.1761	-1.29261
Atic	Somatotrophs	-0.326416	4.76912	-2.71661	0.00740758	0.176102	-2.50939
Secisbp2l	Somatotrophs	0.412502	5.37216	2.71517	0.00743745	0.176587	-2.50547
H1f2	Somatotrophs	-0.53889	5.61894	-2.71468	0.00745066	0.176676	-2.50833
Fam8a1	Somatotrophs	-0.311076	4.67002	-2.71344	0.0074746	0.176795	-2.53273
Ncoa3	Somatotrophs	0.489085	5.62722	2.71374	0.00746849	0.176795	-2.49736
Wdsub1	Stem_cells	0.360264	4.02313	3.19669	0.00170877	0.177161	-1.37444
Dnajb11	Somatotrophs	-0.486891	5.83491	-2.71108	0.00752549	0.177773	-2.50429
Mrpl15	Somatotrophs	-0.42454	5.10262	-2.70657	0.00762392	0.17807	-2.51563
Timm17b	Somatotrophs	-0.400293	5.65051	-2.7068	0.00761884	0.17807	-2.53166
Nacc1	Somatotrophs	-0.333951	4.27881	-2.70703	0.00761354	0.17807	-2.50828
Polr1d	Somatotrophs	-0.399209	7.29491	-2.70749	0.00760371	0.17807	-2.52453
Timp2	Somatotrophs	-0.623159	6.26461	-2.70822	0.00758606	0.17807	-2.50941
Bet1	Somatotrophs	-0.449796	5.69636	-2.70851	0.00758131	0.17807	-2.53831
Tecr	Somatotrophs	-0.392482	7.19689	-2.70878	0.00757549	0.17807	-2.52958
Gnrhr	Somatotrophs	-1.63463	1.91195	-2.70895	0.00757464	0.17807	-2.49197
Lsm1	Somatotrophs	-0.34748	5.64566	-2.70896	0.0075718	0.17807	-2.52335
Hspb6	Somatotrophs	-0.826194	2.66379	-2.70593	0.00763774	0.178169	-2.52634
Dhrs4	Somatotrophs	-0.718293	4.34023	-2.70461	0.00766641	0.178615	-2.5005
Tshb	Somatotrophs	-1.68117	4.01271	-2.70295	0.00770193	0.179006	-2.62555
Mt3	Somatotrophs	-0.902225	4.515	-2.70296	0.00770239	0.179006	-2.50935
Lrrc9	Endothelial_cells	1.42136	2.81443	3.79438	0.000217719	0.179044	-0.0374961
Diaph3	Endothelial_cells	-1.61539	3.31687	-3.77911	0.000230114	0.179044	0.0905618
Gbp4	Endothelial_cells	-1.02539	1.48045	-3.77877	0.000230257	0.179044	0.349363
Pcdhgb5	Stem_cells	1.19225	1.61529	3.19176	0.00173868	0.179267	-1.30852
Erlec1	Somatotrophs	-0.351739	6.7578	-2.70047	0.007758	0.179405	-2.55476
Akr1b1	Somatotrophs	-0.503313	5.79635	-2.7008	0.00775029	0.179405	-2.52056
Atp5mg	Somatotrophs	-0.587262	8.62371	-2.7011	0.00774403	0.179405	-2.54004
1700123O20Rik	Somatotrophs	-0.600332	4.75261	-2.70093	0.00774795	0.179405	-2.51023
Wdr54	Somatotrophs	-0.919565	1.78833	-2.69937	0.00777976	0.179685	-2.53746
Anks1b	Somatotrophs	0.508067	6.88021	2.69895	0.0077918	0.179741	-2.57356
Sf3b6	Somatotrophs	-0.551812	7.16298	-2.69847	0.00780273	0.179771	-2.54525
Bhlha15	Somatotrophs	-0.855174	1.31048	-2.69746	0.00782595	0.180084	-2.57019
Psma6	Somatotrophs	-0.325411	6.49594	-2.69505	0.00787894	0.180294	-2.55191
6430584L05Rik	Somatotrophs	0.887671	-0.732186	2.696	0.00785843	0.180294	-2.59175
Ndufa11	Somatotrophs	-0.787401	7.25313	-2.69553	0.00786854	0.180294	-2.54935
Rab11b	Somatotrophs	-0.287025	6.76247	-2.69501	0.00788137	0.180294	-2.54879
Bola1	Somatotrophs	-0.564677	5.11237	-2.69468	0.00788687	0.180294	-2.55851
Slc3a2	Somatotrophs	-0.416494	6.7825	-2.69444	0.00789305	0.180294	-2.54232
Cfap58	Stem_cells	-1.51575	-1.0192	-3.18779	0.00175988	0.180455	-1.32504
Tbc1d5	Somatotrophs	0.303802	6.96413	2.68514	0.00810499	0.180506	-2.5769
Gm29114	Somatotrophs	0.65269	2.75193	2.68515	0.00810556	0.180506	-2.5705
Pigp	Somatotrophs	-0.401299	6.5605	-2.68471	0.00811506	0.180506	-2.58408
Tmem147	Somatotrophs	-0.504171	6.0618	-2.68408	0.00812872	0.180506	-2.58044
Tdrd3	Somatotrophs	0.306503	4.91467	2.6838	0.00813662	0.180506	-2.59453
Nbea	Somatotrophs	0.415033	7.94431	2.68346	0.00814322	0.180506	-2.59291
Zfp423	Somatotrophs	0.456214	4.02638	2.68178	0.00818277	0.180506	-2.69013
B3galt1	Somatotrophs	0.580485	5.40797	2.6822	0.00817316	0.180506	-2.64848
Scn3a	Somatotrophs	0.535479	4.71466	2.68172	0.00818233	0.180506	-2.6076
Tcf20	Somatotrophs	0.449982	6.21597	2.68557	0.00809501	0.180506	-2.58982
Mpg	Somatotrophs	-0.348688	4.12869	-2.68172	0.00818416	0.180506	-2.60567
Gde1	Somatotrophs	-0.461896	6.15363	-2.68119	0.00819617	0.180506	-2.57441
4933406I18Rik	Somatotrophs	0.460117	4.36683	2.6834	0.0081451	0.180506	-2.67158
Avpi1	Somatotrophs	-0.669573	4.50654	-2.68604	0.00808464	0.180506	-2.54433
Gnai2	Somatotrophs	-0.366962	8.24699	-2.6865	0.00807422	0.180506	-2.57097
Gltp	Somatotrophs	-0.503053	4.2537	-2.68614	0.00807953	0.180506	-2.54058
Cox8a	Somatotrophs	-0.697396	9.26147	-2.68639	0.00807601	0.180506	-2.57503
Pex11a	Somatotrophs	-0.669209	3.38847	-2.68104	0.00819855	0.180506	-2.57139
Ears2	Somatotrophs	-0.714383	2.95586	-2.68569	0.00806874	0.180506	-2.55433
Pqbp1	Somatotrophs	-0.476763	4.93486	-2.68705	0.0080628	0.180506	-2.55631
Clec11a	Somatotrophs	-0.752275	2.83021	-2.68761	0.0080481	0.180506	-2.5514
Caps2	Somatotrophs	1.01566	1.2907	2.68787	0.00803995	0.180506	-2.5566
AW554918	Somatotrophs	0.278475	6.38249	2.68816	0.00803554	0.180506	-2.57512
Col27a1	Somatotrophs	-0.496134	3.09271	-2.6885	0.00802733	0.180506	-2.66289
Ryr2	Somatotrophs	0.617755	4.09288	2.68927	0.00801112	0.180506	-2.62066
Rfx3	Somatotrophs	0.358381	7.26925	2.69115	0.00796744	0.180506	-2.5747
Gm47639	Somatotrophs	1.3589	1.06413	2.69213	0.00794533	0.180506	-2.57701
Gpr180	Somatotrophs	-0.420345	5.17725	-2.69215	0.00794149	0.180506	-2.57986
Kctd15	Somatotrophs	-0.689366	1.59004	-2.68613	0.0080836	0.180506	-2.55431
Micu3	Somatotrophs	0.407198	5.95285	2.68092	0.00820216	0.180506	-2.60866
Rps23	Somatotrophs	-0.60549	10.2578	-2.69012	0.00799069	0.180506	-2.56462
Rpl26	Somatotrophs	-0.557298	10.1103	-2.68004	0.00822302	0.180539	-2.58923
Gm31597	Somatotrophs	-0.83972	1.73376	-2.68019	0.00822024	0.180539	-2.56848
Gm34157	Thyrotrophs	-2.6002	-0.610346	-3.78822	0.000222624	0.180635	0.187489
Flt3l	Gonadotrophs	0.987966	2.23073	3.74348	0.000261509	0.180751	0.298028
Crip2	Somatotrophs	-0.600589	5.59495	-2.67816	0.00826671	0.181072	-2.57099
Gm2824	Somatotrophs	1.04437	-0.331627	2.67837	0.00825939	0.181072	-2.60375
Magoh	Somatotrophs	-0.480716	6.22783	-2.67753	0.00828219	0.181099	-2.5888
Slc28a2	Somatotrophs	1.16125	-1.617	2.67722	0.00828734	0.181099	-2.59305
Rpl36al	Somatotrophs	-0.700984	7.15392	-2.67647	0.00830702	0.181316	-2.60201
Ahr	Somatotrophs	-0.49156	3.86049	-2.67474	0.0083483	0.181493	-2.5962
Ddx46	Somatotrophs	-0.281108	5.9416	-2.67536	0.00833345	0.181493	-2.60118
Ndufb8	Somatotrophs	-0.744521	7.04279	-2.66796	0.00850962	0.181493	-2.60914
Tbce	Somatotrophs	0.259915	5.11621	2.66781	0.00850392	0.181493	-2.63595
Psmd7	Somatotrophs	-0.475922	6.92184	-2.66826	0.00850291	0.181493	-2.61404
Dap	Somatotrophs	-0.344917	6.13126	-2.66826	0.00850238	0.181493	-2.63237
A230057D06Rik	Somatotrophs	0.559838	6.43082	2.66837	0.00850021	0.181493	-2.65852
Psmb3	Somatotrophs	-0.465373	6.90271	-2.66925	0.00847884	0.181493	-2.60827
Srsf6	Somatotrophs	-0.295266	6.59477	-2.66836	0.00847631	0.181493	-2.61716
Snrpa	Somatotrophs	-0.340192	5.30828	-2.66822	0.00850375	0.181493	-2.6031
Fundc2	Somatotrophs	-0.421583	6.33564	-2.67121	0.00843221	0.181493	-2.61286
Tmem14c	Somatotrophs	-0.584679	6.51158	-2.67132	0.00842953	0.181493	-2.59639
Tars1	Somatotrophs	-0.4879	4.48123	-2.67166	0.00842081	0.181493	-2.60278
1700007L15Rik	Somatotrophs	-0.685631	2.70533	-2.67191	0.00841552	0.181493	-2.59028
Qars1	Somatotrophs	-0.373002	4.66218	-2.67401	0.00836463	0.181493	-2.60689
Oaz1	Somatotrophs	-0.590421	9.23951	-2.67216	0.00840923	0.181493	-2.60763
Rps15	Somatotrophs	-0.647453	8.7744	-2.6724	0.00840341	0.181493	-2.60551
C630043F03Rik	Somatotrophs	-0.638901	2.87001	-2.6727	0.00839823	0.181493	-2.57385
Slc16a5	Somatotrophs	-1.0913	-0.620072	-2.66972	0.00846683	0.181493	-2.61674
Ier3ip1	Somatotrophs	-0.407182	6.66248	-2.67329	0.00838224	0.181493	-2.60953
Fam210b	Somatotrophs	-0.58095	3.4655	-2.66732	0.00852612	0.181637	-2.58664
Emc7	Somatotrophs	-0.455293	6.66464	-2.66664	0.00854176	0.181763	-2.61661
Abhd11	Somatotrophs	-0.592511	4.08601	-2.66575	0.0085629	0.181798	-2.59271
Tst	Somatotrophs	-0.709818	3.3099	-2.66601	0.00855715	0.181798	-2.59458
Fdps	Somatotrophs	-0.58519	4.0265	-2.66476	0.00858832	0.181803	-2.61555
Map1lc3a	Somatotrophs	-0.467201	6.92975	-2.66337	0.00862158	0.181803	-2.62645
Kmt2b	Somatotrophs	-0.335874	4.61874	-2.66416	0.00860338	0.181803	-2.61199
Eif1b	Somatotrophs	-0.452316	7.29501	-2.66391	0.00860808	0.181803	-2.62634
Alg6	Somatotrophs	-0.54717	3.53369	-2.66442	0.00859671	0.181803	-2.61098
Thap7	Somatotrophs	-0.54568	4.10318	-2.66338	0.00862087	0.181803	-2.60706
Mrpl44	Somatotrophs	-0.591098	4.29125	-2.66211	0.00865173	0.182233	-2.60724
Fdft1	Somatotrophs	-0.357093	5.076	-2.66084	0.00868324	0.182691	-2.67387
Slc25a51	Somatotrophs	-0.457671	5.27935	-2.65879	0.00873228	0.183076	-2.63613
Nars1	Somatotrophs	-0.363563	5.97287	-2.65456	0.0088389	0.183076	-2.64485
Cyrib	Somatotrophs	0.310258	6.61425	2.65459	0.00883779	0.183076	-2.64897
Tmem205	Somatotrophs	-0.569967	5.21142	-2.65628	0.0087957	0.183076	-2.61472
Slc25a10	Somatotrophs	-0.660018	2.50099	-2.65474	0.00883229	0.183076	-2.61075
Uqcc3	Somatotrophs	-0.747006	5.81258	-2.65502	0.00882737	0.183076	-2.63221
Pdlim3	Somatotrophs	-1.43246	-0.160776	-2.65613	0.00879996	0.183076	-2.61032
Ssr3	Somatotrophs	-0.267064	6.9353	-2.65783	0.00875673	0.183076	-2.65076
Actr1b	Somatotrophs	-0.365682	4.80611	-2.65673	0.00878262	0.183076	-2.63558
Hinfp	Somatotrophs	-0.55055	3.14468	-2.65744	0.0087671	0.183076	-2.64832
Phb2	Somatotrophs	-0.468549	5.96389	-2.65898	0.00872864	0.183076	-2.62398
Snrpa1	Somatotrophs	-0.477026	5.00614	-2.65963	0.00871301	0.183076	-2.6167
Lamtor3	Somatotrophs	-0.389056	5.21498	-2.65725	0.00877213	0.183076	-2.62611
Snhg4	Somatotrophs	-0.468601	6.43803	-2.65386	0.00885566	0.18322	-2.673
Fam118a	Immune_cells	1.26634	4.05754	3.35038	0.00103125	0.183288	-1.09664
Golga7b	Stem_cells	-1.04151	1.42009	-3.18122	0.00179872	0.18343	-1.33168
Pabpc1	Somatotrophs	-0.325266	7.3478	-2.65275	0.00888344	0.183448	-2.65037
Gm20234	Somatotrophs	0.917895	-0.156507	2.65266	0.00888633	0.183448	-2.63482
Ndufa8	Somatotrophs	-0.620857	7.01384	-2.65185	0.00890645	0.18366	-2.64972
Arhgap20	Somatotrophs	0.707895	1.21423	2.65016	0.00895	0.183948	-2.75557
Cacybp	Somatotrophs	-0.508022	7.22873	-2.65035	0.00894402	0.183948	-2.65761
Vdac2	Somatotrophs	-0.414847	7.36251	-2.65041	0.00894262	0.183948	-2.65558
Gm26512	Somatotrophs	0.516362	2.72345	2.64968	0.00896223	0.183997	-2.7985
Mrps12	Somatotrophs	-0.505325	6.19708	-2.64921	0.00897323	0.18402	-2.66192
Gfus	Somatotrophs	-0.463027	4.20125	-2.64873	0.00898616	0.184083	-2.63838
Pgrmc2	Somatotrophs	-0.289473	5.89626	-2.64806	0.00900275	0.184221	-2.67609
Vgll3	Stem_cells	-1.32874	-0.559593	-3.17776	0.00181704	0.184291	-1.37805
Nipal3	Immune_cells	1.03263	4.08068	3.34571	0.00104727	0.184379	-1.02327
Anxa3	Somatotrophs	-1.42639	2.66392	-2.64555	0.00906544	0.184413	-2.70822
Polr2e	Somatotrophs	-0.626678	6.17082	-2.64418	0.00910106	0.184413	-2.66074
Czib	Somatotrophs	-0.362474	4.92176	-2.64431	0.00909754	0.184413	-2.64523
Bace2	Somatotrophs	-1.26861	1.65104	-2.64467	0.00909054	0.184413	-2.66176
Hnrnpa3	Somatotrophs	-0.257624	8.46944	-2.64498	0.00908082	0.184413	-2.66886
Gm26871	Somatotrophs	0.685744	4.007	2.64575	0.00906132	0.184413	-2.69955
Sh3bgrl3	Somatotrophs	-0.575374	7.1065	-2.64617	0.00905024	0.184413	-2.64189
Ccdc71l	Somatotrophs	-0.757248	2.81778	-2.6463	0.00904723	0.184413	-2.62778
Slc25a44	Somatotrophs	-0.474784	3.86393	-2.64632	0.00904378	0.184413	-2.65769
Derl1	Somatotrophs	-0.301455	6.2683	-2.64275	0.00913781	0.18452	-2.67697
Htra2	Somatotrophs	-0.517723	4.08629	-2.6424	0.0091449	0.18452	-2.64528
Ppip5k2	Somatotrophs	0.435612	4.13573	2.64242	0.00914593	0.18452	-2.67955
Prxl2b	Somatotrophs	-0.632067	5.04618	-2.64278	0.0091375	0.18452	-2.66706
Ndufc2	Somatotrophs	-0.670292	7.75153	-2.64138	0.00917307	0.184868	-2.67243
Fau	Somatotrophs	-0.69302	10.3221	-2.64082	0.0091875	0.184959	-2.68085
Ttc13	Somatotrophs	-0.380486	3.68613	-2.64023	0.00920286	0.185069	-2.67588
Rab5if	Somatotrophs	-0.445268	5.70526	-2.63954	0.00922034	0.185221	-2.65527
Cdkl1	Stem_cells	-0.950795	3.3097	-3.17227	0.00185007	0.185265	-1.40702
Mfsd4b1	Stem_cells	-1.04234	1.33118	-3.1687	0.00187197	0.185265	-1.3643
Usp35	Stem_cells	0.482245	4.07847	3.16826	0.00187413	0.185265	-1.38341
Nr0b1	Stem_cells	-1.55305	-0.425333	-3.16792	0.00187628	0.185265	-1.3725
Fdps	Stem_cells	-0.668176	4.0265	-3.17113	0.00185761	0.185265	-1.38526
Ndufb6	Somatotrophs	-0.61943	6.19947	-2.63514	0.0093347	0.185719	-2.68143
Fam98a	Somatotrophs	-0.327919	4.88542	-2.63524	0.00933224	0.185719	-2.71591
Cgref1	Somatotrophs	-1.02409	1.99459	-2.63531	0.00933062	0.185719	-2.69603
Srp19	Somatotrophs	-0.526712	6.18765	-2.63533	0.00932974	0.185719	-2.69069
Trub1	Somatotrophs	-0.356682	3.82593	-2.63591	0.00931538	0.185719	-2.70784
Zfp408	Somatotrophs	-0.656658	3.22012	-2.63649	0.00930345	0.185719	-2.66183
Magohb	Somatotrophs	-0.58746	4.20213	-2.63738	0.00927681	0.185719	-2.65136
Gm32647	Somatotrophs	0.82817	6.65734	2.63768	0.00926878	0.185719	-2.73898
A930029G22Rik	Somatotrophs	-0.679694	2.40671	-2.63799	0.0092614	0.185719	-2.69601
Vps28	Somatotrophs	-0.390711	6.60248	-2.62965	0.00947997	0.185836	-2.70162
Gtf2a2	Somatotrophs	-0.398795	6.26831	-2.62965	0.00948001	0.185836	-2.69823
Adam15	Somatotrophs	-0.622233	3.48928	-2.63036	0.00946184	0.185836	-2.6639
Tceal5	Somatotrophs	-0.67928	3.19983	-2.63063	0.00945308	0.185836	-2.66657
Cd74	Somatotrophs	-1.45027	7.05643	-2.63075	0.00945047	0.185836	-2.70975
Mrgpre	Somatotrophs	-0.833066	1.25514	-2.63081	0.0094504	0.185836	-2.68582
Gm20275	Somatotrophs	0.555972	4.03938	2.63088	0.00944805	0.185836	-2.74364
Camkmt	Somatotrophs	0.273822	6.13929	2.63098	0.00944494	0.185836	-2.71812
Slc35c1	Somatotrophs	-0.688362	2.43119	-2.6308	0.00942405	0.185836	-2.70419
Fuom	Somatotrophs	-0.536825	5.47167	-2.63178	0.00942332	0.185836	-2.70111
Uqcrfs1	Somatotrophs	-0.41977	6.76175	-2.63272	0.0093987	0.185836	-2.70088
Nip7	Somatotrophs	-0.409262	4.87223	-2.6332	0.00938673	0.185836	-2.68148
Mrpl24	Somatotrophs	-0.522396	6.03477	-2.63361	0.00937509	0.185836	-2.68809
Cebpzos	Somatotrophs	-0.415374	5.62322	-2.63245	0.00940624	0.185836	-2.68059
Iqca1	Stem_cells	-1.67647	-0.463521	-3.16509	0.00189259	0.185892	-1.39632
Psmd13	Somatotrophs	-0.38044	6.04576	-2.62859	0.00950856	0.186124	-2.69639
Tmem238	Somatotrophs	-0.52104	5.30755	-2.62834	0.00951465	0.186124	-2.6884
Tox4	Somatotrophs	-0.276334	6.15091	-2.62701	0.00955116	0.186253	-2.70603
Sema3d	Somatotrophs	1.38961	0.678538	2.62718	0.00954206	0.186253	-2.66873
C1qa	Somatotrophs	-1.32794	3.72061	-2.6273	0.00954352	0.186253	-2.6789
Psph	Somatotrophs	-0.34255	4.1885	-2.62498	0.00960467	0.186517	-2.71963
Gpi1	Somatotrophs	-0.293332	6.71411	-2.62531	0.00959573	0.186517	-2.71055
Tgm6	Somatotrophs	1.05853	-1.43171	2.62557	0.00958782	0.186517	-2.70635
Alpk2	Somatotrophs	-1.32649	1.47076	-2.62505	0.00957732	0.186517	-2.67197
Naa50	Somatotrophs	-0.311502	6.10888	-2.62281	0.00966514	0.187209	-2.70979
H13	Somatotrophs	-0.294209	6.70336	-2.62311	0.00965109	0.187209	-2.72183
Ccdc86	Somatotrophs	-0.562239	4.20732	-2.62122	0.0097036	0.187268	-2.69066
Gstm6	Somatotrophs	-1.24494	0.415363	-2.62153	0.00969599	0.187268	-2.68264
Ccdc171	Somatotrophs	0.391466	4.10699	2.62157	0.00969555	0.187268	-2.71546
Atp6ap2	Somatotrophs	-0.35029	7.64004	-2.62086	0.00971581	0.18731	-2.72575
Nop2	Somatotrophs	-0.636146	3.04396	-2.61929	0.00973314	0.187451	-2.69426
Tmem216	Somatotrophs	0.439427	4.20636	2.61988	0.00974384	0.187463	-2.73579
Npc2	Somatotrophs	-0.531416	7.6768	-2.61907	0.00976581	0.187693	-2.72505
Pcif1	Somatotrophs	-0.260834	5.58892	-2.61698	0.00982268	0.188204	-2.73154
Slc39a11	Somatotrophs	-0.398001	4.57701	-2.61707	0.00981867	0.188204	-2.78142
Eif3d	Somatotrophs	-0.521723	5.75228	-2.6175	0.00980606	0.188204	-2.72048
Tbc1d19	Immune_cells	-0.814573	4.70457	-3.33068	0.0011023	0.189306	-1.1648
6230400D17Rik	Immune_cells	-1.0642	3.33074	-3.32859	0.00110982	0.189306	-1.01205
Mettl4	Immune_cells	1.1848	3.63174	3.32446	0.00112452	0.189306	-1.05766
Rnf11	Immune_cells	-0.431169	6.8891	-3.32409	0.00112597	0.189306	-0.957335
Scrn3	Immune_cells	-0.919563	4.20689	-3.33347	0.00109145	0.189306	-1.12773
Gm29054	Somatotrophs	-0.938239	0.184707	-2.61363	0.00991369	0.189753	-2.72495
Rpl34	Somatotrophs	-0.566512	9.75556	-2.6129	0.00993488	0.189964	-2.7426
Diaph2	Somatotrophs	0.315523	7.095	2.61237	0.0099494	0.190047	-2.74303
Zfp748	Somatotrophs	-0.698787	2.62213	-2.61153	0.00997302	0.190063	-2.7217
Fkbp7	Somatotrophs	-0.362806	4.5793	-2.61125	0.00998081	0.190063	-2.74701
Rpl10a	Somatotrophs	-0.498501	9.35693	-2.61195	0.00996103	0.190063	-2.74484
Aprt	Somatotrophs	-0.562648	6.03249	-2.61009	0.0100127	0.19024	-2.73035
Lyz2	Somatotrophs	-1.35919	2.97882	-2.60981	0.0100207	0.19024	-2.71124
Armcx5	Somatotrophs	-0.473936	4.18479	-2.61032	0.0100076	0.19024	-2.74708
Cdc37	Somatotrophs	-0.492064	6.51713	-2.60403	0.0101832	0.190482	-2.74928
Nt5dc2	Somatotrophs	-0.724256	3.73037	-2.60437	0.0101752	0.190482	-2.73015
Brk1	Somatotrophs	-0.509284	7.25796	-2.60444	0.0101722	0.190482	-2.75579
Mrps26	Somatotrophs	-0.458228	5.64295	-2.60483	0.0101602	0.190482	-2.76002
Gm19667	Somatotrophs	1.11197	-1.31642	2.6054	0.0101441	0.190482	-2.76019
Smoc1	Somatotrophs	-0.973538	1.77004	-2.60558	0.0101392	0.190482	-2.71633
Tmem134	Somatotrophs	-0.406444	5.89352	-2.60597	0.0101284	0.190482	-2.74245
Hsd11b1	Somatotrophs	-1.3715	2.95517	-2.60607	0.0101264	0.190482	-2.73187
Pus7l	Somatotrophs	-1.01246	1.07483	-2.60611	0.010118	0.190482	-2.74245
Pdzd11	Somatotrophs	-0.455042	5.15392	-2.59409	0.0104686	0.190482	-2.77851
Cd14	Somatotrophs	-1.54951	2.05298	-2.59404	0.0104673	0.190482	-2.75046
Nop10	Somatotrophs	-0.642028	6.84279	-2.60653	0.0101128	0.190482	-2.75513
Gpn2	Somatotrophs	-0.729133	2.70996	-2.60755	0.0100816	0.190482	-2.72326
Thap1	Somatotrophs	-0.37924	3.50115	-2.5946	0.0104535	0.190482	-2.7749
Slc12a5	Somatotrophs	0.564692	2.96061	2.59482	0.0104527	0.190482	-2.79177
Arl6ip1	Somatotrophs	-0.405505	7.87272	-2.59529	0.0104344	0.190482	-2.78076
Bex2	Somatotrophs	-0.576001	7.5044	-2.60357	0.0101956	0.190482	-2.79609
Sh3bgr	Somatotrophs	-0.642265	3.65089	-2.60332	0.0102048	0.190482	-2.72482
Erh	Somatotrophs	-0.469662	5.68524	-2.59514	0.0104385	0.190482	-2.78723
Gm56901	Somatotrophs	-1.06712	1.4457	-2.60312	0.01021	0.190482	-2.73975
Selenow	Somatotrophs	-0.639705	8.46231	-2.59534	0.010433	0.190482	-2.78067
Nox1	Somatotrophs	0.75318	1.71734	2.59616	0.0104089	0.190482	-2.79163
Fem1a	Somatotrophs	-0.494966	3.6876	-2.59653	0.0103968	0.190482	-2.77391
Ppa1	Somatotrophs	-0.355765	6.13556	-2.59694	0.010386	0.190482	-2.79584
Eps15	Somatotrophs	0.322561	5.45826	2.59691	0.0103851	0.190482	-2.80004
Eif1ax	Somatotrophs	-0.398023	5.72911	-2.59723	0.0103777	0.190482	-2.76683
Tmsb10	Somatotrophs	-0.545815	7.9623	-2.59772	0.010364	0.190482	-2.77101
Rnf111	Somatotrophs	0.322006	5.70542	2.59793	0.0103565	0.190482	-2.77831
Csf2rb2	Somatotrophs	-0.815019	-1.28236	-2.60312	0.0102068	0.190482	-2.74352
Cnih1	Somatotrophs	-0.344035	5.21403	-2.59358	0.0104838	0.190482	-2.77827
Rps15a	Somatotrophs	-0.778333	9.94444	-2.59865	0.0103369	0.190482	-2.7753
Ndufs5	Somatotrophs	-0.546078	7.56941	-2.59933	0.0103172	0.190482	-2.77636
Aga	Somatotrophs	-0.55921	6.05168	-2.59941	0.0103149	0.190482	-2.78742
Elof1	Somatotrophs	-0.491714	6.36067	-2.59946	0.0103139	0.190482	-2.7773
Tln1	Somatotrophs	-0.316808	6.34773	-2.60027	0.0102903	0.190482	-2.75925
Rrs1	Somatotrophs	-0.480519	3.99781	-2.60065	0.0102799	0.190482	-2.73653
Ndufs7	Somatotrophs	-0.587913	6.98455	-2.60144	0.0102569	0.190482	-2.76598
Eif3b	Somatotrophs	-0.35893	5.32024	-2.60263	0.0102286	0.190482	-2.7549
M6pr	Somatotrophs	-0.271927	5.93435	-2.59859	0.0103387	0.190482	-2.76161
Sec23b	Somatotrophs	-0.254263	5.48819	-2.5935	0.0104849	0.190482	-2.81657
Calm2	Somatotrophs	-0.295274	9.14516	-2.59466	0.0104524	0.190482	-2.78444
Rgs2	Somatotrophs	-0.697705	6.83572	-2.59279	0.0105039	0.190482	-2.77988
Rheb	Somatotrophs	-0.31622	7.75736	-2.59151	0.0105438	0.190482	-2.79167
Ckb	Somatotrophs	-0.475439	7.6546	-2.59168	0.0105393	0.190482	-2.78885
Fads1	Somatotrophs	-0.362767	4.5252	-2.59302	0.0105015	0.190482	-2.81948
Msto1	Somatotrophs	-0.776823	2.78277	-2.59203	0.010526	0.190482	-2.74894
Erp29	Somatotrophs	-0.39614	7.36419	-2.59216	0.0105246	0.190482	-2.7863
Dmac1	Somatotrophs	-0.579931	4.96825	-2.59202	0.010529	0.190482	-2.75395
Mrps14	Somatotrophs	-0.612455	6.50791	-2.59089	0.0105619	0.19059	-2.78042
Sap30l	Somatotrophs	-0.507155	5.50183	-2.59058	0.0105702	0.19059	-2.7723
Ppfia2	Somatotrophs	0.489778	6.76296	2.59008	0.0105848	0.190669	-2.82751
Eif4a2	Somatotrophs	-0.32081	7.9498	-2.58767	0.0106562	0.191034	-2.80165
Gm44662	Somatotrophs	1.20297	-0.700786	2.58757	0.0106557	0.191034	-2.79934
Gm13375	Somatotrophs	-0.699627	1.99019	-2.58775	0.0106537	0.191034	-2.78936
Chd3	Somatotrophs	-0.422295	5.46879	-2.58815	0.0106447	0.191034	-2.75508
Napa	Somatotrophs	-0.359326	6.27318	-2.58893	0.0106205	0.191034	-2.78661
Ccdc7a	Somatotrophs	0.918139	1.13294	2.58732	0.0106674	0.19105	-2.81748
Ctf1	Somatotrophs	-0.864813	2.92926	-2.58461	0.0107459	0.191255	-2.76201
Fbxo22	Somatotrophs	-0.448895	4.94313	-2.58386	0.0107692	0.191255	-2.78482
Snx17	Somatotrophs	-0.453613	5.68661	-2.58374	0.0107737	0.191255	-2.78912
Mettl25	Somatotrophs	0.285902	4.72368	2.58357	0.0107786	0.191255	-2.83905
Cdv3	Somatotrophs	-0.257203	6.41832	-2.58348	0.0107813	0.191255	-2.81124
Ssrp1	Somatotrophs	-0.299804	5.706	-2.58568	0.0107114	0.191255	-2.81116
Ap2s1	Somatotrophs	-0.486555	6.22958	-2.58528	0.0107281	0.191255	-2.78631
Ldhd	Somatotrophs	-0.602073	2.68582	-2.58418	0.0107328	0.191255	-2.79518
Trappc1	Somatotrophs	-0.405096	5.32761	-2.58432	0.0107559	0.191255	-2.80346
Gm49361	Somatotrophs	1.2111	0.132731	2.58458	0.0107459	0.191255	-2.79524
Tagln3	Somatotrophs	-1.1427	1.18455	-2.58284	0.010799	0.191388	-2.76314
Nrbf2	Somatotrophs	-0.318056	4.84183	-2.57921	0.0109081	0.191437	-2.81561
Mrps34	Somatotrophs	-0.543621	5.66709	-2.58091	0.0108577	0.191437	-2.80026
Ggh	Somatotrophs	-0.526301	5.5507	-2.57874	0.0109234	0.191437	-2.78569
Grm1	Somatotrophs	1.60681	-0.0374531	2.58005	0.0108563	0.191437	-2.79682
Zc3h12b	Somatotrophs	0.312938	5.33737	2.58117	0.0108503	0.191437	-2.8509
Ralgapa2	Somatotrophs	0.3099	6.421	2.58117	0.0108503	0.191437	-2.83958
Ubl5	Somatotrophs	-0.629934	7.84998	-2.58129	0.0108468	0.191437	-2.81075
Tmem106c	Somatotrophs	-0.416471	5.00614	-2.58043	0.0108721	0.191437	-2.82299
Ptma	Somatotrophs	-0.3138	10.0682	-2.57842	0.0109332	0.191437	-2.82456
Psmb2	Somatotrophs	-0.48785	7.84389	-2.57562	0.0110179	0.191437	-2.82679
C1qc	Somatotrophs	-1.41916	2.67223	-2.57743	0.0109634	0.191437	-2.78092
Mphosph6	Somatotrophs	-0.41205	4.82468	-2.57548	0.0110224	0.191437	-2.83521
Pfas	Somatotrophs	0.649499	2.90843	2.57461	0.0110502	0.191437	-2.83812
Mpv17	Somatotrophs	-0.314333	4.91778	-2.57416	0.0110614	0.191437	-2.83311
Tektip1	Somatotrophs	-1.17165	0.379496	-2.57403	0.0110623	0.191437	-2.82429
Stoml2	Somatotrophs	-0.58573	4.85457	-2.57397	0.0110674	0.191437	-2.79615
Mcts2	Somatotrophs	-0.718362	3.59565	-2.57367	0.0110774	0.191437	-2.79223
Prelid1	Somatotrophs	-0.41135	5.93322	-2.57349	0.0110829	0.191437	-2.81377
Fkbp1b	Somatotrophs	-0.982959	1.38234	-2.57315	0.011094	0.191437	-2.78322
Psmd1	Somatotrophs	-0.259359	6.53204	-2.57285	0.0111019	0.191437	-2.83066
Cplx2	Somatotrophs	0.394842	5.45774	2.57233	0.0111187	0.191437	-2.87925
Metrnl	Somatotrophs	-0.886096	3.56957	-2.57222	0.0111188	0.191437	-2.78527
Cryba4	Somatotrophs	-1.0372	-0.284807	-2.57226	0.0111198	0.191437	-2.79008
Ccdc170	Somatotrophs	1.29411	0.145017	2.57611	0.0110055	0.191437	-2.82247
Anp32e	Somatotrophs	-0.338569	6.14325	-2.57636	0.010996	0.191437	-2.81905
Tmed10	Somatotrophs	-0.288424	8.19158	-2.57643	0.0109932	0.191437	-2.82585
Cactin	Somatotrophs	-0.536149	3.30015	-2.5767	0.0109819	0.191437	-2.78536
Mybbp1a	Somatotrophs	-0.271312	4.92792	-2.57599	0.0110066	0.191437	-2.83351
Rpl30	Somatotrophs	-0.748916	10.0377	-2.57753	0.01096	0.191437	-2.82268
9630028H03Rik	Somatotrophs	0.770194	2.23717	2.5716	0.0111409	0.191624	-2.87564
Idh2	Somatotrophs	-0.492945	5.0265	-2.56519	0.011339	0.193021	-2.82158
Ndufa1	Somatotrophs	-0.687516	7.22018	-2.56433	0.011366	0.193021	-2.84793
Tm7sf3	Somatotrophs	-0.329976	4.70047	-2.56486	0.01135	0.193021	-2.84703
Lhfpl3	Somatotrophs	0.667846	5.78734	2.56487	0.0113495	0.193021	-2.93108
Celsr1	Somatotrophs	-1.20054	0.959789	-2.56519	0.0113393	0.193021	-2.80053
Ptpn1	Somatotrophs	-0.321799	7.16112	-2.56599	0.0113143	0.193021	-2.84887
Zfp354b	Somatotrophs	-0.763316	1.85287	-2.56612	0.011309	0.193021	-2.82417
Scg2	Somatotrophs	-0.964639	8.61642	-2.5669	0.0112828	0.193021	-2.87734
Bacc1	Somatotrophs	-0.611576	3.69221	-2.56727	0.0112746	0.193021	-2.80017
Ccdc59	Somatotrophs	-0.317062	6.17465	-2.56771	0.0112612	0.193021	-2.84396
Tex9	Somatotrophs	0.41251	3.99184	2.5684	0.0112447	0.193021	-2.86517
Mrps33	Somatotrophs	-0.471975	7.04513	-2.5643	0.0113669	0.193021	-2.85116
Rbx1	Somatotrophs	-0.509648	7.66533	-2.56613	0.01131	0.193021	-2.84605
Zfp622	Somatotrophs	-0.389138	5.41422	-2.56176	0.0114435	0.193158	-2.83599
Trappc6a	Somatotrophs	-0.516311	5.25616	-2.5608	0.0114765	0.193158	-2.83471
Lrrc7	Somatotrophs	0.627571	4.58682	2.56076	0.0114785	0.193158	-2.97091
Iigp1	Somatotrophs	-1.53153	3.61714	-2.56083	0.0114764	0.193158	-2.81985
Mbd5	Somatotrophs	0.279589	7.56078	2.56121	0.0114642	0.193158	-2.86584
Tbc1d32	Somatotrophs	0.28035	5.16587	2.56139	0.0114588	0.193158	-2.89319
Dapl1	Somatotrophs	-0.624447	3.17499	-2.56143	0.0114584	0.193158	-3.02929
Mxd4	Somatotrophs	-0.349387	6.73905	-2.56186	0.011445	0.193158	-2.857
Fam228a	Somatotrophs	1.07645	-0.585741	2.56224	0.0114268	0.193158	-2.8533
Sec61g	Somatotrophs	-0.713078	8.20136	-2.56195	0.0114407	0.193158	-2.85904
Hif1an	Somatotrophs	-0.502821	3.69303	-2.56045	0.011493	0.193228	-2.84077
Ly6a	Somatotrophs	-1.36597	3.92657	-2.5585	0.0115497	0.193399	-2.8142
Plppr4	Somatotrophs	0.551981	3.46247	2.55854	0.0115491	0.193399	-2.9174
Nupr1	Somatotrophs	-1.62303	2.94404	-2.55859	0.0115459	0.193399	-2.84167
Chchd2	Somatotrophs	-0.70751	9.60534	-2.55834	0.011555	0.193399	-2.86704
Akr7a5	Somatotrophs	-0.538453	4.98781	-2.55892	0.0115361	0.193399	-2.84336
Mthfsd	Somatotrophs	-0.605862	3.32566	-2.55643	0.0116234	0.193894	-2.85231
Rpl9	Somatotrophs	-0.680138	6.51101	-2.55584	0.011635	0.193894	-2.86417
Use1	Somatotrophs	-0.424155	6.48889	-2.5568	0.0116053	0.193894	-2.87453
Rnf103	Somatotrophs	-0.32378	5.131	-2.55546	0.0116469	0.193894	-2.87774
E130307A14Rik	Somatotrophs	0.30158	5.11467	2.55558	0.0116425	0.193894	-2.89221
Rpl36	Somatotrophs	-0.589261	9.39512	-2.55445	0.0116793	0.194086	-2.87393
Chrm3	Immune_cells	2.26144	3.82713	3.3134	0.00116525	0.194159	-1.07814
Mrpl12	Somatotrophs	-0.436117	5.46561	-2.55339	0.011713	0.194256	-2.86463
Bex1	Somatotrophs	-0.595472	6.871	-2.55322	0.0117182	0.194256	-2.91163
Slirp	Somatotrophs	-0.394146	5.69115	-2.55315	0.0117207	0.194256	-2.8756
Frmpd1	Somatotrophs	0.503875	2.66058	2.55202	0.0117564	0.194368	-2.91013
Ruvbl1	Somatotrophs	-0.333781	4.85735	-2.55237	0.0117457	0.194368	-2.87123
P3h4	Somatotrophs	-0.65366	4.6737	-2.55195	0.0117587	0.194368	-2.84372
Sntb1	Somatotrophs	0.594669	5.6046	2.55143	0.0117757	0.194477	-2.89994
Pmm1	Somatotrophs	-0.489283	5.01888	-2.54856	0.0118694	0.195678	-2.88033
Cbr1	Somatotrophs	-0.469378	5.42516	-2.54888	0.0118591	0.195678	-2.87337
Arpc1b	Somatotrophs	-0.620946	5.11935	-2.5467	0.0119309	0.196172	-2.84075
Dhcr24	Somatotrophs	-0.711345	2.32871	-2.54661	0.01193	0.196172	-2.88771
A430005L14Rik	Somatotrophs	-0.470055	4.82635	-2.54674	0.011928	0.196172	-2.89395
2310030G06Rik	Somatotrophs	-0.460939	3.63762	-2.54569	0.0119635	0.196362	-2.90914
Wdr82	Somatotrophs	0.295512	4.83208	2.54566	0.0119635	0.196362	-2.88646
Morf4l2	Somatotrophs	-0.275616	7.86617	-2.54504	0.0119827	0.196504	-2.90027
Ndufs6	Somatotrophs	-0.493533	6.68069	-2.54412	0.0120142	0.196847	-2.89162
Pfn2	Somatotrophs	-0.344179	5.11166	-2.54372	0.0120281	0.196902	-2.90971
Trip6	Somatotrophs	-1.03796	1.81632	-2.54313	0.012041	0.196941	-2.84471
Tctn1	Immune_cells	1.04691	2.79728	3.30665	0.00119271	0.196977	-1.04222
4833407H14Rik	Immune_cells	1.52713	-1.42852	3.30386	0.00120383	0.19707	-1.01044
Vps13a	Somatotrophs	0.32339	6.69612	2.5425	0.0120673	0.197198	-2.91001
Kcnab1	Somatotrophs	0.607349	4.3323	2.54128	0.0121083	0.197695	-3.0366
Gstm5	Somatotrophs	-0.556019	5.68916	-2.54034	0.0121392	0.198026	-2.89574
Tmem42	Somatotrophs	-0.477983	4.61765	-2.53992	0.0121531	0.198079	-2.91115
Ndufc1	Somatotrophs	-0.646737	7.04951	-2.53909	0.0121809	0.198359	-2.90157
8430419K02Rik	Gonadotrophs	-2.10967	-1.10909	-3.70783	0.000298058	0.198656	0.00410357
Ccdc124	Somatotrophs	-0.488873	5.3658	-2.53728	0.0122415	0.199172	-2.86845
Clptm1l	Somatotrophs	-0.3728	5.19095	-2.5363	0.0122728	0.199345	-2.89826
Pfdn4	Somatotrophs	-0.50246	4.41895	-2.53631	0.0122735	0.199345	-2.87452
Coasy	Somatotrophs	-0.413991	4.41951	-2.53585	0.0122866	0.199384	-2.90161
Jmjd8	Somatotrophs	-0.361886	4.00192	-2.53519	0.0123092	0.199404	-2.88423
Mrpl34	Somatotrophs	-0.670721	5.77043	-2.53539	0.0123041	0.199404	-2.88299
Ccdc78	Stem_cells	-1.53799	-0.465391	-3.14126	0.0020428	0.199595	-1.46051
Haghl	Somatotrophs	-0.639267	4.24293	-2.53401	0.0123506	0.199903	-2.87819
Polk	Somatotrophs	0.332639	4.25125	2.53312	0.0123815	0.200228	-2.95196
2310047K21Rik	Immune_cells	-1.35232	2.31764	-3.29454	0.00124129	0.200275	-1.06064
Zfp334	Immune_cells	1.24485	2.70046	3.29126	0.0012554	0.200275	-1.11782
Pdgfd	Immune_cells	1.77386	5.35166	3.29119	0.00125561	0.200275	-1.49657
Ap2m1	Somatotrophs	-0.303471	6.23138	-2.53262	0.0123971	0.200307	-2.92059
Ccdc146	Stem_cells	-1.38015	0.546155	-3.13756	0.00206533	0.200746	-1.49714
Platr3	Thyrotrophs	-2.46897	-1.14192	-3.7475	0.000258182	0.200758	0.167643
Thyn1	Somatotrophs	-0.453313	5.33534	-2.53106	0.0124502	0.20099	-2.97013
Dhrs7	Somatotrophs	-0.453755	5.96759	-2.52987	0.0124912	0.201479	-2.93502
Wnt4	Somatotrophs	-1.21722	1.90819	-2.52925	0.0125161	0.201707	-2.87737
Mt2	Somatotrophs	-0.841132	7.27804	-2.5238	0.012697	0.202189	-2.97211
Tcim	Somatotrophs	-1.59421	4.16516	-2.52744	0.0125776	0.202189	-2.88318
Bop1	Somatotrophs	-0.512737	3.54925	-2.52348	0.0127044	0.202189	-2.91156
Ppp2r5d	Somatotrophs	-0.515352	3.41967	-2.52346	0.0127144	0.202189	-2.91504
D730003I15Rik	Somatotrophs	-0.524477	4.39716	-2.52302	0.0127266	0.202189	-2.93633
Cebpg	Somatotrophs	-0.305049	5.46606	-2.52264	0.0127405	0.202189	-2.92618
Uqcrc1	Somatotrophs	-0.267463	5.86294	-2.52242	0.0127469	0.202189	-2.93346
Cflar	Somatotrophs	-0.256441	6.33792	-2.524	0.0126934	0.202189	-2.93102
Trps1	Somatotrophs	0.406589	7.15948	2.52394	0.0126945	0.202189	-2.96092
Park7	Somatotrophs	-0.72346	7.75543	-2.52401	0.012692	0.202189	-2.93866
Gale	Somatotrophs	-0.820197	2.72387	-2.52226	0.0127519	0.202189	-2.91732
Gm11423	Somatotrophs	-0.618927	2.67204	-2.5247	0.0126688	0.202189	-2.94089
Gpr158	Somatotrophs	0.610384	5.32502	2.5251	0.0126531	0.202189	-2.99374
Ctnnd2	Somatotrophs	0.393951	7.47448	2.52517	0.0126515	0.202189	-2.97158
Adgrg2	Somatotrophs	-1.02751	0.556935	-2.52526	0.0126456	0.202189	-2.89309
Ncbp2as2	Somatotrophs	-0.603926	6.40749	-2.52542	0.0126436	0.202189	-2.91615
Hsp90ab1	Somatotrophs	-0.564264	10.6771	-2.52606	0.0126219	0.202189	-2.94097
Rps18-ps6	Somatotrophs	-0.870916	4.95048	-2.5263	0.0126137	0.202189	-2.95037
Stag1	Somatotrophs	0.360312	7.45655	2.52447	0.0126759	0.202189	-2.94119
Ndufb7	Somatotrophs	-0.58646	7.04854	-2.5186	0.0128798	0.202839	-2.9446
Sfr1	Somatotrophs	-0.463338	7.52949	-2.51866	0.012878	0.202839	-2.95515
Ptprn	Somatotrophs	-0.502704	5.95396	-2.51888	0.0128668	0.202839	-3.01141
Trir	Somatotrophs	-0.416747	7.1636	-2.51908	0.0128632	0.202839	-2.94972
Tspear	Somatotrophs	1.00427	0.507512	2.51972	0.0128343	0.202839	-2.93413
Phb1	Somatotrophs	-0.387961	4.83658	-2.52013	0.0128268	0.202839	-2.9267
ENSMUSG00000121198.1	Somatotrophs	-0.968368	1.36378	-2.52069	0.0128066	0.202839	-2.89509
Gm70432	Somatotrophs	-0.554957	3.37158	-2.51883	0.0128727	0.202839	-2.94847
Gm32633	Stem_cells	-1.3451	0.708674	-3.13297	0.00209806	0.202871	-1.46192
Coa3	Somatotrophs	-0.599067	6.39958	-2.518	0.012901	0.202955	-2.93984
Pttg1ip	Somatotrophs	-0.338823	6.10893	-2.51486	0.0130119	0.202955	-2.9416
Rab3a	Somatotrophs	-0.413058	5.3168	-2.51504	0.0130047	0.202955	-2.9849
Tmem11	Somatotrophs	-0.556281	5.20974	-2.51541	0.0129947	0.202955	-2.92463
Cct8	Somatotrophs	-0.394661	6.70453	-2.51551	0.012988	0.202955	-2.95856
Elob	Somatotrophs	-0.531296	8.08076	-2.5157	0.012982	0.202955	-2.95786
Ppp1r11	Somatotrophs	-0.486336	6.59941	-2.51572	0.0129813	0.202955	-2.95066
Cdkn2aipnl	Somatotrophs	-0.449154	3.96536	-2.516	0.0129709	0.202955	-2.92816
Eif2s3x	Somatotrophs	-0.292816	4.98069	-2.51614	0.0129668	0.202955	-2.96617
Spg21	Somatotrophs	-0.274117	5.37951	-2.51685	0.0129411	0.202955	-2.95401
Mrpl33	Somatotrophs	-0.615802	6.4357	-2.51469	0.0130177	0.202955	-2.94656
Ube2q1	Somatotrophs	-0.293066	5.80428	-2.51466	0.0130187	0.202955	-2.95535
Vwa8	Somatotrophs	0.268361	6.45168	2.51438	0.0130286	0.202955	-2.98785
Rhobtb3	Immune_cells	1.26171	4.07485	3.27712	0.00131527	0.203508	-1.41955
Rgs18	Immune_cells	1.23126	-1.63925	3.27628	0.00131865	0.203508	-1.09737
Nhsl1	Immune_cells	1.62383	3.84258	3.27291	0.00133362	0.203508	-1.40452
Chil3	Immune_cells	1.46629	-1.54136	3.27104	0.00134131	0.203508	-1.17899
Gm43065	Immune_cells	1.00348	-1.51454	3.27869	0.00130809	0.203508	-1.10782
Tmem17	Immune_cells	-1.44209	2.88407	-3.27151	0.00133981	0.203508	-1.18421
Gm57245	Immune_cells	1.47669	1.4513	3.26832	0.00135425	0.203815	-1.09634
Rnf113a2	Somatotrophs	-0.371778	4.65584	-2.51028	0.0131732	0.20457	-2.97685
Gm57314	Somatotrophs	1.0081	-1.3324	2.51029	0.0131735	0.20457	-2.97177
Mapre1	Somatotrophs	-0.300963	6.55294	-2.51026	0.0131762	0.20457	-2.95676
Ndufb3	Somatotrophs	-0.715515	7.12948	-2.51057	0.0131637	0.20457	-2.96335
Blcap	Somatotrophs	0.400664	5.9339	2.50943	0.0132035	0.204755	-3.02323
Pdcd5	Somatotrophs	-0.413584	6.60432	-2.50927	0.01321	0.204755	-2.96439
Cplane1	Somatotrophs	0.274908	6.25928	2.50681	0.0132985	0.204766	-3.00525
Gm28375	Somatotrophs	0.601684	3.16041	2.50531	0.0133534	0.204766	-3.0193
Yrdc	Somatotrophs	-0.544818	5.2426	-2.50534	0.0133512	0.204766	-2.95543
Ptchd4	Somatotrophs	1.3873	0.467817	2.5054	0.0133487	0.204766	-3.00201
Sv2b	Somatotrophs	0.643813	2.82469	2.50556	0.0133452	0.204766	-3.04049
Mga	Somatotrophs	0.261753	6.66083	2.50626	0.0133174	0.204766	-2.99175
Chmp2a	Somatotrophs	-0.427481	7.22424	-2.50656	0.0133076	0.204766	-2.97794
Uqcrc2	Somatotrophs	-0.406568	6.40824	-2.50711	0.0132872	0.204766	-2.97485
H2-Q1	Somatotrophs	1.19804	-1.14963	2.50743	0.0132768	0.204766	-2.98598
Stat1	Somatotrophs	-0.631305	4.10287	-2.50783	0.0132615	0.204766	-2.93348
Selenoh	Somatotrophs	-0.668716	5.49774	-2.50792	0.0132584	0.204766	-2.94121
Atp5pf	Somatotrophs	-0.550167	8.33673	-2.50819	0.0132488	0.204766	-2.97657
Csk	Somatotrophs	-0.505578	4.00593	-2.50831	0.0132476	0.204766	-2.92041
Sfxn3	Immune_cells	1.13729	3.03493	3.26186	0.00138259	0.204777	-1.13192
Sptbn5	Immune_cells	1.55424	-0.492946	3.26226	0.00138009	0.204777	-1.11395
Itk	Immune_cells	1.04674	-0.277368	3.25916	0.00139444	0.204905	-1.45063
Rsrp1	Somatotrophs	-0.34436	8.4657	-2.50419	0.0133936	0.205118	-2.98416
Mrps7	Somatotrophs	-0.422083	5.31834	-2.50405	0.0133983	0.205118	-2.96463
Prdx3	Somatotrophs	-0.395214	4.63019	-2.50316	0.0134309	0.205449	-2.95057
Vac14	Somatotrophs	-0.366552	3.57984	-2.50202	0.0134715	0.205826	-2.95997
Gprc5b	Somatotrophs	-0.919582	2.09425	-2.50078	0.0135142	0.205826	-2.9318
Anks3	Somatotrophs	0.295678	4.57961	2.49993	0.0135458	0.205826	-2.99701
Kdelr3	Somatotrophs	-0.71104	2.40248	-2.50068	0.0135191	0.205826	-3.06718
Sptlc1	Somatotrophs	-0.316186	4.41132	-2.49994	0.01355	0.205826	-2.97621
Ndufb2	Somatotrophs	-0.392047	6.57825	-2.49395	0.0137689	0.205826	-3.012
Thada	Somatotrophs	0.272246	5.91726	2.49139	0.0138646	0.205826	-3.02668
Timp1	Somatotrophs	-1.29062	1.71812	-2.4916	0.0138556	0.205826	-2.95045
Cstb	Somatotrophs	-0.537655	6.57149	-2.49208	0.0138381	0.205826	-3.00119
Tmem141	Somatotrophs	-0.550866	4.6791	-2.4922	0.0138342	0.205826	-2.97258
Gpsm3	Somatotrophs	-1.00722	1.07359	-2.49276	0.0138121	0.205826	-2.94889
Atp6v1g1	Somatotrophs	-0.401135	8.44165	-2.49287	0.0138087	0.205826	-3.00945
Psmc6	Somatotrophs	-0.294619	6.52141	-2.49709	0.0136529	0.205826	-2.99842
Rpl37a	Somatotrophs	-0.704442	9.81163	-2.49082	0.0138859	0.205826	-3.01411
Hint2	Somatotrophs	-0.661376	6.23492	-2.49417	0.0137604	0.205826	-3.00507
Polr1f	Somatotrophs	-0.313071	5.17199	-2.49463	0.0137437	0.205826	-2.98187
Vps29	Somatotrophs	-0.441751	6.42902	-2.4951	0.0137264	0.205826	-2.99317
Ndufa6	Somatotrophs	-0.584423	7.34174	-2.49518	0.0137229	0.205826	-3.00196
Smg8	Somatotrophs	-0.9325	1.8879	-2.49529	0.0137144	0.205826	-2.98304
Emc4	Somatotrophs	-0.381179	5.34264	-2.49551	0.0137107	0.205826	-2.98878
Uap1l1	Somatotrophs	-0.617788	3.08296	-2.49571	0.0137031	0.205826	-2.97229
Dazap2	Somatotrophs	-0.33673	5.94015	-2.49629	0.0136819	0.205826	-2.97027
Gtf2a1	Somatotrophs	0.487736	5.48109	2.49453	0.0137466	0.205826	-3.01794
Ranbp6	Somatotrophs	-0.669994	2.98334	-2.49091	0.0138866	0.205826	-2.98121
Gm28905	Somatotrophs	0.627978	4.28073	2.49078	0.0138874	0.205826	-3.12207
Dpysl2	Somatotrophs	0.542635	6.4735	2.49058	0.0138941	0.205826	-3.02666
1810019N24Rik	Somatotrophs	1.09134	0.189409	2.49742	0.0136393	0.205826	-2.99964
Gm56859	Somatotrophs	-0.566319	2.36411	-2.49781	0.0136268	0.205826	-3.0058
Inpp4a	Somatotrophs	0.425511	5.43518	2.49785	0.0136248	0.205826	-3.03905
Mrpl47	Somatotrophs	-0.669972	3.15229	-2.49844	0.0136041	0.205826	-2.95972
Rps27a	Somatotrophs	-1.29623	10.537	-2.49855	0.013599	0.205826	-2.99722
Lamtor4	Somatotrophs	-0.525647	6.74746	-2.49864	0.0135959	0.205826	-2.98993
Arf1	Somatotrophs	-0.335577	7.86609	-2.49879	0.0135906	0.205826	-2.99514
Pdrg1	Somatotrophs	-0.408946	5.57095	-2.49946	0.0135661	0.205826	-2.97885
Naxd	Somatotrophs	-0.370009	5.86276	-2.49645	0.0136762	0.205826	-2.99737
Jakmip2	Somatotrophs	0.446227	4.22185	2.497	0.013654	0.205826	-3.04815
Rreb1	Somatotrophs	0.352584	6.46406	2.49053	0.0138967	0.205826	-3.01373
Rps28	Somatotrophs	-0.670061	9.00775	-2.49641	0.0136781	0.205826	-3.00127
Gm49776	Immune_cells	1.47568	0.297587	3.25092	0.0014345	0.206013	-1.15102
L3mbtl2	Immune_cells	0.951951	3.1274	3.24878	0.00144059	0.206013	-1.16613
Pced1b	Immune_cells	1.02389	5.43989	3.2483	0.00144613	0.206013	-1.21738
Bbs10	Immune_cells	-1.48544	1.45244	-3.25265	0.00142532	0.206013	-1.14012
Nthl1	Somatotrophs	-0.912738	2.1174	-2.48922	0.0139418	0.206329	-2.97598
Ldlrad1	Stem_cells	-1.491	-1.26768	-3.12584	0.00214537	0.206376	-1.49463
Gm57038	Thyrotrophs	2.19284	-1.14075	3.72814	0.000276936	0.206727	0.0621478
Gm31374	Somatotrophs	1.07315	0.0156179	2.48822	0.0139826	0.206769	-2.99072
Rnf20	Somatotrophs	-0.25488	5.60901	-2.48751	0.0140097	0.206843	-3.02675
Dxo	Somatotrophs	-0.500906	3.8225	-2.48766	0.0140035	0.206843	-2.99716
Gm13031	Somatotrophs	-1.05962	-0.494899	-2.4845	0.0141221	0.207028	-3.0263
Hspa8	Somatotrophs	-0.505982	10.3142	-2.48471	0.014115	0.207028	-3.03039
Trappc2	Somatotrophs	-0.468153	4.06129	-2.48486	0.0141086	0.207028	-3.0173
Nudt18	Somatotrophs	-0.51695	4.09751	-2.4852	0.0140959	0.207028	-3.00249
Ciao1	Somatotrophs	-0.457984	4.25497	-2.48528	0.014094	0.207028	-3.00648
Scd3	Somatotrophs	-0.932946	0.98255	-2.48596	0.0140673	0.207028	-2.9923
Cga	Somatotrophs	-2.23012	7.32424	-2.48635	0.0140503	0.207028	-3.09004
Gm50092	Somatotrophs	1.11186	-1.06498	2.4866	0.0140428	0.207028	-3.02126
Pigl	Immune_cells	-1.118	3.06782	-3.24413	0.00146525	0.207155	-1.25311
AU022252	Somatotrophs	-0.476912	3.46164	-2.48293	0.0141842	0.207452	-3.00301
Tigd2	Somatotrophs	-0.383284	5.65749	-2.48296	0.0141831	0.207452	-3.03105
Cks1b	Somatotrophs	-0.695341	3.96115	-2.48288	0.0141844	0.207452	-3.00285
Phf11a	Immune_cells	0.975028	-1.42098	3.24117	0.00147932	0.207572	-1.25872
Foxo3	Somatotrophs	0.460323	5.81904	2.48178	0.0142276	0.207834	-3.04786
Rer1	Somatotrophs	-0.409828	6.59367	-2.48164	0.0142328	0.207834	-3.02982
Tmem70	Somatotrophs	-0.406649	4.95676	-2.4807	0.014269	0.208201	-3.02172
Aatk	Immune_cells	1.35393	3.47327	3.23712	0.00149981	0.208877	-1.27208
Tnfrsf25	Thyrotrophs	2.62454	-0.148633	3.71398	0.000291174	0.208996	0.0422208
Sap30bp	Somatotrophs	-0.303378	4.70507	-2.47848	0.0143566	0.209091	-3.02312
Akt3	Somatotrophs	0.347023	7.42789	2.47839	0.0143574	0.209091	-3.05138
Mrpl11	Somatotrophs	-0.485847	5.58168	-2.47815	0.0143666	0.209091	-3.02565
Cacna1d	Somatotrophs	0.340198	7.47019	2.47786	0.0143749	0.209091	-3.06245
Hmgb3	Somatotrophs	-0.622051	4.46373	-2.47744	0.0143946	0.209215	-2.98848
Zbed5	Somatotrophs	-0.74575	2.27815	-2.47459	0.0145064	0.20952	-3.02122
Trafd1	Somatotrophs	0.319177	5.77493	2.4744	0.0145106	0.20952	-3.06464
Nol11	Somatotrophs	-0.287088	5.05825	-2.47478	0.0144961	0.20952	-3.0392
Mmp15	Somatotrophs	-0.815767	2.76712	-2.47487	0.0144933	0.20952	-2.98365
Man2b1	Somatotrophs	-0.499107	4.44729	-2.47348	0.0145503	0.20952	-2.98885
Atp6v1e1	Somatotrophs	-0.28064	6.92676	-2.47457	0.0145057	0.20952	-3.04489
Med29	Somatotrophs	-0.432478	5.56415	-2.47367	0.0145402	0.20952	-3.04235
Ube2e2	Somatotrophs	0.317748	7.72168	2.47591	0.0144534	0.20952	-3.05914
Itpr1	Somatotrophs	0.302656	7.19109	2.47584	0.0144561	0.20952	-3.05978
Dmrta2os	Somatotrophs	-0.887875	1.4259	-2.47487	0.0144919	0.20952	-2.98497
Rpusd4	Somatotrophs	-0.604635	3.03062	-2.47367	0.0145405	0.20952	-3.01345
Tsr3	Somatotrophs	-0.53623	4.7312	-2.47385	0.0145332	0.20952	-3.03769
Cxcl1	Somatotrophs	-1.3084	3.03132	-2.47254	0.0145844	0.209531	-3.01081
Bst2	Somatotrophs	-1.07069	5.05167	-2.4728	0.0145758	0.209531	-2.98756
Snrpb	Somatotrophs	-0.395092	7.28589	-2.47253	0.0145848	0.209531	-3.04727
Dlst	Somatotrophs	-0.278554	5.13481	-2.47197	0.0146091	0.209719	-3.05096
Asgr1	Gonadotrophs	-1.85982	-0.112237	-3.68284	0.000325965	0.209764	-0.0805016
Lyar	Somatotrophs	-0.459819	4.76002	-2.47148	0.014626	0.2098	-3.02274
Gm19391	Somatotrophs	-0.812997	2.00455	-2.46995	0.0146871	0.210093	-3.03079
Cwc15	Somatotrophs	-0.361079	6.48371	-2.46985	0.0146905	0.210093	-3.04898
Krtcap3	Somatotrophs	-0.627572	4.04785	-2.4698	0.0146918	0.210093	-3.03251
Mvb12a	Somatotrophs	-0.36807	5.24219	-2.46981	0.014692	0.210093	-3.05041
Rad9b	Somatotrophs	0.542344	3.55718	2.46958	0.0147027	0.210093	-3.0627
Smim36	Somatotrophs	-0.566509	3.93063	-2.46873	0.0147349	0.210151	-3.1186
Inafm1	Somatotrophs	-0.529148	4.93659	-2.46858	0.0147394	0.210151	-3.05257
Osbpl1a	Somatotrophs	0.263622	5.22947	2.46866	0.0147405	0.210151	-3.08961
ENSMUSG00000096923.2	Somatotrophs	0.976686	0.00333732	2.46757	0.0147802	0.210235	-3.05554
Timm13	Somatotrophs	-0.670291	7.00791	-2.46812	0.0147588	0.210235	-3.05214
Palld	Somatotrophs	-1.068	3.66207	-2.46741	0.0147802	0.210235	-3.01342
Ptk2	Somatotrophs	0.284523	6.35739	2.46672	0.0148139	0.210265	-3.08758
Dis3l2	Somatotrophs	0.281538	6.35721	2.46683	0.0148098	0.210265	-3.07588
Psap	Somatotrophs	-0.300498	8.43243	-2.46523	0.0148724	0.210265	-3.06749
Luzp2	Somatotrophs	1.23779	1.87304	2.46527	0.014872	0.210265	-3.00498
2610029K11Rik	Somatotrophs	-0.645958	3.2027	-2.46533	0.0148679	0.210265	-3.03036
Ube2n	Somatotrophs	-0.273266	6.57593	-2.46587	0.014848	0.210265	-3.05538
Kpna3	Somatotrophs	0.329758	6.03447	2.46587	0.0148469	0.210265	-3.07259
Ing1	Somatotrophs	-0.358066	5.31646	-2.46596	0.0148463	0.210265	-3.05753
Grina	Somatotrophs	-0.264524	5.67209	-2.46358	0.0149067	0.210476	-3.05957
Sparcl1	Somatotrophs	-1.17916	3.64986	-2.46402	0.0149208	0.210476	-3.02635
Dbr1	Somatotrophs	-0.613658	3.4134	-2.46369	0.0149364	0.210476	-3.03505
Fis1	Somatotrophs	-0.354629	7.35287	-2.46346	0.0149437	0.210476	-3.07177
Trim13	Somatotrophs	-0.662945	2.19022	-2.46388	0.0149324	0.210476	-3.03968
Zrsr2	Somatotrophs	-0.477272	5.96838	-2.46241	0.0149866	0.210876	-3.06119
Morn2	Somatotrophs	-0.501441	5.7802	-2.46213	0.0149969	0.210876	-3.10551
Orai3	Somatotrophs	-0.578144	4.35515	-2.46175	0.0150118	0.210876	-3.02735
Tnfsf12	Somatotrophs	-0.700488	3.96775	-2.46164	0.0150174	0.210876	-3.01098
Hmgxb4	Immune_cells	0.49396	4.40994	3.23162	0.00152743	0.211147	-1.19951
Rcor3	Somatotrophs	0.275622	4.56773	2.45873	0.0151314	0.212318	-3.07864
Tubb2a	Somatotrophs	-0.611485	5.74647	-2.45834	0.0151478	0.212388	-3.04097
Nt5dc1	Somatotrophs	0.350226	5.27776	2.45637	0.0152293	0.21263	-3.11156
Mrpl36	Somatotrophs	-0.51475	5.32887	-2.4575	0.0151829	0.21263	-3.05514
Cct6a	Somatotrophs	-0.336433	6.87152	-2.45693	0.0152057	0.21263	-3.09118
S100a1	Somatotrophs	-0.585824	6.0159	-2.45459	0.0153018	0.21263	-3.05647
St14	Somatotrophs	-0.587375	3.25249	-2.45671	0.0152156	0.21263	-3.12585
Gm12840	Somatotrophs	1.34554	0.68117	2.45479	0.0152929	0.21263	-3.05184
Psmg3	Somatotrophs	-0.566747	4.04745	-2.45516	0.0152788	0.21263	-3.03716
Fkbp2	Somatotrophs	-0.714946	7.60177	-2.45522	0.0152763	0.21263	-3.09351
Nr2c2ap	Somatotrophs	-0.467736	4.30699	-2.4556	0.0152608	0.21263	-3.05547
Arhgap1	Somatotrophs	-0.322268	4.47623	-2.45555	0.0152603	0.21263	-3.0789
Rps8	Somatotrophs	-0.711817	10.3971	-2.45657	0.0152218	0.21263	-3.08835
Arhgdia	Somatotrophs	-0.383126	6.59349	-2.45466	0.0152985	0.21263	-3.07488
Bgn	Immune_cells	1.8223	1.14224	3.22442	0.00156318	0.212934	-1.23926
Zfp955b	Immune_cells	1.2293	3.40743	3.22462	0.00156242	0.212934	-1.31087
Mllt10	Somatotrophs	0.359033	7.18867	2.45349	0.0153468	0.213096	-3.09736
Pank3	Stem_cells	-0.408053	4.97394	-3.11432	0.00222701	0.21313	-1.52151
Atp13a1	Somatotrophs	-0.394902	3.80878	-2.45204	0.0153987	0.213379	-3.08169
Rabggtb	Somatotrophs	-0.444516	5.63584	-2.45188	0.0154125	0.213379	-3.09634
Gm54798	Somatotrophs	-1.03489	1.27502	-2.45182	0.0154206	0.213379	-3.05208
Mtch2	Somatotrophs	-0.258769	5.58526	-2.45141	0.0154243	0.213379	-3.09666
Tmem220	Somatotrophs	-0.843019	1.96163	-2.45126	0.0154391	0.213426	-3.05878
Zfp30	Immune_cells	-1.18102	3.76467	-3.2215	0.00157958	0.213609	-1.38101
Pvt1	Somatotrophs	0.624374	4.60686	2.44838	0.0155578	0.213799	-3.18091
4930570B17Rik	Somatotrophs	0.737156	1.57433	2.44834	0.0155567	0.213799	-3.10597
Atp5mk	Somatotrophs	-0.65744	7.63826	-2.44905	0.0155295	0.213799	-3.10414
Rhbdd3	Somatotrophs	-0.727563	2.84652	-2.44854	0.0155568	0.213799	-3.06017
Spns1	Somatotrophs	-0.566415	3.88238	-2.44958	0.0155074	0.213799	-3.05525
Pomt2	Somatotrophs	-0.408121	3.18389	-2.44998	0.0154898	0.213799	-3.10234
Dancr	Somatotrophs	-0.502968	4.04044	-2.44911	0.0155269	0.213799	-3.08196
Glb1	Somatotrophs	-0.262994	4.62175	-2.44861	0.0155478	0.213799	-3.09039
Gm57857	Somatotrophs	-0.456127	5.91076	-2.448	0.0155724	0.213843	-3.13262
ENSMUSG00000072693.3	Somatotrophs	1.07565	-1.3825	2.44728	0.0156014	0.214028	-3.10592
Smdt1	Somatotrophs	-0.74418	7.83717	-2.44715	0.0156088	0.214028	-3.09953
Sh3gl1	Somatotrophs	-0.343109	5.16912	-2.44631	0.0156439	0.214351	-3.1145
Ccser1	Somatotrophs	0.350732	7.74237	2.44257	0.0157992	0.214384	-3.13546
Hmgn1	Somatotrophs	-0.349808	7.91509	-2.44347	0.0157614	0.214384	-3.11949
Tmem258	Somatotrophs	-0.63108	6.3124	-2.4428	0.0157888	0.214384	-3.11201
Polr3k	Somatotrophs	-0.370976	5.25453	-2.44495	0.0156997	0.214384	-3.13003
Klc4	Somatotrophs	-0.547942	3.48757	-2.44249	0.0158071	0.214384	-3.06678
Cited4	Somatotrophs	-1.00987	2.55951	-2.44361	0.0157567	0.214384	-3.04491
Ndufa5	Somatotrophs	-0.727048	6.7881	-2.44255	0.0157999	0.214384	-3.10331
Srsf9	Somatotrophs	-0.411405	6.81965	-2.44373	0.0157506	0.214384	-3.10886
Efs	Somatotrophs	-0.898076	1.61933	-2.44498	0.0156938	0.214384	-3.04745
Sertad4	Somatotrophs	-0.875503	1.79969	-2.44395	0.0157447	0.214384	-3.089
Ssu2	Somatotrophs	0.938474	-1.53886	2.44396	0.0157376	0.214384	-3.11246
Bax	Somatotrophs	-0.511558	6.36816	-2.44428	0.0157279	0.214384	-3.09071
Dr1	Somatotrophs	-0.446906	4.25129	-2.4456	0.0156744	0.214384	-3.08106
Frk	Somatotrophs	0.358333	4.26968	2.44376	0.0157484	0.214384	-3.19981
Sdf2l1	Somatotrophs	-0.579601	5.88247	-2.44203	0.0158213	0.214421	-3.11921
Mettl1	Somatotrophs	-0.370523	5.25292	-2.44085	0.0158662	0.214872	-3.15681
Gm54719	Somatotrophs	0.827913	0.474287	2.44009	0.0159019	0.215201	-3.11989
Gm26685	Thyrotrophs	-2.51025	0.175109	-3.69566	0.00031146	0.215277	-0.0441028
Sorbs2	Somatotrophs	0.402619	6.27979	2.43958	0.0159254	0.215362	-3.14188
Trp53inp2	Somatotrophs	-0.346432	5.24054	-2.43891	0.0159509	0.215411	-3.13236
Rpl24	Somatotrophs	-0.536201	8.4286	-2.43889	0.0159521	0.215411	-3.12434
Iftap	Somatotrophs	-0.410443	5.63155	-2.43783	0.015999	0.215603	-3.15826
Ecpas	Somatotrophs	0.281847	6.80421	2.43828	0.0159806	0.215603	-3.13527
Suclg1	Somatotrophs	-0.446228	6.34049	-2.43768	0.0160049	0.215603	-3.12433
Cradd	Somatotrophs	0.33585	5.49381	2.43752	0.0160125	0.215603	-3.15001
Ebp	Somatotrophs	-0.470479	5.0624	-2.43558	0.0160948	0.215678	-3.11746
Anxa2	Somatotrophs	-0.887132	5.65728	-2.43621	0.0160685	0.215678	-3.08771
Gm5532	Somatotrophs	-1.06223	-0.431835	-2.43409	0.0161568	0.215678	-3.12811
Srek1	Somatotrophs	0.298433	7.29744	2.43412	0.0161564	0.215678	-3.14399
Cdt1	Somatotrophs	-1.06526	1.30114	-2.4346	0.0161466	0.215678	-3.10567
Kmt5c	Somatotrophs	-0.58949	3.07246	-2.43449	0.0161331	0.215678	-3.09764
Ptrhd1	Somatotrophs	-0.515972	4.42687	-2.43533	0.0161059	0.215678	-3.10172
Caln1	Somatotrophs	1.10885	0.83683	2.43459	0.016137	0.215678	-3.08412
Chchd1	Somatotrophs	-0.458651	6.41067	-2.43588	0.0160821	0.215678	-3.13073
U2af1	Somatotrophs	-0.350095	6.75656	-2.43583	0.0160848	0.215678	-3.1327
Rab34	Somatotrophs	-0.512497	4.15109	-2.43649	0.0160569	0.215678	-3.10919
Tbc1d7	Immune_cells	-1.39147	3.00759	-3.21334	0.00162048	0.216011	-1.33611
Zdhhc20	Immune_cells	-0.386882	6.32332	-3.21435	0.00161523	0.216011	-1.24735
Mthfd2l	Somatotrophs	-0.33244	5.50889	-2.43301	0.0162056	0.216138	-3.14631
Ifi27	Somatotrophs	-0.506564	7.53962	-2.43281	0.0162144	0.216138	-3.13507
Sub1	Somatotrophs	-0.422009	7.95563	-2.43207	0.0162451	0.216392	-3.13873
Ndufv1	Somatotrophs	-0.338599	5.86819	-2.43055	0.016311	0.216651	-3.13678
Cd96	Somatotrophs	-0.874019	-1.03495	-2.43088	0.0162872	0.216651	-3.14563
Leprotl1	Somatotrophs	-0.31975	5.83161	-2.43102	0.0162907	0.216651	-3.13449
Dohh	Somatotrophs	-0.436475	4.78984	-2.43062	0.0163082	0.216651	-3.12496
Lrch3	Somatotrophs	0.28292	6.34402	2.42937	0.0163617	0.21689	-3.1525
Tmem97	Somatotrophs	-0.604658	2.92513	-2.42925	0.0163663	0.21689	-3.12673
Hsd17b7	Somatotrophs	-0.749422	2.33006	-2.42913	0.0163754	0.21689	-3.14032
Iglc1	Somatotrophs	1.04201	-1.73468	2.42975	0.016345	0.21689	-3.14298
Gm57091	Gonadotrophs	-2.17837	-0.609992	-3.66374	0.000348717	0.216925	-0.10882
S100a8	Immune_cells	2.5816	-0.371533	3.20747	0.00164982	0.217076	-1.52757
Atp6v0e2	Immune_cells	-1.33247	4.87531	-3.205	0.00166537	0.217076	-1.6604
Sart3	Immune_cells	-0.516086	4.36627	-3.20302	0.00167572	0.217076	-1.27731
A130010J15Rik	Immune_cells	-1.31991	2.27043	-3.20304	0.00167566	0.217076	-1.28784
Nexn	Immune_cells	-1.88441	2.55092	-3.19879	0.00169827	0.217076	-1.34788
Zfp3	Immune_cells	1.18205	2.04781	3.20012	0.00169183	0.217076	-1.28356
Zbtb7b	Somatotrophs	-0.487534	3.36626	-2.42799	0.01643	0.217151	-3.11821
6230426M11Rik	Somatotrophs	-0.670835	2.87301	-2.42798	0.0164223	0.217151	-3.11421
Srfbp1	Somatotrophs	-0.391505	4.10253	-2.42818	0.0164131	0.217151	-3.1073
Bnip2	Somatotrophs	-0.326889	6.135	-2.42706	0.0164622	0.217268	-3.13617
Emc6	Somatotrophs	-0.449342	5.896	-2.4273	0.0164517	0.217268	-3.13343
Negr1	Somatotrophs	0.424355	7.79494	2.42679	0.016474	0.21727	-3.17242
Ube2z	Somatotrophs	-0.296115	4.94722	-2.42618	0.0165026	0.217494	-3.14816
Zfp606	Somatotrophs	-0.529647	3.44644	-2.4257	0.0165248	0.217633	-3.11997
Rpl13a	Somatotrophs	-0.436266	5.64513	-2.42518	0.01654	0.21768	-3.14688
Vasn	Somatotrophs	-1.12927	0.217825	-2.42464	0.0165619	0.217814	-3.1024
Scd2	Somatotrophs	-0.352945	5.63376	-2.42453	0.0165741	0.217821	-3.18252
9530018F02Rik	Somatotrophs	-0.783745	1.51002	-2.42364	0.0166126	0.218173	-3.12194
Gatd3a	Somatotrophs	-0.480995	4.23779	-2.42309	0.0166364	0.218247	-3.12132
Sys1	Somatotrophs	-0.452146	6.61539	-2.42297	0.0166416	0.218247	-3.16251
Yae1d1	Somatotrophs	-0.37149	4.77002	-2.42201	0.0166837	0.218645	-3.14843
Plekhm1	Somatotrophs	-0.464831	3.62034	-2.42132	0.016714	0.218695	-3.1295
Tmem50b	Somatotrophs	-0.266502	4.69594	-2.42127	0.0167153	0.218695	-3.14627
Pfkm	Immune_cells	-0.956994	4.03559	-3.18915	0.00175228	0.218723	-1.5393
Nr2f1	Immune_cells	1.66916	0.433966	3.18905	0.00175321	0.218723	-1.30973
Ilf2	Immune_cells	0.488194	5.86663	3.18799	0.00175804	0.218723	-1.3331
Sh2d2a	Immune_cells	1.24809	-0.721349	3.18909	0.00175133	0.218723	-1.46158
Mrpl13	Somatotrophs	-0.409834	5.46015	-2.41967	0.0167865	0.219092	-3.1505
Hspb1	Somatotrophs	-1.34178	8.50289	-2.41925	0.0168077	0.219092	-3.14577
Cmtr2	Somatotrophs	-0.691588	1.56199	-2.41863	0.0168332	0.219092	-3.14836
Slc25a16	Somatotrophs	-0.399896	4.19793	-2.418	0.0168602	0.219092	-3.14231
Snrnp25	Somatotrophs	-0.60706	3.79771	-2.41786	0.0168686	0.219092	-3.13144
Lynx1	Somatotrophs	-0.963909	1.50734	-2.41779	0.0168688	0.219092	-3.09607
Mrpl41	Somatotrophs	-0.541262	5.69795	-2.41775	0.0168716	0.219092	-3.16783
Mfsd12	Somatotrophs	-0.860204	1.81803	-2.41755	0.0168737	0.219092	-3.14033
Cep128	Somatotrophs	0.422314	3.91941	2.41761	0.016879	0.219092	-3.21186
Ggct	Somatotrophs	-0.563735	3.72533	-2.41742	0.016885	0.219092	-3.17024
Ykt6	Somatotrophs	-0.371553	4.18248	-2.41711	0.0168997	0.219092	-3.14943
Neurod1	Somatotrophs	-1.29071	1.27218	-2.4167	0.0169116	0.219092	-3.09829
5730403I07Rik	Somatotrophs	0.410213	1.81805	2.41665	0.0169173	0.219092	-3.45902
N4bp1	Somatotrophs	-0.281995	6.10049	-2.41924	0.0168013	0.219092	-3.16443
Poglut3	Somatotrophs	-0.658048	2.88209	-2.41604	0.0169494	0.219355	-3.11654
Nek10	Stem_cells	-0.824208	2.71388	-3.10023	0.00232747	0.21937	-1.58515
Cfap44	Stem_cells	-1.01276	1.77603	-3.09961	0.00232188	0.21937	-1.58828
Slc25a34	Stem_cells	1.10277	0.379955	3.10245	0.00231159	0.21937	-1.66334
Ddt	Somatotrophs	-0.571572	5.78571	-2.41506	0.0169928	0.21944	-3.16657
Tle4	Somatotrophs	0.374625	7.4014	2.41481	0.017003	0.21944	-3.18006
Tfb2m	Somatotrophs	-0.357941	4.02235	-2.41523	0.0169844	0.21944	-3.16744
Gm35188	Somatotrophs	0.676364	3.79781	2.41507	0.0169892	0.21944	-3.17133
Gga2	Somatotrophs	-0.293246	4.89626	-2.41236	0.0171126	0.219639	-3.22746
Zscan12	Somatotrophs	-0.536698	2.79918	-2.41287	0.0170916	0.219639	-3.15311
Gm3604	Somatotrophs	0.824097	2.26961	2.41336	0.0170675	0.219639	-3.17908
Uba52	Somatotrophs	-0.85012	5.92076	-2.41369	0.0170542	0.219639	-3.14512
Prpf19	Somatotrophs	-0.296199	5.29677	-2.41375	0.0170521	0.219639	-3.18673
Ucp2	Somatotrophs	-0.341955	7.83055	-2.41277	0.0170964	0.219639	-3.18922
Urod	Somatotrophs	-0.476888	4.41215	-2.41249	0.0171077	0.219639	-3.15783
Psmb5	Somatotrophs	-0.577339	6.83863	-2.41263	0.0171013	0.219639	-3.16989
Dennd6b	Immune_cells	1.32856	2.40932	3.18528	0.00177843	0.219745	-1.35798
Pex26	Immune_cells	-1.14853	2.71257	-3.18286	0.0017907	0.219745	-1.37462
Clxn	Immune_cells	-1.61977	4.60978	-3.1807	0.00180157	0.219745	-1.76285
Gm49969	Somatotrophs	1.16406	-0.616063	2.41185	0.0171344	0.219768	-3.18261
Ppan	Stem_cells	-0.509108	3.9304	-3.09781	0.00234572	0.219979	-1.57344
Gpatch11	Somatotrophs	-0.417556	4.70849	-2.41016	0.0172129	0.220472	-3.17547
Rasgrp2	Stem_cells	1.54597	0.821758	3.08774	0.0024225	0.22053	-1.57693
Gbp8	Stem_cells	-0.623844	3.33985	-3.0889	0.00241304	0.22053	-1.70323
Pcsk1	Stem_cells	-0.888984	5.41086	-3.08886	0.002413	0.22053	-1.57708
Dhcr24	Stem_cells	-0.649265	2.32871	-3.09001	0.00240239	0.22053	-1.72441
Arhgef40	Stem_cells	0.380112	3.75454	3.09157	0.00239289	0.22053	-1.66567
Csrp2	Stem_cells	-0.506624	4.47463	-3.09311	0.00238089	0.22053	-1.67965
2610318N02Rik	Somatotrophs	-0.866865	-0.0442341	-2.40901	0.0172639	0.220821	-3.18552
Slc44a1	Somatotrophs	0.328941	5.79284	2.40919	0.0172567	0.220821	-3.20668
Tmem177	Somatotrophs	-0.8493	1.43759	-2.4087	0.0172832	0.220898	-3.19888
Cebpa	Somatotrophs	-1.19734	0.767589	-2.40831	0.0172948	0.220898	-3.11479
Tmc6	Somatotrophs	-0.656878	2.45272	-2.40705	0.0173468	0.221194	-3.12189
Fastkd5	Somatotrophs	-0.943652	0.530268	-2.40618	0.0173597	0.221194	-3.18392
Lage3	Somatotrophs	-0.580937	5.14068	-2.40677	0.017367	0.221194	-3.14722
4930555G07Rik	Somatotrophs	1.07509	-1.04503	2.40636	0.0173839	0.221194	-3.19041
Axl	Somatotrophs	-1.14628	1.80436	-2.4062	0.0173933	0.221194	-3.11859
Tpm1	Somatotrophs	-0.430303	6.40977	-2.40607	0.0173997	0.221194	-3.1914
Tomm7	Somatotrophs	-0.643931	7.59821	-2.40542	0.0174291	0.221417	-3.19405
Snrpd1	Somatotrophs	-0.435914	6.59533	-2.40427	0.0174815	0.221631	-3.19528
Gtpbp4	Somatotrophs	-0.282225	5.72723	-2.40444	0.0174784	0.221631	-3.18757
Lamp1	Somatotrophs	-0.308938	8.12478	-2.40472	0.0174615	0.221631	-3.19403
Lppos	Somatotrophs	-0.503923	4.21526	-2.40363	0.0175123	0.22172	-3.19297
Psmd12	Somatotrophs	-0.267662	6.44776	-2.40365	0.0175099	0.22172	-3.19524
A330076H08Rik	Somatotrophs	0.49182	5.50939	2.40327	0.0175264	0.221747	-3.25891
Fkbp6	Somatotrophs	-0.867774	-0.920312	-2.40256	0.0175578	0.221995	-3.15428
Clxn	Stem_cells	-0.838251	4.60978	-3.08403	0.00245098	0.222039	-1.603
Bcas3	Somatotrophs	0.345781	6.57477	2.40194	0.017589	0.222195	-3.21141
Tmem256	Somatotrophs	-0.556158	6.39963	-2.40176	0.0175975	0.222195	-3.17941
Rsph14	Stem_cells	-1.40017	1.29391	-3.08193	0.00246515	0.222244	-1.59139
D830050J10Rik	Somatotrophs	-0.649057	2.64569	-2.40002	0.0176755	0.222639	-3.16841
Prmt9	Somatotrophs	0.30786	3.93351	2.40038	0.0176614	0.222639	-3.20656
C330013E15Rik	Somatotrophs	-0.604858	2.44922	-2.40022	0.0176709	0.222639	-3.22055
Mtfr1l	Somatotrophs	-0.351974	5.45202	-2.39903	0.0177235	0.222753	-3.19417
Rab9	Somatotrophs	-0.453438	5.28113	-2.39836	0.0177547	0.222753	-3.17446
Mdfic2	Somatotrophs	1.12537	-0.939544	2.39756	0.0177571	0.222753	-3.19778
Pcna	Somatotrophs	-0.356882	5.66041	-2.39842	0.0177579	0.222753	-3.1975
Reps2	Somatotrophs	0.33248	5.84659	2.39772	0.0177836	0.222753	-3.24574
Fnta	Somatotrophs	-0.298713	5.62865	-2.39772	0.017784	0.222753	-3.21053
Ints5	Somatotrophs	-0.631166	2.42562	-2.3976	0.0177899	0.222753	-3.19992
Cdkn2c	Somatotrophs	-0.556062	3.83034	-2.39727	0.0178058	0.222753	-3.20233
Tmsb4x	Somatotrophs	-1.25341	8.75985	-2.39736	0.0178088	0.222753	-3.1993
Snrpd2	Somatotrophs	-0.574377	7.08693	-2.39636	0.0178486	0.222931	-3.21183
Ndufa2	Somatotrophs	-0.557691	7.65921	-2.39604	0.0178635	0.222931	-3.21468
Sumo3	Somatotrophs	-0.351988	6.37319	-2.39589	0.0178708	0.222931	-3.21719
Cep131	Immune_cells	-1.1563	2.34925	-3.17335	0.00184186	0.2232	-1.36397
Rpp30	Somatotrophs	-0.534571	3.96025	-2.39456	0.0179322	0.223548	-3.16387
Gm11131	Somatotrophs	-0.950537	0.370131	-2.39356	0.017979	0.223982	-3.22059
Emp3	Somatotrophs	-1.19755	2.06729	-2.3926	0.01802	0.224342	-3.143
Cdh13	Somatotrophs	0.739992	2.72753	2.39155	0.0180666	0.224438	-3.2888
Etfb	Somatotrophs	-0.669285	6.35655	-2.39085	0.0181063	0.224438	-3.20195
Pgk1	Somatotrophs	-0.330883	6.19504	-2.39024	0.0181364	0.224438	-3.22592
Comtd1	Somatotrophs	-0.658138	3.67078	-2.39027	0.0181338	0.224438	-3.20441
Ssbp1	Somatotrophs	-0.35655	5.95057	-2.39012	0.0181424	0.224438	-3.23534
Creld2	Somatotrophs	-0.654214	4.98158	-2.39061	0.0181162	0.224438	-3.18755
Mpi	Somatotrophs	-0.591704	2.53177	-2.39007	0.0181477	0.224438	-3.1717
Calb1	Somatotrophs	-0.507614	4.69479	-2.38976	0.0181595	0.224438	-3.31611
Dld	Somatotrophs	-0.272104	5.34573	-2.38948	0.0181724	0.224438	-3.22691
1300002E11Rik	Somatotrophs	-0.36661	4.98236	-2.38923	0.0181846	0.224438	-3.23445
Cycs	Somatotrophs	-0.534372	5.84173	-2.38917	0.0181868	0.224438	-3.19945
Ctdnep1	Somatotrophs	-0.270456	5.08513	-2.38912	0.01819	0.224438	-3.22083
Trmt112	Somatotrophs	-0.45617	6.8906	-2.39008	0.0181445	0.224438	-3.22808
Leo1	Somatotrophs	-0.404487	4.56557	-2.38824	0.0182393	0.224823	-3.22063
Ifit3b	Immune_cells	1.71619	1.6676	3.16955	0.00186736	0.22483	-1.36203
Nfkbil1	Somatotrophs	-0.45282	4.51128	-2.38692	0.0182972	0.225149	-3.20984
Mmp24os1	Somatotrophs	-0.404281	4.59049	-2.38708	0.0182883	0.225149	-3.23266
A230051N06Rik	Somatotrophs	-0.466849	4.10694	-2.38601	0.0183382	0.225149	-3.36762
Zfp978	Somatotrophs	1.17035	-1.59875	2.38635	0.0183243	0.225149	-3.23471
Mrpl35	Somatotrophs	-0.452835	4.84883	-2.38607	0.0183351	0.225149	-3.20813
Afg3l1	Somatotrophs	-0.301381	4.63855	-2.38604	0.0183364	0.225149	-3.2441
Scyl1	Somatotrophs	-0.327392	4.5533	-2.38464	0.0183684	0.225373	-3.23875
Zcchc7	Somatotrophs	0.298054	7.68882	2.38474	0.0183981	0.225491	-3.24323
Psmc4	Somatotrophs	-0.34295	5.8056	-2.38467	0.0184023	0.225491	-3.22315
Puf60	Somatotrophs	-0.316947	6.02276	-2.38409	0.0184289	0.225669	-3.22847
Mkrn1	Stem_cells	-0.268491	5.78619	-3.07526	0.00251889	0.225998	-1.63969
Mrpl18	Somatotrophs	-0.394464	5.44456	-2.38275	0.0184945	0.226028	-3.24054
Gria2	Somatotrophs	0.466352	4.84482	2.38304	0.0184765	0.226028	-3.29549
Pard6a	Somatotrophs	-0.589151	4.7723	-2.38296	0.018485	0.226028	-3.22307
Mthfd1	Endothelial_cells	-0.952702	3.51456	-3.70098	0.000305189	0.226074	-0.144729
Mtmr7	Endothelial_cells	1.33589	4.55394	3.68707	0.000321212	0.226074	-0.738676
Elmo3	Endothelial_cells	-1.30688	2.54997	-3.65849	0.000356187	0.226074	-0.328195
Helq	Endothelial_cells	-1.01705	3.04363	-3.65087	0.000365247	0.226074	-0.203632
Garin5a	Endothelial_cells	-1.28264	3.06252	-3.64742	0.000369989	0.226074	-0.510536
Gm20429	Endothelial_cells	-1.6366	-1.17898	-3.6347	0.000386998	0.226074	-0.0528779
Exoc7	Endothelial_cells	0.54393	4.80445	3.58814	0.000456193	0.226074	-0.256277
Gm34648	Endothelial_cells	-1.17616	-1.86197	-3.57836	0.000471738	0.226074	-0.203347
ENSMUSG00000112481.3	Endothelial_cells	-1.63966	1.67873	-3.54174	0.00053671	0.226074	-0.395529
Ifit2	Endothelial_cells	-1.19824	1.55291	-3.62078	0.000404928	0.226074	-0.189639
Gm56598	Endothelial_cells	-1.56113	1.27757	-3.61336	0.000417561	0.226074	-0.15196
Hepacam	Endothelial_cells	1.76235	0.172316	3.61018	0.000421645	0.226074	-0.202648
Olfml2a	Endothelial_cells	1.7915	-0.674614	3.59024	0.000451517	0.226074	-0.17118
Ccdc150	Endothelial_cells	-1.78622	0.0574286	-3.55493	0.000511455	0.226074	-0.274248
Tom1l1	Endothelial_cells	1.44118	3.3755	3.54641	0.000528337	0.226074	-0.832426
Casp1	Endothelial_cells	-1.70491	-0.322503	-3.54523	0.000529829	0.226074	-0.342819
Mecom	Endothelial_cells	1.47162	4.93746	3.54061	0.000538765	0.226074	-0.363494
Mrm1	Endothelial_cells	-1.31969	2.20226	-3.52487	0.000569366	0.226074	-0.418309
Sp4	Endothelial_cells	-0.470596	5.58071	-3.54053	0.000538911	0.226074	-0.324292
Iqgap3	Endothelial_cells	-1.72693	-1.13514	-3.52615	0.000566065	0.226074	-0.359264
Pex11g	Endothelial_cells	-1.20434	2.79769	-3.52597	0.000566853	0.226074	-0.549575
Gm56516	Endothelial_cells	-1.38969	2.13021	-3.52507	0.00056903	0.226074	-0.439105
Kcnh5	Endothelial_cells	2.01947	1.33511	3.54462	0.000531368	0.226074	-0.472644
Scmh1	Somatotrophs	0.273124	6.45878	2.38117	0.0185715	0.22608	-3.25414
Slc22a17	Somatotrophs	-0.321383	5.57676	-2.38212	0.0185218	0.22608	-3.23537
Gtf3a	Somatotrophs	-0.38992	4.75639	-2.3818	0.01854	0.22608	-3.24623
Sdf2	Somatotrophs	-0.341506	6.50929	-2.38147	0.0185571	0.22608	-3.24723
P4ha2	Somatotrophs	-0.443291	4.02857	-2.38142	0.0185616	0.22608	-3.30258
Cep126	Somatotrophs	0.333991	4.44893	2.38109	0.0185653	0.22608	-3.26296
Grik2	Somatotrophs	0.476706	7.14676	2.37997	0.0186297	0.226124	-3.29657
Cox6a1	Somatotrophs	-0.493222	7.18623	-2.37999	0.0186278	0.226124	-3.24288
Cox20	Somatotrophs	-0.464392	5.81569	-2.38045	0.0186063	0.226124	-3.22454
Gm49870	Somatotrophs	0.931345	0.104673	2.38051	0.0186041	0.226124	-3.25298
Unc50	Somatotrophs	-0.433404	6.05353	-2.37984	0.0186356	0.226124	-3.25372
Gm56817	Immune_cells	-1.29925	2.72468	-3.16517	0.00189389	0.226563	-1.37679
Kcnc2	Endothelial_cells	2.20548	2.12162	3.51772	0.000583048	0.226684	-0.600371
Nrsn1	Somatotrophs	-0.524768	3.98816	-2.37769	0.0187399	0.22682	-3.36833
Gm56570	Somatotrophs	-0.954813	0.0908277	-2.37769	0.0187403	0.22682	-3.24366
Colgalt1	Somatotrophs	-0.392373	4.76698	-2.3776	0.0187454	0.22682	-3.20297
Edem2	Somatotrophs	-0.393763	4.49971	-2.37736	0.0187582	0.22682	-3.26658
Ddx24	Somatotrophs	-0.359733	7.03718	-2.37732	0.0187615	0.22682	-3.25478
Mrpl43	Somatotrophs	-0.502101	5.74893	-2.37717	0.018766	0.22682	-3.22848
Rps27	Somatotrophs	-0.587907	4.4731	-2.3767	0.0187891	0.226953	-3.23315
Hbs1l	Somatotrophs	-0.2776	6.01838	-2.37567	0.0188383	0.2274	-3.27999
Amot	Somatotrophs	-0.525278	4.08741	-2.37501	0.018873	0.227412	-3.21617
Dnajc10	Somatotrophs	-0.252979	5.73535	-2.37492	0.0188759	0.227412	-3.26887
Gjd2	Somatotrophs	-1.01525	-0.120955	-2.37493	0.0188746	0.227412	-3.2066
[truncated: 4,324 more rows]
