# Supplementary material for: Consensus Pituitary Atlas, a scalable resource for annotation, novel marker discovery, and analyses in mouse pituitary gland research
Source: Cell Rep. Author manuscript; Available in PMC 2026 Jul 24. (PMC13397322; doi:10.1016/j.celrep.2026.117407)
Supplement: 4 [file NIHMS2190707-supplement-4.xlsx]

## Sheet: Table_S11
# Title: 11_lineage_marker_peaks	Unnamed: 1	Unnamed: 2	Unnamed: 3	Unnamed: 4	Unnamed: 5	Unnamed: 6
# Correspondence: bence.kover@kcl.ac.uk or cynthia.andoniadou@kcl.ac.uk
# Table S11: Table of all lineage marker peaks, related to Figure 6. Groupings are as follows: 1. Stem cells vs. Differentiated cells; 2. Gonadotrophs vs. Stem cells and other differentiated cells; 3. Corticotrophs/Melanotrophs vs Stem cells and other differentiated cells; 4. Corticotrophs vs. Melanotrophs; 5. Lactotrophs/Somatotrophs/Thyrotrophs vs Stem cells and other differentiated cells; 6. L…
peak	direction	log2fc	pvalue	mean_log2fc	geom_mean_adj_pval	grouping
chr10:100198965-100199466	up	6.746180951236004	3.567056241140283e-130	6.839974016219878	5.050616530670168e-129	grouping_1
chr1:54230503-54231004	up	6.321573419391686	2.763997347741485e-125	6.246458487352874	2.657044699623674e-121	grouping_1
chr2:157791503-157792004	down	-6.04741	1.351227460110149e-124	-2.3771	6.234944062122687e-32	grouping_1
chr16:94996580-94997081	down	-5.04965	2.593029365865088e-124	-4.55904	5.519736916905985e-108	grouping_1
chr16:94781619-94782120	down	-7.21898	9.558569126068319e-124	-2.84047	1.776050555801594e-37	grouping_1
chr13:107338115-107338616	down	-5.98019	3.176109337367856e-123	-3.3278	3.381948338071166e-53	grouping_1
chr4:88236853-88237354	down	-5.89173	9.95343364791517e-123	-3.20937	2.58099861993279e-51	grouping_1
chr6:15829753-15830254	up	5.914685908824084	4.150993639283297e-122	6.503523570472016	2.89643598213755e-131	grouping_1
chr16:29159316-29159817	up	5.996312348765499	1.314567715382508e-121	5.78254	1.39227666314039e-114	grouping_1
chr16:8348673-8349174	up	6.051233619957364	2.536526998462091e-121	6.227510942157736	2.669980646234643e-122	grouping_1
chr14:103850033-103850534	up	6.487526562107616	1.307306614274072e-120	7.163107896322783	1.539208861081748e-130	grouping_1
chr1:106464708-106465209	up	6.318341399205407	3.155334942010409e-120	4.400342326973474	9.027845016139837e-90	grouping_1
chr13:16805531-16806032	up	5.366653359749086	4.166004385958086e-120	5.674078911566284	1.299374386931116e-124	grouping_1
chr15:91614343-91614844	down	-6.42271	5.349961064278778e-120	-2.25637	7.085433452565741e-29	grouping_1
chr1:63367945-63368446	down	-6.10312	9.866561450798756e-120	-4.9225	2.42169259579191e-88	grouping_1
chr18:64265740-64266241	down	-5.32059	2.175732795390537e-119	-5.23575	7.617673744864491e-117	grouping_1
chr10:41072087-41072588	down	-6.05886	3.061306207176574e-119	-3.82945	1.64883576446959e-61	grouping_1
chr1:166529966-166530467	up	5.653104882898303	4.947529637380525e-119	5.510738304392014	1.54113506296571e-113	grouping_1
chr10:31023271-31023772	up	6.150543009868192	9.794612265961288e-119	6.692299478235786	6.619528251648038e-127	grouping_1
chr6:21863516-21864017	up	6.394914712942496	2.481930625446715e-118	6.388386163349939	8.525761412643808e-116	grouping_1
chr10:100661877-100662378	up	6.0724	2.523379884594414e-118	6.277896564267016	5.156780808050571e-120	grouping_1
chr1:75278178-75278679	down	-5.40327	2.820234764071825e-118	-4.65113	4.131846672907589e-96	grouping_1
chr5:37244062-37244563	down	-4.82276	2.820234764071825e-118	-4.38873	3.537450520124991e-104	grouping_1
chr5:108024102-108024603	up	6.360786563873167	2.832703267178645e-118	6.576507498805285	4.755828101215348e-120	grouping_1
chrX:41973347-41973848	up	5.908021793791664	3.131701068768436e-118	6.055357678345317	1.157620580558987e-118	grouping_1
chr6:85518110-85518611	down	-6.03943	5.583978428353386e-118	-4.5616	1.29113996106583e-78	grouping_1
chr2:181128905-181129406	down	-6.06306	1.346604097325806e-117	-2.40772	1.588949587751436e-31	grouping_1
chr15:12972439-12972940	up	6.281767181254004	1.576811052388838e-117	6.476517429872423	6.075388776407806e-119	grouping_1
chr9:42651249-42651750	up	6.211239605294036	1.704531393303355e-117	6.323209548687268	3.521475604509571e-117	grouping_1
chr6:94851253-94851754	up	6.285484215838835	1.860924199760139e-117	6.181282574720995	2.503063547593451e-113	grouping_1
chr5:86728546-86729047	down	-5.5836	2.629166102589284e-117	-4.84157	2.861507828362485e-96	grouping_1
chr3:7475176-7475677	up	5.730114395038686	3.386361119958936e-117	6.110753831845402	1.029319127778742e-122	grouping_1
chr7:126950516-126951017	down	-4.92855	5.091537199956481e-117	-4.63762	2.348649325228284e-108	grouping_1
chr1:57528656-57529157	up	6.015493292562759	5.182434549175261e-117	5.886001074364155	1.230111354262748e-111	grouping_1
chr15:85791018-85791519	up	6.101612116783675	1.168283207672174e-116	6.125346771521981	1.512201947065845e-114	grouping_1
chr10:111918152-111918653	up	6.545746910856725	1.354769429625129e-116	6.754221275404753	4.168919083619155e-118	grouping_1
chr4:7829067-7829568	up	5.82815	1.549083484527079e-116	6.304009666225846	7.742596498701757e-124	grouping_1
chr9:9549981-9550482	up	6.041320910834627	1.549083484527079e-116	6.496128436138545	3.01579869048127e-123	grouping_1
chr8:47623086-47623587	up	6.343404983847634	1.734061975029546e-116	6.660851094496113	3.587444055498955e-120	grouping_1
chr10:31956962-31957463	up	6.493027343190958	1.842919864364919e-116	6.515539199914275	2.92624195715663e-114	grouping_1
chrX:169386762-169387263	up	6.008095405027928	3.37359741316829e-116	6.027647566255983	3.545449645822379e-114	grouping_1
chr5:36767242-36767743	down	-5.31003	5.83493132611572e-116	-4.93136	2.137649481975055e-105	grouping_1
chr19:47014357-47014858	down	-5.08401	5.967893675439843e-116	-4.79862	8.236069871073504e-108	grouping_1
chr8:10528385-10528886	down	-5.84875	6.749465552705593e-116	-4.69371	1.575799168827879e-84	grouping_1
chr4:48833598-48834099	up	5.555007756580046	1.546238596437633e-115	5.810720541066446	9.971863523982356e-119	grouping_1
chr16:28668754-28669255	down	-5.55128	1.667097009413284e-115	-2.96172	8.554783688953988e-45	grouping_1
chr9:115032708-115033209	up	5.584324259917947	2.107141230255361e-115	3.681843993115035	4.621212229845923e-84	grouping_1
chr5:127381114-127381615	up	5.780703827827709	2.384399942450338e-115	6.237298678363264	1.8972226562893e-122	grouping_1
chr6:3425325-3425826	up	5.492607684679069	2.835998665423645e-115	5.575047561650783	1.047701723137686e-114	grouping_1
chr7:26773189-26773690	up	5.98573	3.152867129927895e-115	6.241972583614229	4.199570614366395e-118	grouping_1
chr14:116993057-116993558	up	5.70856	3.223397171041387e-115	5.815809590784188	5.21005992509158e-115	grouping_1
chr5:102778221-102778722	down	-6.16725	3.362990407992372e-115	-3.8152	4.742076049259499e-55	grouping_1
chr2:141306494-141306995	up	5.770642075603982	3.982408835350396e-115	5.936751228949393	5.898171286344538e-116	grouping_1
chr8:8861488-8861989	up	6.200204261205622	4.151294293759383e-115	6.459928524979365	1.033541003108546e-117	grouping_1
chr10:87153578-87154079	down	-5.4479	4.500605704507383e-115	-3.41988	1.176605296620069e-56	grouping_1
chr17:9903296-9903797	up	5.918488067762522	4.885007261578957e-115	6.379767511253312	1.221114691514889e-121	grouping_1
chr3:65145810-65146311	up	6.107591581998001	8.2163200485369e-115	5.792134286161217	1.199431756585315e-105	grouping_1
chr9:108825009-108825510	down	-5.4964	8.531804340177304e-115	-5.31752	2.36849892788994e-110	grouping_1
chr10:23435744-23436245	up	6.226501182045261	9.58567046262138e-115	6.530582235977498	2.975130860258175e-118	grouping_1
chr11:67120612-67121113	up	6.27135	2.90738821558537e-114	6.110259531726003	4.673639664554243e-109	grouping_1
chr1:14566255-14566756	up	5.772465067872307	2.95201424257591e-114	5.095153059809171	1.209117891576651e-98	grouping_1
chr14:20012896-20013397	down	-5.76951	3.728551683019655e-114	-2.47414	6.51721862189599e-38	grouping_1
chr12:116511061-116511562	down	-5.81015	5.090787593669209e-114	-4.43356	6.425531571498536e-76	grouping_1
chr8:91765020-91765521	up	5.903680029807994	6.579861458056743e-114	6.1386	2.0870633326256e-116	grouping_1
chr17:69207873-69208374	down	-5.75029	7.025299806605474e-114	-2.8394	3.637738461948245e-41	grouping_1
chr3:39202650-39203151	up	6.566553806094761	7.051320970670405e-114	5.884001785493351	1.337834013588778e-103	grouping_1
chr2:161540305-161540806	up	5.988230829059236	1.017691190431184e-113	6.167538287056338	5.301478297526784e-115	grouping_1
chr3:123689960-123690461	down	-5.51053	1.159005224766818e-113	-3.87481	5.891283407135815e-69	grouping_1
chr2:71139401-71139902	up	6.052879566671246	1.63372831759469e-113	5.999232476402978	2.053030281704252e-110	grouping_1
chr2:115895220-115895721	up	5.849769127791122	1.764694085019167e-113	5.789095917119647	9.132405691866409e-110	grouping_1
chr3:111393041-111393542	up	5.223034662517419	1.803522994278989e-113	5.598377707990221	1.488507640743169e-119	grouping_1
chr4:25199994-25200495	up	5.863958338932546	2.234865341882611e-113	6.296150685240417	7.941633413268752e-120	grouping_1
chr17:49779550-49780051	up	6.213092376740136	2.303733058934433e-113	6.788662633187832	8.144609687842393e-122	grouping_1
chr16:7767156-7767657	up	5.759806748885774	4.10181194800227e-113	6.046333707653754	1.475794477577261e-116	grouping_1
chr13:60242457-60242958	up	6.219889115854016	4.830784676037679e-113	5.919665818724908	1.580605246965846e-107	grouping_1
chr8:37460497-37460998	up	5.941141958658866	4.931672273013295e-113	6.317789842130095	2.741754123749796e-118	grouping_1
chr3:53586091-53586592	up	6.365751925975464	5.610863400006205e-113	5.213207191998104	1.351888409713797e-99	grouping_1
chr7:140081611-140082112	down	-5.03284	5.768710147703642e-113	-4.30294	1.336563198718896e-90	grouping_1
chr8:22777043-22777544	up	6.217228292127315	5.807706396821602e-113	6.930352809108118	6.487639350470701e-124	grouping_1
chr3:23135438-23135939	up	5.563477828742253	7.180110118136857e-113	6.291302086657332	1.182910024660914e-125	grouping_1
chr1:113479648-113480149	up	5.497396093214221	8.340244697205816e-113	6.023133722944224	1.193916916216008e-121	grouping_1
chr12:35755162-35755663	up	5.51687	8.39635627659791e-113	5.746428905285695	2.068583588075911e-115	grouping_1
chr2:157914324-157914825	down	-5.42614	9.14330694609592e-113	-5.03661	4.71049962756922e-102	grouping_1
chr8:103272509-103273010	up	6.019899326124395	1.152327207104986e-112	6.267828466171732	1.69182970993233e-115	grouping_1
chr18:16293511-16294012	up	5.338877176143191	1.271525037429187e-112	5.463272576303337	3.954256162528065e-113	grouping_1
chr15:12974103-12974604	up	5.908355098067151	2.094788276420981e-112	5.928213061740402	2.721062813866395e-110	grouping_1
chr16:94997219-94997720	down	-5.72762	2.177824046041962e-112	-5.44363	2.043420112315639e-105	grouping_1
chr8:26995910-26996411	up	6.012174828909414	2.410659863736038e-112	6.079216092652738	4.223748228810779e-112	grouping_1
chr14:30306172-30306673	down	-5.88117	2.456529961697031e-112	-3.219	3.135617363939629e-44	grouping_1
chrX:143867205-143867706	up	5.779008521182166	2.463132075847019e-112	5.97736	3.862461071167803e-114	grouping_1
chr11:44155998-44156499	up	6.248663044790486	4.257778430815344e-112	4.808635753928719	1.076135062644101e-91	grouping_1
chr2:154922551-154923052	up	5.41479	5.610408939422488e-112	5.647266085566888	9.371684120826255e-115	grouping_1
chr2:181155633-181156134	down	-5.78333	7.379549998537914e-112	-5.06122	5.031538435512701e-93	grouping_1
chr4:22196484-22196985	up	5.790222672695959	8.666908873901792e-112	6.384325915496338	2.043820994158998e-121	grouping_1
chrX:19904475-19904976	up	5.738034351601052	8.666908873901792e-112	6.140658011557406	9.159508064653623e-118	grouping_1
chr4:89559343-89559844	up	5.797472894931851	1.118263319517297e-111	6.044543261998234	1.738274737467474e-114	grouping_1
chr8:24297368-24297869	up	5.537873204729926	1.140935233552409e-111	6.047100818587524	5.411867444443026e-120	grouping_1
chr4:56299480-56299981	up	5.846303229646779	1.3122005153417e-111	5.960878198900978	1.243111992083877e-111	grouping_1
chr13:43703423-43703924	up	5.433225791715459	1.575853530984448e-111	5.933470037049773	6.436699573750361e-120	grouping_1
chr8:10561709-10562210	down	-5.76675	1.625271940029356e-111	-2.7689	3.710095135060134e-37	grouping_1
chr1:73005978-73006479	up	6.097657651402606	1.893057350629827e-111	5.573411150421073	2.308592410986473e-103	grouping_1
chr3:113699016-113699517	up	5.579254363651758	2.01873929141377e-111	5.776816054353915	3.031105868706628e-113	grouping_1
chr4:54613108-54613609	up	5.778533996520539	2.180903626673844e-111	5.92271	4.646668021441842e-112	grouping_1
chr12:107883771-107884272	up	5.842816026129059	2.290185366414901e-111	6.077655854924252	9.014400172737143e-114	grouping_1
chr13:16878637-16879138	up	5.810927131105301	2.596401579687584e-111	6.202431329414978	5.068611550694289e-117	grouping_1
chr1:40696852-40697353	up	5.913300150466362	2.734306627793952e-111	5.668172174684758	4.045049715530698e-104	grouping_1
chr9:71374280-71374781	up	5.498115131195549	2.954507130072179e-111	5.453277553023407	1.007755669463824e-107	grouping_1
chr3:118430172-118430673	down	-5.27589	3.362565812591599e-111	-4.55132	4.377682265211457e-90	grouping_1
chr3:9883793-9884294	down	-5.82559	3.362565812591599e-111	-2.09978	4.149798660091929e-27	grouping_1
chr2:181766985-181767486	down	-5.17239	4.612637806886081e-111	-4.80262	2.977148957668591e-100	grouping_1
chr3:98319185-98319686	up	5.950545856905905	5.297691303594051e-111	6.567692193376322	1.766406988143464e-120	grouping_1
chr6:98229335-98229836	up	5.577876789312787	5.855062856916338e-111	5.786454777825486	5.048759965970746e-113	grouping_1
chr2:80667334-80667835	up	5.926668942485128	6.333637134635189e-111	6.007415568435203	4.201853380965724e-110	grouping_1
chr15:95184160-95184661	up	5.703186816369897	6.333637134635189e-111	3.569074365552758	3.569123893034008e-71	grouping_1
chr4:53952330-53952831	up	6.188061436575349	7.093404988040154e-111	6.359023392961534	8.367466464366917e-112	grouping_1
chr13:51469465-51469966	up	6.134871109816368	7.206532986809703e-111	5.887495955502237	7.128320869123522e-105	grouping_1
chr2:25320105-25320606	down	-5.95659	7.595202502968667e-111	-3.3158	7.036723457893006e-47	grouping_1
chr5:103070916-103071417	down	-5.59998	9.028644030544409e-111	-3.01122	5.431147479605607e-43	grouping_1
chr8:103271995-103272496	up	5.447362081874292	1.163724430678077e-110	5.56252	1.283864562196152e-110	grouping_1
chr1:161269354-161269855	up	6.086256933482069	1.17277236089503e-110	6.354484207229881	1.423872840036871e-113	grouping_1
chr10:99627342-99627843	up	5.84321	1.3185442734983e-110	5.527383192223203	2.584604697751502e-102	grouping_1
chr13:16725580-16726081	up	5.417643614990764	1.618957069415721e-110	5.400901379562453	8.750896406604718e-108	grouping_1
chr18:65697730-65698231	down	-5.58696	1.928602500818464e-110	-3.10307	2.428638452880374e-47	grouping_1
chr4:53924378-53924879	up	5.651855377167881	2.034441053009902e-110	6.037279725029269	4.232409951400867e-116	grouping_1
chr14:54326595-54327096	up	5.703607842005455	2.237787722888405e-110	5.998661756066179	3.399244984606439e-114	grouping_1
chr13:13844989-13845490	down	-6.10727	2.411460351236629e-110	-2.93146	4.909645247006191e-40	grouping_1
chr3:98273726-98274227	up	6.110297225711264	2.412293013657273e-110	6.389407213207008	9.416873205552137e-114	grouping_1
chr6:71069214-71069715	up	5.402006897329448	2.463897034521903e-110	5.897874083644624	1.007226329909109e-118	grouping_1
chr1:185747275-185747776	up	5.413376523438782	3.918561537778773e-110	5.691609532717134	6.739045800243861e-114	grouping_1
chr10:31008104-31008605	up	5.767052145247936	5.108709183675545e-110	6.019885904277627	8.518564391996475e-113	grouping_1
chr3:115856624-115857125	up	5.388273556341392	7.45401936772029e-110	5.686297673529272	7.993903783354763e-114	grouping_1
chr5:101302011-101302512	up	5.214868698165481	7.490652993147831e-110	5.441072608128234	1.214022747349948e-112	grouping_1
chr3:31310114-31310615	down	-5.237	7.795846578308533e-110	-5.31352	1.88665471583143e-111	grouping_1
chr4:115648704-115649205	up	5.417265327349677	9.732202380595537e-110	5.720507150671736	6.053085911626009e-114	grouping_1
chr13:53695088-53695589	up	5.676045951103141	1.100383453881473e-109	5.783114618546055	1.692954448215066e-109	grouping_1
chr2:181766483-181766984	down	-5.03168	1.286126567245271e-109	-4.7842	1.17337210148508e-101	grouping_1
chr3:105628278-105628779	down	-4.96842	1.313317248596245e-109	-3.10327	2.244444996350016e-55	grouping_1
chrX:106738368-106738869	up	5.550897703637697	1.391000844019721e-109	5.841654881206541	1.82506875775196e-113	grouping_1
chr8:124463070-124463571	down	-5.7594	1.705257276055878e-109	-3.86519	1.16430395319819e-63	grouping_1
chr8:81770482-81770983	up	5.838472883458985	1.928876385795757e-109	6.16546	8.666649313270919e-114	grouping_1
chr3:35520085-35520586	up	6.036152669433433	1.995924691404219e-109	6.534632166377257	1.188405045694458e-116	grouping_1
chr3:98098620-98099121	up	5.470851468667933	2.162649248603378e-109	5.92161	8.560228121941221e-113	grouping_1
chr18:66132238-66132739	up	6.253979180538142	2.195165537745749e-109	5.620909626143529	1.296509140839076e-97	grouping_1
chr13:9568817-9569318	down	-6.02174	2.9235130458232e-109	-3.71056	2.79087377126471e-52	grouping_1
chrX:98375373-98375874	up	5.81349	3.076124761272726e-109	5.537416208903727	1.45089877403945e-101	grouping_1
chr1:161914901-161915402	up	5.592508217748102	3.328766287805674e-109	5.910029640851939	1.512340377691877e-113	grouping_1
chr5:100345905-100346406	down	-5.55168	3.342879848884823e-109	-2.79179	1.504478629220663e-38	grouping_1
chr17:48206984-48207485	up	5.862485021409773	4.649294134592895e-109	6.218844212233517	7.097904362805107e-114	grouping_1
chr15:31106801-31107302	up	5.444049232265819	5.400407637760663e-109	5.59037	8.26792973177339e-110	grouping_1
chr14:101763745-101764246	up	5.813964829273937	5.490415158511427e-109	5.606937223130403	2.738006505331326e-102	grouping_1
chr17:32851495-32851996	up	5.695833220964004	5.534733502174884e-109	5.90975	6.354210314132168e-111	grouping_1
chr4:65874344-65874845	up	5.693087499936786	6.447276809321279e-109	5.819594613995696	2.903212562589751e-109	grouping_1
chr8:68902907-68903408	down	-6.07105	6.877747902522225e-109	-4.29576	7.582202736722817e-65	grouping_1
chr17:86525957-86526458	up	5.725556918269541	8.128360456624237e-109	5.206552334659643	5.285246669523382e-97	grouping_1
chr12:108710741-108711242	up	5.97814	9.381512437514338e-109	6.086598116591887	3.324104517674897e-109	grouping_1
chr6:65592574-65593075	up	6.322223800712293	9.558426350279918e-109	6.428414141107142	2.50342106989202e-108	grouping_1
chr6:94951890-94952391	up	6.251199688562557	1.03043765558967e-108	6.188187027981069	8.144531614400897e-105	grouping_1
chr18:64266415-64266916	down	-4.86433	1.068525730819265e-108	-4.58432	1.875056381231126e-100	grouping_1
chr8:61436749-61437250	down	-6.10975	1.203244336762711e-108	-3.26208	2.914381534200817e-41	grouping_1
chr1:82385668-82386169	up	5.877169033184972	1.437666764686032e-108	6.176118187893472	3.468158632267959e-112	grouping_1
chr13:47707839-47708340	up	5.742276180373621	1.494586113440666e-108	6.34655	2.644861833919273e-118	grouping_1
chr3:153489629-153490130	up	6.057008223063379	1.497510344518352e-108	5.676428231269252	7.123510519547425e-99	grouping_1
chr9:71277839-71278340	up	5.848267379338159	1.499908698995572e-108	5.761971250711131	2.803691304188776e-104	grouping_1
chr16:7764302-7764803	up	5.72296	1.507040991340997e-108	6.060688010250684	3.20699465928314e-113	grouping_1
chr12:46627746-46628247	up	5.105705337813271	1.732113339524466e-108	5.180614350567827	6.013344914617405e-108	grouping_1
chr2:102463974-102464475	up	6.045241975437598	2.082539800962628e-108	6.23481	1.475953482757575e-110	grouping_1
chr19:24744827-24745328	up	5.48696	2.395818972879419e-108	6.138505030027577	8.260598564235854e-120	grouping_1
chr9:22937538-22938039	up	5.930871111165365	2.463007601102281e-108	5.58216	1.659893265371022e-98	grouping_1
chr3:110350323-110350824	up	5.822735808710938	2.541619650880729e-108	6.129819447588547	3.811732997334171e-112	grouping_1
chr6:92962709-92963210	up	5.490112109962119	2.754399651218022e-108	5.290436170703159	7.442203195823321e-105	grouping_1
chr4:62731582-62732083	up	5.733876506875404	2.847790122569529e-108	6.092568428189733	2.385693281793329e-113	grouping_1
chr4:54071547-54072048	up	5.377497855164463	3.887471656480732e-108	5.197692514530253	3.250143426021964e-103	grouping_1
chr8:8647830-8648331	up	4.768052811009542	4.128099322938534e-108	3.49851	3.791338434905055e-88	grouping_1
chr6:127024908-127025409	up	5.976107150990623	4.505696903726906e-108	6.07816	9.780741227324198e-108	grouping_1
chr1:6733835-6734336	down	-5.27918	5.563081444274226e-108	-3.97447	4.130137427597678e-72	grouping_1
chr6:94718067-94718568	up	5.978993062146344	5.62525832258655e-108	5.966289725234271	2.203523431042354e-105	grouping_1
chr18:29879954-29880455	up	5.237258498997909	1.027939695153738e-107	5.155223714521386	1.541533266594039e-103	grouping_1
chr7:68559698-68560199	down	-7.22326	1.099603189838658e-107	-2.82459	1.912782007397349e-29	grouping_1
chr7:113798888-113799389	up	5.822164593015892	1.174290080869411e-107	5.844297667232914	1.087300991819421e-105	grouping_1
chr16:44676387-44676888	up	5.903225405822584	1.180475870262242e-107	5.847189117869565	5.33760851882741e-105	grouping_1
chr9:110921051-110921552	up	5.323899485279661	1.260846693690391e-107	5.228987330450413	8.319285669665361e-106	grouping_1
chr6:22361924-22362425	up	6.198379700812941	1.347950197122893e-107	6.554533711275265	6.160780883730748e-112	grouping_1
chr1:91714518-91715019	up	5.758131944800646	1.411514780895036e-107	6.12756	2.265856421409307e-113	grouping_1
chr9:20794147-20794648	up	6.430548362155533	1.523308980331488e-107	7.127170839810014	3.272549645110599e-117	grouping_1
chr7:57490784-57491285	up	5.550783849259158	1.533414425818645e-107	5.527428280055036	1.235325622106773e-104	grouping_1
chr1:73791201-73791702	up	5.568273769915144	1.614256586087029e-107	5.723966451908097	1.846638420986001e-108	grouping_1
chr12:80112845-80113346	up	4.437486888703139	1.672014346365678e-107	4.85259	5.090888464430095e-107	grouping_1
chr3:92917164-92917665	up	4.805260612937821	1.67594691822682e-107	4.90495	8.579512979648095e-108	grouping_1
chr4:81912647-81913148	up	5.653956119454001	1.789279313158594e-107	6.072607695053267	7.467254882746942e-114	grouping_1
chr8:25537063-25537564	up	4.173961605569433	1.887573020377234e-107	4.776827523408941	9.051184978577875e-108	grouping_1
chr2:54437407-54437908	down	-5.64369	2.026438926268487e-107	-3.38287	5.733743335842946e-49	grouping_1
chr1:81076239-81076740	down	-5.48383	2.106168092377743e-107	-4.4253	2.883306471993424e-77	grouping_1
chr19:35924364-35924865	down	-5.31609	2.114124577930443e-107	-3.84249	1.21622545551484e-68	grouping_1
chrX:140154645-140155146	up	5.35563	2.342069660471972e-107	5.569044120358146	1.127660838730225e-109	grouping_1
chr9:79850502-79851003	up	6.072017358540634	2.623791322314004e-107	5.009749883783543	3.068142895343354e-87	grouping_1
chr14:73533969-73534470	down	-6.32982	2.90585946335439e-107	-3.04751	3.932955610756278e-35	grouping_1
chr12:90274569-90275070	up	6.050206368210305	2.92488216755503e-107	6.183221765517989	1.703760607372516e-107	grouping_1
chr6:37400682-37401183	down	-5.90158	3.031251640681875e-107	-3.12105	6.794573873227679e-44	grouping_1
chr12:40797480-40797981	down	-5.89664	3.070001489844209e-107	-3.50485	3.78588370291614e-47	grouping_1
chr16:44516425-44516926	up	5.865861262199489	3.228101731912393e-107	6.226613622896629	5.339336904090925e-112	grouping_1
chr4:118961066-118961567	up	5.854944590408933	3.410380810370179e-107	6.407116008320631	6.17211118764413e-116	grouping_1
chr2:6067645-6068146	up	6.682237474217197	3.538447751937445e-107	7.166958312833628	2.141256816739957e-113	grouping_1
chr12:109950657-109951158	down	-6.3898	4.06067673599185e-107	-3.6988	1.595089291900183e-48	grouping_1
chr1:134773133-134773634	up	5.675924462902272	4.135958693940725e-107	5.73634	3.375690876638375e-106	grouping_1
chr7:89415825-89416326	up	6.010992000370747	4.815597546307068e-107	4.96559	3.696986533995387e-93	grouping_1
chr1:6734700-6735201	down	-4.97304	6.710439193775598e-107	-3.9408	2.064589557217925e-77	grouping_1
chr12:29527391-29527892	down	-4.86229	6.985331190170071e-107	-4.91433	1.405225044213617e-107	grouping_1
chr10:96720076-96720577	up	5.664228819276879	7.154196844329252e-107	5.744635155120515	3.708837914544079e-106	grouping_1
chr12:107883220-107883721	up	5.474556802653934	7.516797347256825e-107	5.941816444164935	1.842688959019902e-114	grouping_1
chr12:58211427-58211928	down	-6.06419	8.098223646534925e-107	-3.1732	1.800435195567844e-38	grouping_1
chr17:8898177-8898678	down	-5.69117	9.208233274584e-107	-2.94483	2.28311162933009e-40	grouping_1
chr12:59969771-59970272	up	6.337937611349774	9.387458884043527e-107	6.807221085698297	4.085270298891326e-113	grouping_1
chr2:54436803-54437304	down	-6.0505	1.024199354560054e-106	-4.3611	2.020748968033939e-64	grouping_1
chr2:79598169-79598670	up	5.52273	1.083868209817854e-106	5.332698006137323	6.290718982234751e-100	grouping_1
chr1:74119049-74119550	up	5.459909145273921	1.204468662526474e-106	4.45931	7.005539570272417e-90	grouping_1
chr11:112538511-112539012	up	6.117273370552854	1.241919095862936e-106	6.52059	7.098324759401385e-112	grouping_1
chr18:64265221-64265722	down	-4.76648	1.257732704113477e-106	-4.68309	1.189394975678223e-103	grouping_1
chr18:33849264-33849765	up	4.7017	1.282012850074435e-106	4.060268747403692	1.51367789947479e-97	grouping_1
chr16:73424742-73425243	up	5.353842705873063	1.433238587117272e-106	5.677233621062352	2.557764345032125e-111	grouping_1
chr3:122998482-122998983	up	5.668436683470421	1.665270901731453e-106	5.651458785248209	9.753692329947476e-104	grouping_1
chr19:20491830-20492331	up	5.857411515138471	1.782322020650356e-106	6.174425012493801	1.651568302537346e-110	grouping_1
chr13:40994867-40995368	up	5.292095126290917	1.943611959160097e-106	4.772831213182245	7.650257394852533e-99	grouping_1
chr6:87282250-87282751	up	5.402603896900393	1.960393052569472e-106	5.407634610410407	5.447064863978526e-104	grouping_1
chr8:8919488-8919989	up	5.235127603280541	1.97059258738758e-106	5.516838312009391	1.987942352032063e-110	grouping_1
chr3:149381772-149382273	up	5.716120365583262	2.243780674318238e-106	5.98458	5.059352342856735e-110	grouping_1
chr2:136713142-136713643	down	-5.2966	2.285224547266475e-106	-5.10716	2.841193397658734e-101	grouping_1
chr1:47163727-47164228	up	6.239900250459815	2.362052784269501e-106	6.166275511366537	2.016524769998831e-103	grouping_1
chr2:6067044-6067545	up	6.097267651892404	2.400251135008329e-106	6.200833818392404	3.722478019381722e-106	grouping_1
chr5:44552000-44552501	down	-5.16137	2.564563061469404e-106	-2.28161	3.948869739085117e-34	grouping_1
chr5:128347316-128347817	down	-5.86934	2.655869042424665e-106	-5.23732	2.946040222344623e-90	grouping_1
chr5:37993263-37993764	up	5.785507775704452	3.113261170607768e-106	6.000394736640075	2.473531526625199e-108	grouping_1
chr2:110319891-110320392	up	5.146717142059107	3.296469893959451e-106	5.484208206808015	4.580604562113939e-111	grouping_1
chr7:46408498-46408999	down	-5.21522	3.490924270406131e-106	-2.49222	9.586446236097991e-35	grouping_1
chr8:78359227-78359728	up	5.727184712232786	4.317292023590859e-106	5.948396439026442	1.97879365690427e-108	grouping_1
chr7:129672273-129672774	up	5.719166934096042	4.348728042409328e-106	5.614892825367553	9.344074210133884e-103	grouping_1
chr5:92383707-92384208	up	5.768665726772972	4.793590405021975e-106	6.059430614604946	3.029235509979633e-109	grouping_1
chr16:91428204-91428705	up	5.603794777960229	5.020604572960028e-106	4.245413413889901	1.826434616804488e-90	grouping_1
chr12:29534949-29535450	down	-4.82793	5.414198562247451e-106	-4.60226	2.254936118757531e-98	grouping_1
chr8:8735462-8735963	up	6.22299	5.716389485104623e-106	5.998774670686168	4.402126705627526e-99	grouping_1
chr7:70514592-70515093	up	5.617998290275934	6.016416548143731e-106	5.90224	2.086049212154383e-109	grouping_1
chr4:152365195-152365696	down	-5.7335	6.82145780289673e-106	-4.37483	1.109507304220151e-70	grouping_1
chr13:16760747-16761248	up	5.352237954059442	7.054791620403135e-106	5.677258675766568	9.66980152442973e-111	grouping_1
chr11:44364458-44364959	up	5.648987475290212	8.301611893087586e-106	6.16125	3.814565278060021e-114	grouping_1
chr16:29720116-29720617	up	5.946301085455514	9.054752568719893e-106	5.906207188297659	4.953445923826169e-104	grouping_1
chr15:72030041-72030542	up	5.65886	9.576514744941103e-106	5.787637336662739	4.953617381968533e-106	grouping_1
chr8:47754144-47754645	up	5.4919	9.699922202685725e-106	5.681198916690931	2.068519410571575e-107	grouping_1
chr4:10960222-10960723	up	5.630345684516763	1.04360337541214e-105	5.450742655224441	2.414757103312094e-102	grouping_1
chr15:66017872-66018373	up	5.072076664328181	1.102251633931072e-105	5.324270256412659	4.192986390345213e-109	grouping_1
chr7:68560335-68560836	down	-5.74059	1.113678282056255e-105	-2.23608	1.804871383186746e-27	grouping_1
chr8:34064170-34064671	up	6.088250237209513	1.294451277637239e-105	6.320445208477937	8.170817196160453e-107	grouping_1
chr4:115645318-115645819	up	6.155781578383603	1.630002164891549e-105	6.891704402802551	1.623814493330125e-116	grouping_1
chr18:47111721-47112222	up	5.610962056690822	1.634626121969388e-105	6.566142468145606	8.050098119511429e-122	grouping_1
chr17:74043687-74044188	up	5.848721553076253	1.685415210971786e-105	6.200161637466086	7.260043981409483e-110	grouping_1
chr12:82365541-82366042	down	-5.32313	1.720610796739877e-105	-1.87586	8.542896952751724e-25	grouping_1
chr13:62872142-62872643	up	5.255891888658689	1.786473063149323e-105	5.795798024290018	5.040731772329898e-115	grouping_1
chr12:46627227-46627728	up	6.269942696799298	1.877708409710913e-105	6.828050650693613	3.159716531593458e-113	grouping_1
chr2:144970693-144971194	up	5.210514261551239	1.932683720731734e-105	5.422084839121501	5.170679144659708e-108	grouping_1
chr7:44336500-44337001	down	-5.01261	1.967899241896293e-105	-4.77393	3.713142730269334e-98	grouping_1
chr8:28701779-28702280	up	5.350102998963551	1.979478222084069e-105	5.381092951688577	7.158119771014914e-104	grouping_1
chr19:16491494-16491995	up	5.626677501420898	2.036931356131417e-105	6.513479665307096	9.2305627498057e-121	grouping_1
chr9:52677939-52678440	down	-5.00052	2.154776756524989e-105	-4.40913	2.987550296840189e-87	grouping_1
chr12:29534312-29534813	down	-5.41105	2.631706085776282e-105	-4.95972	1.684370234437794e-92	grouping_1
chr17:15116788-15117289	up	6.004937199512705	2.631706085776282e-105	5.456960564127121	2.588462493719677e-92	grouping_1
chr10:119738995-119739496	down	-5.72011	2.631706085776282e-105	-3.65961	2.186841765326203e-52	grouping_1
chr18:42644697-42645198	up	6.115866867079119	3.304182409579279e-105	5.737779783897823	2.159370038535998e-99	grouping_1
chrX:59612580-59613081	up	5.484292804352858	3.453155702466919e-105	5.560271438251845	1.905906095646898e-104	grouping_1
chr7:101822014-101822515	up	3.717584038216827	3.535335082347078e-105	3.56442	1.793970369752275e-101	grouping_1
chr10:100059350-100059851	up	5.624492591726908	3.535335082347078e-105	5.568546978467459	1.532665334356298e-101	grouping_1
chr13:6077266-6077767	up	5.698710070711842	3.702655317491415e-105	5.836245703635958	1.076852519937169e-105	grouping_1
chr10:4152988-4153489	up	5.711377549712559	3.722802059406089e-105	5.255267059165272	6.012312073984606e-94	grouping_1
chr8:9770272-9770773	down	-4.36563	3.751333813306273e-105	-4.17486	6.639547277806192e-99	grouping_1
chr17:80782493-80782994	up	5.892123385775387	3.797584998543179e-105	5.878751226161533	2.33487050371856e-102	grouping_1
chr2:114013443-114013944	down	-4.97908	4.141274799131683e-105	-4.69783	4.349414141590946e-96	grouping_1
chr8:48615005-48615506	up	5.533977599002514	4.397137840027579e-105	5.815718132281576	1.459751224153068e-108	grouping_1
chr7:110192514-110193015	up	6.082552835119096	4.43285237856682e-105	6.527226493228912	2.778158436279112e-111	grouping_1
chr11:112647027-112647528	up	4.902396947707281	4.579867025385999e-105	5.407620871643296	1.388173796795035e-114	grouping_1
chr6:71089351-71089852	up	5.574670508357277	4.671423832748136e-105	5.507026112927251	7.02088331500726e-101	grouping_1
chr13:47768935-47769436	up	5.617562484490684	4.741587204133097e-105	6.056914602705111	9.110718582185073e-112	grouping_1
chr6:100725449-100725950	up	6.794811223829121	4.918700741540219e-105	6.420666843043231	1.260112628313194e-99	grouping_1
chr7:98403914-98404415	up	5.441107759431033	4.918700741540219e-105	5.855178295938616	1.305097969678271e-111	grouping_1
chrX:163190436-163190937	up	5.03985	5.196449096677393e-105	4.960637671429584	7.824113054321605e-101	grouping_1
chr5:113637549-113638050	up	5.780880659504552	5.369740162251471e-105	6.311928238844613	5.788475138031588e-113	grouping_1
chr5:89171256-89171757	up	5.858512638822083	6.934349699294754e-105	5.99612	3.837941046885586e-105	grouping_1
chr5:107144180-107144681	down	-5.16172	6.988818612238776e-105	-4.30478	2.86373026752828e-80	grouping_1
chr10:67845938-67846439	up	5.930564363957978	7.200689753068783e-105	6.403298466070297	6.754472664016544e-112	grouping_1
chr10:7358688-7359189	up	5.920441750069899	7.558198468451754e-105	5.581176801031989	7.379554780273158e-96	grouping_1
chr14:110669279-110669780	up	5.996660411052359	8.535992731699587e-105	6.583475322014539	8.058473424638217e-114	grouping_1
chr5:93222228-93222729	up	5.404199923157181	8.875417425772038e-105	5.772965426596568	2.705863432901182e-110	grouping_1
chr13:116010174-116010675	up	5.657086925178181	9.24398907566613e-105	5.277166083621658	1.278983539278329e-98	grouping_1
chr2:30758375-30758876	up	4.232516510005907	1.003506641795576e-104	4.697906381540535	3.263646445377578e-104	grouping_1
chr4:119717403-119717904	up	6.027090277258821	1.065318095748851e-104	6.339810537348916	2.915590630782723e-108	grouping_1
chr3:6565191-6565692	up	5.356778149824422	1.270943769208132e-104	5.56517	6.861482593590346e-107	grouping_1
chr16:29399026-29399527	up	5.828108519280918	1.270943769208132e-104	6.104233627078441	6.08845599150889e-108	grouping_1
chr15:73152185-73152686	down	-4.62797	1.344201088714009e-104	-4.23681	5.181592881023436e-93	grouping_1
chrX:36676829-36677330	up	5.072224147858194	1.362645183916289e-104	5.03637	1.441964800557466e-101	grouping_1
chr5:132843160-132843661	up	5.392903607368148	1.469389020119053e-104	5.649154179600486	8.535707371605944e-108	grouping_1
chr7:109536337-109536838	up	5.232048065301557	1.581775779764024e-104	5.617999745205376	3.218948932608137e-109	grouping_1
chr12:108751708-108752209	up	5.105390786254197	1.58544873770653e-104	6.385338472110552	1.055676888300073e-117	grouping_1
chr1:73794101-73794602	up	6.089355686125018	1.600240517218572e-104	5.888919581646516	6.195767928597611e-99	grouping_1
chr7:74168487-74168988	up	5.586379748799924	1.667251390968966e-104	5.858277770750639	6.780875411351781e-108	grouping_1
chr2:50932846-50933347	up	5.703358642523889	1.772850570698859e-104	5.609742493758445	6.073892096631171e-100	grouping_1
chr2:122086395-122086896	up	5.603330455358066	1.966620677135025e-104	5.820369543064138	9.422987051020544e-107	grouping_1
chr1:98192106-98192607	down	-5.92057	2.192077338125624e-104	-3.18425	2.937869903760403e-39	grouping_1
chr6:135304660-135305161	up	6.170154780481515	2.193805489615712e-104	5.893040447809898	5.170852284617187e-98	grouping_1
chr1:164532087-164532588	up	5.774376357984002	2.451497380862286e-104	5.739864120244124	3.419281499832784e-101	grouping_1
chr7:24659706-24660207	down	-5.54083	2.538457506524792e-104	-4.86891	2.103791252457439e-86	grouping_1
chr2:116823369-116823870	up	5.205498814686535	2.764369193716263e-104	5.439459153191161	3.005126724046644e-107	grouping_1
chr12:91997365-91997866	up	6.068095124217775	3.09139453371956e-104	6.715788348617087	2.011460613271319e-114	grouping_1
chr17:49539081-49539582	up	5.69107	3.496652730145212e-104	6.435095817733941	4.424131380830904e-114	grouping_1
chr2:94241705-94242206	down	-5.39678	3.574860193914405e-104	-4.38742	5.482913306336741e-78	grouping_1
chr1:119255372-119255873	up	5.600365199361159	3.845975217397543e-104	6.127308303653819	1.48015523526776e-112	grouping_1
chr14:35112296-35112797	up	5.465395204185167	4.293375077970974e-104	4.64559	5.637245923820751e-92	grouping_1
chrX:108643974-108644475	up	5.675705350876927	4.67485313460603e-104	5.042124377249736	1.100905519767671e-89	grouping_1
chr11:114335833-114336334	up	6.059581227850447	5.005238346086243e-104	6.222287540185034	1.45056991273731e-105	grouping_1
chr5:144758383-144758884	down	-5.31108	5.040838827233584e-104	-4.51905	1.91930407985417e-82	grouping_1
chr10:89482274-89482775	up	5.849954542256636	5.145719028679964e-104	4.357226507284862	7.245789083165445e-74	grouping_1
chr4:98243913-98244414	up	3.631437730748181	5.831606613929394e-104	3.977908196789499	4.222494242887317e-104	grouping_1
chr2:51212692-51213193	up	5.602134230977851	5.95707411294646e-104	5.931273640135828	2.158192771815661e-108	grouping_1
chr7:92625982-92626483	up	5.556306764393419	6.177554160995393e-104	6.089673171743147	7.185151610326642e-112	grouping_1
chr10:58736056-58736557	up	5.750183155496301	6.517320555747232e-104	4.8459	4.244926603314673e-86	grouping_1
chr8:47648831-47649332	up	5.476112928949091	6.653002516333501e-104	5.57389	1.466785629731061e-103	grouping_1
chr16:87120600-87121101	up	5.199238298715893	6.886405937578808e-104	5.592406004325278	2.090354606173009e-110	grouping_1
chr7:129847026-129847527	up	5.71513	7.024986090815968e-104	6.198805540591004	3.123336946203744e-111	grouping_1
chr2:172756503-172757004	up	5.472488266043873	7.220955185400432e-104	5.692203269414484	3.354993566305274e-109	grouping_1
chr6:78791714-78792215	up	5.462686022961059	7.36542576751162e-104	5.701602216003021	1.250679696225171e-106	grouping_1
chr6:135341055-135341556	up	5.534363830600501	7.618117700276053e-104	5.665783352397396	4.808065514095242e-104	grouping_1
chr3:54943105-54943606	up	5.580558271123853	8.0812310042192e-104	5.72802	2.150992260381502e-104	grouping_1
chr13:71003483-71003984	up	5.613235473096581	8.293947382928804e-104	6.388180101936492	2.93976518933391e-117	grouping_1
chr9:117001867-117002368	up	6.059850421861568	9.134923261726207e-104	6.165109519291022	2.72350162258651e-103	grouping_1
chr1:14800846-14801347	up	5.758736639456281	9.818936135910948e-104	5.689998381937571	5.923896351130636e-100	grouping_1
chr10:121318238-121318739	up	5.704604138816922	1.061662367284295e-103	5.622889894475614	1.570575121046173e-101	grouping_1
chr1:73039040-73039541	up	5.219186779601697	1.072745009443622e-103	4.299547255396913	6.73848430223489e-89	grouping_1
chr6:144621062-144621563	up	5.246155540921166	1.278165109400936e-103	4.569108897801532	6.918131940665704e-88	grouping_1
chr8:126073190-126073691	up	5.754752968471276	1.278165109400936e-103	6.411469152754949	1.038338815648875e-113	grouping_1
chr1:6729785-6730286	down	-5.45875	1.287874146694253e-103	-4.51916	1.382217670789264e-79	grouping_1
chr13:40868963-40869464	up	5.479709632240518	1.380951529773335e-103	5.799261832643952	4.987310614897672e-108	grouping_1
chr2:90545219-90545720	up	4.591276012888132	1.435623718655081e-103	5.149552147006824	7.252570487874083e-107	grouping_1
chr12:53907295-53907796	up	5.056708110484086	1.590057945244995e-103	5.130361926366727	4.805447879510056e-103	grouping_1
chr5:39510120-39510621	up	5.160861167498262	1.691902463394152e-103	5.188225280141215	6.89864916205126e-102	grouping_1
chr10:67850977-67851478	up	6.10989	1.808289860105944e-103	6.272054131935327	1.257325089504668e-105	grouping_1
chr4:56293827-56294328	up	5.424469024164571	1.887768885713034e-103	5.880750210035714	6.663192388683705e-111	grouping_1
chr5:116588422-116588923	down	-5.61979	1.956129514887343e-103	-3.6341	6.08453685360046e-56	grouping_1
chr11:100101911-100102412	up	5.985454993177095	2.009382593072366e-103	6.272772382086112	9.830964088701684e-107	grouping_1
chr6:40138101-40138602	down	-5.56626	2.104626739459347e-103	-4.02919	7.304835023780674e-64	grouping_1
chr4:100241119-100241620	up	5.521919045639936	2.159031619621932e-103	5.468237709491303	5.522784263269424e-100	grouping_1
chr19:9033258-9033759	up	3.575483462135563	2.183805341413897e-103	3.593904280699447	3.011105264699703e-100	grouping_1
chr9:116218782-116219283	up	5.603660561050043	2.284909199464979e-103	5.627969176030727	1.233470274013635e-103	grouping_1
chr5:100885156-100885657	up	5.356328745160388	2.335678890039763e-103	5.262895913347179	5.758956442172139e-99	grouping_1
chr3:98274436-98274937	up	5.577935298728772	2.342952982700015e-103	5.341128289980782	1.607142221776127e-96	grouping_1
chr7:66938989-66939490	up	5.628242560962268	2.886473190665599e-103	5.7009	1.956075005992727e-102	grouping_1
chr13:71521772-71522273	up	5.873612370525144	3.159092039758585e-103	6.196453011016385	2.16565172319589e-107	grouping_1
chr1:119217917-119218418	up	5.31211	3.373215770072698e-103	5.255928812557812	1.398909260715026e-99	grouping_1
chr1:40824469-40824970	up	5.332534189199986	3.822069761841264e-103	5.87348	2.240266735215765e-112	grouping_1
chr8:94733741-94734242	down	-5.34015	3.852274404602643e-103	-3.92149	2.752730420337067e-65	grouping_1
chr16:97632838-97633339	up	5.821809336688236	4.395681239530356e-103	6.59703	2.182835033513848e-115	grouping_1
chr12:111500716-111501217	up	6.021613259278925	4.561793723563545e-103	6.208252088548951	2.571192041308185e-104	grouping_1
chr4:78527028-78527529	up	5.37483	4.765553819348806e-103	5.435693850638042	3.288880897153713e-102	grouping_1
chr12:35847195-35847696	up	5.307971222881756	4.941789908333931e-103	5.634178672685052	6.18102286764285e-108	grouping_1
chr2:181156602-181157103	down	-5.2984	5.236872963238729e-103	-4.66377	4.449322201125245e-86	grouping_1
chr19:5975619-5976120	up	5.873908442270837	5.377505371060555e-103	6.354148140495878	7.843982701235723e-110	grouping_1
chr9:9549431-9549932	up	4.970697607535492	5.377505371060555e-103	5.210580734377438	2.509682657262148e-106	grouping_1
chr11:58387230-58387731	up	5.058479212810629	5.583709232019497e-103	5.289401171699294	6.059547642594606e-106	grouping_1
chr2:61310234-61310735	up	5.539398086676458	7.030912608201282e-103	6.039030404202556	4.983536300371026e-111	grouping_1
chr7:140080711-140081212	down	-4.44154	7.147393599010317e-103	-4.10626	1.044743857714836e-92	grouping_1
chr15:96547870-96548371	up	4.94153	7.646865750993519e-103	4.581939235434335	2.909142129051994e-97	grouping_1
chr3:117724144-117724645	up	5.267776606493445	8.156820328781374e-103	5.290261320504938	9.588593663546759e-101	grouping_1
chr16:94979382-94979883	down	-5.18455	8.351788160938972e-103	-3.24836	1.866235921061406e-49	grouping_1
chr10:60285609-60286110	up	2.367148958427387	8.351788160938972e-103	2.86015	4.002158393078593e-107	grouping_1
chr14:85784368-85784869	up	4.989379309746529	9.99968919910892e-103	5.394316148530354	8.187130843450161e-110	grouping_1
chr17:56241473-56241974	down	-4.76415	1.008925168418863e-102	-4.64813	4.222489824394039e-99	grouping_1
chr14:30292662-30293163	down	-5.03064	1.040561652466757e-102	-3.4516	1.105978345157801e-58	grouping_1
chr4:16050097-16050598	up	5.55838	1.122577301111314e-102	5.83879	3.376507443723579e-106	grouping_1
chr11:90552520-90553021	down	-5.47463	1.155271294618821e-102	-4.35866	3.276343815794447e-74	grouping_1
chr9:41599772-41600273	up	5.512173067942824	1.172220920513418e-102	5.235131515772597	2.710331832505822e-94	grouping_1
chr14:118827332-118827833	up	5.638098176734125	1.235068714043459e-102	6.023287792500257	2.454969404220042e-108	grouping_1
chr1:191857150-191857651	up	5.576770500434918	1.273278817524301e-102	5.923132010994648	1.542956079898562e-107	grouping_1
chr1:125738773-125739274	up	5.168929688196672	1.316347842979986e-102	5.340471700845494	2.986876058876184e-104	grouping_1
chr2:143547652-143548153	down	-5.29922	1.393422025295725e-102	-3.52235	4.228773813565862e-54	grouping_1
chr10:24697999-24698500	up	5.289536718260677	1.506388997975885e-102	6.076735156384408	9.915202051762152e-117	grouping_1
chr10:100065908-100066409	up	5.408255960408287	1.530752828442741e-102	5.831034011156085	2.461635117889019e-109	grouping_1
chr16:96278846-96279347	up	6.340879313142512	1.684369031935878e-102	6.201921785711041	7.776550836280185e-98	grouping_1
chr17:85978274-85978775	up	5.404816621295828	1.708326225176056e-102	5.075621249985607	4.720044886844027e-95	grouping_1
chr7:68559099-68559600	down	-5.10454	1.714251601854127e-102	-2.28763	6.442969143678777e-31	grouping_1
chr1:139571074-139571575	up	5.099946846005874	1.873982795181097e-102	5.491001739719946	5.559981763133248e-109	grouping_1
chr19:19059481-19059982	down	-4.87551	1.943872525111091e-102	-2.88028	2.955423343335948e-45	grouping_1
chr3:101398239-101398740	up	4.520773871282868	2.069932805929482e-102	2.694817761006659	7.480210014819273e-68	grouping_1
chr8:9257707-9258208	down	-5.42247	2.103023739452756e-102	-4.20002	8.158806683859511e-69	grouping_1
chr19:17342820-17343321	up	5.886866700864985	2.251450906032416e-102	6.306331591225342	2.32383770070274e-108	grouping_1
chr8:47480031-47480532	up	5.478551384357834	2.672421262606908e-102	5.774683379616356	2.817144385481294e-106	grouping_1
chr10:106632116-106632617	down	-4.43726	2.707289389172187e-102	-4.10176	1.255976123325824e-90	grouping_1
chr7:49480908-49481409	up	5.048632482606917	2.729452494136067e-102	3.912754729193454	1.709698099969514e-80	grouping_1
chr19:18141391-18141892	up	5.693008281085519	2.911279640927581e-102	5.549538439086131	8.111970867323365e-97	grouping_1
chr7:78885349-78885850	down	-4.69684	2.966522849687423e-102	-4.54612	1.850947198123659e-97	grouping_1
chr12:35287858-35288359	up	5.48386	3.117790901494738e-102	5.842591997840961	1.475297715766842e-107	grouping_1
chr5:148437230-148437731	up	5.108509172326116	3.120882644835764e-102	5.578335023106494	1.96110917289423e-110	grouping_1
chr12:83154005-83154506	up	5.660411682384565	3.288483432609314e-102	5.881055266067535	9.945400134237326e-105	grouping_1
chr1:72739582-72740083	up	5.85435	3.444260920507519e-102	6.409361663984701	1.504300109674128e-111	grouping_1
chr1:172355330-172355831	up	5.969992720555743	3.456045798743868e-102	6.037190167901821	3.53501824477938e-101	grouping_1
chr11:109269569-109270070	down	-6.11391	3.595798605422747e-102	-4.17608	1.017972739467182e-57	grouping_1
chrX:70184659-70185160	up	4.869005192558911	3.847960612532965e-102	5.089886520810381	3.891958337457373e-105	grouping_1
chr1:81076978-81077479	down	-5.11571	3.923092942204312e-102	-4.30807	3.773837335477859e-79	grouping_1
chr12:58056875-58057376	down	-6.01126	4.192062256529717e-102	-2.91974	6.787162512253904e-36	grouping_1
chr4:140396455-140396956	down	-5.35534	4.55178168424502e-102	-2.75041	1.528233765616913e-35	grouping_1
chr11:70539887-70540388	up	3.897990816857427	4.557907645926457e-102	4.364635586280521	7.314987318812328e-104	grouping_1
chr5:91262388-91262889	up	5.46533	5.073471516088835e-102	4.638246685832881	4.055572763878708e-82	grouping_1
chr14:108868304-108868805	down	-5.61244	5.655116292423437e-102	-2.87806	8.079946894333757e-39	grouping_1
chr9:55584448-55584949	up	5.394094456412201	5.722474568532726e-102	5.558613479078909	2.812308238678085e-103	grouping_1
chr4:10959621-10960122	up	5.524580489425968	5.807539518472087e-102	5.240223041816265	6.118243254300993e-95	grouping_1
chr7:144958683-144959184	up	6.121577151604233	6.171809804947812e-102	5.617730212101979	8.34660543214293e-93	grouping_1
chr1:130871891-130872392	up	5.289129835191046	6.204003427867313e-102	5.447245998631653	4.07606228146735e-103	grouping_1
chr10:8035279-8035780	up	5.484374595659128	6.4065958636964e-102	4.821782822472955	3.894224641905208e-90	grouping_1
chr3:38584274-38584775	up	5.665898367206724	6.821281576706787e-102	6.506071427883783	1.323986212189899e-115	grouping_1
chr9:66196488-66196989	up	5.728827177153381	6.824686419240767e-102	5.723115464070417	1.873500341112196e-99	grouping_1
chr3:34895559-34896060	up	5.703424921698377	6.936451518643105e-102	5.991596501013877	1.527741730790031e-105	grouping_1
chr12:27604236-27604737	up	5.392032682645672	7.23812249478723e-102	5.750907189430204	3.764555475509227e-107	grouping_1
chr12:29526890-29527391	down	-4.83239	7.646172145862028e-102	-4.67349	2.253890802331701e-96	grouping_1
chr12:29526182-29526683	down	-5.01869	7.734163401687074e-102	-4.81597	1.183079788023791e-95	grouping_1
chr11:20308890-20309391	up	5.301708216156102	7.996491721822489e-102	5.765662186744564	1.293617169568662e-109	grouping_1
chr12:102441042-102441543	up	5.475236963377556	9.005899113866882e-102	5.599846547277357	8.193009572992774e-101	grouping_1
chrX:47988378-47988879	up	5.216072486905843	9.09321495641138e-102	5.446436587121052	1.219415661623625e-104	grouping_1
chr12:79463147-79463648	up	5.570277255872376	9.733466348755938e-102	6.205630386676713	1.849814644690878e-110	grouping_1
chr9:115029235-115029736	up	5.77939	9.925845135182396e-102	4.662567319895148	2.77195654641674e-83	grouping_1
chr11:44083646-44084147	up	5.669666502013739	1.017564417574064e-101	5.929576110885167	9.5680766751313e-105	grouping_1
chr6:71967329-71967830	up	5.876048798644042	1.043116447927416e-101	5.585929621663563	5.363482648509277e-94	grouping_1
chr17:94572085-94572586	down	-5.20061	1.05574775451426e-101	-3.73447	1.677220498734275e-59	grouping_1
chr8:8737210-8737711	up	5.32213	1.113365524968903e-101	5.40105	4.441994069730932e-101	grouping_1
chr5:86730521-86731022	down	-4.84144	1.115143452778935e-101	-3.30315	1.646933584245126e-56	grouping_1
chr15:35255784-35256285	up	5.197705419443595	1.140937120280286e-101	5.12346	7.446669306374416e-98	grouping_1
chr9:16398915-16399416	up	5.410229801283921	1.147089181657006e-101	6.088977076361644	4.319547266852015e-113	grouping_1
chr11:19460088-19460589	up	5.379930168700848	1.186802693501106e-101	5.668157301630715	1.563278581250143e-105	grouping_1
chr14:48077437-48077938	up	5.41873	1.193221405015615e-101	5.540401065655716	6.987568554902223e-102	grouping_1
chr12:95420868-95421369	up	5.480712164816975	1.222562109690965e-101	5.512581186347863	5.648030971030991e-100	grouping_1
chr4:117235755-117236256	up	5.849167150743732	1.241792525212501e-101	6.395362280473141	1.033748768956328e-109	grouping_1
chr18:81632446-81632947	up	5.272908474734624	1.436803701708359e-101	5.359993046919877	3.238758589535988e-101	grouping_1
chr5:64360124-64360625	up	5.461521388710206	1.439787069467782e-101	5.245832940739873	1.054888612906312e-94	grouping_1
chr15:63194959-63195460	up	5.777894119438757	1.530548230904197e-101	5.561949985199516	6.146910622272885e-95	grouping_1
chr16:87988757-87989258	up	4.968321865580417	1.82749240721308e-101	5.733692228319208	2.263219027042267e-116	grouping_1
chr7:136129719-136130220	up	5.61227	1.911883524371245e-101	5.665236697481379	3.929576857895761e-100	grouping_1
chr4:47961216-47961717	up	5.476067684822964	1.953363571903229e-101	5.443410838201973	1.843080442500212e-98	grouping_1
chr16:10467318-10467819	up	5.734927922463064	1.980600235109601e-101	5.936788720583441	4.816137063166474e-103	grouping_1
chr8:119644894-119645395	down	-5.31413	2.214830149217385e-101	-2.75113	1.08781044279068e-38	grouping_1
chr14:50758316-50758817	up	5.32346	2.362841927601219e-101	5.67137	1.365937267669476e-106	grouping_1
chr17:16912675-16913176	up	5.006280336764358	2.489956379683541e-101	5.528919261564003	4.968428469309688e-111	grouping_1
chr19:20492405-20492906	up	6.077331342170944	2.489956379683541e-101	6.492027455038456	8.963519522320585e-107	grouping_1
chr8:103880733-103881234	up	5.277022649183922	2.629967734560579e-101	6.034030188253535	8.323929372619137e-113	grouping_1
chr13:9973894-9974395	up	5.614438354873212	2.714110459857748e-101	5.853040367476613	5.351749896264063e-104	grouping_1
chr4:104395569-104396070	up	5.601888440679526	2.714110459857748e-101	6.057893497158071	2.731272195113119e-108	grouping_1
chrX:141645045-141645546	down	-5.25758	2.764136441464877e-101	-2.36483	1.072117321296471e-36	grouping_1
chr19:24316910-24317411	down	-5.84243	2.856447532842168e-101	-2.45489	1.561724014223776e-28	grouping_1
chr15:67071014-67071515	up	5.472650249277632	3.079048682687075e-101	5.622380172968541	3.880228164551632e-102	grouping_1
chr15:67114019-67114520	up	5.636099053511195	3.152687184616114e-101	5.177427579221907	3.504818919093496e-89	grouping_1
chr13:42412635-42413136	up	6.077355657901134	3.479176405944435e-101	5.920886299583068	4.965721377523539e-96	grouping_1
chr13:60366703-60367204	up	5.518270121342017	3.491228593163486e-101	4.914403235004415	7.861122182250522e-86	grouping_1
chr8:40639312-40639813	up	5.770972699076722	4.106742459643104e-101	5.920826379911166	1.194798271069551e-101	grouping_1
chr10:58604632-58605133	up	5.442836897572914	4.596365277720797e-101	6.07599	5.309609577539489e-111	grouping_1
chrX:135922121-135922622	down	-5.05639	5.375827515442389e-101	-4.50583	1.925696707602164e-84	grouping_1
chr8:36532709-36533210	up	3.373058950789698	5.596889943715605e-101	3.594352426418991	1.064263650764438e-100	grouping_1
chr2:116846567-116847068	up	5.106712073995505	5.66156320113278e-101	5.331539129125943	6.84489699477169e-104	grouping_1
chr15:66005555-66006056	up	5.389710309769589	5.66156320113278e-101	5.786345889432098	4.169443329977062e-107	grouping_1
chr2:153031667-153032168	down	-4.75002	6.312811133628054e-101	-4.63999	1.355137931662253e-97	grouping_1
chr4:82762389-82762890	up	5.22671	6.485360366013933e-101	6.091922795040604	6.674755116267332e-114	grouping_1
chr19:17321469-17321970	up	5.275024296304412	6.682727535252224e-101	5.161471397752218	5.050119769404416e-96	grouping_1
chr18:49761114-49761615	up	5.227697688956344	6.934771804065145e-101	5.372297873311267	9.32170568895491e-102	grouping_1
chr2:30875843-30876344	up	5.539268765939076	7.060590358589727e-101	6.15061	1.484228221048339e-109	grouping_1
chr4:138676330-138676831	down	-5.47854	7.072449727344889e-101	-2.44543	1.406296586211829e-30	grouping_1
chr7:40536587-40537088	up	5.453771158221697	7.473107961726062e-101	5.846951027035539	7.655171935652432e-107	grouping_1
chr15:13108419-13108920	up	5.240083967655787	7.608643080503238e-101	5.344507197115659	7.672901236430808e-101	grouping_1
chr10:63652814-63653315	up	5.485905441431175	8.031700795321959e-101	5.905397808756707	2.801130619103866e-107	grouping_1
chr6:87334254-87334755	up	4.429283342680933	8.297489505101873e-101	4.290350436125522	2.310163896115631e-96	grouping_1
chr6:138086373-138086874	up	5.535694506013199	8.528225851912151e-101	5.994111264841408	3.97050203056619e-108	grouping_1
chr17:45151410-45151911	up	5.433784091551372	9.274604469260082e-101	5.151506303531029	2.008753861884534e-92	grouping_1
chr17:79413921-79414422	up	5.78731	9.578854216029316e-101	6.574673798757145	5.36200354541565e-114	grouping_1
chr12:29528442-29528943	down	-4.70942	1.055894862151661e-100	-4.52597	3.934194391032565e-94	grouping_1
chr16:44662683-44663184	up	5.643302810037118	1.12069096642231e-100	5.673843491920739	8.36431915705919e-99	grouping_1
chr18:88961526-88962027	up	5.725644196875713	1.129023430239164e-100	5.798488338091708	5.884806595683678e-100	grouping_1
chr14:114840728-114841229	up	5.721220385869457	1.146637194292932e-100	6.317686366528405	4.038244326573914e-110	grouping_1
chr2:14341866-14342367	up	4.880654305596813	1.206634117538396e-100	5.533483651743303	4.011830695549223e-106	grouping_1
chr6:58932507-58933008	down	-5.10982	1.221218965064979e-100	-3.39408	4.624756497365456e-53	grouping_1
chr11:8539891-8540392	up	5.646204906693011	1.240617331387093e-100	5.529886118656055	1.836061915917038e-96	grouping_1
chr5:24475744-24476245	up	3.934506109363715	1.256464476499516e-100	4.083672449937588	9.322136787044188e-99	grouping_1
chr18:58346579-58347080	up	5.406542050233968	1.351913679248013e-100	5.279362004830491	1.627225812647049e-95	grouping_1
chr14:25805713-25806214	up	5.280403520762311	1.407431979637256e-100	5.840059022831081	3.454071127566005e-110	grouping_1
chr17:71991221-71991722	up	5.52135	1.442484633279207e-100	5.514024741155395	5.578997732223125e-98	grouping_1
chr2:115888857-115889358	up	5.01325	1.457368985754048e-100	4.971981242666367	3.897557228838043e-97	grouping_1
chr2:19876109-19876610	up	4.571518444716142	1.478872716388048e-100	5.160593508906401	1.10329745250636e-112	grouping_1
chr2:102130359-102130860	up	5.524065479159578	1.717103849614277e-100	5.657933208694271	8.139502400636178e-102	grouping_1
chr4:35031137-35031638	up	5.61258	1.732387637832867e-100	5.967082259956784	1.543901539384066e-107	grouping_1
chr12:102554670-102555171	down	-4.64303	1.810513055662461e-100	-4.26517	1.30740477822239e-89	grouping_1
chr13:102364123-102364624	up	5.152916559869773	1.832950259824167e-100	5.018971488900383	4.588695719287816e-95	grouping_1
chr8:120902280-120902781	up	5.321181576700382	1.851576719800419e-100	5.317401327927059	1.899234690162838e-99	grouping_1
chr14:121234660-121235161	up	4.973117650473788	1.954865612703083e-100	3.776485878304065	1.677947784735244e-88	grouping_1
chr2:157915075-157915576	down	-4.60334	1.966291875808721e-100	-3.51241	1.289619205997159e-65	grouping_1
chr18:54757721-54758222	up	5.341181030850097	2.005827100472253e-100	4.560103729663759	1.22201403546533e-87	grouping_1
chr1:37589925-37590426	up	6.159435558161238	2.031894724874729e-100	6.279344533355104	3.546751207253417e-100	grouping_1
chr7:80149242-80149743	up	4.333373291518334	2.071400136178447e-100	5.245112160830145	5.437793049756815e-106	grouping_1
chr13:47700527-47701028	up	5.419264715865265	2.111635667580014e-100	5.914174581041324	1.263103527929381e-108	grouping_1
chr5:136608727-136609228	up	5.481446907499065	2.140579515552163e-100	5.681461207642221	2.245529331072278e-102	grouping_1
chr3:63158656-63159157	up	5.009804609209284	2.207719244898878e-100	5.229012964412536	3.358152216802771e-103	grouping_1
chr1:151664983-151665484	up	5.209867782861568	2.260177592950222e-100	5.662985642312796	7.047935668669101e-108	grouping_1
chr12:32175861-32176362	up	5.477077505760075	2.270192798249748e-100	5.512671555425301	9.500600435745402e-99	grouping_1
chr16:94975542-94976043	down	-5.3662	2.308138638521057e-100	-4.05258	2.329757022354877e-65	grouping_1
chr8:103451254-103451755	up	5.843077983878246	2.439271526478597e-100	4.942763986353301	5.542077311559422e-90	grouping_1
chr17:16911359-16911860	up	5.321804654223929	2.577203046520433e-100	5.90131	1.930369228219879e-110	grouping_1
chr13:69109431-69109932	up	5.036709360431863	2.584892610341294e-100	4.869208713205532	3.620426847944682e-94	grouping_1
chr11:114618616-114619117	up	5.284155700940969	2.66530044023224e-100	5.913532074765222	8.784245538165523e-111	grouping_1
chr7:92189211-92189712	down	-5.29632	2.682765379109572e-100	-3.57907	1.650454955184634e-54	grouping_1
chr10:67857494-67857995	up	5.278923480150897	3.197732804951935e-100	5.505879763422019	6.088919711870263e-103	grouping_1
chr1:115139837-115140338	up	5.465027993005415	3.199503001571122e-100	5.721903523170534	2.699490646956558e-103	grouping_1
chr6:72690080-72690581	up	5.182655894404287	3.293891482457312e-100	5.217075461795063	1.906086489796196e-100	grouping_1
chr14:47785920-47786421	up	5.843144358583126	3.404058846045797e-100	5.886756052504433	1.184788652838774e-98	grouping_1
chr12:35824649-35825150	up	5.904720681157328	3.535556747891584e-100	6.147788608252591	1.205938455721254e-102	grouping_1
chr1:162859498-162859999	up	5.108578871897111	3.578503440363522e-100	5.6469	1.322423179474721e-106	grouping_1
chr2:94246705-94247206	down	-5.66602	3.632396241892054e-100	-4.69026	1.182747574233078e-75	grouping_1
chr16:6616458-6616959	up	5.627607142384432	3.699808852874836e-100	5.919064896279384	7.161744015092039e-104	grouping_1
chr4:5584246-5584747	up	5.693338580829985	3.844747043769161e-100	6.07667	2.046742682618492e-105	grouping_1
chr17:12415286-12415787	up	5.248975411732458	4.137035174218798e-100	5.951107182619073	5.922744917953914e-110	grouping_1
chr16:73471587-73472088	up	5.989157918818746	4.156794956697829e-100	5.883925218332161	9.024521469132328e-96	grouping_1
chr9:7902298-7902799	up	5.494770236617435	4.179054380523597e-100	5.46708	6.129378931196496e-97	grouping_1
chr19:20361116-20361617	up	5.006214764274783	4.18615275966791e-100	4.979281925165388	7.51798491157994e-97	grouping_1
chr9:115032207-115032708	up	4.666972621914936	4.214761191322843e-100	2.571195624816435	3.420754943700434e-62	grouping_1
chr2:42801851-42802352	up	5.638588310475754	4.397125357855454e-100	6.194323739229014	8.417546447892454e-109	grouping_1
chr13:100943403-100943904	up	5.956891467467202	4.666150534760628e-100	4.990395121706015	3.780274201924649e-85	grouping_1
chr14:19800453-19800954	up	5.606172037904121	5.047884278728487e-100	5.697021947346461	1.735488044995726e-99	grouping_1
chr17:8515407-8515908	down	-5.20651	5.095863206977717e-100	-3.12671	4.504600331652843e-45	grouping_1
chr2:127652307-127652808	up	5.645597498678233	5.437376189358405e-100	5.856747127249482	4.824374826556363e-102	grouping_1
chr1:119254769-119255270	up	5.431814214660142	5.549006673342914e-100	5.660456146180492	1.37890186100944e-102	grouping_1
chr4:54019022-54019523	up	5.589770047620132	5.684359800511685e-100	5.934780720955533	7.101372103525407e-105	grouping_1
chr8:33873492-33873993	up	5.358721087257202	6.391583834674938e-100	5.417382882177113	6.972350641937558e-99	grouping_1
chr14:63654299-63654800	down	-4.83766	6.500902048889346e-100	-3.01892	1.057547920635575e-47	grouping_1
chr10:70983235-70983736	up	5.286353919884623	6.557189824040067e-100	6.218888874413231	3.719551717092199e-115	grouping_1
chr11:45002760-45003261	up	5.163576554083917	6.64694706873524e-100	5.078967769115462	1.014868524314857e-95	grouping_1
chr8:67652842-67653343	up	5.07528	6.724763426628885e-100	5.149177069050028	2.323834551621654e-99	grouping_1
chr6:119418367-119418868	up	5.742435927112445	6.746474973674715e-100	5.080358929078983	6.927304151867867e-90	grouping_1
chr18:65257647-65258148	up	5.072357307535945	7.08138986453701e-100	5.196275669022454	3.175318804595713e-98	grouping_1
chr4:101109657-101110158	up	5.240381037207078	7.08138986453701e-100	4.368612411265595	1.90912915357372e-80	grouping_1
chr1:193263002-193263503	up	5.37495	7.08138986453701e-100	5.758553891546518	2.193009872012424e-105	grouping_1
chr11:67204662-67205163	up	5.625183283392783	7.271139187488146e-100	5.738516460686553	4.145719460751583e-101	grouping_1
chr1:186571989-186572490	up	5.450807532691438	7.355428094101473e-100	5.96902	1.93061931615461e-108	grouping_1
chr12:102554167-102554668	down	-4.4524	7.446382956465335e-100	-3.88471	4.507928228062885e-81	grouping_1
chr15:54291073-54291574	up	5.504020225726058	7.588319220483148e-100	5.507579906030063	1.284400031601873e-97	grouping_1
chr9:120739107-120739608	up	5.769791223590831	7.683959781705899e-100	6.246304709456663	1.236269441721454e-107	grouping_1
chr8:34186203-34186704	up	5.393741665670631	7.693033307388071e-100	4.800139189033077	6.294870952588969e-89	grouping_1
chr3:57301867-57302368	up	5.219659749934866	7.698849365354157e-100	5.700604637864258	5.113853914100553e-108	grouping_1
chr19:55122925-55123426	up	5.388110429762772	7.986090012350658e-100	5.51258	1.372363408982081e-99	grouping_1
chr1:83851084-83851585	up	5.059611050266738	8.219199291117731e-100	4.910880746061634	4.644417897405881e-94	grouping_1
chrX:11158385-11158886	up	5.168137979599174	8.279482036375983e-100	5.824012015857535	8.549783363467162e-112	grouping_1
chr14:29381071-29381572	up	5.399413439184735	8.319895389867766e-100	4.983845212873009	6.201493213378788e-89	grouping_1
chr14:63714530-63715031	down	-5.19968	9.384221450042244e-100	-4.9923	1.19102751693053e-93	grouping_1
chr2:65218301-65218802	up	5.104731019683684	9.949059011625278e-100	6.137826135445664	2.291416116132958e-117	grouping_1
chr9:117072305-117072806	up	5.153940357145585	1.023330380798324e-99	5.371316268154914	4.992919144105401e-102	grouping_1
chr6:93094859-93095360	up	5.762755385721833	1.042090865389552e-99	6.516388445149571	1.236271197306086e-108	grouping_1
chr14:47806022-47806523	up	5.315843071392129	1.045472268802977e-99	5.022488538529817	5.066280176816323e-91	grouping_1
chr10:70716922-70717423	up	5.312941703846905	1.078576048085564e-99	4.546576407346016	4.963971038683577e-88	grouping_1
chr2:105715694-105716195	up	5.31781	1.084357150683023e-99	5.421272145961046	1.07187544850787e-99	grouping_1
chr13:17296859-17297360	up	5.240996153068822	1.19870601126541e-99	5.553804464053552	3.791045389517175e-104	grouping_1
chr7:35365094-35365595	up	5.001105574151391	1.265151139659935e-99	4.716681801140509	6.113803282270132e-92	grouping_1
chr6:103374862-103375363	up	5.282335444677066	1.26821717065807e-99	5.461728043684223	2.354236830516884e-101	grouping_1
chr18:12425161-12425662	up	5.763060057454378	1.269359822717022e-99	6.37895	2.1192848195858e-109	grouping_1
chr8:16641675-16642176	up	5.869550344375983	1.274639679322575e-99	5.59071	1.635009699111152e-96	grouping_1
chr6:86324329-86324830	up	5.786236537368662	1.336968785227604e-99	6.426391672849601	6.782089369144664e-109	grouping_1
chr10:120461771-120462272	up	5.077949065037334	1.379984974908397e-99	5.251367174105938	2.986965863961662e-101	grouping_1
chr12:12898663-12899164	up	5.243557229973788	1.432022671810319e-99	5.230718261272999	1.950956507738497e-97	grouping_1
chr10:102562607-102563108	up	6.023073793384014	1.457206724298371e-99	6.099458310782246	1.167614740664851e-98	grouping_1
chr2:171136633-171137134	up	5.52181	1.506461872569315e-99	6.079401543468555	1.055762775560325e-108	grouping_1
chr2:19588297-19588798	up	5.965784361472871	1.539202193245983e-99	5.350697286317031	1.572719360861766e-85	grouping_1
chr9:52679492-52679993	down	-4.88353	1.594277396049362e-99	-4.37312	5.072851835326347e-85	grouping_1
chr5:75213407-75213908	up	5.179742636520075	1.60506828430731e-99	5.19876	2.06889109785634e-97	grouping_1
chr13:14275093-14275594	up	5.797500298467177	1.608541897176702e-99	6.191542185580217	4.792572184813561e-105	grouping_1
chr18:58164157-58164658	up	5.259959169093744	1.608628627965872e-99	5.479993744593534	4.907029234193329e-102	grouping_1
chr5:89711443-89711944	up	4.957366029776011	1.717332874825056e-99	5.481759480403865	4.176423686160712e-109	grouping_1
chr2:6265038-6265539	up	5.275707544514962	1.744712539929595e-99	5.175408484202859	2.60718700915918e-95	grouping_1
chr18:54846681-54847182	up	4.991059360669157	1.756312598862911e-99	3.62715	5.037743527811937e-71	grouping_1
chr13:42681284-42681785	down	-5.36775	1.759764760116989e-99	-4.14599	2.560972083477001e-67	grouping_1
chr13:28788984-28789485	up	5.03379	1.759764760116989e-99	5.127910323099932	1.05333891082976e-100	grouping_1
chr2:51146868-51147369	up	3.322426671640274	1.867747574075711e-99	2.420231751486058	7.316502176434391e-82	grouping_1
chr9:71270071-71270572	up	5.218713469233347	1.985915180427733e-99	5.250662751016256	9.220032927904312e-98	grouping_1
chr8:23645428-23645929	up	4.949780121813711	1.998139429140893e-99	5.100361277392152	1.590366222186742e-100	grouping_1
chr6:86028471-86028972	down	-4.96467	1.998492385586854e-99	-4.53525	4.648554346826715e-87	grouping_1
chr1:168124637-168125138	down	-5.14052	2.023289092736192e-99	-2.25129	3.493073076420297e-28	grouping_1
chr3:99110497-99110998	up	5.262567174219249	2.05046020002086e-99	5.546389700843163	2.292299136028484e-103	grouping_1
chr3:147240571-147241072	up	5.13045	2.074832413713779e-99	4.238350074643439	5.452842420901886e-81	grouping_1
chr18:56441463-56441964	up	5.565338625054488	2.232160308626913e-99	5.932011940460032	1.747526651288811e-104	grouping_1
chr12:7231849-7232350	up	4.953684302641404	2.309556103869181e-99	5.524228939955155	4.558412366421456e-110	grouping_1
chr6:127335436-127335937	up	5.551162918786782	2.332944769705595e-99	5.683499548943219	7.388646939895419e-100	grouping_1
chr9:49340128-49340629	down	-5.45802	2.333096949021525e-99	-3.74769	4.759047341053276e-57	grouping_1
chr4:144949697-144950198	up	5.572788409331372	2.399926277874816e-99	5.97481	1.40675202954673e-104	grouping_1
chr1:152414409-152414910	up	5.548548880751023	2.452569739881692e-99	4.823764810684565	3.295923644052321e-84	grouping_1
chr9:116150673-116151174	up	5.448849959546674	2.568624703503697e-99	3.524415629159101	1.401624765063872e-67	grouping_1
chr7:7049769-7050270	up	5.353161514969939	2.652630181933084e-99	5.975134938780213	4.725603664159184e-110	grouping_1
chr7:140082291-140082792	down	-4.91091	2.695585597390062e-99	-4.37319	4.317813416331632e-84	grouping_1
chr11:114851720-114852221	up	4.441451063638569	2.744407356180007e-99	3.705483494723244	2.615260757353803e-89	grouping_1
chr3:57293837-57294338	up	5.469517618669945	2.78539525411422e-99	5.489713232285261	1.960220942695627e-97	grouping_1
chr14:65746921-65747422	up	5.32238	2.933291608579773e-99	5.448259728910343	9.18644868305604e-100	grouping_1
chr10:67835822-67836323	up	5.673884089595633	2.955300778755162e-99	5.607800325043939	1.572810211011388e-95	grouping_1
chr2:178430302-178430803	up	5.365016911693648	3.053281089069347e-99	5.69392	7.952726903755371e-104	grouping_1
chr18:12435834-12436335	up	5.556188305434089	3.053281089069347e-99	5.665470351260997	2.927089724089073e-99	grouping_1
chr1:130769888-130770389	up	5.358765217432715	3.292612721697366e-99	5.48129	1.159609976607055e-99	grouping_1
chr4:14533914-14534415	up	5.395889925321313	3.438916416561705e-99	5.472508287023475	1.370773075855783e-98	grouping_1
chr12:15731206-15731707	up	5.490137630778048	3.703250623533716e-99	5.950551876045825	1.449908569040428e-106	grouping_1
chr4:85597926-85598427	up	5.327907055689868	3.78734049859986e-99	5.388486868986347	3.373191755005275e-98	grouping_1
chr1:92736325-92736826	up	5.320362003468619	3.806985178352425e-99	5.420570317458647	7.219470507269995e-101	grouping_1
chr6:53951410-53951911	up	6.276253811234372	3.841105794392291e-99	6.672507458093981	1.664388638656371e-105	grouping_1
chr18:64014322-64014823	up	5.391921731771246	3.922207809203292e-99	5.503944170879146	4.362849066713323e-99	grouping_1
chr10:18418089-18418590	up	5.263254559546559	3.946788480552494e-99	4.453626239606277	2.470122661688321e-83	grouping_1
chr8:117714496-117714997	up	5.429912922146862	3.968300231677136e-99	6.160982977418033	8.189344868322328e-112	grouping_1
chr3:7257610-7258111	up	4.870302062419589	3.993773819629271e-99	4.95706	5.216895221892936e-99	grouping_1
chr19:47013842-47014343	down	-4.54054	4.020828147310256e-99	-4.12356	2.460252988168236e-85	grouping_1
chr3:8710292-8710793	up	5.374566262415694	4.351076477147155e-99	5.543806748445638	3.000033351214374e-100	grouping_1
chr13:89603239-89603740	up	5.133703317853008	4.519897471577325e-99	5.303202387205666	2.362373582388332e-100	grouping_1
chr1:143918884-143919385	up	5.633135057705171	4.641640962675262e-99	5.776716847048708	3.866372239444335e-100	grouping_1
chr14:57705098-57705599	up	5.627502423420745	4.740948566064665e-99	6.098082125673844	4.728158552967249e-106	grouping_1
chr14:65742539-65743040	up	5.150563556396666	4.815824486159911e-99	5.408615571555024	4.732798360227188e-102	grouping_1
chr13:54757645-54758146	down	-4.51818	4.948658327166673e-99	-4.16509	3.153127848666442e-88	grouping_1
chr1:128333961-128334462	up	5.162465610500307	5.072844953485101e-99	5.438573132469573	6.797718705153872e-103	grouping_1
chr19:4938682-4939183	up	5.380612166443866	5.455990510167818e-99	5.184109349202365	2.446834445228706e-95	grouping_1
chr16:90885671-90886172	up	6.012279773685557	5.483672196198664e-99	6.333623705156404	3.443599426588492e-102	grouping_1
chr8:72129609-72130110	up	5.662743632127268	5.608677079278262e-99	6.191956173245834	3.541480772289828e-105	grouping_1
chr11:114051303-114051804	up	5.741773973256182	5.647856274137575e-99	5.698030762057452	1.124147301344401e-97	grouping_1
chr9:5169921-5170422	up	5.1027	5.781219077757181e-99	5.366746755394199	9.27756409895178e-103	grouping_1
chr16:9971336-9971837	up	5.598198974147071	5.889435667201797e-99	5.867268094462402	5.553427744223125e-104	grouping_1
chr4:148401528-148402029	down	-5.97214	6.240193140803767e-99	-2.75559	1.07340598987173e-36	grouping_1
chr10:87484802-87485303	down	-5.43163	6.331924765475062e-99	-2.82633	4.203869553517641e-36	grouping_1
chr18:80548695-80549196	up	4.362924985375821	6.731466060694668e-99	5.140305549731679	5.159774073442604e-106	grouping_1
chr1:193988510-193989011	up	5.553491300273445	6.809545865338772e-99	5.565930747827402	1.13005896873175e-96	grouping_1
chr17:56233745-56234246	down	-4.06459	7.122212304509913e-99	-4.00158	2.108644757705756e-96	grouping_1
chr2:136712063-136712564	down	-5.30977	7.209245884385169e-99	-5.23806	1.356497022771832e-96	grouping_1
chr6:101211358-101211859	up	5.898165620335631	7.323499247800221e-99	6.07082	6.461456311851424e-100	grouping_1
chr8:86712323-86712824	down	-5.22266	7.610398039380798e-99	-3.42102	6.41408197749379e-52	grouping_1
chr1:6729234-6729735	down	-4.68061	7.725575776587871e-99	-3.9431	8.619892125228129e-78	grouping_1
chr16:6617593-6618094	up	5.064128086709751	8.02589249417065e-99	5.059819171552476	1.927889507196459e-96	grouping_1
chr13:55900232-55900733	up	5.542291223389554	8.347783856013192e-99	5.491443439520413	2.502818226645059e-95	grouping_1
chr2:167206101-167206602	up	4.58303	9.00248437831896e-99	3.917771967617853	1.306285132713497e-87	grouping_1
chr5:93215676-93216177	up	5.557731493133595	1.067807791078335e-98	6.018009829704827	2.081302838636727e-105	grouping_1
chr12:30092014-30092515	up	5.239844572518014	1.161020497805175e-98	5.961958391313022	1.424231530118174e-111	grouping_1
chr12:108676635-108677136	up	5.534465951625034	1.178042412660715e-98	5.414384291748592	7.443811169817108e-94	grouping_1
chr1:87023462-87023963	up	5.783568322253938	1.228438296943421e-98	6.165445764498219	3.278526076734956e-103	grouping_1
chr1:88804605-88805106	up	5.46919	1.290748535215755e-98	6.024205660246286	7.358800247332118e-108	grouping_1
chr16:34992807-34993308	up	5.545971481520796	1.326420387609214e-98	6.366737288728016	4.25630091294563e-112	grouping_1
chr1:165158771-165159272	down	-4.96386	1.373941323534611e-98	-2.39343	1.708810428891973e-36	grouping_1
chr1:72534354-72534855	down	-4.50666	1.385783181138421e-98	-3.38508	9.842489955270614e-63	grouping_1
chr2:62047639-62048140	down	-4.7156	1.485351396250598e-98	-4.08006	1.921230810192879e-79	grouping_1
chr9:64018435-64018936	up	4.870168261734612	1.50159902826797e-98	3.836028851024257	2.877186704848536e-84	grouping_1
chr16:38920379-38920880	up	5.496408863076313	1.522116250856365e-98	5.400228371703713	4.717811840758965e-94	grouping_1
chr10:34532457-34532958	up	5.388030936722618	1.557357128478201e-98	5.181941250933003	1.094593266083625e-91	grouping_1
chr5:133754058-133754559	up	5.588153121370489	1.602638573967316e-98	5.328080105179662	4.39982285215764e-91	grouping_1
chr11:44496688-44497189	up	5.22245	1.618814536410103e-98	5.38445	8.260219625430982e-100	grouping_1
chr1:190795028-190795529	down	-4.93028	1.626350526499262e-98	-2.00325	8.069008706687289e-28	grouping_1
chr15:12481172-12481673	down	-5.24469	1.643690244291223e-98	-2.9486	2.428162227332478e-42	grouping_1
chr5:6285693-6286194	up	5.034926778131856	1.644332889984054e-98	5.239864954065181	7.67041567063135e-101	grouping_1
chr16:44660972-44661473	up	5.462023858983009	1.645318327663033e-98	6.260426194049078	4.221495445962746e-111	grouping_1
chr6:58933127-58933628	down	-5.05547	1.645691643011677e-98	-3.46432	1.238818771578094e-54	grouping_1
chr3:126447088-126447589	up	5.160810706952575	1.78014138100297e-98	4.973253628367133	9.392609693499558e-92	grouping_1
chr11:16935756-16936257	up	5.785646916990181	2.060903240488915e-98	4.704953334492266	8.603695810573727e-80	grouping_1
chr8:90325269-90325770	down	-5.48062	2.110915480737651e-98	-3.9528	5.722592109069844e-59	grouping_1
chr10:30853167-30853668	up	4.825836149476672	2.266797937913576e-98	4.89763	6.005655424875783e-98	grouping_1
chr8:26845402-26845903	up	5.734729844120687	2.287275541848178e-98	5.478720065434309	1.337823437558918e-95	grouping_1
chr2:118824293-118824794	up	5.139180294585777	2.565953355186375e-98	5.278876041871445	3.632299679019256e-99	grouping_1
chr1:189727916-189728417	up	5.711252904624995	2.568788135915573e-98	6.400726405697124	2.30573203182646e-107	grouping_1
chr15:61816090-61816591	up	5.527009544796412	2.604365047891585e-98	5.890989295603639	1.279035305801715e-103	grouping_1
chr18:89231253-89231754	up	5.751665588349711	2.72963441359775e-98	6.416745345452475	3.518535641481657e-109	grouping_1
chr14:34825834-34826335	up	5.451039365611234	2.750562971129962e-98	5.009842026408614	9.301249752122168e-90	grouping_1
chr2:62369835-62370336	up	5.141688262168564	2.860010542875657e-98	5.286714805329751	3.451527494007957e-99	grouping_1
chr6:120268721-120269222	up	5.357249346182897	2.861741307436638e-98	4.772031557642264	2.156287793654313e-83	grouping_1
chr5:142677946-142678447	down	-5.2584	2.890356862568361e-98	-3.54676	2.711098848916231e-54	grouping_1
chr14:18473175-18473676	up	5.246606466447787	3.036984644691618e-98	5.461702509476083	1.057405997295523e-100	grouping_1
chr2:156557181-156557682	up	5.36887	3.08643481178161e-98	5.223876534710211	1.90891194114744e-93	grouping_1
chr16:31492849-31493350	up	5.2881	3.105358226096336e-98	5.934761486802661	1.237586383174689e-103	grouping_1
chr2:17881281-17881782	up	5.101787183330016	3.229153256496067e-98	6.575990794747351	7.051011066618883e-121	grouping_1
chr14:19769336-19769837	up	6.058870525634123	3.448017801121567e-98	6.116985882465789	6.344864873417921e-97	grouping_1
chr1:138515274-138515775	down	-5.25114	3.553078696986261e-98	-3.75526	2.015419010672659e-57	grouping_1
chr1:82207498-82207999	up	5.063291363231356	3.553356730788496e-98	4.603276890596245	3.97253477784445e-85	grouping_1
chr9:104088375-104088876	up	5.321015211991829	3.694582030926735e-98	5.995320040698463	7.116201959964775e-108	grouping_1
chr2:103390603-103391104	up	5.974995092752094	3.818118704583919e-98	6.076027169679104	2.616551423187288e-98	grouping_1
chr16:55292098-55292599	up	5.319981123562493	3.997222910885926e-98	5.440237453056582	1.912244930155623e-98	grouping_1
chr4:152350584-152351085	down	-4.29534	4.024671303597535e-98	-3.82423	4.882926396059143e-82	grouping_1
chr17:54188953-54189454	up	5.397085655958737	4.248573281618501e-98	5.819591381668636	1.6466792796094e-105	grouping_1
chr14:101759516-101760017	up	4.773687123313042	4.292061753502904e-98	4.193694758060968	2.703192254645141e-82	grouping_1
chr9:114930677-114931178	up	4.983212797622081	4.906568837057983e-98	5.1871	4.561727189361911e-98	grouping_1
chr3:149347170-149347671	up	5.268389354885421	5.196193363443995e-98	5.286051246473518	4.74249654255313e-96	grouping_1
chr1:192789036-192789537	up	5.33253	5.228652670759407e-98	5.700264036940357	6.242411533962932e-101	grouping_1
chr5:137759903-137760404	up	2.879229670865686	5.576000478052176e-98	3.117116735154231	3.735557132543005e-97	grouping_1
chr10:83010006-83010507	up	5.412664382443812	5.613345869379699e-98	5.441197229657965	6.14722913069976e-97	grouping_1
chr18:15046243-15046744	up	5.107218950116977	5.920726241653876e-98	5.370550056397606	1.257672269686026e-101	grouping_1
chr10:87154311-87154812	down	-5.11574	6.216155045022385e-98	-2.31452	1.264278468647023e-29	grouping_1
chr6:5819619-5820120	down	-6.01614	7.226168524445769e-98	-3.80718	3.051020047486661e-50	grouping_1
chr5:72747322-72747823	up	5.186993181692271	7.286439477601806e-98	5.447588660657548	2.799696463782807e-101	grouping_1
chr11:46278067-46278568	down	-5.0824	7.475240401755838e-98	-3.96695	1.546918193850768e-66	grouping_1
chr6:85320272-85320773	up	5.788305374407855	7.986340121520944e-98	6.20332	2.278794123538511e-103	grouping_1
chr13:19674543-19675044	up	5.198953477505395	7.99086525279811e-98	5.641041414501181	2.674304976016777e-105	grouping_1
chr2:104316418-104316919	up	4.920707653474653	8.11515470805494e-98	3.842366892649339	8.512636435236849e-73	grouping_1
chr1:134991895-134992396	up	5.739470027484506	8.261943341857467e-98	5.614848933277298	1.552865474347223e-93	grouping_1
chr10:4152324-4152825	up	5.473539304138849	8.345637593749545e-98	5.351496549712397	2.794400741815402e-94	grouping_1
chr4:110286368-110286869	down	-5.03204	8.566462152110682e-98	-4.08359	3.173308407448122e-70	grouping_1
chr8:9771174-9771675	down	-4.59369	8.747418487772652e-98	-4.25756	1.216497984141482e-87	grouping_1
chr19:40290208-40290709	up	5.668522600603758	8.844276357757557e-98	6.112956249872074	1.492624770969489e-103	grouping_1
chr10:24812564-24813065	up	5.170992930390279	8.973430353264556e-98	5.425754007853866	3.325875850972811e-101	grouping_1
chr11:67477043-67477544	up	5.227113041050765	9.004068804474212e-98	5.214919710962016	4.34506268256049e-95	grouping_1
chr1:125996568-125997069	down	-5.24728	9.255617998577862e-98	-2.48015	6.346041413503962e-36	grouping_1
chr3:78505483-78505984	up	4.905831136868428	9.352234458757636e-98	4.938691751113324	2.859033029475789e-96	grouping_1
chr3:101592844-101593345	up	4.866538609877818	9.708411269270848e-98	3.798059153534574	5.751709678802941e-78	grouping_1
chr13:47910099-47910600	up	5.621405906070708	9.836097387109612e-98	5.983819567516089	6.259610700582731e-103	grouping_1
chr7:145219192-145219693	up	5.674195944153454	9.8541861183151e-98	6.404207284121271	3.410210509298253e-109	grouping_1
chr5:105453950-105454451	up	5.407088605416055	1.062195639333309e-97	5.114066154633383	8.56891714619302e-93	grouping_1
chr12:78942862-78943363	up	5.561015659085529	1.121849008202412e-97	4.900744583619681	2.432933385538392e-82	grouping_1
chr2:6097149-6097650	up	5.295345161039263	1.130160949378815e-97	5.459726821303203	1.066157198012006e-99	grouping_1
chr17:16911860-16912361	up	5.031630423886638	1.183953730679416e-97	5.474781231664874	2.595039635362694e-105	grouping_1
chr17:72022262-72022763	up	5.435477780966787	1.183953730679416e-97	5.71027	4.52812375668643e-101	grouping_1
chr6:56532236-56532737	up	5.105570611758396	1.19348638211192e-97	5.843291344672433	1.625021796523491e-111	grouping_1
chr10:25757438-25757939	down	-5.12014	1.208294699170716e-97	-3.60292	7.040164551329053e-57	grouping_1
chr2:117716981-117717482	up	5.504049581340439	1.268028872074995e-97	5.887919461491455	2.787990559305313e-103	grouping_1
chr13:99579531-99580032	down	-4.9263	1.33119154491942e-97	-4.55298	7.317987082425491e-87	grouping_1
chr6:126091909-126092410	up	5.00779	1.347431175238083e-97	4.999070169248236	3.381954005629803e-95	grouping_1
chr8:91854338-91854839	up	5.099940372729156	1.348093879776869e-97	5.292054766094441	1.116436384233739e-99	grouping_1
chr2:181135030-181135531	down	-4.4183	1.355198823088246e-97	-3.77278	1.995484805553105e-77	grouping_1
chr14:52319393-52319894	up	5.480738595853136	1.362148986203127e-97	5.909100955589055	7.367995463675184e-102	grouping_1
chr5:39623295-39623796	up	4.737300354049119	1.392471339449052e-97	3.613206878267053	2.488869057639417e-76	grouping_1
chr5:38085424-38085925	up	4.468127252000379	1.431169236320267e-97	4.138271308301523	4.391233871539204e-91	grouping_1
chr12:73754370-73754871	up	5.236657203351865	1.446075342903667e-97	4.627907669465837	8.413458514555302e-86	grouping_1
chr8:92331822-92332323	up	5.761039892731211	1.490343603834889e-97	5.854790182117495	1.030693702051154e-98	grouping_1
chr14:105979861-105980362	up	5.249521386666881	1.490756640158077e-97	5.270556638052371	1.011759900604806e-95	grouping_1
chr3:69548611-69549112	down	-4.82518	1.502095116911729e-97	-3.74292	4.675006128188456e-66	grouping_1
chr8:47482285-47482786	up	5.289945463996931	1.541431176478309e-97	5.775521433561353	5.281617861143664e-105	grouping_1
chr5:113230115-113230616	up	3.256708845537469	1.648565951921163e-97	4.62761	1.137298877210362e-103	grouping_1
chr2:52804581-52805082	up	5.2529	1.686716051767677e-97	5.640373507312949	2.315422371145708e-103	grouping_1
chr18:82130245-82130746	up	5.039415768572846	1.698583192651284e-97	5.008665044187139	1.948643836543665e-94	grouping_1
chr17:84070544-84071045	up	5.379574632600235	1.743554904589146e-97	5.273267561908958	1.926799494951792e-96	grouping_1
chr14:47378290-47378791	up	5.126717416316607	1.760681475117493e-97	6.177726625743396	2.419096139260659e-115	grouping_1
chr9:60414081-60414582	up	5.055069465778287	1.780835981403268e-97	5.259418128062684	4.142233450396357e-101	grouping_1
chr10:95667529-95668030	up	5.291247963766768	1.795262664487473e-97	5.324823511168114	7.555985581921133e-96	grouping_1
chr7:101869065-101869566	up	5.183096855832882	1.940905705892608e-97	4.422333307965352	3.837609885315664e-83	grouping_1
chr4:108915008-108915509	down	-5.23694	1.972372812788549e-97	-2.9521	1.726498889087899e-38	grouping_1
chr16:89521030-89521531	up	5.303827042427105	2.132927567176848e-97	5.591013287894421	4.04681598475696e-101	grouping_1
chr12:101204453-101204954	up	5.147261643778033	2.301993093047781e-97	5.734376998341606	6.5677692379604e-108	grouping_1
chr12:99799859-99800360	up	5.061900028652665	2.3046033508409e-97	4.599239553215897	5.936777131786604e-86	grouping_1
chrX:37028358-37028859	up	4.834258931156551	2.428772555465206e-97	5.01676	2.092479306550516e-99	grouping_1
chr11:33070567-33071068	up	5.137784704921668	2.510252268092345e-97	5.439272235499551	9.975274628646693e-102	grouping_1
chr3:123690680-123691181	down	-5.10373	2.523563951317369e-97	-3.67688	1.758972738403476e-60	grouping_1
chr8:34093224-34093725	up	3.497267821526836	2.573228250279406e-97	5.136667109492839	4.264011393130803e-100	grouping_1
chr3:139751259-139751760	up	5.306318251203094	2.803467843855387e-97	5.231511896570009	3.440201987698869e-93	grouping_1
chr4:35898174-35898675	up	4.701985660493572	2.934217014119767e-97	4.966724908088581	2.54497998982698e-101	grouping_1
chr1:87011607-87012108	up	5.596662362048779	3.12892895238417e-97	5.909905777025153	5.685165019334347e-101	grouping_1
chr8:96347948-96348449	up	5.213110599472853	3.179691047446585e-97	5.432581583859282	7.339109912204944e-100	grouping_1
chr3:133776024-133776525	up	5.049773903469084	3.27099421594264e-97	5.866528481821981	2.578637719324147e-112	grouping_1
chr12:8788442-8788943	up	5.349092876445293	3.328032983302336e-97	5.346759913199528	7.38074669260727e-95	grouping_1
chr11:64283772-64284273	up	5.395347400353224	3.459065987596067e-97	5.402477018372043	7.408488352988431e-95	grouping_1
chr15:84469327-84469828	up	5.227581283460003	3.461624572011302e-97	5.770775583077455	2.082141776694157e-104	grouping_1
chr9:10608231-10608732	up	4.972510326809807	3.612664959220858e-97	5.010572043185544	5.947456276836309e-96	grouping_1
chr4:35143798-35144299	up	5.193804904326267	3.643955427301162e-97	5.237374722718977	6.088512880727762e-96	grouping_1
chr10:59439349-59439850	up	5.288308384464637	3.652481783363017e-97	5.59381	5.305654337788507e-101	grouping_1
chr18:88960977-88961478	up	5.633884912520887	3.654231166453465e-97	6.203817414251716	1.174896592925929e-105	grouping_1
chr5:144944884-144945385	up	5.040774580184543	3.660799308683931e-97	4.265142054269633	7.453100085187819e-87	grouping_1
chr4:47935243-47935744	up	5.645825508410978	3.695453313810998e-97	5.662597566541818	3.929665476796449e-95	grouping_1
chr2:132006454-132006955	up	6.007993323230939	3.765556410870152e-97	6.634380570486968	5.142087901749194e-105	grouping_1
chr5:144761409-144761910	down	-3.81463	3.870374452136785e-97	-3.65086	2.498304414879489e-91	grouping_1
chr14:32708659-32709160	down	-5.13604	3.950269124150704e-97	-3.82397	2.558460982819222e-60	grouping_1
chr9:43709170-43709671	down	-5.15862	4.222396295549395e-97	-2.50787	3.604336640382145e-32	grouping_1
chr11:17051596-17052097	down	-4.03753	4.60989109908807e-97	-3.8184	1.42769001754659e-89	grouping_1
chr4:141242771-141243272	up	5.094175114322406	4.655258957024341e-97	5.563710213456995	2.646425794720098e-99	grouping_1
chr9:47006854-47007355	up	4.823805807063078	4.802693656671156e-97	5.492040059037918	4.250586299244605e-110	grouping_1
chr17:27056126-27056627	up	4.760748942566093	4.828556072380559e-97	4.671924675944312	7.630861933211408e-95	grouping_1
chr1:105324657-105325158	up	5.136433696025597	5.035732476583455e-97	5.47138	3.960761846853089e-102	grouping_1
chr13:34781233-34781734	up	5.313275411170617	5.137166508759363e-97	5.312677713612818	1.31665400642556e-94	grouping_1
chr9:69227721-69228222	up	3.6135	5.254097016420961e-97	4.234972374279133	3.944267407701259e-98	grouping_1
chr16:85041362-85041863	up	4.857423749295092	5.277795885676263e-97	4.408128855488229	1.768907817502673e-87	grouping_1
chr7:100993236-100993737	up	5.358778414887087	5.921971844817671e-97	5.467928332453696	4.316610865076931e-97	grouping_1
chr14:73886245-73886746	up	5.101452013761703	6.184036782215422e-97	5.27174	2.138508142886523e-98	grouping_1
chr3:57286535-57287036	up	4.936581869683114	6.280360996023762e-97	4.833434775538124	2.182273613632604e-92	grouping_1
chr8:11904038-11904539	up	5.043110658056631	6.676433764656735e-97	5.600518456725588	7.638600448091101e-107	grouping_1
chr17:68835195-68835696	up	5.428964028491337	6.697735847279453e-97	5.409887515396169	2.082622223241966e-94	grouping_1
chr7:80113936-80114437	up	3.009443393393747	6.716715896193113e-97	3.425616810897975	3.061939277603013e-99	grouping_1
chr1:190167936-190168437	down	-4.52312	6.776245315767241e-97	-3.62467	8.525410520302586e-69	grouping_1
chr10:21743259-21743760	up	5.432391627758585	6.8545575680837e-97	4.496126035347768	6.385070862699749e-77	grouping_1
chr11:90520970-90521471	down	-4.80527	6.8545575680837e-97	-3.47428	1.345527178984928e-60	grouping_1
chr17:80801622-80802123	up	3.992997217220118	6.858441690036897e-97	3.701171768413691	4.524082816664514e-91	grouping_1
chr5:138012923-138013424	up	5.442104986293679	6.968723222985687e-97	5.881527614662028	9.717699540938684e-104	grouping_1
chr8:27606990-27607491	up	5.956939377961162	7.098993067676625e-97	5.856715585923157	3.013039248220525e-93	grouping_1
chr12:53472706-53473207	up	5.218768706018075	7.133809258693192e-97	5.472440908800109	4.599327001645147e-100	grouping_1
chr2:25318183-25318684	down	-4.85098	7.167505548234696e-97	-3.98433	1.195364388364922e-71	grouping_1
chr5:7427795-7428296	up	5.097410298293045	7.301534146623966e-97	5.276484620057309	1.170913077717686e-98	grouping_1
chr18:78548447-78548948	up	5.078683080147496	7.443465467936755e-97	5.019636609776265	2.102950443007698e-93	grouping_1
chr8:103583094-103583595	up	5.855363597304565	7.519458352797108e-97	6.071023350474954	8.327678388796318e-99	grouping_1
chr5:138756329-138756830	up	4.624578172648175	7.626673236710633e-97	2.584562716648923	3.520574191097569e-68	grouping_1
chr18:55073589-55074090	up	5.730726583196356	7.650743937399251e-97	6.014896650541854	3.855461351768613e-100	grouping_1
chr1:172342573-172343074	up	6.103050961645781	7.740107314480602e-97	6.479447025749665	4.737379407840451e-101	grouping_1
chr1:14506504-14507005	up	4.817410990041473	7.804786945823392e-97	3.982992682841022	9.563798371110558e-86	grouping_1
chr1:72499760-72500261	down	-5.0016	7.821436127367774e-97	-2.54358	1.961527822905908e-34	grouping_1
chr16:91861975-91862476	up	5.29429	8.658639878659689e-97	5.665782630280472	4.5447110434602e-102	grouping_1
chr9:99164646-99165147	up	5.003	8.930751834230083e-97	6.3156	3.387235272416251e-118	grouping_1
chr1:191792986-191793487	up	5.350088278908695	8.967345136246174e-97	4.428325083098039	5.206352321887087e-85	grouping_1
chr3:62237040-62237541	up	5.937876064579638	8.967345136246174e-97	6.293416121634689	6.30755739413074e-101	grouping_1
chr1:194699204-194699705	up	5.821231986855861	9.173540912639844e-97	5.663357431033098	1.932493848228236e-91	grouping_1
chr10:94132926-94133427	up	5.346925587983231	9.173834946923544e-97	5.653171644873235	2.702427614612457e-100	grouping_1
chr10:56968839-56969340	up	5.746239104561486	9.50239494819857e-97	4.934679304161923	5.6136387761494e-79	grouping_1
chr8:91855044-91855545	up	5.108200577394255	9.827180148872269e-97	5.203687621968813	1.483994232137867e-96	grouping_1
chr17:50441473-50441974	up	5.527692139454932	9.95309899348647e-97	5.444509333318677	1.688449170907941e-93	grouping_1
chr7:95082186-95082687	up	4.93398	1.044070309917655e-96	5.372278666802343	1.536660347324958e-104	grouping_1
chr5:90843831-90844332	up	5.196875549977351	1.066852883472817e-96	5.340190584047497	2.045805812464588e-97	grouping_1
chr14:68652629-68653130	up	5.877550050728238	1.166711183274895e-96	5.171962179736306	1.485297753699364e-81	grouping_1
chr10:125937720-125938221	up	5.032114016665151	1.252089120099142e-96	5.44393	1.384446742196511e-103	grouping_1
chr6:97707265-97707766	up	5.196480265996836	1.39976344392684e-96	5.709831948669732	1.649400375988811e-105	grouping_1
chr10:53258426-53258927	up	5.103690610420391	1.409696578787295e-96	4.721317406883367	3.199502077602902e-86	grouping_1
chr4:97874911-97875412	up	4.316662072454673	1.429446186887824e-96	4.837516035238689	5.390212720559161e-97	grouping_1
chr10:102553928-102554429	up	5.213037610873989	1.45592674098689e-96	5.348178714238282	2.64899364805504e-97	grouping_1
chr13:103969904-103970405	up	3.960780371371079	1.462506409578684e-96	4.213607371993421	1.95359056484414e-98	grouping_1
chr11:64518052-64518553	up	5.230863561535884	1.519505383008723e-96	5.417974333730561	1.898808197176082e-98	grouping_1
chr5:91206657-91207158	up	4.762455419336765	1.54342987510927e-96	4.862544581654622	7.931130683652931e-97	grouping_1
chr1:75282961-75283462	down	-5.55856	1.555488593228366e-96	-4.44127	2.418730072353397e-69	grouping_1
chr5:43298925-43299426	up	5.160478730174425	1.563517411247166e-96	5.001799316023535	2.648245271371444e-91	grouping_1
chr18:5180059-5180560	up	5.305858575435115	1.590038138081676e-96	5.756443092492281	2.683416873052794e-104	grouping_1
chr2:50885880-50886381	up	5.497172982866258	1.62340147433668e-96	5.888852744358885	4.81763298540823e-102	grouping_1
chr2:38647248-38647749	down	-5.87965	1.659408039941573e-96	-4.91702	4.383216338937306e-75	grouping_1
chr8:9771884-9772385	down	-4.68904	1.785238341231298e-96	-4.39912	1.729639323202176e-87	grouping_1
chr10:106681342-106681843	down	-4.78262	1.804345265429908e-96	-2.32681	6.820296879249714e-34	grouping_1
chr2:178130892-178131393	down	-6.12545	1.883880702714713e-96	-4.09158	2.708857394404167e-52	grouping_1
chr5:39620464-39620965	up	5.019545977344806	1.995432605978813e-96	3.619153642386312	3.129374746063062e-66	grouping_1
chr3:30490731-30491232	up	5.09506	1.996830221195198e-96	5.311527014775848	7.211162538575241e-99	grouping_1
chr14:55652617-55653118	up	5.651907772301827	2.053570054025436e-96	5.954731205781981	1.778488796372519e-98	grouping_1
chr8:34055663-34056164	up	5.419307043195168	2.062903444211777e-96	5.781988562127504	1.189303391041246e-101	grouping_1
chr11:114336393-114336894	up	5.365114089930609	2.07082127486673e-96	5.159028426478671	1.17547109254772e-91	grouping_1
chr17:79069011-79069512	up	5.046001184626454	2.085188759444007e-96	4.784184116966456	1.464701835946172e-89	grouping_1
chr3:133783073-133783574	up	5.193366815098665	2.163861445977071e-96	5.8088	2.383579209799561e-107	grouping_1
chr1:53079825-53080326	up	4.893778387820589	2.176992058746276e-96	4.96162	8.389922105782319e-96	grouping_1
chr3:129680256-129680757	up	5.923285931735527	2.220208690294386e-96	5.695627849268861	1.275996539889823e-92	grouping_1
chr11:100970381-100970882	up	3.455008590758646	2.236277527757797e-96	2.948969965248196	2.72992722271086e-87	grouping_1
chr11:50744812-50745313	up	5.58972	2.28480892222809e-96	5.581393065884312	2.640790523414277e-94	grouping_1
chr4:34403055-34403556	up	5.278758659395081	2.317884331336779e-96	5.680199890842505	9.158258107693221e-103	grouping_1
chr19:26140575-26141076	up	4.920922357039563	2.42301467396714e-96	5.231393648398003	3.587154528913138e-101	grouping_1
chr13:16725059-16725560	up	4.870216101026395	2.502736359161971e-96	4.896188535854953	1.387445647762466e-94	grouping_1
chr10:97040654-97041155	up	5.220930957937382	2.62947860618852e-96	5.503135201414123	2.695643645194904e-100	grouping_1
chr9:52678519-52679020	down	-5.01383	2.740948511260556e-96	-4.41763	2.26387085300129e-79	grouping_1
chr7:67740893-67741394	up	5.362395320364302	2.895200670700883e-96	5.175408642198149	6.062461326437474e-93	grouping_1
chr13:70908374-70908875	up	5.753907357313048	2.898482976056188e-96	6.089334298443686	1.160081221639994e-100	grouping_1
chr19:55779753-55780254	up	5.773683688260665	2.928000792392397e-96	5.605894276196012	6.722528298308163e-91	grouping_1
chr9:92275453-92275954	up	5.372181179921749	2.943025990881671e-96	4.574042962200523	1.77295678168755e-80	grouping_1
chr8:126274963-126275464	up	5.26709	2.951461409090424e-96	5.478760202809671	1.713922450569369e-99	grouping_1
chr9:26524052-26524553	up	5.268888266924728	3.145567543122763e-96	5.190978072775117	3.267464613047656e-92	grouping_1
chr3:67278946-67279447	down	-4.90904	3.23159501823292e-96	-2.12944	4.65865431361198e-28	grouping_1
chr5:139257843-139258344	up	4.513388158887693	3.247051474819875e-96	4.455395014038157	1.249462051082674e-92	grouping_1
chr15:100318165-100318666	up	4.964771494730612	3.279609906694787e-96	5.130618264206054	1.156608607365587e-96	grouping_1
chr7:92195944-92196445	down	-5.0386	3.31529021635633e-96	-3.96125	2.515267968469579e-66	grouping_1
chr17:85930232-85930733	up	5.292829009336907	3.338424070551319e-96	5.65794	1.889370353387914e-101	grouping_1
chr14:62141381-62141882	up	4.878526886884769	3.376016985102771e-96	5.233458345496651	4.277121673751228e-102	grouping_1
chr10:111549970-111550471	up	4.717231754364819	3.390060703398118e-96	6.218064701458832	1.405332970255216e-118	grouping_1
chr14:110659266-110659767	up	5.230454928517736	3.530751517353121e-96	5.588695596353594	1.103507787959022e-101	grouping_1
chr3:153492941-153493442	up	5.246739695923477	3.600168972335111e-96	5.27856	1.29904448282004e-94	grouping_1
chr9:69431794-69432295	up	4.908202071146508	3.601904754803932e-96	4.688710075978252	1.646830557134756e-89	grouping_1
chr4:95445063-95445564	up	4.902433551787082	3.613175505564391e-96	5.004912418802212	2.372710909716441e-96	grouping_1
chr12:108702177-108702678	up	5.493890160768617	3.769502014379713e-96	5.544440185414868	8.96726810545948e-97	grouping_1
chr15:88978431-88978932	up	5.581604550328286	3.908995248739006e-96	4.323950172976076	3.338544124652833e-77	grouping_1
chr14:58989723-58990224	up	5.90039	3.9287351601436e-96	5.883774000458489	6.430861301213251e-96	grouping_1
chr5:98192671-98193172	up	5.046595149848824	4.027473902003906e-96	5.095553060840261	5.082651793641299e-95	grouping_1
chr6:14482382-14482883	up	5.29946	4.044746773907178e-96	5.350810056058098	4.986530452509799e-95	grouping_1
chr6:144463674-144464175	up	5.259497091439119	4.064412612497223e-96	4.957072584127395	1.285754897698817e-88	grouping_1
chr6:39304212-39304713	up	3.821619662566934	4.134317098002967e-96	3.260329649119771	1.339908602949018e-87	grouping_1
chr12:11088609-11089110	up	5.403176644449875	4.158166079797798e-96	5.48463	4.668826232114562e-96	grouping_1
chr3:29948160-29948661	up	5.101562694698996	4.649178750739427e-96	5.243775612573904	5.469358242946169e-97	grouping_1
chr19:22040083-22040584	down	-4.96841	4.853918465399561e-96	-2.8842	9.869198831919667e-42	grouping_1
chr16:6692841-6693342	up	5.171755138878517	4.896557702187588e-96	5.289156134066524	2.342876599220656e-96	grouping_1
chr19:55656132-55656633	up	5.604126955511949	4.924996683780001e-96	5.299148855864323	2.021399046963717e-87	grouping_1
chr5:37972929-37973430	up	5.527272738057114	4.93271587178304e-96	4.674114438232714	4.960630339816355e-87	grouping_1
chr2:162221112-162221613	up	5.199509267669213	4.962064143139951e-96	5.623782235204361	9.298077269823265e-103	grouping_1
chr2:170365154-170365655	up	5.072082990566587	5.216675283200461e-96	5.500679668479654	2.510609018640372e-103	grouping_1
chr12:53448074-53448575	up	4.899377363431089	5.338123459917559e-96	5.032054353632747	1.183136000541056e-96	grouping_1
chr2:131409992-131410493	up	5.330526622207829	5.402120456234235e-96	5.206126349641641	5.701382553698227e-93	grouping_1
chr2:53727294-53727795	up	5.608978706130011	5.726847083736177e-96	5.628402310388247	3.475231715270239e-94	grouping_1
chr1:75277400-75277901	down	-4.29266	5.726894191306426e-96	-3.64168	1.379243755492972e-74	grouping_1
chr17:32685356-32685857	up	6.027046073633537	5.83289660546659e-96	6.570734777641794	4.592000310942015e-104	grouping_1
chr19:19097490-19097991	down	-4.44981	6.133812110576906e-96	-4.00075	1.511071434023485e-80	grouping_1
chr18:58488455-58488956	up	5.016665939963362	6.133812110576906e-96	5.340227143414734	7.732682464170464e-101	grouping_1
chr2:60267463-60267964	up	5.241528610796383	6.3768894845024e-96	5.672080449549608	8.358553832796565e-103	grouping_1
chr2:79588636-79589137	up	5.177491756876893	6.703632553421496e-96	4.530066065175698	2.755487773907109e-80	grouping_1
chr3:51200258-51200759	up	5.433251257888077	7.037214257047736e-96	5.37063	1.229270776387119e-92	grouping_1
chr2:51001516-51002017	up	4.91983	7.179081598000101e-96	5.068056015703388	4.568574009180874e-97	grouping_1
chr8:61830746-61831247	up	4.84977	7.20120573138998e-96	3.584971449694627	1.943492825842742e-72	grouping_1
chr4:57156710-57157211	up	5.263954373463167	7.414190087475523e-96	5.686056006227815	8.717866008479237e-102	grouping_1
chr11:81248233-81248734	up	5.368030961932212	7.49567291553323e-96	5.303170272756709	4.659326169585997e-92	grouping_1
chr7:49929843-49930344	up	5.249445281751498	7.555042251386755e-96	5.512232594973073	3.148226711382412e-99	grouping_1
chr14:77510059-77510560	down	-4.88585	7.6965630186828e-96	-2.50238	1.692673043574887e-35	grouping_1
chr2:103390043-103390544	up	5.823022134194981	7.791696827500964e-96	5.817737781212416	1.926919566778333e-95	grouping_1
chr7:44662129-44662630	up	4.712597284804639	8.00809629610733e-96	5.191126347092672	7.792071854125645e-98	grouping_1
chr16:45034312-45034813	up	5.474246915197186	8.077081678111366e-96	5.581897005490479	7.476663272931978e-96	grouping_1
chr11:67853951-67854452	up	5.41874	8.11472073556177e-96	5.548480612115902	2.104438452445934e-96	grouping_1
chr8:123785657-123786158	up	5.507746643871116	8.201517002900218e-96	5.781524774609283	5.724479278812584e-100	grouping_1
chr10:83861827-83862328	up	5.403131155982702	8.337772500554927e-96	5.576962851611977	3.488719967012849e-97	grouping_1
chr9:60273013-60273514	up	5.078012785069256	8.360350001877307e-96	5.040776971108029	1.125030527739451e-92	grouping_1
chr8:33862011-33862512	up	5.598093726684429	8.658951108296728e-96	5.63092	3.833362396169248e-94	grouping_1
chr17:50305248-50305749	up	5.042925505528422	8.905400358858656e-96	5.444264757427161	2.872471157209123e-102	grouping_1
chr9:60306180-60306681	up	5.434540073247383	9.384757100835569e-96	5.704016914915059	5.349357719557755e-99	grouping_1
chr3:65340106-65340607	up	5.167126718856532	9.608301002970368e-96	4.838853037080839	2.063029165278759e-86	grouping_1
chr7:27118007-27118508	up	6.528	9.740596465097261e-96	7.396435384220744	4.850492414108698e-106	grouping_1
chr10:100228147-100228648	up	5.257276801620361	9.740596465097261e-96	5.298217532521269	2.149639056933267e-94	grouping_1
chr7:27110259-27110760	up	5.313264187546883	9.90352348880743e-96	5.631269589215328	2.901340492365118e-100	grouping_1
chr6:37711681-37712182	up	5.623421535205702	1.047449675083501e-95	5.38034	1.82641840182268e-88	grouping_1
chr2:178449344-178449845	up	5.275866846664037	1.105846422456854e-95	5.940538331484193	6.068951052830659e-107	grouping_1
chr2:94247445-94247946	down	-4.78898	1.148517126662599e-95	-3.94848	2.833804599058065e-70	grouping_1
chr2:129871880-129872381	down	-4.78362	1.150952602990057e-95	-2.32875	1.61252373055408e-33	grouping_1
chr2:10276139-10276640	down	-4.97644	1.243499326066924e-95	-4.52967	2.266823069205925e-83	grouping_1
chr10:68589698-68590199	up	5.22092	1.269009602519874e-95	5.329120086271361	1.82792847777279e-95	grouping_1
chr12:98047025-98047526	up	5.678690282110969	1.272612364241842e-95	4.783702403186808	7.986496477534483e-80	grouping_1
chr1:17042051-17042552	up	5.128456876672351	1.412839078416905e-95	5.408085520195205	1.410507288363627e-99	grouping_1
chr9:43708631-43709132	down	-5.29565	1.442002502391553e-95	-3.75466	3.971578454269852e-57	grouping_1
chr15:67823262-67823763	up	5.150117126377016	1.45204160048957e-95	4.588033623590171	1.379168030109189e-80	grouping_1
chr15:25019293-25019794	down	-4.78325	1.472860558534582e-95	-4.03415	1.852545439114876e-73	grouping_1
chr5:137349809-137350310	up	5.591139072886553	1.543346849363585e-95	6.146888698108394	1.546893595656142e-101	grouping_1
chr13:60291354-60291855	up	5.228341798633696	1.545686362984687e-95	5.653319436407058	2.144103397749223e-102	grouping_1
chr2:127960579-127961080	down	-4.96389	1.597674012841474e-95	-2.9006	1.104305857314046e-39	grouping_1
chr2:94048222-94048723	down	-5.20435	1.749485639097813e-95	-3.60013	9.294347247355652e-52	grouping_1
chr11:5275205-5275706	up	5.179520189466586	1.788396115320423e-95	5.279589098553211	1.046403034714895e-95	grouping_1
chr8:75347946-75348447	up	4.652064261439963	1.83667192370735e-95	4.94793	2.763602648833177e-100	grouping_1
chr6:129175425-129175926	up	5.491331283088333	1.87940708683803e-95	5.142510061600596	6.995628905455153e-86	grouping_1
chr3:51188328-51188829	up	4.922635506314172	1.888997582064063e-95	4.694994933363912	5.046623164956559e-92	grouping_1
chr17:6812751-6813252	up	5.490029613253057	2.022913479561088e-95	5.589433557256896	7.233273711671455e-95	grouping_1
chr16:65191574-65192075	down	-5.00285	2.084153602817251e-95	-2.79966	2.994512724790776e-41	grouping_1
chr15:88979090-88979591	up	5.287019350581496	2.152638117945866e-95	5.46259	6.219746052205766e-97	grouping_1
chr2:26499942-26500443	up	4.808226730543648	2.187662198683606e-95	5.907684114520549	6.114366161030377e-113	grouping_1
chr13:70729900-70730401	up	5.483096778263811	2.342247216222135e-95	5.373432835292414	2.738278908705377e-91	grouping_1
chr19:28376179-28376680	up	5.479823130171072	2.424892357063897e-95	5.87404	2.307537958486571e-100	grouping_1
chr9:41600743-41601244	up	5.496271067644035	2.427613668882002e-95	5.790396749918401	5.285879013335266e-99	grouping_1
chr1:169928380-169928881	up	4.582574252593105	2.463892112752959e-95	5.888728301899962	4.105000478541135e-113	grouping_1
chr1:89714042-89714543	down	-4.81086	2.526309158865968e-95	-2.54277	3.762879453049326e-36	grouping_1
chr8:33838914-33839415	up	5.60824	2.576091623150474e-95	6.011638708162329	3.070027183099988e-101	grouping_1
chr5:146468694-146469195	up	4.910373214583291	2.577354116510348e-95	5.283701412310837	3.804764094192375e-101	grouping_1
chr10:106614220-106614721	down	-5.64868	2.877599939785038e-95	-3.99515	1.029269708402929e-52	grouping_1
chr14:80135681-80136182	up	5.093264189696955	2.921753222974118e-95	5.27355	5.286234851940938e-97	grouping_1
chr10:8182127-8182628	up	4.939373331390578	2.956132844485841e-95	5.318977483865577	1.593257126807177e-101	grouping_1
chr13:16509975-16510476	up	4.9047	2.956132844485841e-95	5.109019688733426	9.593922836350227e-98	grouping_1
chr6:93415982-93416483	up	5.054431211092198	3.121929108449635e-95	6.033758084314112	8.627764339122559e-112	grouping_1
chr1:15768222-15768723	up	5.362516951305447	3.250308963421e-95	5.504460791275168	4.367923185143891e-96	grouping_1
chr13:41864984-41865485	up	5.286962817842904	3.346608589111802e-95	5.205126010497013	4.187300619630992e-91	grouping_1
chr17:78582089-78582590	up	5.314227553351651	3.346608589111802e-95	5.815670480052602	1.456943250894623e-103	grouping_1
chr13:60177418-60177919	up	2.472077517751561	3.582854791715629e-95	3.151810217082908	7.105511895569071e-98	grouping_1
chr18:42685560-42686061	up	4.161650513528382	3.783952831340885e-95	4.000230685192763	1.192789341135432e-91	grouping_1
chr8:12467889-12468390	up	4.58277	3.787651714588842e-95	4.656126716671822	6.104612753567962e-96	grouping_1
chr1:73394363-73394864	up	5.385495333802269	3.787651714588842e-95	5.216886340636525	2.695236340237295e-89	grouping_1
chr2:6071858-6072359	up	5.575938162901304	3.810293516667166e-95	5.173800031756683	3.772345518094813e-88	grouping_1
chr4:5567987-5568488	up	5.160105167384998	3.862057377517769e-95	4.955140191347843	3.124966171102641e-88	grouping_1
chr15:57745474-57745975	up	4.023448623821948	3.899450543127741e-95	4.18449	1.439090824051212e-93	grouping_1
chr1:153014696-153015197	up	3.881466808898519	3.900002365817847e-95	3.623411396513235	1.520139966633005e-89	grouping_1
chr15:101737756-101738257	down	-5.24784	4.132650125691681e-95	-4.72154	2.442423041881606e-81	grouping_1
chr18:54911278-54911779	up	3.240871375544787	4.218736872664561e-95	3.702945278768571	2.19388106145349e-96	grouping_1
chr19:17412835-17413336	up	5.546385190388389	4.44546724152679e-95	5.32744	1.670656076053212e-88	grouping_1
chr3:62800990-62801491	up	5.303285796954817	4.562185561515599e-95	5.38592	1.488882121260288e-94	grouping_1
chr11:76374772-76375273	up	5.324516832437762	4.626346995711246e-95	5.836237095170041	9.899811981950058e-103	grouping_1
chr9:94491497-94491998	down	-5.13891	5.030850579328186e-95	-2.02385	7.78984266031161e-25	grouping_1
chr2:131637519-131638020	up	4.965402310766271	5.555642608248012e-95	5.246441466686071	4.998035795867554e-99	grouping_1
chr1:5273931-5274432	up	5.438730411366569	5.759770217466657e-95	5.09677	4.01042907819423e-86	grouping_1
chr1:135098333-135098834	up	5.695408064791722	5.762502646835864e-95	6.107817333107369	1.612989022564348e-100	grouping_1
chr8:54451560-54452061	up	5.056681489906949	5.817085203384703e-95	4.160513685885105	5.75654079723636e-74	grouping_1
chr11:71804786-71805287	up	5.286769897406335	5.817085203384703e-95	5.502004197588078	2.745831859824343e-97	grouping_1
chr10:97199970-97200471	up	5.336835070494254	6.066083381174565e-95	5.820721679335227	6.108835438918025e-103	grouping_1
chr17:80739398-80739899	up	5.009196361687885	6.213083855620034e-95	4.47464	5.588914499316729e-82	grouping_1
chr2:132029708-132030209	up	3.09637	6.245728401276741e-95	2.821943705750432	1.454779280504138e-86	grouping_1
chr13:76158243-76158744	up	5.178430430823723	6.471698817918291e-95	4.640488447518631	2.214195138083811e-82	grouping_1
chr16:13232823-13233324	up	5.382160406243379	6.472574778780831e-95	5.727876625674463	2.900209631689166e-98	grouping_1
chr10:54327394-54327895	up	4.985003492805943	6.472574778780831e-95	5.080079348823484	6.14443473862974e-95	grouping_1
chr10:53679704-53680205	up	5.037022263460703	6.498597947889856e-95	5.290305250123404	2.885867672516766e-98	grouping_1
chr3:111331447-111331948	up	5.102176401032357	6.81222026980546e-95	5.073507446818145	3.733652995670863e-92	grouping_1
chr3:149354816-149355317	up	5.261293477389767	7.043015218564958e-95	5.218169939697287	1.871961140804234e-93	grouping_1
chr19:38259303-38259804	up	5.421450786252229	7.239938641957116e-95	5.622006557742353	2.073564784394297e-95	grouping_1
chr1:189727250-189727751	up	5.297400598561196	7.506826631377388e-95	5.74969	3.507818712969247e-102	grouping_1
chr18:28852734-28853235	up	5.697936278524416	7.510980984798533e-95	5.560889633006211	1.441257022198004e-89	grouping_1
chr14:30671881-30672382	up	2.807074477330784	7.526298026844906e-95	2.990573105783451	9.63536861699516e-95	grouping_1
chr14:80097721-80098222	up	4.93481	7.59754659712002e-95	5.039996334819684	3.96634994011583e-95	grouping_1
chr2:116824085-116824586	up	5.120953155217808	7.817429565043625e-95	5.260608921397681	1.129264902620773e-95	grouping_1
chr8:25276197-25276698	up	5.224426355064309	8.007206446199779e-95	5.11808	1.379269818092357e-91	grouping_1
chr11:24155463-24155964	up	5.222709118018763	8.197726414521797e-95	5.676300690584227	1.460085279519192e-101	grouping_1
chr4:57504772-57505273	up	5.330565453700038	8.496348969396379e-95	4.083799930001724	3.267381328129964e-71	grouping_1
chr6:92803229-92803730	up	5.018999871710728	8.575739205517249e-95	5.343381606047306	1.254653820629372e-99	grouping_1
chr5:128436802-128437303	down	-4.83321	9.15145516307517e-95	-3.42228	2.573726189556553e-55	grouping_1
chr8:48153629-48154130	up	2.763577433823768	9.673952553941484e-95	4.591750291973101	3.232046295802949e-106	grouping_1
chr5:37241713-37242214	down	-4.54921	9.747160540233578e-95	-4.46497	3.101715959315857e-92	grouping_1
chr12:104491932-104492433	up	5.424103817755427	9.963542637904351e-95	6.126542068622354	1.236875174988972e-106	grouping_1
chr8:36613711-36614212	up	2.832711969434248	1.007349027103702e-94	2.45572	2.311161262141269e-79	grouping_1
chr17:11854489-11854990	up	5.415660144764534	1.037933432365514e-94	5.854416074388617	2.03275269993794e-101	grouping_1
chr1:99003574-99004075	up	4.915599824735588	1.050105634089343e-94	4.712753011000185	1.218126784526927e-87	grouping_1
chr15:42653405-42653906	up	5.268917993003158	1.066256274756755e-94	5.481470071380228	1.103756993710036e-97	grouping_1
chr1:59383078-59383579	up	5.424113108046684	1.084552466650768e-94	5.035005753491276	2.382365021270938e-85	grouping_1
chr3:98227685-98228186	up	4.864525652610842	1.138946911201258e-94	4.873087559592957	9.702286440560852e-93	grouping_1
chr11:115737728-115738229	up	4.86538	1.164780228184872e-94	5.301219361509232	2.529262666806931e-100	grouping_1
chr1:152989869-152990370	up	5.241874335833355	1.171161310423968e-94	4.768693762029566	8.111085560313129e-83	grouping_1
chr8:112138827-112139328	up	5.090306525631357	1.242942889431285e-94	5.70644	3.135657738453073e-105	grouping_1
chr7:111612405-111612906	up	5.13003	1.276987359021992e-94	5.038006469548405	2.612348630901824e-90	grouping_1
chr18:42953747-42954248	up	5.256736396377265	1.282403018310197e-94	4.975603852087218	9.921117922590355e-87	grouping_1
chr13:25371745-25372246	up	5.006253490951815	1.306264000813537e-94	4.983964575865794	6.930018559331648e-92	grouping_1
chr18:4518595-4519096	up	4.860312374540502	1.390436106968055e-94	5.297998887474818	2.281804495741504e-102	grouping_1
chr4:98257743-98258244	up	6.334210793999134	1.407309445506676e-94	6.170577218566547	8.842605522763757e-93	grouping_1
chr10:82817505-82818006	up	6.118090335786786	1.461150496004922e-94	5.807673831839455	1.65825026728409e-88	grouping_1
chr14:19748451-19748952	up	5.817870763980313	1.482337952676553e-94	5.156476944409405	7.158627103403577e-83	grouping_1
chr14:89325101-89325602	up	5.084656757814747	1.517095160311847e-94	5.891181668419427	3.112167376754529e-109	grouping_1
chr17:93563311-93563812	up	5.022955673132032	1.522519086556908e-94	5.119619592550634	2.121823408873408e-94	grouping_1
chr18:33412686-33413187	up	5.069365990833567	1.551311611399691e-94	5.210620156362795	2.026348861979835e-96	grouping_1
chr3:118445328-118445829	down	-4.93554	1.560311807324821e-94	-3.6028	4.711938529459562e-56	grouping_1
chr6:86169113-86169614	up	5.172274560526884	1.576536345262748e-94	5.451521615883117	3.178276330316762e-98	grouping_1
chr4:10772219-10772720	up	5.394022072343989	1.600106930856585e-94	5.268304283573255	1.40454096277543e-89	grouping_1
chr4:62743221-62743722	up	5.179965776031514	1.619864737241091e-94	5.134612521846651	9.955135566399466e-94	grouping_1
chr1:129273112-129273613	down	-4.99685	1.626326864008165e-94	-3.58023	4.277751152391433e-59	grouping_1
chr6:58903161-58903662	down	-4.71993	1.706363649671603e-94	-3.87823	3.379669513070624e-69	grouping_1
chr3:136078496-136078997	up	4.91171	1.712050416653868e-94	5.215773487591853	3.156458008011475e-99	grouping_1
chr1:57564182-57564683	up	4.66755	1.748189721328296e-94	4.820901098939474	7.056399845823174e-96	grouping_1
chr9:104328518-104329019	up	5.183401057960064	1.77812317687167e-94	5.551149402997278	3.041457363634325e-100	grouping_1
chr7:56111839-56112340	down	-5.10488	1.786884247624423e-94	-3.04014	8.115453201664059e-43	grouping_1
chr5:57778022-57778523	up	5.19184	1.829761141055185e-94	5.261332935672306	1.025222948691626e-93	grouping_1
chr3:9323726-9324227	up	5.068086767739109	1.852039653311457e-94	5.215021179621937	2.257793071960638e-95	grouping_1
chr1:10681550-10682051	up	5.638757603487149	1.860911581849122e-94	4.529679458129584	7.010520128791049e-75	grouping_1
chr15:37234236-37234737	up	5.416813902711215	1.878720839492e-94	5.570380620329174	1.438405680635795e-94	grouping_1
chr1:161766630-161767131	down	-5.05416	1.885017712766784e-94	-2.68827	5.533150702466437e-37	grouping_1
chr18:4262095-4262596	up	4.955985710825103	1.899276397629702e-94	5.162220180508202	6.023352864308374e-97	grouping_1
chr1:59163513-59164014	up	5.024800867654428	2.134287733722393e-94	5.17625	7.830047528633839e-96	grouping_1
chr13:29202407-29202908	up	5.108989412889746	2.143288434272747e-94	5.417214825586622	1.403047151490772e-97	grouping_1
chr15:91566715-91567216	down	-4.47407	2.156497931122825e-94	-3.42146	1.248392340388748e-61	grouping_1
chr1:84386476-84386977	up	4.867316194551331	2.188371358783661e-94	3.978837783025424	2.630292764781947e-81	grouping_1
chr6:147023002-147023503	up	5.59241	2.231447622693602e-94	5.52228	1.347174607934829e-90	grouping_1
chr1:81077530-81078031	down	-4.59868	2.243806774658162e-94	-3.55905	2.834964533356137e-62	grouping_1
chr8:103493074-103493575	up	5.175437696184746	2.253531773886143e-94	5.166433160031053	5.856231420966753e-92	grouping_1
chr2:174421091-174421592	down	-5.75715	2.270647045551991e-94	-3.81932	6.930518246607271e-50	grouping_1
chr1:97887358-97887859	down	-6.08132	2.389826075676395e-94	-4.00839	6.837435661761711e-48	grouping_1
chr3:104790481-104790982	up	3.3297	2.419596164075864e-94	3.564960903111458	8.625916750943303e-94	grouping_1
chr1:119223740-119224241	up	5.457775554796307	2.529060950678996e-94	5.85101	3.685659131138892e-100	grouping_1
chr3:128120565-128121066	up	5.737859974658409	2.53291605040612e-94	5.794939489474218	3.787687842799095e-93	grouping_1
chr8:78732245-78732746	up	4.885519180124573	2.545428328397733e-94	4.02984	3.016749984825975e-75	grouping_1
chr6:15839786-15840287	up	5.105240694701836	2.627998301386496e-94	5.227013126986233	8.178164663147361e-95	grouping_1
chr10:84120177-84120678	up	5.017469393344911	2.638554278312091e-94	4.808106805945782	3.848669604638402e-87	grouping_1
chr5:114647579-114648080	up	3.760549645879901	2.771994415064632e-94	2.96405	3.422230201168974e-79	grouping_1
chr17:84003682-84004183	up	5.359702715948969	2.772076203697204e-94	5.886469774430878	3.358639625249496e-98	grouping_1
chr19:20528674-20529175	up	5.414983348933909	2.826827574120909e-94	5.596201757212828	9.147063005805464e-96	grouping_1
chr1:59327015-59327516	up	5.07864	2.844356717348552e-94	4.921903134996485	1.587562517002781e-88	grouping_1
chr4:118236971-118237472	up	5.523598526039252	2.847762515610846e-94	5.73396	1.085652827063545e-95	grouping_1
chrX:102081790-102082291	down	-4.48017	2.946068421044583e-94	-4.16312	4.553013143009687e-84	grouping_1
chr11:92108810-92109311	up	4.833967018883568	2.96648527568225e-94	5.259088248446487	1.021898538976075e-101	grouping_1
chr16:7781183-7781684	up	4.69683	2.96648527568225e-94	5.002803332455051	3.847667394403899e-99	grouping_1
chr1:43712124-43712625	up	4.558103768577068	3.037689414049916e-94	4.763369269252778	4.057348579615112e-97	grouping_1
chr7:66835300-66835801	up	5.366247714691166	3.094324878481164e-94	6.087792306217024	4.42253323824677e-105	grouping_1
chr4:133675683-133676184	up	3.396681029527465	3.114468273403809e-94	3.642504543576111	1.127438244953033e-93	grouping_1
chr6:141461423-141461924	up	5.191413958208635	3.192292928542239e-94	5.360985726880512	1.572127788138346e-95	grouping_1
chr15:7090114-7090615	up	5.185427115736268	3.239958760740321e-94	4.986738147136675	4.33414645235231e-91	grouping_1
chr10:14268605-14269106	up	4.676450698164032	3.247080681367294e-94	4.758208235288966	4.86290518475623e-94	grouping_1
chr14:124192725-124193226	down	-4.40986	3.253313618180303e-94	-3.75192	7.870532598023071e-74	grouping_1
chr5:54147770-54148271	up	5.783652399966613	3.321596077013256e-94	6.191380396884587	1.802993820060633e-99	grouping_1
chr16:94995714-94996215	down	-4.58122	3.43773131906691e-94	-4.19891	2.571311958794924e-82	grouping_1
chr5:88703448-88703949	up	5.263942855035608	3.486397802501891e-94	5.809909288256028	5.08956881319644e-103	grouping_1
chr12:5806215-5806716	up	5.463491138057672	3.493685619921043e-94	5.172763434542667	1.218207370358268e-85	grouping_1
chr3:149364034-149364535	up	4.977674142527192	3.516254293376127e-94	4.794731488499894	8.050117406301413e-88	grouping_1
chr4:83395620-83396121	up	4.872812761635208	3.568945428090792e-94	5.049269465277129	3.904507793832652e-96	grouping_1
chr9:55540828-55541329	up	3.587592272254907	3.578310945567454e-94	3.218340438621336	3.336531725655438e-85	grouping_1
chr4:100386617-100387118	up	5.423239316128181	3.73416377861323e-94	5.545586051734086	9.559805768222128e-95	grouping_1
chr5:71955059-71955560	down	-5.22184	3.750469351366689e-94	-3.97508	1.198024521658391e-60	grouping_1
chr17:86513684-86514185	up	5.096213801707037	3.774195466725764e-94	3.799719701796623	4.156748342329092e-70	grouping_1
chr7:63956391-63956892	up	4.365507802296201	3.849690000012748e-94	4.499356269005836	2.284285747916011e-94	grouping_1
chr16:30060362-30060863	up	3.666627351597338	3.936397061617752e-94	5.431910983588436	2.809051053269014e-105	grouping_1
chr14:76045604-76046105	up	5.078558024909066	4.303548762974134e-94	5.021378419628901	8.75869685277624e-91	grouping_1
chr19:26249240-26249741	up	4.725209574103939	4.584823902491409e-94	4.852308515332364	6.97389503074682e-95	grouping_1
chr13:63072311-63072812	up	5.499525745871432	4.597536262951274e-94	5.591708282732302	3.807658490016768e-94	grouping_1
chr18:43223452-43223953	down	-5.30808	4.665464161356656e-94	-2.90242	4.578310590344384e-35	grouping_1
chr12:101192080-101192581	up	5.988737427307001	4.693189413975198e-94	6.058051230515302	3.543919928516451e-93	grouping_1
chr19:43890421-43890922	up	4.593217600169872	4.850197401407968e-94	4.600232654646143	8.793389252862467e-92	grouping_1
chr11:35504323-35504824	up	5.009398681200581	5.271588025319988e-94	4.894616280105103	7.266342187103717e-91	grouping_1
chr19:45854466-45854967	down	-4.81213	5.272095741006319e-94	-3.97125	4.15862823472344e-69	grouping_1
chr4:106907617-106908118	up	3.551460746826279	5.307971426291907e-94	3.58919	4.412592163576052e-89	grouping_1
chr2:160132824-160133325	up	5.180341158904556	5.355614299731296e-94	4.993617140803113	1.016449080127652e-87	grouping_1
chr11:44496131-44496632	up	5.146268303765278	5.385721879588261e-94	5.653744076411016	1.03958073807635e-102	grouping_1
chr10:67287916-67288417	up	4.814716862023245	5.436683751424491e-94	5.462935594050963	2.29050435693558e-100	grouping_1
chr6:83457356-83457857	up	3.557498676830545	5.43756460005213e-94	4.093403473044673	3.31889261178474e-95	grouping_1
chr8:90491175-90491676	down	-5.45204	5.680405283863768e-94	-3.40184	2.410799164985011e-45	grouping_1
chr10:10434903-10435404	up	5.250565770174025	5.774826797087265e-94	5.514669277318161	2.410054040619057e-97	grouping_1
chr15:79787754-79788255	down	-5.14515	5.825863667952303e-94	-4.93181	4.350567675073567e-88	grouping_1
chr6:38759977-38760478	up	4.80846	6.157427407508353e-94	5.055500501469278	4.39151108113469e-95	grouping_1
chrX:145411369-145411870	up	4.870305508169773	6.44866088156675e-94	5.444120518854943	9.338296105345672e-105	grouping_1
chr11:79646434-79646935	up	5.069061928622611	6.566859648006257e-94	5.176344434377187	3.415706634821949e-93	grouping_1
chr5:112394960-112395461	down	-4.78491	6.572094938034491e-94	-3.38005	7.350622003283215e-56	grouping_1
chr8:36713819-36714320	up	5.218038246034936	6.791364986773862e-94	4.793589526714695	9.340010048099538e-83	grouping_1
chr4:10399431-10399932	up	5.179814969134512	7.076318535432156e-94	5.595034403727408	1.315789016814492e-100	grouping_1
chr13:14239254-14239755	up	5.516354728978912	7.221382091088519e-94	5.75126	2.736117183425947e-96	grouping_1
chr19:32906123-32906624	up	5.387252706059162	7.362210516719837e-94	5.248110829139361	1.035876739563435e-89	grouping_1
chr4:110285857-110286358	down	-4.74958	7.396720447717319e-94	-3.89081	1.032357178598229e-67	grouping_1
chr13:116011620-116012121	up	5.298887081842803	7.454513845440512e-94	4.355312457933107	6.797667962800894e-80	grouping_1
chr15:71927265-71927766	up	5.153894149859962	7.478968172726035e-94	6.331527765573386	8.757021536941224e-113	grouping_1
chr1:164986944-164987445	up	5.261384887542414	7.645557567447979e-94	4.716790242620346	1.199978112820115e-81	grouping_1
chrX:18322801-18323302	up	5.993408822326724	7.704443827271525e-94	6.149315943549355	1.380823225172013e-94	grouping_1
chr5:108015405-108015906	up	5.400775709269296	7.725215334509236e-94	5.809537823035073	7.320729147313117e-100	grouping_1
chr1:72751230-72751731	up	5.877296728499733	8.050957464416511e-94	6.376865104017851	4.641011058365082e-101	grouping_1
chr13:28801445-28801946	up	4.89393	8.412057913404045e-94	4.969168881738195	1.856024827655753e-93	grouping_1
chr3:104318864-104319365	up	5.055133820529758	8.412057913404045e-94	5.892025505991978	1.708669060364945e-108	grouping_1
chr4:111419951-111420452	up	5.009221204642384	8.554679861766049e-94	5.299104555689194	7.265625726784205e-98	grouping_1
chr11:63149028-63149529	up	4.927623072999386	8.554679861766049e-94	5.740326640469616	1.972365866971302e-109	grouping_1
chr2:144123327-144123828	up	4.855856260428864	8.641280235476264e-94	5.964514424766938	2.291101248594584e-112	grouping_1
chr4:73165237-73165738	up	5.05489	9.026842835972538e-94	4.778688161608114	3.225650434276576e-86	grouping_1
chr2:167594499-167595000	up	4.413672587153155	9.148156747542893e-94	4.803211582678652	8.25793741399833e-95	grouping_1
chr6:100731876-100732377	up	4.787644193488306	9.232396895610529e-94	5.874731411777373	3.758968031248636e-107	grouping_1
chr3:35105240-35105741	up	4.669049348747467	9.248821766038618e-94	6.345523126868633	5.015178952815926e-118	grouping_1
chr7:71406204-71406705	up	5.374301525548296	9.661268826898549e-94	5.621030252168294	1.153173372543656e-96	grouping_1
chr9:55122532-55123033	up	4.993662116502403	9.842436770421649e-94	5.064682791709298	3.829427705404708e-93	grouping_1
chr18:54852965-54853466	up	5.16862	9.921983464274722e-94	5.366039321366945	2.171063998994735e-95	grouping_1
chr5:135807213-135807714	down	-4.42375	1.009538143037983e-93	-3.6927	1.029473044490011e-70	grouping_1
chr19:56990399-56990900	up	5.012638611317058	1.017199891996896e-93	6.22745	3.964213703463979e-112	grouping_1
chr7:118888888-118889389	up	4.952124839014279	1.051912646255716e-93	5.242782735935648	4.460772543003289e-98	grouping_1
chr2:157010679-157011180	up	4.197767354662595	1.068043596155245e-93	5.540349616687509	4.215671027168762e-101	grouping_1
chr1:43345063-43345564	up	4.895052528249357	1.077883376735836e-93	5.331705746223306	2.728072909629765e-101	grouping_1
chr14:68714573-68715074	up	5.338550427702271	1.093543007574932e-93	5.641194570127139	1.034482472771494e-97	grouping_1
chr3:100998079-100998580	up	5.030560081993544	1.093543007574932e-93	5.07988	7.471289558241245e-93	grouping_1
chr11:98577698-98578199	up	5.006141736261068	1.172997344307726e-93	5.174114103042499	3.710320557250587e-95	grouping_1
chr8:8647322-8647823	up	4.30064	1.204812161069689e-93	3.219807089226206	5.460757870621797e-79	grouping_1
chr5:37263742-37264243	down	-4.73439	1.218453520616361e-93	-4.52635	7.379806543733836e-87	grouping_1
chr4:46064844-46065345	up	5.092215227459253	1.224636697313085e-93	4.933833451806572	1.396389608277645e-90	grouping_1
chr17:31705609-31706110	up	5.471005923273538	1.230800997745735e-93	5.766773253486608	1.242267110733531e-96	grouping_1
chr8:27059501-27060002	up	5.671072363116612	1.232850931243329e-93	5.905971343303014	7.186246486804255e-95	grouping_1
chr10:121452323-121452824	up	5.487636290822206	1.327871582320759e-93	6.211245745518631	1.592191626680771e-102	grouping_1
chr5:72699181-72699682	up	5.220386545694042	1.353479404708158e-93	5.82563	1.145926047408106e-101	grouping_1
chr10:74978002-74978503	down	-5.14038	1.399346061373403e-93	-2.67013	4.640273079384412e-36	grouping_1
chr5:20682139-20682640	down	-4.71194	1.410078611804296e-93	-2.67862	4.366849369078113e-39	grouping_1
chr3:21524360-21524861	up	5.258765309811641	1.435650986828177e-93	5.299670927087686	2.561205983202787e-92	grouping_1
chr14:33463616-33464117	down	-4.94492	1.453375668144102e-93	-3.38572	2.521189409693744e-50	grouping_1
chr12:70598059-70598560	up	5.799842817720146	1.466339947884861e-93	6.72896	1.107680235190292e-106	grouping_1
chr1:62588160-62588661	up	5.278070428343407	1.49596471308582e-93	5.10522	3.933902002132482e-92	grouping_1
chr2:26186603-26187104	up	5.029169054589056	1.500651645908723e-93	5.175092882335452	5.327550681879958e-93	grouping_1
chr6:5496183-5496684	up	4.544526844585779	1.542171573104775e-93	3.564416092433488	2.173995260755991e-83	grouping_1
chr8:95377761-95378262	up	4.043024692738532	1.574355732677549e-93	5.460718418153726	1.804791274316894e-100	grouping_1
chr7:73965285-73965786	up	5.730512232807438	1.581934892467846e-93	5.602253612014847	1.252870781762166e-92	grouping_1
chr19:59850751-59851252	up	5.252744014470366	1.59876640709558e-93	4.81747	8.185402293433441e-82	grouping_1
chr5:115858571-115859072	up	4.889670786586755	1.617263725882544e-93	5.494287232805306	1.547688470734189e-104	grouping_1
chr16:30981242-30981743	up	5.730112015029562	1.622069278724973e-93	5.998225077733311	1.216229959415353e-95	grouping_1
chr8:34085123-34085624	up	5.978735067023845	1.690305943743302e-93	5.318605014475043	1.73931134227548e-83	grouping_1
chr8:8254870-8255371	up	5.122808221937248	1.713556310041391e-93	5.530417302259124	3.920092648068224e-100	grouping_1
chr2:152016436-152016937	up	5.351228371400071	1.72053455490009e-93	5.805288270467909	2.447144316359101e-100	grouping_1
chr3:21564116-21564617	up	4.257280674421288	1.876144098941038e-93	3.262093179079236	2.174883100277942e-78	grouping_1
chr16:82734134-82734635	up	4.909164920108145	1.912431191089489e-93	5.237208011931943	9.096850023046647e-99	grouping_1
chr5:90108581-90109082	up	5.083975464558214	1.9487193459296e-93	5.427237304006897	7.599462502885244e-99	grouping_1
chr6:128296137-128296638	up	5.309102559835901	1.963129004245044e-93	5.357461864703172	4.083968574229404e-95	grouping_1
chr5:64479229-64479730	up	5.352590324818936	2.043846265101188e-93	5.28074	4.45963199263993e-91	grouping_1
chr13:41416013-41416514	down	-5.39149	2.051213731223933e-93	-4.68733	4.522300698826405e-75	grouping_1
chr1:170440993-170441494	up	5.380117192550445	2.058694609786335e-93	6.17114	1.676102454544607e-106	grouping_1
chr5:35285330-35285831	up	5.435717621550753	2.06000214918836e-93	5.628897488973276	3.130119682443064e-95	grouping_1
chr13:77006929-77007430	up	4.936899700462562	2.120410816153708e-93	5.057090033271953	7.088232745498476e-94	grouping_1
chr5:105859194-105859695	up	4.967525328722799	2.224153200209587e-93	5.229245487365142	8.397362164371217e-97	grouping_1
chr14:78360090-78360591	up	5.121467789838317	2.255493650964161e-93	5.370439982934061	1.425066958533913e-96	grouping_1
chr16:94008609-94009110	up	5.345752696740377	2.267445088526007e-93	5.751458000028455	1.298352372353769e-99	grouping_1
chr9:60364007-60364508	up	5.219596205258418	2.275996106037107e-93	5.656795513262987	3.301558271085461e-100	grouping_1
chr10:94990754-94991255	up	4.497438218981515	2.428365430433673e-93	5.527645754517628	3.207531285396526e-104	grouping_1
chr16:91447401-91447902	up	5.428603126833105	2.440846820344644e-93	5.723928648479129	3.901677375653378e-97	grouping_1
chr6:58904494-58904995	down	-4.50844	2.458282685000796e-93	-3.89452	2.026290290176969e-73	grouping_1
chr9:102924470-102924971	up	5.266640591299456	2.491068665389149e-93	5.774477335459431	5.971428592584651e-101	grouping_1
chr18:12435321-12435822	up	5.431211676298339	2.515061295373491e-93	5.631523027280755	2.807039154668845e-95	grouping_1
chr12:37956163-37956664	down	-5.33654	2.583046948301607e-93	-3.68289	1.798050067047018e-52	grouping_1
chr2:178448808-178449309	up	4.707385411016461	2.754348632082891e-93	4.780329349058247	1.655194224301037e-92	grouping_1
chr7:138153469-138153970	up	4.997025089936907	2.758199927457591e-93	4.897585556267557	3.986820188913232e-89	grouping_1
chr3:7579449-7579950	up	5.012460743276708	2.830650006867988e-93	5.419395281358627	4.835902642455769e-100	grouping_1
chr5:33705202-33705703	up	5.432358236686188	2.836987667446466e-93	6.002054359342322	5.353348481308875e-102	grouping_1
chr8:25536453-25536954	up	5.131542413313165	2.88203242476768e-93	5.292735313165532	1.74296369642298e-96	grouping_1
chr5:113236401-113236902	up	4.648060615031864	2.945074619726313e-93	4.232142165220755	4.558522399257351e-87	grouping_1
chr8:34054389-34054890	up	5.616980511749263	3.108225642154506e-93	5.493293468335163	1.475614698231426e-88	grouping_1
chr2:37748452-37748953	up	5.13446	3.192223043526944e-93	4.332645076443818	6.77044089067282e-81	grouping_1
chr14:21442086-21442587	up	4.325989347470216	3.37661202456868e-93	3.874976277414608	1.734442410021745e-85	grouping_1
chr11:76148749-76149250	up	5.616568403648404	3.467041825473026e-93	5.566756537289459	5.717463244189981e-90	grouping_1
chr4:41114395-41114896	up	5.348087344809965	3.492828881781644e-93	5.696061181710772	6.780496545193529e-97	grouping_1
chr16:44493814-44494315	up	5.847606160525293	3.737107792942201e-93	5.644548208425499	3.028663274721564e-91	grouping_1
chr15:69752538-69753039	up	5.96605	3.841745538265959e-93	6.589855149338578	1.48614102766627e-102	grouping_1
chr8:78080953-78081454	up	4.959892611030913	4.36507357735256e-93	5.117258840252626	2.101906584213203e-94	grouping_1
chr13:53033521-53034022	up	5.110405727025607	4.439399069514251e-93	5.43756	7.894254818782812e-98	grouping_1
chr2:155779019-155779520	down	-5.15525	4.45993215630484e-93	-2.84631	3.884061083076953e-39	grouping_1
chr17:31113452-31113953	up	2.143979749935069	4.603800582717497e-93	3.086128451464236	5.412503363988808e-104	grouping_1
chr9:32721440-32721941	up	5.023871592294618	4.728604337595932e-93	4.620498250660389	3.304146040458724e-86	grouping_1
chr3:123013437-123013938	up	5.48044	4.794713174579075e-93	4.391526559380117	7.784613987963473e-71	grouping_1
chr19:41987112-41987613	up	5.009512393159258	4.837901089407291e-93	4.803551913501348	4.68621660352017e-88	grouping_1
chr14:26979764-26980265	up	5.2298	4.900033215052875e-93	5.186222483903494	2.897341839949274e-93	grouping_1
chr4:54017472-54017973	up	5.182884567838278	4.923941947314965e-93	5.363034754496177	1.070582547325383e-94	grouping_1
chr10:59354254-59354755	up	4.12754	4.934574242891438e-93	4.904317735433068	9.313035477753272e-98	grouping_1
chr18:33510152-33510653	down	-4.80918	4.949802740715616e-93	-2.79071	7.948289373178115e-39	grouping_1
chr14:34934854-34935355	up	5.154674838124826	4.980609622594064e-93	5.03021	1.558207757462494e-88	grouping_1
chr5:20681632-20682133	down	-4.65234	5.205971492643857e-93	-2.57634	7.760180728064306e-36	grouping_1
chr10:75555983-75556484	up	5.537769104278776	5.247523799434462e-93	5.870149586726416	6.275421978414513e-96	grouping_1
chr5:148151920-148152421	down	-4.6846	5.429099527677763e-93	-1.90205	1.690301997230612e-24	grouping_1
chr17:79417914-79418415	up	4.876900206961134	5.467455352296202e-93	5.107546540171047	4.81271096310973e-96	grouping_1
chr15:80277045-80277546	down	-4.40906	5.777987465907245e-93	-3.90955	1.383364456032105e-76	grouping_1
chr10:78127163-78127664	up	5.341492522997545	5.979111439708626e-93	5.05866	2.242940366156016e-85	grouping_1
chr2:37777921-37778422	up	3.646922335865487	6.387578549280821e-93	3.335814672484759	2.71742676578067e-86	grouping_1
chr4:131797401-131797902	up	5.093625635004694	6.675552616052722e-93	5.789425685907567	2.135434647990834e-100	grouping_1
chr8:95137641-95138142	up	3.844319839805816	6.970105918817721e-93	3.870697887419031	2.172228501463579e-91	grouping_1
chr8:85512760-85513261	up	5.288074665259069	7.033740275463671e-93	4.603829902407069	9.68633444731903e-77	grouping_1
chrX:105391653-105392154	down	-4.72746	7.131154941874949e-93	-4.29761	3.129318219205901e-80	grouping_1
chr6:67435083-67435584	up	5.637139856870846	7.15791880465203e-93	5.736992134101413	1.564478659266179e-92	grouping_1
chr2:26503589-26504090	up	4.737987318486255	7.182396110310878e-93	5.90791	1.528083801285965e-104	grouping_1
chr6:127659463-127659964	up	5.223834735068419	7.303158182370434e-93	6.407825782158699	1.705938104781378e-109	grouping_1
chr9:13991427-13991928	up	5.357981682699677	7.303328669406443e-93	5.318196284251527	8.092665108259546e-90	grouping_1
chr12:102116509-102117010	up	5.710837677679393	7.51398079805797e-93	6.152963341571571	5.399670178248832e-99	grouping_1
chr9:108825750-108826251	down	-4.08741	7.662905022736455e-93	-3.94238	4.776504113147266e-88	grouping_1
chr4:151302214-151302715	up	2.599360477528851	7.76352647901495e-93	3.119035813148965	3.206122511629768e-96	grouping_1
chr7:126460937-126461438	up	5.206291626126236	8.090053328183923e-93	4.256659544331716	3.126538591982561e-76	grouping_1
chr8:74470372-74470873	up	4.941353644103562	8.090937547378807e-93	5.204897168490338	1.190770841036772e-96	grouping_1
chr4:119901408-119901909	down	-5.26219	8.142548905487175e-93	-4.20667	1.812295779581793e-65	grouping_1
chr1:76942618-76943119	up	5.423297476753876	8.232387737792686e-93	5.9543	1.404288492522611e-100	grouping_1
chr1:59449325-59449826	up	5.368212000136278	8.289907890385181e-93	5.715134276848953	1.256666221726645e-97	grouping_1
chr15:85756524-85757025	up	5.038042288531321	8.445354485925243e-93	4.749807562828544	1.646260113286803e-84	grouping_1
chr8:94297050-94297551	up	5.248061650707475	9.05215024209103e-93	4.781581859831122	1.161787189866432e-83	grouping_1
chr18:55196145-55196646	up	5.651445339734498	9.387328911771541e-93	5.9846	4.784777573877683e-97	grouping_1
chr4:25028765-25029266	up	5.158036133399944	9.451641238514551e-93	4.800375121343376	2.538888528673817e-83	grouping_1
chr9:85564182-85564683	up	5.340508522822351	9.574300515509796e-93	5.396689379040422	8.413421772588473e-92	grouping_1
chr10:98674071-98674572	up	5.29386	9.58175544530884e-93	5.567862464954852	1.768345759270659e-96	grouping_1
chr18:63317979-63318480	up	5.390988448488145	9.614792108826092e-93	5.53921	1.255813318001794e-93	grouping_1
chr2:174025387-174025888	down	-5.38746	1.018345625192126e-92	-4.44992	3.882457626574908e-70	grouping_1
chr18:39359933-39360434	up	5.187880149231637	1.050729515301849e-92	4.444018005341652	8.756930779952317e-75	grouping_1
chr19:32188890-32189391	up	4.26677	1.052476287363007e-92	5.124841668614497	3.118125747549564e-98	grouping_1
chr13:56003961-56004462	down	-5.2114	1.08384854983908e-92	-4.92281	9.029109043047683e-85	grouping_1
chr14:57707285-57707786	up	5.095346329916365	1.123783897331609e-92	3.866158869359437	5.46614307910087e-65	grouping_1
chr17:13568401-13568902	up	5.116001641144013	1.125830459867529e-92	4.961434859344358	3.704802027727262e-87	grouping_1
chr14:86867078-86867579	up	4.248755098167021	1.147225518920036e-92	3.793849540474028	1.243008789865986e-85	grouping_1
chr15:76519680-76520181	down	-4.74552	1.193123066902881e-92	-4.51462	4.806456572573829e-86	grouping_1
chr11:19468335-19468836	up	4.821962844015619	1.209902207540642e-92	5.091483381243554	1.367284009246969e-96	grouping_1
chr5:72589621-72590122	up	4.801111847703987	1.222116806880334e-92	4.7168	1.292490408704614e-88	grouping_1
chr1:72874722-72875223	up	2.893617996376177	1.251379233134202e-92	2.954824818117892	5.467272060384482e-88	grouping_1
chr6:23129129-23129630	up	4.903975973880232	1.276306609337021e-92	5.069325617891947	3.222368669484279e-94	grouping_1
chr12:111447821-111448322	up	4.276382353001217	1.2878422423533e-92	5.589795762128317	2.386195456417025e-103	grouping_1
chr6:135090594-135091095	up	5.126645428303599	1.302248815737516e-92	5.227671898488824	3.717931123055524e-93	grouping_1
chr9:25175092-25175593	up	4.36159	1.307021385937825e-92	5.064785494564793	6.313373387018922e-99	grouping_1
chr13:60105246-60105747	up	4.957294526794983	1.307987618535674e-92	4.757250179621827	6.804513153251319e-86	grouping_1
chr3:98280173-98280674	up	4.895965650318744	1.316418160038403e-92	5.031198830600563	2.509157606660492e-94	grouping_1
chr9:79993482-79993983	up	5.223291353529469	1.346385275122019e-92	5.189924871377441	1.378294429113067e-89	grouping_1
chr12:108668714-108669215	up	4.306638142350476	1.38327070553025e-92	5.017942209211952	1.036609574545586e-98	grouping_1
chr10:94890066-94890567	up	5.422320887707819	1.396986835420971e-92	5.957535145307617	1.956125243983758e-101	grouping_1
chr14:67666150-67666651	up	4.697972490826805	1.464015371386259e-92	4.767267435290089	6.306996640612205e-92	grouping_1
chr17:78322898-78323399	up	4.884425377597132	1.466503026094007e-92	4.318994122830745	4.029705536610011e-79	grouping_1
chr5:52135469-52135970	up	4.801264915744229	1.48526178057374e-92	4.731162993491976	6.736064487771272e-89	grouping_1
chr2:19569185-19569686	up	5.180896247684128	1.528947261603067e-92	5.92402	2.660790162708938e-105	grouping_1
chr14:119965734-119966235	up	4.821086507616569	1.62440817546345e-92	5.995013589403204	3.558873268651733e-114	grouping_1
chr1:167660671-167661172	up	4.442201894869857	1.638761145941765e-92	5.745984821391547	1.057457341510031e-97	grouping_1
chr17:78216494-78216995	up	4.785277160912502	1.664688619284618e-92	4.81491	4.728422079987182e-93	grouping_1
chr14:30559208-30559709	up	4.681736722286614	1.677624228904119e-92	4.454782518427445	4.755252695700185e-87	grouping_1
chr17:7461135-7461636	up	4.807903636441111	1.699214148270684e-92	5.030521588350449	1.948670604474294e-95	grouping_1
chr15:93758442-93758943	up	5.201262997309482	1.721267687458847e-92	5.773554698162856	5.987092421958379e-102	grouping_1
chr2:180289719-180290220	up	5.389198153677502	1.723801215233039e-92	5.728470334714858	4.123328468326166e-97	grouping_1
chr14:121649123-121649624	up	4.845680381061741	1.787942853772431e-92	4.888937123095246	3.972511976518062e-92	grouping_1
chr8:27606479-27606980	up	5.035557912530551	1.794224521976615e-92	4.808447964316416	3.785867549280805e-85	grouping_1
chr8:9772398-9772899	down	-4.72966	1.810878632487078e-92	-4.34031	5.914120311464574e-81	grouping_1
chr15:59652776-59653277	down	-4.566	1.881425643459264e-92	-3.95203	5.075964158068061e-75	grouping_1
chr7:6466996-6467497	up	5.183574562541573	1.942863741155017e-92	5.967985852450895	2.370484520346709e-106	grouping_1
chr16:72998591-72999092	up	4.979214463379082	1.968805868716054e-92	4.877871887941932	4.687380135168324e-88	grouping_1
chr16:30045472-30045973	up	4.758907999587001	1.996313273845059e-92	3.903073010375982	9.181752680270344e-79	grouping_1
chr3:8761182-8761683	up	5.226919705597298	2.025054656102722e-92	5.413921157503773	7.812908163639835e-95	grouping_1
chr3:98259444-98259945	up	5.752058919205546	2.042572276207524e-92	6.024213529416504	2.722228976326208e-96	grouping_1
chr11:24638767-24639268	up	5.275764628212512	2.060228341892393e-92	5.286201841611061	1.867587973740992e-90	grouping_1
chr11:42000110-42000611	down	-4.72119	2.073261810204541e-92	-4.24135	4.886355047466926e-77	grouping_1
chr11:99102771-99103272	up	5.180440438595244	2.136859398905646e-92	5.603741241576546	3.846265004848919e-99	grouping_1
chr8:12740642-12741143	up	5.108894682867505	2.264087151943055e-92	4.151315708435615	6.724988915350316e-72	grouping_1
chr16:45036784-45037285	up	5.283729450214786	2.346297443148907e-92	5.689246069100322	1.266543555491402e-98	grouping_1
chr3:101667198-101667699	up	5.467576550462073	2.441776969701289e-92	4.038113842256033	1.429092805809123e-80	grouping_1
chr2:9961452-9961953	down	-5.56577	2.468063089300522e-92	-2.96352	4.549155321856488e-35	grouping_1
chr1:54218532-54219033	up	5.524697053497492	2.472365077388443e-92	4.846176734597047	1.269302610188476e-78	grouping_1
chr13:71617038-71617539	up	5.16992	2.494087056515889e-92	5.085986412788948	1.331728283785002e-91	grouping_1
chr4:131796813-131797314	up	5.046600922734936	2.507528006314384e-92	4.572454453825506	1.066141317203034e-82	grouping_1
chr19:45310868-45311369	down	-4.62638	2.615481741308041e-92	-3.08919	2.818664712096468e-48	grouping_1
chr1:166509070-166509571	up	5.467612255515363	2.631519876915023e-92	4.821832227763818	7.967122835413492e-84	grouping_1
chr9:71215482-71215983	up	4.64416	2.650020842200371e-92	4.698184729710808	1.096431051210831e-90	grouping_1
chr3:63182769-63183270	up	4.756875111814075	2.656828278207884e-92	4.930339737378076	4.560129193844917e-94	grouping_1
chr7:110214844-110215345	up	4.974453113505045	2.716134817133884e-92	5.69544	1.365308282238882e-105	grouping_1
chr11:8215593-8216094	up	4.912386295463213	2.834846516301914e-92	5.125368556594179	7.695790606926234e-95	grouping_1
chr19:17318582-17319083	up	5.194049870037347	3.065958059873495e-92	5.464864341072399	7.224118981253585e-96	grouping_1
chr19:38261245-38261746	up	5.138064413484944	3.077392259961618e-92	5.517765758975562	4.906026854020128e-98	grouping_1
chr15:11877291-11877792	up	5.321988622260488	3.147496229586221e-92	5.45354	1.108037740745032e-92	grouping_1
chr9:41876611-41877112	up	5.504564328291987	3.194880802125761e-92	6.122222962069138	6.357819622064521e-101	grouping_1
chr1:143961431-143961932	up	5.108600205991774	3.268928385846497e-92	4.663752149999718	3.448664317419137e-80	grouping_1
chr10:23436334-23436835	up	4.585018060867639	3.308710493094642e-92	4.885957920931169	2.106830175677285e-97	grouping_1
chr4:100170670-100171171	up	4.918578832621844	3.405114109919289e-92	4.986992174693659	1.766745067576444e-91	grouping_1
chr15:13076730-13077231	up	5.256361348611691	3.429163864766378e-92	5.199391713364065	1.898426760916107e-89	grouping_1
chr17:12688685-12689186	up	3.826875401540964	3.502030746184222e-92	5.128309059311325	1.720729486455411e-104	grouping_1
chr3:30498406-30498907	up	5.104990958356375	3.589664029401956e-92	5.079270223124913	1.44815169940596e-89	grouping_1
chr12:80208411-80208912	up	5.207940431255829	3.692265093520564e-92	5.091479670348347	4.9636794343026e-88	grouping_1
chr2:161527927-161528428	up	5.502507547551182	3.779044816436752e-92	5.652844531292329	5.553660537924276e-93	grouping_1
chr12:29533027-29533528	down	-4.55471	3.78134004338999e-92	-4.34286	3.729036380691845e-85	grouping_1
chr8:8769233-8769734	up	4.7398	3.828695796918626e-92	5.876495213097519	2.071362846852254e-113	grouping_1
chr2:30471770-30472271	up	2.187730616100437	3.902735494597664e-92	2.751445684047156	5.082044508598011e-100	grouping_1
chr5:135653165-135653666	up	5.110905917346585	4.152134851882021e-92	4.950782596380552	1.119136288110926e-88	grouping_1
chr18:15102842-15103343	up	5.055341199884666	4.319099883596992e-92	5.759860139390511	5.770989608823191e-105	grouping_1
chr10:67836366-67836867	up	5.572840627081967	4.397395760519313e-92	5.662	1.156472168003949e-91	grouping_1
chr18:5784854-5785355	down	-4.89885	4.410724376317807e-92	-2.71581	3.848862021531486e-35	grouping_1
chr16:36100004-36100505	up	5.236856405114037	4.497513934581708e-92	5.369705674076147	1.277265412979538e-92	grouping_1
chr16:21715774-21716275	up	5.072518521339816	4.625882882284801e-92	5.248294667488145	8.378765543752659e-94	grouping_1
chr11:74619628-74620129	down	-4.33085	4.681410421263252e-92	-4.15355	5.945073186522554e-86	grouping_1
chr18:39359420-39359921	up	5.179890679420337	4.728417708742749e-92	4.738225124100188	2.077097652093721e-81	grouping_1
chr3:30491343-30491844	up	5.03866	4.755647750136491e-92	5.39458	1.494168754579707e-97	grouping_1
chr8:105951099-105951600	up	4.819091344526091	4.883003091821008e-92	4.946686731489979	2.552153644312921e-91	grouping_1
chr16:30552886-30553387	up	4.495180542445675	5.199540342516219e-92	5.813445913763568	2.303461530730012e-104	grouping_1
chr3:35140829-35141330	up	4.788108260744483	5.252535662224046e-92	5.110110226278204	3.193137734141614e-97	grouping_1
chr3:80652037-80652538	up	5.185006292980448	5.274210420185675e-92	5.844599819358412	9.912889084143032e-104	grouping_1
chr4:34466256-34466757	up	4.961289052835783	5.412662549180283e-92	5.089095150966495	9.930035840696095e-93	grouping_1
chr3:97953178-97953679	up	5.58178	5.522008035202237e-92	5.485013425379374	8.386248026520493e-88	grouping_1
chr2:172813295-172813796	up	5.420462850523415	5.649402322349739e-92	5.204396442873953	8.471055088106748e-87	grouping_1
chr9:22765599-22766100	up	5.013519652158808	5.672059192257672e-92	4.695302075596549	1.628055184660108e-84	grouping_1
chr14:103751311-103751812	up	5.723721922889165	5.884642278821005e-92	6.050038694200412	5.967024246898794e-96	grouping_1
chr15:85947672-85948173	up	4.773533122037889	5.921951753818857e-92	5.46507	2.666035825082819e-102	grouping_1
chr18:38542354-38542855	up	5.102851107251441	6.008600479419158e-92	5.930911758237461	8.54772517126542e-105	grouping_1
chr2:131639165-131639666	up	5.129	6.031067920998269e-92	5.331835557458461	5.038170022736723e-94	grouping_1
chr9:102746658-102747159	up	5.003901199156359	6.254971687942451e-92	5.126147313909565	2.787099955505369e-92	grouping_1
chr1:20860981-20861482	up	4.985474446297292	6.396826841236647e-92	4.904569056442863	6.930792081200418e-88	grouping_1
chr3:100022694-100023195	up	4.849658844836789	6.551364478710708e-92	4.900841672676124	6.50258721730198e-91	grouping_1
chr1:69249721-69250222	up	4.881886713567211	6.634216060699405e-92	5.240338038709647	7.453209713244275e-98	grouping_1
chr18:42345793-42346294	up	5.616431720474106	6.698940786570652e-92	5.663415430894946	8.795171658719966e-91	grouping_1
chr10:93419532-93420033	up	4.985365331934795	6.778817470804142e-92	5.99429	9.184961589666199e-108	grouping_1
chr4:30476756-30477257	up	4.833239387659936	6.780255484063479e-92	5.702551706403184	2.467300232569759e-108	grouping_1
chr7:29266879-29267380	up	4.980748174844171	6.842200053846365e-92	5.164664411369366	4.560346129538729e-92	grouping_1
chr19:45302566-45303067	down	-4.56319	6.8571802804072e-92	-2.17006	4.229049698974472e-32	grouping_1
chr10:60120376-60120877	down	-4.51173	7.15066528871382e-92	-3.23401	9.611981062372679e-55	grouping_1
chr13:80973291-80973792	down	-5.58343	7.197182562516527e-92	-4.63307	8.921515665788202e-68	grouping_1
chr18:8972976-8973477	up	4.925440433106372	7.246674187823254e-92	4.844308046199134	7.723492188713649e-88	grouping_1
chr1:181389303-181389804	up	5.636265745622893	7.265289011883324e-92	5.94593	1.345274227213477e-95	grouping_1
chr7:108968114-108968615	down	-5.01335	7.297345816589327e-92	-4.39476	1.772965493605203e-74	grouping_1
chr6:115241762-115242263	up	5.489186637466288	7.305845842375149e-92	5.531075273792444	1.621933303288866e-90	grouping_1
chr16:97778480-97778981	up	2.57918	7.334031657716832e-92	2.467322152631363	2.491850544508156e-87	grouping_1
chr15:42554598-42555099	up	5.934156224017796	7.462397469692065e-92	6.092400955291055	1.947094572277809e-92	grouping_1
chr1:186550461-186550962	up	5.069710427296138	7.662739130032975e-92	5.674608427906109	7.499669074796697e-102	grouping_1
chr10:59361461-59361962	up	4.662673413181916	7.732891490432758e-92	3.701902237864956	1.440991579883992e-75	grouping_1
chr2:131406323-131406824	up	4.871260534017141	7.765824850806787e-92	5.249684528522779	3.33292054272292e-98	grouping_1
chr18:49765009-49765510	up	5.001196147337829	7.920528088303231e-92	5.033818702445442	3.027615979125331e-90	grouping_1
chr9:14556045-14556546	up	4.891800779685667	7.958830221306759e-92	4.98945	5.636401829860224e-92	grouping_1
chr3:9795054-9795555	down	-4.49744	7.964180334347432e-92	-3.99182	9.430095338523119e-76	grouping_1
chr8:6571172-6571673	up	5.174496388071136	8.175192744396715e-92	4.802427664210479	1.104438745429859e-81	grouping_1
chr3:94477930-94478431	down	-5.26486	8.57646323970885e-92	-4.97462	7.779904935476522e-85	grouping_1
chr3:9987892-9988393	down	-5.52162	8.687048942853639e-92	-3.17112	5.909477685866292e-40	grouping_1
chr5:140549606-140550107	up	4.610448917621938	8.794241206064284e-92	6.104797050995268	2.808627193538705e-108	grouping_1
chr11:45799912-45800413	up	5.098032776106427	9.037579269464497e-92	4.754422954926172	4.078171112026401e-83	grouping_1
chr1:114790220-114790721	up	4.957899444562719	9.258138906575825e-92	5.206577833886471	3.97171195480488e-95	grouping_1
chr2:90670277-90670778	up	5.120400796374359	9.419749025754168e-92	4.935903618397885	1.333778920709572e-85	grouping_1
chr2:172816920-172817421	up	5.519630586521466	1.028905382748902e-91	5.566262589003273	5.717806606739206e-93	grouping_1
chrX:130473107-130473608	up	5.045892209545616	1.035533771327606e-91	5.781269878747662	2.612727111359194e-105	grouping_1
chr1:73528546-73529047	up	5.428317261955637	1.050413269386236e-91	5.409699852662621	3.20172104653275e-89	grouping_1
chr12:82920109-82920610	up	4.816228632157773	1.053067574195686e-91	4.987556449708086	1.698208655266777e-93	grouping_1
chr2:135568989-135569490	up	4.997977381322661	1.067148805988033e-91	5.885342428868393	1.701972309270141e-103	grouping_1
chr16:4642153-4642654	up	5.713660711513673	1.115000220802642e-91	5.760907156235252	3.212554094385805e-90	grouping_1
chr17:11990920-11991421	up	5.108379255818305	1.118851096698078e-91	5.526527505723926	1.47120158740579e-98	grouping_1
chr12:3188797-3189298	up	5.305841310685973	1.118851096698078e-91	5.571179966061409	5.566556351374995e-95	grouping_1
chr18:61639614-61640115	up	4.611872411821127	1.151705977259209e-91	5.101882520392799	1.061614540463867e-93	grouping_1
chr18:54662192-54662693	up	5.285786338699456	1.159602946276085e-91	5.121864676095301	1.428368611172947e-87	grouping_1
chr15:71770162-71770663	down	-5.28026	1.162640793372999e-91	-2.45864	6.401836208754796e-29	grouping_1
chr4:30474395-30474896	up	4.553909695593198	1.16659504778428e-91	4.994672809498224	5.630562791142012e-100	grouping_1
chr5:30822752-30823253	up	4.346058338526456	1.169800908116237e-91	3.674041820546338	8.250253060956643e-81	grouping_1
chr6:23863297-23863798	up	5.541942090206222	1.170318194360167e-91	4.599915021367521	3.86348321160755e-76	grouping_1
chr12:29527940-29528441	down	-4.6765	1.170318194360167e-91	-4.80067	2.901851377904424e-94	grouping_1
chr7:28862995-28863496	down	-4.35396	1.170318194360167e-91	-2.63395	3.762991422521953e-42	grouping_1
chr1:122453577-122454078	up	4.941632521670133	1.175683852761457e-91	4.323110657370878	1.087033506955103e-76	grouping_1
chr18:84858319-84858820	up	4.471790338992405	1.213731384482442e-91	4.553278884661724	9.269739180706205e-90	grouping_1
chr2:115890720-115891221	up	4.890879603459303	1.218839138842521e-91	4.746159170512747	5.917913580672699e-86	grouping_1
chr5:104149760-104150261	up	4.964698026178286	1.220758130669323e-91	5.461966845352529	2.4206209933681e-100	grouping_1
chr2:73352034-73352535	down	-4.91355	1.229072773821081e-91	-3.07614	2.349791471863983e-41	grouping_1
chr12:97978033-97978534	up	5.208313186843782	1.238412694633598e-91	5.257917726476238	6.838265229460683e-91	grouping_1
chr14:101729577-101730078	up	4.05282	1.255492762435881e-91	3.057368390563381	1.919377413584506e-74	grouping_1
chr7:96820268-96820769	down	-5.15214	1.264991193129016e-91	-2.19956	6.085462031930871e-29	grouping_1
chr17:6860377-6860878	up	4.194662421577148	1.266380696573415e-91	4.977035053618304	5.859504897229667e-98	grouping_1
chr7:119850707-119851208	up	5.177802180129766	1.327646776192464e-91	5.127516788889761	3.175237273183283e-88	grouping_1
chr2:181159222-181159723	down	-5.05569	1.373643853829101e-91	-4.78709	3.143161988264309e-84	grouping_1
chr18:74645703-74646204	up	4.947943573505478	1.455171103098387e-91	5.254272735556347	3.369144930563717e-96	grouping_1
chr12:29530183-29530684	down	-4.45824	1.456177277202417e-91	-4.36878	5.323829471288261e-88	grouping_1
chr17:87237536-87238037	down	-4.38294	1.45753798715773e-91	-3.92402	7.663876369429519e-77	grouping_1
chr2:26093916-26094417	up	5.233469374746093	1.525330086721806e-91	3.980271088747263	1.279538241593835e-74	grouping_1
chr16:4643585-4644086	up	3.946241142317522	1.526167459490967e-91	4.160436842511509	3.649129985952839e-91	grouping_1
chr10:98749102-98749603	up	4.661563751348639	1.583959325199626e-91	5.723838597334947	1.857840691467823e-105	grouping_1
chr16:48603739-48604240	up	5.064289722444604	1.594856221232563e-91	5.386292753661812	2.080680156573027e-96	grouping_1
chr5:114664774-114665275	up	3.040258316794932	1.595077972036527e-91	2.563278291435897	1.048737746027896e-82	grouping_1
chr15:61814746-61815247	up	5.08612	1.59519892147425e-91	5.251151985167359	6.799430721738799e-93	grouping_1
chr2:26067126-26067627	up	5.098771600869481	1.610127093270776e-91	4.774101529182616	2.206045264999533e-83	grouping_1
chr1:127400546-127401047	up	4.596860106170289	1.714157168579207e-91	4.851040353684776	2.850710846390435e-94	grouping_1
chr18:13708758-13709259	up	4.824085338943851	1.74141676378174e-91	5.350966059313689	6.214919624159727e-101	grouping_1
chr10:74990850-74991351	down	-5.12785	1.781297375132309e-91	-3.65252	4.349376983504164e-54	grouping_1
chr2:151791119-151791620	down	-5.4113	1.815830522604729e-91	-4.25974	6.82135709044848e-64	grouping_1
chr9:32434477-32434978	up	5.522307936200381	1.82050984258373e-91	5.608852748647859	7.618010922939065e-91	grouping_1
chr6:144056677-144057178	up	3.831684596734904	1.834675087372811e-91	5.100363923477074	2.977274675386311e-102	grouping_1
chr3:114903998-114904499	down	-5.20603	1.910741269031697e-91	-3.83655	1.696882251393264e-56	grouping_1
chr8:47622521-47623022	up	4.881898299860631	1.929178510641877e-91	5.044929452316545	5.658227607123099e-93	grouping_1
chr12:107667712-107668213	up	5.213867634549199	1.95303597422627e-91	5.475409446445807	8.936744005398325e-95	grouping_1
chr14:65534462-65534963	down	-5.84395	1.960073073584047e-91	-3.13826	2.027795832706193e-35	grouping_1
chr2:161594378-161594879	up	5.015205861624963	1.997982581156818e-91	5.114113668120185	2.83245527890998e-91	grouping_1
chr5:25038545-25039046	up	4.434737086709405	2.064312066842298e-91	4.904362437768017	7.542762098185464e-98	grouping_1
chr6:5423542-5424043	up	5.089399072471082	2.073576888766447e-91	3.338268514427635	2.080388828471332e-59	grouping_1
chr13:52738157-52738658	up	5.568187790221359	2.085030284363602e-91	4.849121827972508	6.883933292239468e-80	grouping_1
chr15:53279393-53279894	up	5.240202694101821	2.085030284363602e-91	5.250634469353313	4.364398532995083e-90	grouping_1
chr5:72757156-72757657	up	4.230502416217702	2.103750249636979e-91	5.380779030907742	4.217156506226493e-93	grouping_1
chr13:34726106-34726607	up	5.324308687875218	2.181132664985138e-91	5.205947607133788	2.293591812032315e-91	grouping_1
chr1:119209485-119209986	up	5.163662771563911	2.240327110654442e-91	5.54148	1.706414443612565e-97	grouping_1
chr18:31449059-31449560	down	-4.71839	2.274391915246944e-91	-4.47536	2.52734668307929e-83	grouping_1
chr8:99776507-99777008	up	5.116505719390096	2.275049969100691e-91	5.158291466508773	3.832735689492957e-90	grouping_1
chr16:21310720-21311221	up	2.20349	2.287759631870594e-91	2.379444363576042	3.066095748195785e-92	grouping_1
chr3:66922386-66922887	up	4.440416699518337	2.294205516876737e-91	4.759220948034507	4.637574916002295e-97	grouping_1
chr9:61889846-61890347	up	5.167621697879166	2.422431467500565e-91	5.570676676889279	9.462274568621516e-98	grouping_1
chr1:16889720-16890221	up	4.822276586679518	2.504043827133094e-91	4.903409329572938	4.488651629519711e-91	grouping_1
chr10:106633765-106634266	down	-4.36437	2.553791848376976e-91	-3.79049	2.77140051290265e-72	grouping_1
chr1:89332612-89333113	down	-4.66492	2.582773600021825e-91	-2.71819	7.597900983157424e-40	grouping_1
chr17:80781581-80782082	up	5.2248	2.757201170580605e-91	5.399462829391672	9.019746385748404e-93	grouping_1
chr17:65702025-65702526	up	3.798566885461002	2.770322811061235e-91	4.862148280098671	4.291355149981242e-96	grouping_1
chrX:140505714-140506215	up	5.473798449534844	2.830441636625437e-91	5.054197996072104	2.68898547496174e-81	grouping_1
chr14:46418284-46418785	up	5.325671165696324	3.005497247816124e-91	5.314260224252631	4.820319732232083e-89	grouping_1
chr1:59497424-59497925	up	5.091626790930277	3.086042458506107e-91	4.575443914447462	1.799966989435883e-77	grouping_1
chr3:98315086-98315587	up	5.447151593291678	3.116867540791621e-91	5.690855940918878	7.957430595206339e-94	grouping_1
chr16:20939969-20940470	up	5.123970203168242	3.240812862568055e-91	5.223681658964988	4.172186127313805e-91	grouping_1
chr8:40894608-40895109	up	4.818060368981464	3.253473976989986e-91	4.971812826669401	1.995222652295589e-92	grouping_1
chr16:4639653-4640154	up	4.029717982686499	3.267381606644556e-91	3.142338817683727	2.164888635751223e-73	grouping_1
chr8:94711230-94711731	up	3.325277562131177	3.280407425049283e-91	5.075335579566587	6.493611224958496e-104	grouping_1
chr8:114785796-114786297	up	4.715507814807412	3.333680025874105e-91	5.053419452573431	8.947311992507278e-97	grouping_1
chr5:143056302-143056803	up	5.128930689346804	3.338633865994451e-91	5.143942031706788	2.885697455398963e-89	grouping_1
chr13:13785460-13785961	down	-4.22005	3.369088946276752e-91	-3.81042	4.417395082028086e-78	grouping_1
chr2:48678851-48679352	down	-5.23783	3.377003302726246e-91	-2.81352	2.24131896356722e-34	grouping_1
chr10:52219553-52220054	up	4.984331378285454	3.442111692271463e-91	4.864109666424837	2.794885438432693e-86	grouping_1
chr2:159062223-159062724	up	5.124836853189293	3.471811708323305e-91	5.073185828147159	8.801046504289792e-88	grouping_1
chr8:123786160-123786661	up	5.489376028817143	3.511992754425152e-91	6.004484615490726	4.844927127197053e-97	grouping_1
chr13:102707136-102707637	up	4.916138292616157	3.541916823485762e-91	4.854011951600923	1.652746626275698e-87	grouping_1
chr4:96725629-96726130	down	-5.90848	3.547173192564186e-91	-3.8067	5.522896851812516e-45	grouping_1
chr7:144336536-144337037	down	-5.24544	3.570892057624366e-91	-2.80956	7.319339507842394e-35	grouping_1
chr15:61139061-61139562	up	4.374070357603756	3.591821242729097e-91	5.05196	1.82255040088518e-105	grouping_1
chr1:88707506-88708007	up	6.415512581759069	3.595030300348753e-91	6.994038433579989	2.533596146985961e-97	grouping_1
chrX:93739327-93739828	up	4.569648002127395	3.644674058345087e-91	5.088814511830534	2.842306962888216e-101	grouping_1
chr16:56279006-56279507	down	-5.44109	3.690136202155825e-91	-3.16772	9.122566072009336e-39	grouping_1
chr3:143576594-143577095	up	5.163783469161954	3.724335234440808e-91	5.544914843950679	5.143058472903728e-97	grouping_1
chr3:23695298-23695799	up	4.819708746891668	3.724335234440808e-91	4.899512447273962	6.963449284625292e-91	grouping_1
chr4:48842711-48843212	up	5.345068977261569	3.902416759866718e-91	5.564432834298689	1.847743833698467e-93	grouping_1
chr8:34074876-34075377	up	5.763835829843986	3.980116717457868e-91	5.581013440325211	4.760971854713327e-87	grouping_1
chr4:124623968-124624469	up	5.048253369100938	4.02375509539064e-91	6.058858955986157	3.201504868744018e-108	grouping_1
chr13:60364917-60365418	up	4.796148145401916	4.075446560331649e-91	5.105975662532201	1.285362473375451e-95	grouping_1
chr10:30844202-30844703	up	4.696794656062895	4.211177888698611e-91	5.152965319705418	1.274224135311703e-92	grouping_1
chr9:48354091-48354592	up	5.466959941508961	4.231940824983836e-91	4.24761	1.305929870325294e-67	grouping_1
chr18:55236803-55237304	up	4.960509082779603	4.45344107839004e-91	5.372250113315397	4.956621677113322e-98	grouping_1
chr2:157373574-157374075	up	5.41204	4.763217234893175e-91	5.622702307069587	8.656211609968556e-92	grouping_1
chr3:50421858-50422359	up	5.345298767217933	4.812516418084761e-91	5.665952138440502	2.144026783821769e-95	grouping_1
chr5:49853745-49854246	up	4.792633759877045	4.909820747116548e-91	4.740440336430055	1.401377347148969e-87	grouping_1
chr16:49980124-49980625	up	5.103904814579236	4.910357596117613e-91	6.156741127256227	4.670914117328598e-108	grouping_1
chr9:97698004-97698505	up	4.893452501709326	4.943285073181254e-91	5.098293196189732	1.094460032049994e-93	grouping_1
chr5:127338844-127339345	up	4.792327802297413	5.011959622917396e-91	5.170198898665516	1.56918440938637e-97	grouping_1
chr1:86275307-86275808	up	4.865676517473538	5.011959622917396e-91	4.894865728007495	1.724282740587056e-89	grouping_1
chr16:95922346-95922847	up	5.109405884866489	5.067143971294162e-91	5.616226300757747	1.109190941749243e-98	grouping_1
chr19:16502668-16503169	up	4.474279736363137	5.246895584142225e-91	4.865095551403236	2.415661559577388e-98	grouping_1
chr1:73973894-73974395	up	5.345029926965191	5.369866813863339e-91	4.323463560235456	6.710903035111687e-75	grouping_1
chr7:110190175-110190676	up	5.116124292153065	5.369866813863339e-91	4.851099236922284	3.839939328402904e-83	grouping_1
chr3:102152830-102153331	up	4.937794125300393	5.455731156269331e-91	4.560587142263315	6.804635660650988e-83	grouping_1
chr5:37010569-37011070	down	-4.83738	5.552270199696084e-91	-4.46875	5.1652609901987e-80	grouping_1
chr1:10004206-10004707	down	-5.0063	5.615191926052205e-91	-3.4153	4.470311190996475e-49	grouping_1
chr2:151605541-151606042	up	3.25418	5.723764463502312e-91	4.260636427162207	5.660563361165125e-92	grouping_1
chr17:72005282-72005783	up	4.624095174123569	5.756444148996356e-91	4.855309643528106	6.802734200074365e-94	grouping_1
chr18:15330534-15331035	up	4.608943688484192	5.806145144190791e-91	4.894207036514766	1.264400079524428e-95	grouping_1
chr16:23270573-23271074	up	2.761660677402972	5.836112394237647e-91	2.21414	6.32804344420658e-75	grouping_1
chr9:64125288-64125789	up	5.043935622308375	5.99163076819852e-91	5.459087569259736	2.092845762671965e-97	grouping_1
chr6:84181289-84181790	up	5.367532684273876	6.13394362426107e-91	6.020689856802835	1.251223356397634e-101	grouping_1
chr3:35771872-35772373	up	5.491865674728919	6.16407985418248e-91	6.15576	5.180015831133968e-100	grouping_1
chr10:120720001-120720502	up	4.742923885956107	6.202568135085527e-91	4.724597561075845	2.612367259148172e-88	grouping_1
chr7:49258050-49258551	up	5.080194587608783	6.278823241868557e-91	5.368576238717767	2.055916086454172e-94	grouping_1
chr3:63900282-63900783	up	3.465783889706227	6.412603379288789e-91	4.274002285531982	2.817659505378869e-95	grouping_1
chr5:117467003-117467504	down	-6.22722	6.575442566864843e-91	-5.49353	1.000867729453616e-75	grouping_1
chr16:48238253-48238754	up	5.121185820608794	6.678418094081436e-91	5.07786	1.044818455505559e-87	grouping_1
chr17:25803060-25803561	down	-3.53303	6.827991199794795e-91	-3.23476	3.873947269031203e-80	grouping_1
chr2:112210113-112210614	up	5.387788904404495	6.888841168973905e-91	5.923153621307449	1.442673333988444e-99	grouping_1
chr1:90353468-90353969	up	5.267547461178858	6.902409051729403e-91	4.842764972573229	4.707440389020854e-80	grouping_1
chr11:4302322-4302823	up	5.564819501092877	6.922539989382671e-91	5.820401056777454	9.049748300050938e-94	grouping_1
chr17:31965579-31966080	up	4.91727	7.567466563536878e-91	5.918233618285655	4.870483782468884e-108	grouping_1
chr18:5598164-5598665	down	-4.91147	7.57510965340184e-91	-2.54071	9.586778770950588e-35	grouping_1
chr13:5011661-5012162	up	5.053922586752008	7.745775655422161e-91	5.010996517317187	9.2644487107056e-88	grouping_1
chr7:133059088-133059589	up	5.046567087096354	7.872033679335718e-91	4.29951	1.193785216351547e-79	grouping_1
chr8:49026117-49026618	up	5.185417027852287	7.963029551883217e-91	4.804668702440697	2.545203930835047e-85	grouping_1
chr3:122432621-122433122	up	3.763577112599056	8.123429522248751e-91	2.404352437518054	7.087550357797706e-62	grouping_1
chr16:29195119-29195620	up	5.066073688168059	8.123429522248751e-91	4.71002	8.568756973087578e-82	grouping_1
chr6:108698221-108698722	up	5.284615371919292	8.149235152419818e-91	5.449235219181737	2.247704736357418e-91	grouping_1
chr8:25544796-25545297	up	3.417533336267292	8.159953796193681e-91	3.399931782500537	9.50616760065608e-88	grouping_1
chr3:127257490-127257991	up	3.488443540405816	8.494923296872145e-91	3.224488776632931	1.048163589593762e-84	grouping_1
chr14:13411224-13411725	up	5.55393	8.510031538979557e-91	4.78911	4.628130590574447e-77	grouping_1
chr4:154856069-154856570	down	-3.54477	8.73590340851532e-91	-3.23583	1.129237756108371e-79	grouping_1
chr12:74142080-74142581	down	-4.87245	8.777094932198559e-91	-3.34091	3.403124990925043e-52	grouping_1
chr5:25639192-25639693	up	5.731608320285621	8.837060905954868e-91	6.118141666903774	4.950321472014211e-96	grouping_1
chr9:35508160-35508661	up	3.694399562103034	9.340264131055034e-91	5.087283218490834	3.966847413007083e-99	grouping_1
chr14:23858360-23858861	up	4.059303092587441	9.343182095000563e-91	4.928893689827817	2.89061162696444e-94	grouping_1
chr10:88221663-88222164	up	5.027003233717386	9.374055064151823e-91	4.802812402036367	1.089499851069771e-83	grouping_1
chr1:165183474-165183975	down	-5.30824	9.412689954130507e-91	-2.5155	4.293411901255573e-33	grouping_1
chr8:115441989-115442490	up	5.288012637883261	9.590238832204223e-91	5.614561090780034	2.047512186207599e-95	grouping_1
chr2:132014760-132015261	up	4.950446612967118	9.647885745481495e-91	5.056508114007333	5.860043023400261e-91	grouping_1
chr1:34290323-34290824	up	3.19904	9.913081390175871e-91	3.772926012230149	2.469753750110122e-93	grouping_1
chr9:100471380-100471881	up	4.703621948737283	9.984500856072959e-91	4.906524380751454	3.622485116938867e-93	grouping_1
chr2:181134210-181134711	down	-4.30427	1.015761953562578e-90	-3.54531	2.304876082751585e-66	grouping_1
chr1:59448788-59449289	up	4.949113730279585	1.044930682524081e-90	5.029459276632264	3.284842300090191e-90	grouping_1
chr16:46283737-46284238	up	4.359757141732608	1.044930682524081e-90	5.167723937044822	9.225921519657134e-108	grouping_1
chr10:23675146-23675647	up	4.854753734593721	1.059120347728863e-90	5.070424797645989	3.573007629595411e-94	grouping_1
chr5:123355867-123356368	up	4.503099029018296	1.10692058697207e-90	4.095548127476448	1.433963815777736e-82	grouping_1
chr3:94477400-94477901	down	-4.18323	1.143762799026116e-90	-3.98353	1.895892509160241e-83	grouping_1
chr5:97056255-97056756	up	5.118282915729299	1.183491159550547e-90	4.703155334760357	7.730579234213052e-80	grouping_1
chr6:82050181-82050682	up	5.402270340264016	1.197994207856757e-90	5.756807877407502	1.113110924086534e-95	grouping_1
chr6:71934070-71934571	up	4.147864273799218	1.224761960805577e-90	5.285455872786762	8.251477416936756e-100	grouping_1
chr2:77609396-77609897	up	5.265823283795305	1.273896699478249e-90	4.930529415360974	3.969781452726286e-83	grouping_1
chr19:7562608-7563109	up	4.817507876879642	1.276340693328905e-90	4.568768399047318	9.327558855445364e-85	grouping_1
chr8:126345015-126345516	up	4.871519661277089	1.325399305856765e-90	4.972136917196813	2.067603159892234e-91	grouping_1
chr14:106269678-106270179	up	5.083537674437341	1.328436687407773e-90	5.64707	1.721566433456306e-100	grouping_1
chr14:117267767-117268268	up	4.989914069690357	1.335198579834337e-90	4.678345715153868	6.027762454242006e-84	grouping_1
chr7:125808124-125808625	up	5.032543504806478	1.381855567164858e-90	5.182054215606224	1.466268297055809e-91	grouping_1
chr10:23683122-23683623	up	5.175208463981805	1.385444861921841e-90	5.244048826712309	7.725489445595699e-91	grouping_1
chr5:47497724-47498225	up	4.760798475439197	1.39313484695343e-90	4.975757925182012	1.858937545857669e-93	grouping_1
chr5:107497452-107497953	down	-5.37547	1.395574071597997e-90	-4.84881	3.071091430689131e-77	grouping_1
chr5:141853728-141854229	up	5.127090616499093	1.400834672580724e-90	5.241031886422349	6.824257129358295e-91	grouping_1
chr7:126823329-126823830	down	-4.3067	1.442708781799677e-90	-3.72665	1.758525956531139e-72	grouping_1
chr8:70448033-70448534	up	3.742240684318102	1.490129030096733e-90	5.040785760856765	1.35701506330629e-95	grouping_1
chr2:38652986-38653487	down	-4.91609	1.499050024931332e-90	-2.21711	5.866292042633498e-27	grouping_1
chr10:41071327-41071828	down	-5.06682	1.525128823094289e-90	-3.63029	8.34957763391502e-54	grouping_1
chr14:18020453-18020954	up	5.314797185492676	1.54894655917822e-90	4.711543413774115	1.095597410918657e-85	grouping_1
chr19:17434200-17434701	up	4.868380206366363	1.573826807990558e-90	5.134592343682267	2.395036990323855e-94	grouping_1
chr11:60842496-60842997	up	5.066461516418427	1.607122968648073e-90	5.494325987003988	4.07643820820067e-97	grouping_1
chr18:54174986-54175487	up	4.920267853562339	1.663639314731789e-90	5.065851112927522	8.818229903419866e-92	grouping_1
chr3:80801594-80802095	down	-4.56099	1.674525941564108e-90	-4.13787	1.918670010308809e-77	grouping_1
chr11:61211449-61211950	up	5.119931499996222	1.678877994372036e-90	5.296897861933976	4.762126884236331e-92	grouping_1
chr13:41864460-41864961	up	5.26215	1.711921608813185e-90	5.219231003861905	2.853898880844598e-87	grouping_1
chr1:69488996-69489497	up	5.084626430441145	1.711921608813185e-90	5.23757	4.709535168999225e-92	grouping_1
chr8:57457040-57457541	up	4.788051190872666	1.720387953556179e-90	5.654527629073733	1.798318609983232e-107	grouping_1
chr13:28424561-28425062	down	-5.06975	1.750126215840136e-90	-2.60583	6.140369993386752e-31	grouping_1
chr3:31291893-31292394	down	-5.00465	1.754182485837018e-90	-4.96505	2.648020494373523e-88	grouping_1
chr2:172961083-172961584	up	4.928907937805726	1.777127002540824e-90	5.357297546152417	1.138380527113806e-97	grouping_1
chr9:61655333-61655834	up	4.559443205275558	1.789439409026365e-90	5.807221499161166	1.037647495091019e-106	grouping_1
chr1:65682233-65682734	up	4.596751834101837	1.871110999501935e-90	4.566116070414028	1.910006959594359e-87	grouping_1
chr9:102216536-102217037	up	4.832689763767785	1.880385248926495e-90	4.59847	9.210632896191876e-83	grouping_1
chr6:72711412-72711913	up	4.742103956274676	1.892277723540761e-90	5.709049472711627	4.198654721959117e-103	grouping_1
chr16:76605138-76605639	up	5.024649551259034	1.956296425104093e-90	5.675506226181611	8.155963301315494e-102	grouping_1
chr12:54272160-54272661	up	4.895846566693153	1.958806301991711e-90	5.480768174579369	1.444681511752503e-100	grouping_1
chr8:60250085-60250586	up	5.038946927082803	1.973579793561645e-90	5.205788026416049	6.809911923848493e-92	grouping_1
chr16:14906332-14906833	down	-4.53752	1.991550786828368e-90	-4.13949	2.693949807739439e-79	grouping_1
chr5:113339870-113340371	up	5.473794956242297	2.044087265172891e-90	5.390405546226676	1.215584642269941e-86	grouping_1
chr1:90206674-90207175	up	5.884844605401331	2.089492072479154e-90	4.412488675607449	3.960772024728822e-69	grouping_1
chr10:51056980-51057481	up	4.840594079469802	2.123459216768889e-90	4.945544000753479	2.048156348294848e-90	grouping_1
chr18:83399686-83400187	up	5.006923800101315	2.139270659869415e-90	5.819053828489577	7.570556006834742e-102	grouping_1
chr4:135282918-135283419	up	5.068545918543901	2.16673818147299e-90	6.101354824763579	2.241369372676431e-105	grouping_1
chr6:147309969-147310470	up	4.973141669598047	2.228250106801445e-90	5.508621084868032	6.452462004446969e-100	grouping_1
chr13:54752639-54753140	down	-5.34757	2.291958135267252e-90	-5.16528	2.287451353201419e-85	grouping_1
chr14:12445156-12445657	up	5.050266437143316	2.365551385675924e-90	4.587139308305984	4.837919729125303e-78	grouping_1
chr19:32974714-32975215	up	5.292758843452373	2.451020724792411e-90	5.8809	3.206902483397102e-98	grouping_1
chr18:9072884-9073385	up	4.663462758116395	2.472977038400697e-90	4.334553847643601	2.920457203820311e-80	grouping_1
chr4:16065034-16065535	up	5.808746475421098	2.474117302208574e-90	5.339365945009269	1.007733332849966e-81	grouping_1
chr5:49422914-49423415	up	5.603463600400678	2.504899599799813e-90	4.976293322619252	5.348622645137496e-81	grouping_1
chr16:87575562-87576063	up	5.271366117364114	2.557371499803272e-90	6.045705607078919	4.105381186045572e-102	grouping_1
chr19:47014972-47015473	down	-4.19513	2.71010237096016e-90	-3.95297	9.52143223233118e-83	grouping_1
chr8:94582529-94583030	up	5.303588862765229	2.729280730178357e-90	5.334611197983735	2.149844531523464e-89	grouping_1
chr9:34953297-34953798	down	-5.06195	2.733570535320283e-90	-2.99026	2.460409429275827e-39	grouping_1
chr12:56317994-56318495	down	-5.05644	2.735327799684995e-90	-2.74165	7.975780728350765e-35	grouping_1
chr14:73502629-73503130	up	5.075079126251311	2.775422054342615e-90	4.28428	1.830378166699062e-83	grouping_1
chr8:12429941-12430442	up	5.176280173325848	2.794424951865957e-90	5.992508889342052	1.749228822048332e-104	grouping_1
chr10:21724293-21724794	up	5.185506378681604	2.921122080929241e-90	5.024959325617598	1.559799808930425e-84	grouping_1
chr2:178450168-178450669	up	4.912049400507018	2.928211842834152e-90	5.281703118676329	4.304602468870489e-96	grouping_1
chr4:95082403-95082904	up	5.174018763756683	2.946889527590463e-90	4.815366929920174	4.566102933435678e-84	grouping_1
chr7:133053726-133054227	up	5.103934029755489	2.993242606959512e-90	5.011216372106131	1.946230317795241e-86	grouping_1
chr4:47614639-47615140	up	5.099859313348726	3.072579538261639e-90	5.251855045776665	2.223956816540284e-91	grouping_1
chr12:72278496-72278997	down	-4.73331	3.122851518156139e-90	-2.04248	2.261036489201872e-25	grouping_1
chr13:41855824-41856325	up	4.949459114113978	3.185419228334494e-90	5.2582	9.226824047247276e-95	grouping_1
chr10:91241661-91242162	up	5.014893466389383	3.255770504068179e-90	5.121971829185405	2.353826344946877e-90	grouping_1
chr1:73363652-73364153	up	4.667228295157508	3.411910343666334e-90	3.69138	5.426870345836068e-73	grouping_1
chr16:23963765-23964266	up	4.198974551159861	3.419833024097514e-90	3.451027337830959	6.815771373178764e-79	grouping_1
chr4:123249053-123249554	up	4.77025	3.523994279345871e-90	4.214182209092951	3.017911552729531e-82	grouping_1
chr3:65214616-65215117	up	4.862132022146953	3.550922729640971e-90	4.709967762812736	1.804747046058176e-84	grouping_1
chr2:54436030-54436531	down	-5.99819	3.630541722355268e-90	-4.9798	2.073623487541007e-68	grouping_1
chr6:135295436-135295937	up	5.205261780185284	3.679579664123042e-90	4.667621392235308	3.041249234028267e-80	grouping_1
chr14:33734365-33734866	up	4.268643140550939	3.874142293850052e-90	4.692692726825051	5.949588361937257e-91	grouping_1
chr17:85704279-85704780	up	4.890118451215745	3.962906690049188e-90	5.535791654804128	1.518354642572421e-101	grouping_1
chr1:39116298-39116799	up	5.031360732749271	4.116590150471079e-90	6.050749765117952	1.099197840655536e-107	grouping_1
chr11:16793240-16793741	up	4.99925	4.181008710223942e-90	4.707637434888746	2.870929285657883e-83	grouping_1
chr2:26183862-26184363	up	3.510694263450752	4.192713249774065e-90	4.138919678715076	2.16628487606064e-89	grouping_1
chr15:6463419-6463920	up	5.337732782177908	4.464928879262732e-90	5.263632712224138	3.362752554758945e-86	grouping_1
chr16:14105852-14106353	up	5.762361828995393	4.50581533360856e-90	6.001816322034933	2.694782338186102e-92	grouping_1
chr4:152350036-152350537	down	-4.55322	4.520055920223434e-90	-4.05855	1.269691908552721e-75	grouping_1
chr9:8004406-8004907	up	3.245327297706879	4.550587106707992e-90	3.452393792994174	2.925236884714782e-89	grouping_1
chr16:44529898-44530399	up	4.981652012460639	4.617022207465176e-90	4.157838568104223	4.792734016746512e-71	grouping_1
chr18:64660770-64661271	up	4.340954339534571	4.699932382730705e-90	4.698586432477902	9.214172575661888e-88	grouping_1
chr14:117810835-117811336	up	5.269216660994627	4.939209846992672e-90	4.416144979525662	3.641674697493005e-70	grouping_1
chr15:37232741-37233242	up	3.800703935430986	4.965477097557155e-90	4.04759	6.640045785968292e-91	grouping_1
chr3:29757751-29758252	up	4.050186861051323	4.976882427136965e-90	5.461383735517875	9.275165692300601e-113	grouping_1
chr7:115140262-115140763	up	5.41037	5.010070581278262e-90	5.697099002971318	3.631495263452992e-93	grouping_1
chr17:29388873-29389374	up	5.192922031686095	5.156187335574191e-90	5.440101109703133	9.297948588484503e-93	grouping_1
chr12:51089691-51090192	up	5.128269947915378	5.275195599854857e-90	4.948983595268473	8.516568318231726e-84	grouping_1
chr11:115173907-115174408	up	4.931882209613104	5.298200988899042e-90	5.805353433892696	3.171843291427771e-100	grouping_1
chr16:36770805-36771306	up	5.468810434078571	5.357636796065219e-90	6.156098689259658	3.039687024777698e-98	grouping_1
chr5:101740822-101741323	up	4.74469	5.574964094406938e-90	4.99175	2.330611487602423e-93	grouping_1
chr16:97393403-97393904	up	5.307322092969124	5.609784656841474e-90	5.382707821474133	1.634555249890186e-89	grouping_1
chr7:31055479-31055980	up	4.351716401449428	5.882234470830229e-90	3.981926657489057	1.008621572455905e-81	grouping_1
chr2:166316316-166316817	up	5.207543874335955	5.984718120936155e-90	4.945507397594218	9.276662674112078e-83	grouping_1
chr11:74589911-74590412	down	-4.38607	5.99014012840406e-90	-3.63542	3.035482550239492e-66	grouping_1
chr9:95645756-95646257	up	5.052548938172013	6.418553004265498e-90	4.841655404802238	9.9492148688199e-84	grouping_1
chr4:138805243-138805744	up	4.464175648752075	6.454797671935173e-90	6.14722	7.472473494822025e-113	grouping_1
chr2:6463938-6464439	up	4.125267680600519	6.51554511114062e-90	5.213410863007066	6.759770390400166e-103	grouping_1
chr9:71244124-71244625	up	4.698208361448451	6.524018483718122e-90	4.526018052043367	1.09526503247551e-83	grouping_1
chr1:73545290-73545791	up	5.223661070440214	6.645949404992263e-90	5.58088	2.439030391494502e-95	grouping_1
chr18:38199970-38200471	up	4.120431888457002	6.803466239164719e-90	5.053341973385302	1.22205189723425e-97	grouping_1
chr18:53011284-53011785	up	4.659018819709807	6.878094472086969e-90	5.021370299916058	4.570428954219247e-96	grouping_1
chr5:100200750-100201251	down	-5.12053	6.915009718445038e-90	-3.3957	3.640976121730031e-46	grouping_1
chr1:59481788-59482289	up	1.62208	7.020871604733876e-90	1.475143838774002	5.344675986755158e-81	grouping_1
chr9:100470858-100471359	up	4.659253045520584	7.046949262752601e-90	5.509519634054119	3.614531306447304e-100	grouping_1
chr11:42939209-42939710	up	4.966129729162926	7.056103952614764e-90	5.279220971909777	2.280169986455388e-95	grouping_1
chr12:116608546-116609047	down	-4.38523	7.056550150575919e-90	-2.9028	1.578851529322738e-47	grouping_1
chr1:99366836-99367337	up	4.97676	7.141553355143712e-90	5.236254508997066	2.13402680159684e-93	grouping_1
chr13:24268343-24268844	up	4.199143948320433	7.222134376414645e-90	3.505375963621721	2.324842843219045e-79	grouping_1
chr17:78588224-78588725	up	5.217928174002361	7.484678596779388e-90	5.472268253974301	7.989189940118155e-95	grouping_1
chr2:125429046-125429547	up	3.898662418267755	7.728806521517799e-90	5.475003176230077	5.252463549864048e-107	grouping_1
chr15:53272899-53273400	up	4.307402227149912	7.893204275973754e-90	3.955861687346296	1.112734584696287e-84	grouping_1
chr14:11534436-11534937	up	5.083741481769788	7.924594692910738e-90	5.612700961378414	5.973339343679233e-97	grouping_1
chr1:112053858-112054359	up	4.526158150838576	7.973809378355139e-90	5.256550773282764	7.052937988895971e-105	grouping_1
chr13:53233503-53234004	up	5.005079932617462	8.10423692492168e-90	3.684846937874492	2.49325790037687e-61	grouping_1
chr8:8912433-8912934	up	4.917477734866512	8.323914102538573e-90	5.357641929734994	2.219048081858681e-97	grouping_1
chr13:54766299-54766800	down	-3.8395	8.378540312702749e-90	-3.51978	5.02317325443777e-79	grouping_1
chr4:57377811-57378312	up	4.537017174181741	8.416435202609932e-90	4.617423770211199	1.880936393983488e-90	grouping_1
chr11:20460424-20460925	up	5.53856	8.610101668109585e-90	6.219741112678864	8.20949544668305e-100	grouping_1
chr17:62539953-62540454	up	5.07948	8.757500387349454e-90	4.705935930772384	1.66459954539679e-79	grouping_1
chr5:53920686-53921187	up	5.020796614296226	9.063108196592601e-90	5.10145	1.577339824334932e-89	grouping_1
chr3:145894107-145894608	up	4.792818025058359	9.100969251404806e-90	4.52292	1.51629973782116e-81	grouping_1
chr13:42339463-42339964	up	5.210207688012485	9.207974152277072e-90	4.561955597757943	5.061480710361857e-81	grouping_1
chr1:165185214-165185715	down	-5.35396	9.96843697771201e-90	-2.82179	9.825101239674356e-37	grouping_1
chr2:6256390-6256891	up	4.031800724886972	1.002378262052868e-89	4.749098493497096	1.225045549474642e-94	grouping_1
chr11:112938000-112938501	up	5.029723526826251	1.053505956023263e-89	5.541692835521452	1.359717238751446e-98	grouping_1
chr16:94826916-94827417	down	-4.71941	1.076293819024597e-89	-2.57825	5.348821969373515e-34	grouping_1
chr2:4018364-4018865	down	-4.78757	1.1002018912823e-89	-4.25629	8.547489885165208e-75	grouping_1
chr11:117345323-117345824	up	4.058594079765527	1.111207427751427e-89	4.430313741781103	2.683235038553869e-90	grouping_1
chr7:36796367-36796868	up	4.73581	1.132983636493953e-89	4.251923011376219	2.470752637994807e-78	grouping_1
chr8:90244646-90245147	down	-5.20601	1.147550377938719e-89	-4.67804	1.064700878941926e-75	grouping_1
chr19:22288064-22288565	down	-5.39024	1.149753179987905e-89	-1.92	1.364241867869789e-20	grouping_1
chr3:9146408-9146909	up	4.917133433619063	1.149993386546768e-89	5.287757920501879	1.536648285748383e-95	grouping_1
chr6:90809021-90809522	down	-3.84837	1.159103304109157e-89	-3.05369	2.262322471718351e-63	grouping_1
chr6:72748967-72749468	up	5.057210982553645	1.16552093921739e-89	5.208339149674293	1.742837943675167e-91	grouping_1
chr1:178860915-178861416	up	5.108991775987839	1.168021440852353e-89	4.823558826077569	3.815534733071645e-81	grouping_1
chr5:34015917-34016418	up	4.723631900068586	1.168910865388074e-89	4.901392943417263	1.227840416381845e-91	grouping_1
chr10:87486181-87486682	down	-4.43676	1.181981175726501e-89	-3.99512	1.117518924289027e-76	grouping_1
chr12:45676602-45677103	up	4.962371731555515	1.232936121885075e-89	4.803654339448154	4.219575337326403e-84	grouping_1
chr1:178685191-178685692	up	4.756663105388731	1.250104957178573e-89	4.928232225286608	2.171564704118702e-91	grouping_1
chr14:35153680-35154181	up	5.124171158841325	1.265468925517941e-89	4.317398781225982	2.253642159539062e-72	grouping_1
chr1:136698379-136698880	up	4.978977232225066	1.277558320224742e-89	5.061947247578661	2.93165122778696e-89	grouping_1
chr6:53820968-53821469	up	4.766698525972052	1.28381769940292e-89	5.185024089734467	8.95409585773747e-97	grouping_1
chr16:50615382-50615883	up	4.773482701655789	1.291892116944595e-89	5.561092943372271	5.583111134169152e-105	grouping_1
chr15:6988072-6988573	up	5.300814715055838	1.31299447184564e-89	4.417539580546343	1.382299957910689e-70	grouping_1
chr8:105508701-105509202	up	4.690252691675791	1.347955043911724e-89	4.576351580479214	4.158834736449697e-86	grouping_1
chr16:96706895-96707396	down	-4.84936	1.352145584205256e-89	-2.49512	1.199169606212626e-31	grouping_1
chr10:86223180-86223681	up	5.48843	1.356439268249426e-89	5.519406788525361	1.053884662112603e-88	grouping_1
chr4:138635698-138636199	down	-4.68416	1.384841109431942e-89	-3.35219	7.391662582358835e-57	grouping_1
chr1:154310365-154310866	up	4.812328774328142	1.387508182013565e-89	5.091865615796543	1.073415082286266e-93	grouping_1
chr19:35925101-35925602	down	-4.67992	1.418942791630961e-89	-3.60251	8.79946383873819e-60	grouping_1
chr8:122223955-122224456	up	5.012505501955864	1.42371856869677e-89	5.534622463564932	3.239567053104888e-98	grouping_1
chr19:38273707-38274208	up	4.777106869169671	1.42443712111878e-89	4.884070121544712	7.767662388986843e-90	grouping_1
chr2:26502210-26502711	up	4.612285527799848	1.436117121277277e-89	5.246924357510082	2.337549848701684e-98	grouping_1
chr2:124642091-124642592	up	5.004971380105895	1.456407079472738e-89	5.470852805531814	6.549173792373232e-97	grouping_1
chr2:142731633-142732134	up	4.747380654883703	1.475317384529353e-89	5.349780551893592	5.126340501891218e-98	grouping_1
chr10:120388925-120389426	up	4.711783176884737	1.498593310475139e-89	4.980676937378191	1.281422543559803e-93	grouping_1
chr18:76069984-76070485	up	5.220419596781263	1.51463921288058e-89	4.421134966840663	4.555740119344742e-75	grouping_1
chr5:58453356-58453857	up	4.439373121592568	1.546828782255944e-89	5.146602450805384	6.197777427171581e-104	grouping_1
chr2:34238250-34238751	down	-4.67097	1.549591933914829e-89	-2.42673	1.497534972669458e-32	grouping_1
chr14:55730575-55731076	up	4.907027026090527	1.576859206438548e-89	5.618617908754549	1.128231487888359e-100	grouping_1
chrX:12249068-12249569	up	4.652593426713143	1.62137896647033e-89	4.787353026997575	2.595788469215962e-90	grouping_1
chr14:12592096-12592597	up	5.364923292157021	1.664713958013506e-89	5.157657309241716	3.262025606603902e-83	grouping_1
chr1:189421002-189421503	up	4.786880459983499	1.677694967603316e-89	4.444602536159984	2.339569585898872e-79	grouping_1
chr16:47916663-47917164	up	4.969714695402234	1.793951962472642e-89	4.751478784915659	1.224660976324608e-82	grouping_1
chr1:73721724-73722225	up	4.82406	1.814492410267483e-89	5.126711783053634	3.473738613539033e-94	grouping_1
chr5:38572261-38572762	up	5.090319801629086	1.839707403266588e-89	5.282245971082379	1.814185530076668e-91	grouping_1
chr6:82783838-82784339	up	4.948366395412299	1.842683128653475e-89	5.093453976037437	1.821471653492297e-90	grouping_1
chr7:64210288-64210789	up	4.858110548752865	1.863502306213252e-89	5.251782056970098	4.416864731205389e-96	grouping_1
chr12:86888436-86888937	up	1.992599032018357	1.884510920318009e-89	2.399799442802331	4.762955258573105e-95	grouping_1
chr4:35089397-35089898	up	5.01629	1.930075240248831e-89	5.123011708780918	1.326394181658626e-89	grouping_1
chr17:72194938-72195439	up	4.907448810102686	1.939633953495754e-89	4.700417555619465	1.432990711137125e-82	grouping_1
chr14:17429412-17429913	up	5.04585	1.94482745784443e-89	5.215237572838673	5.57391142971594e-91	grouping_1
chr4:100355533-100356034	up	5.216742502499737	2.080843397585175e-89	5.811567459732924	2.388704951741878e-99	grouping_1
chr8:103194508-103195009	up	4.850205661190587	2.095261886634327e-89	4.446312824810614	3.649342659119939e-78	grouping_1
chr14:30666007-30666508	up	4.976361489950365	2.096753616863167e-89	5.066899103323949	4.082576925194236e-89	grouping_1
chr2:117924843-117925344	up	5.390822008422004	2.179981335733251e-89	5.630478928534756	4.489185603546914e-92	grouping_1
chr2:137991479-137991980	up	4.762435386517702	2.334561568639943e-89	5.086925840939854	1.080044849313918e-94	grouping_1
chr7:132211921-132212422	up	5.441996730519143	2.487146866388562e-89	6.447720459748474	8.158617814655757e-99	grouping_1
chr1:20139308-20139809	up	4.74972	2.511186428472635e-89	4.859666521001493	1.144480142485524e-89	grouping_1
chr18:71914027-71914528	down	-4.51327	2.539991018470557e-89	-2.80155	8.656562528160845e-41	grouping_1
chr12:58648490-58648991	down	-5.65674	2.595220042710617e-89	-2.65186	1.709301136778654e-31	grouping_1
chr6:97355899-97356400	up	4.914555631641735	2.600885014555451e-89	5.049385171770085	6.524442312560816e-91	grouping_1
chr4:144957167-144957668	up	5.25989	2.629663356223686e-89	4.698134834647647	1.314712738600811e-76	grouping_1
chr3:131919497-131919998	up	4.877810798104002	2.642259562186484e-89	5.350674567829108	1.143234885427669e-97	grouping_1
chr2:19571834-19572335	up	5.084645959861158	2.662020668553359e-89	5.31044	9.644018610996612e-92	grouping_1
chr15:42546684-42547185	up	5.019864763760585	2.677334815293695e-89	4.451860246490729	5.16750064544982e-75	grouping_1
chrX:74244529-74245030	up	3.951440843750971	2.732102458752203e-89	4.081423004519638	1.873384455969566e-88	grouping_1
chr19:10354818-10355319	up	4.779523294891554	2.769052185885751e-89	4.739890415415998	4.008292604770369e-87	grouping_1
chr12:68683107-68683608	up	4.684242587540772	2.775943020121351e-89	4.883451305211453	9.506881645020097e-92	grouping_1
chr7:127946623-127947124	up	5.58919	2.864434403733246e-89	6.056220172167669	1.3491996106716e-94	grouping_1
chr7:126949762-126950263	down	-2.37384	2.882524205013372e-89	-2.13718	2.105982248404987e-76	grouping_1
chr8:10924472-10924973	up	4.456075511373533	2.916515008124256e-89	4.454346357548784	1.778856452422003e-88	grouping_1
chr11:52431493-52431994	up	5.460203100926304	2.919989455724653e-89	5.391804294255455	3.280955953305236e-86	grouping_1
chr16:25411257-25411758	up	4.575361928309602	2.938894035481014e-89	4.80675	1.43161103378375e-92	grouping_1
chr8:33919468-33919969	up	4.947604791630131	2.981887329427764e-89	4.940679042650586	6.737134223885203e-88	grouping_1
chr11:14379917-14380418	up	4.796596676950997	2.981887329427764e-89	4.707544731527179	1.079433274076574e-86	grouping_1
chr9:45502292-45502793	down	-4.57502	3.055032575575493e-89	-3.72073	1.572482396530351e-63	grouping_1
chr13:54883705-54884206	down	-4.33087	3.13777948237344e-89	-4.16102	2.347749337166863e-83	grouping_1
chr10:4126223-4126724	up	5.248660187725212	3.149664994859959e-89	5.00314	1.453857553809136e-82	grouping_1
chr19:54180815-54181316	up	4.824147266585785	3.180671710452809e-89	5.405490118055186	1.464266404185116e-99	grouping_1
chr10:127422023-127422524	down	-4.24648	3.254791467593037e-89	-3.72674	3.506901299324073e-73	grouping_1
chr7:134527261-134527762	up	5.508325302644182	3.2647636883971e-89	6.175258840818902	3.883935258361655e-100	grouping_1
chr2:166608405-166608906	up	3.538860007636736	3.268213983078633e-89	3.472565145857464	4.27619483433872e-85	grouping_1
chr17:45766889-45767390	up	3.313465974032002	3.305215113510236e-89	3.588478376122777	8.7260300819248e-89	grouping_1
chr2:102199696-102200197	up	5.00396	3.317698138640143e-89	5.394319249892533	2.756287516122977e-95	grouping_1
chr15:91462945-91463446	down	-5.58215	3.365082685757336e-89	-5.05498	1.469292417404431e-76	grouping_1
chr3:52197927-52198428	down	-4.65051	3.383629964631281e-89	-4.22997	2.399867661667473e-77	grouping_1
chr15:35927271-35927772	up	4.205162611413326	3.444401516396237e-89	3.7384	6.236695566203775e-82	grouping_1
chr1:114860910-114861411	up	4.735097321887372	3.47516479493123e-89	4.921781863180104	2.153386120569703e-91	grouping_1
chr5:100906172-100906673	up	4.715440124169732	3.483166039445892e-89	4.765458970091198	3.419994175606264e-88	grouping_1
chr2:80047076-80047577	down	-5.03822	3.49346556308939e-89	-1.88008	4.295344322688087e-22	grouping_1
chr5:57757534-57758035	up	5.037851620518682	3.493823492552271e-89	4.912414461403088	1.762154214569314e-85	grouping_1
chr7:118747901-118748402	up	6.075387192270675	3.709377324866386e-89	6.386083840228518	6.001026383077178e-92	grouping_1
chr1:113657742-113658243	up	4.772403012668544	3.70969744815957e-89	4.886433967651795	1.095109756893509e-89	grouping_1
chr8:60265860-60266361	up	4.743498761975145	3.737943048487782e-89	5.119094440872551	1.552716018688505e-95	grouping_1
chr16:55787850-55788351	up	4.795630692450359	3.787290821849445e-89	4.878247237997653	8.400910655853578e-89	grouping_1
chr7:80160294-80160795	up	2.686240816226849	3.797351639769948e-89	4.491043598784125	8.909161618052261e-101	grouping_1
chr6:58905913-58906414	down	-4.63157	3.838365878261756e-89	-3.13165	1.122391318053451e-46	grouping_1
chr17:94686502-94687003	up	4.641549570741152	3.889521293971374e-89	4.608126742282962	2.91943215280167e-86	grouping_1
chr12:116587503-116588004	down	-5.27383	3.914393864482005e-89	-4.57338	6.174524609207273e-71	grouping_1
chr11:91501510-91502011	up	5.087462731581303	3.933287386515108e-89	5.177465612062239	7.417800181198472e-89	grouping_1
chr11:17306445-17306946	up	4.649946318212685	3.95712710156824e-89	5.804683027206394	3.218993266930524e-112	grouping_1
chr1:179705211-179705712	up	5.368982409699663	3.961596380696367e-89	5.32548	4.476815458706066e-86	grouping_1
chr18:65000942-65001443	up	3.60627	3.977031290000372e-89	4.793363183006156	1.26661816821693e-96	grouping_1
chr3:8717434-8717935	up	3.592333118882374	4.040003762576738e-89	4.12375	2.458094037953114e-87	grouping_1
chr19:3922538-3923039	up	4.464956016068408	4.043876754442584e-89	4.441708886161561	2.111541800046982e-86	grouping_1
chr9:30919637-30920138	up	4.994960298062718	4.133872537825545e-89	4.893817943199756	1.360553881105966e-84	grouping_1
chr13:34248840-34249341	up	4.350115757960532	4.157459706458255e-89	6.019180307440543	2.299973189283707e-102	grouping_1
chr9:63968446-63968947	up	3.919170332589682	4.184659716169986e-89	4.458263920880379	4.354716330564878e-91	grouping_1
chr1:128578381-128578882	up	4.763795430126521	4.249712033690647e-89	5.927450674637904	4.059756642252148e-111	grouping_1
chr9:41853718-41854219	up	4.886268571835624	4.249712033690647e-89	4.968956611918424	9.576294650088482e-89	grouping_1
chr16:29943922-29944423	up	4.662416267803308	4.388994728038231e-89	3.650556957925893	8.040307981593788e-74	grouping_1
chr3:122122012-122122513	up	2.111884353495543	4.433159408638693e-89	2.458786202821411	1.856141768294177e-94	grouping_1
chr11:4271062-4271563	up	4.391079311213603	4.433431926053604e-89	4.922205081921348	7.787740691470173e-95	grouping_1
chr4:119779906-119780407	up	4.652283027950956	4.484149316894157e-89	4.964646927073987	5.110502940298985e-93	grouping_1
chr2:152380605-152381106	up	4.932448799685799	4.491807119363359e-89	5.106955693926402	1.296141410056575e-90	grouping_1
chr11:110958731-110959232	up	4.989360477645094	4.501539177570967e-89	4.96527	7.480877724612797e-88	grouping_1
chr12:8042560-8043061	up	4.938435712118832	4.5057715136088e-89	5.16608	7.000728099187053e-92	grouping_1
chr2:161539774-161540275	up	4.751456163407996	4.594068651563475e-89	4.684526508841269	1.37473481874525e-85	grouping_1
chr10:91001285-91001786	down	-4.72855	4.638333974705453e-89	-2.35985	8.680254452056125e-29	grouping_1
chr9:63229057-63229558	up	4.573962804511261	4.896574033392023e-89	4.697977223781598	6.636277758351976e-90	grouping_1
chr13:101427907-101428408	up	4.900933384119792	5.001689151462258e-89	4.780245572408809	3.612795932901038e-84	grouping_1
chr5:47431597-47432098	up	4.730210103879053	5.35333374392494e-89	4.623194742207954	1.919592664546072e-84	grouping_1
chr10:95671252-95671753	up	4.658339968749969	5.489350420616551e-89	4.947236433909182	1.073400620848347e-93	grouping_1
chr16:29882571-29883072	up	4.780577514234523	5.859962956158463e-89	5.146699723184184	5.508653850130121e-94	grouping_1
chr11:23712285-23712786	up	4.953607493975243	5.997411183849814e-89	4.320280916298146	1.675038234954192e-74	grouping_1
chr10:87485352-87485853	down	-4.3222	6.088124170848785e-89	-3.04012	8.512047699783849e-51	grouping_1
chr9:73089157-73089658	down	-4.75528	6.105036968537973e-89	-4.30962	2.194127224720351e-76	grouping_1
chr1:165159465-165159966	down	-4.4908	6.122521468214428e-89	-2.07839	6.6862869434804e-32	grouping_1
chr8:44260976-44261477	up	4.903981096202635	6.129043585812524e-89	5.515247730713677	4.0856410194456e-100	grouping_1
chr14:20193072-20193573	up	5.084298034703057	6.159729031910532e-89	4.926424638885229	2.564589049337515e-83	grouping_1
chr9:11206721-11207222	up	4.488804831966439	6.202207259284736e-89	5.203668214548826	1.508989414912745e-103	grouping_1
chr1:93184056-93184557	up	5.298667355020398	6.545765966521474e-89	5.936223537310998	1.404077542211151e-97	grouping_1
chr5:88945984-88946485	up	5.027266464921889	6.568188365400828e-89	4.909412167787728	2.508679008424242e-85	grouping_1
chr1:73418192-73418693	up	5.203019359961125	6.618579549709515e-89	5.235880407222544	1.617790940754364e-87	grouping_1
chr3:6564688-6565189	up	4.775518291009517	6.644285690188504e-89	4.766872402427165	1.230789925654833e-86	grouping_1
chr9:102194050-102194551	up	5.064446233046972	6.700279242273875e-89	5.192131544131937	1.473106825143239e-89	grouping_1
chr15:7877866-7878367	down	-5.10693	6.835729414442091e-89	-3.11557	9.752537671237176e-40	grouping_1
chr19:45301955-45302456	down	-4.38787	6.942387656650967e-89	-2.45621	2.157937042132089e-37	grouping_1
chr3:144668917-144669418	up	5.283018844646081	6.955786534198626e-89	5.928954104870645	9.713291055624292e-100	grouping_1
chr1:135057960-135058461	up	4.851501056574195	7.187888277894991e-89	4.952865892717203	6.880271553081803e-89	grouping_1
chr18:5592982-5593483	down	-3.40595	7.40621466015213e-89	-2.98676	4.032686864844168e-73	grouping_1
chr10:30928091-30928592	up	5.049282606804498	7.492535677842336e-89	5.355242224993018	2.552105249467935e-93	grouping_1
chr4:97703731-97704232	down	-4.46629	7.551543302534375e-89	-2.1949	5.275827513042468e-31	grouping_1
chr7:63965093-63965594	up	4.783376052219093	7.743785413239703e-89	5.776064383772528	1.406517413173894e-97	grouping_1
chr10:87477652-87478153	down	-6.61124	7.803803493440839e-89	-4.3805	8.493366241377378e-46	grouping_1
chr8:45583859-45584360	up	5.072417979493713	8.434893477820521e-89	5.058453662934442	2.697450878057841e-86	grouping_1
chr2:24762965-24763466	down	-3.84881	8.536506679857639e-89	-3.80469	5.145353626966625e-87	grouping_1
chr5:118076635-118077136	up	3.171155446431198	8.595669456612778e-89	4.324160249356457	2.195925703226706e-96	grouping_1
chr1:86292985-86293486	up	4.864018388029375	8.595669456612778e-89	4.657994699324042	6.706328320443566e-82	grouping_1
chr4:16048562-16049063	up	4.603740851661172	8.614083359173699e-89	4.455706458578148	2.665078339441701e-83	grouping_1
chr16:96658215-96658716	up	5.062365177341761	8.704211358069645e-89	5.101981883365518	1.981669862714026e-87	grouping_1
chr9:116146224-116146725	up	5.293214305479199	8.774981037751812e-89	5.005184700087273	3.048407030666602e-82	grouping_1
chr4:83272252-83272753	up	4.910769653791133	8.788616591177805e-89	4.287733632634268	1.488204322654825e-77	grouping_1
chr15:78164411-78164912	down	-4.77696	9.11635087333769e-89	-2.61435	1.058408224780321e-34	grouping_1
chr4:111442518-111443019	up	5.325506285925206	9.129621627322489e-89	5.380948643329524	1.974578438324237e-87	grouping_1
chr5:54148292-54148793	up	4.965324833050893	9.703653411870356e-89	5.397420931730011	1.486706468563648e-95	grouping_1
chr4:100212047-100212548	up	4.987097897901873	9.833241486176711e-89	4.29687	8.8973352307667e-74	grouping_1
chr15:90236400-90236901	up	5.003333392673963	9.858787733415253e-89	5.210266496417029	3.333974353070587e-91	grouping_1
chr1:128586002-128586503	up	4.989433938824979	1.032662582092988e-88	5.74966	9.52640363035381e-103	grouping_1
chr8:73905524-73906025	up	5.197760013835953	1.035748107205914e-88	5.297318904661344	6.409090447357113e-89	grouping_1
chr2:73351464-73351965	down	-4.9909	1.077458569504251e-88	-3.03182	1.36741498178687e-40	grouping_1
chr5:68313067-68313568	up	4.656091237153806	1.0814997693154e-88	5.04581	1.682249681341119e-95	grouping_1
chr4:153469695-153470196	up	5.207017649858293	1.085221361506958e-88	4.759056169444905	6.635492121569305e-79	grouping_1
chr2:126450618-126451119	up	4.964841583997815	1.096554585900913e-88	5.467657709017995	1.911624498227522e-97	grouping_1
chr13:104036436-104036937	up	3.563211840586092	1.104997421121902e-88	5.298713667596532	5.054729673901609e-103	grouping_1
chr8:123777283-123777784	up	5.105125666331139	1.136354204429651e-88	5.591361539491584	2.513739173043774e-96	grouping_1
chr12:70907776-70908277	up	4.492917743053059	1.136354204429651e-88	3.70031	1.344929198837063e-70	grouping_1
chr6:17631562-17632063	up	4.938355525921937	1.13882667399407e-88	4.882483577543463	3.45884459287407e-85	grouping_1
chr11:69685526-69686027	up	2.984261075433318	1.157709104920247e-88	4.845569834155092	2.277756956540897e-99	grouping_1
chr1:6760532-6761033	down	-4.76998	1.169742551312679e-88	-4.02118	1.455823032583278e-67	grouping_1
chr12:103860987-103861488	up	4.655391713749173	1.215306809206419e-88	4.69017	2.223074687796452e-87	grouping_1
chr12:3960600-3961101	down	-5.08804	1.23325563428896e-88	-2.65852	2.091511134253422e-33	grouping_1
chr7:79869030-79869531	up	4.977504053965212	1.236772733555598e-88	5.290556923724794	2.971402294600481e-93	grouping_1
chr4:63311399-63311900	up	4.969805558378876	1.2784266636107e-88	4.995421802271073	1.364376724330613e-87	grouping_1
chr10:30366174-30366675	up	4.759645525183797	1.28272218084417e-88	5.015307595898211	2.874771650404383e-92	grouping_1
chr4:148403425-148403926	down	-5.85147	1.297560522452446e-88	-3.36899	8.729819910883637e-41	grouping_1
chr14:25190819-25191320	up	4.73071	1.327797067272806e-88	4.788231308701788	5.145639242609441e-88	grouping_1
chr5:92103840-92104341	down	-4.96293	1.334026421653073e-88	-2.61618	7.669689892343972e-32	grouping_1
chr1:65171481-65171982	up	4.989735362629381	1.34268918182537e-88	5.014423366462167	3.087535434985755e-87	grouping_1
chrX:52766395-52766896	up	5.114766922532125	1.343275282665491e-88	5.552044009829773	1.004823266421792e-95	grouping_1
chr7:67740373-67740874	up	4.921175005918656	1.384368953811743e-88	4.360967987364631	9.391478441344356e-77	grouping_1
chr1:75264016-75264517	down	-5.79829	1.423096352464058e-88	-5.1506	4.096298571573735e-74	grouping_1
chr10:60381121-60381622	up	4.875809426951752	1.423303339656694e-88	5.726891172788272	7.440840163523905e-104	grouping_1
chrX:17505680-17506181	up	4.550445711124503	1.466835174153002e-88	5.371356275377837	2.277049869689893e-105	grouping_1
chr16:89613628-89614129	up	4.928767294451065	1.511521931201137e-88	4.530054025095319	2.041329292515082e-78	grouping_1
chr6:101555981-101556482	up	4.612709762836387	1.523746143589105e-88	4.789909099309052	1.189515646389441e-90	grouping_1
chr13:13783197-13783698	down	-4.50045	1.544656159550764e-88	-3.93272	4.041680029095574e-71	grouping_1
chr12:57972771-57973272	down	-4.63548	1.581049530082256e-88	-3.20588	9.325420680205654e-50	grouping_1
chr4:13750365-13750866	down	-4.62683	1.586770884358732e-88	-4.21818	2.471926078658207e-76	grouping_1
chr19:59630035-59630536	up	4.752519661946444	1.675850958867319e-88	4.790419275439411	2.917194784151434e-87	grouping_1
chr6:126044861-126045362	up	4.990303608466039	1.682898893437656e-88	5.274110388186656	1.735463725727245e-92	grouping_1
chr8:109479391-109479892	up	4.907318254429747	1.690574136591129e-88	4.337284528186161	1.153530222572903e-74	grouping_1
chr13:103703832-103704333	up	3.864424878483237	1.705434961493799e-88	3.86009	5.93628655712787e-86	grouping_1
chr15:27223868-27224369	down	-4.3758	1.721199762839282e-88	-2.1525	4.235738708159396e-31	grouping_1
chr8:33929656-33930157	up	4.104454306891239	1.768386983580988e-88	4.264229177232315	8.874767476650805e-87	grouping_1
chr2:78479281-78479782	up	5.004495525737163	1.782956089666206e-88	5.18075	3.914624835118901e-90	grouping_1
chr15:80152604-80153105	up	4.328426983056214	1.783088990174786e-88	4.403517517806886	6.590185328310445e-88	grouping_1
chr10:93915606-93916107	up	4.745551888241139	1.890443451419317e-88	5.362370180779899	5.186098872853696e-98	grouping_1
chr3:146768898-146769399	down	-4.53628	1.890880990363411e-88	-3.98156	9.045252280469094e-72	grouping_1
chr4:106847866-106848367	up	2.796384570833242	1.936979413210191e-88	3.034978149788095	3.583342562516819e-89	grouping_1
chr6:31731296-31731797	up	5.273738107105639	2.06713397602935e-88	5.122950073107662	3.778747761914308e-83	grouping_1
chrX:103712946-103713447	up	4.819982074719817	2.100595636143887e-88	5.329414478275766	1.013089672479327e-95	grouping_1
chr11:48230701-48231202	up	4.773081408408645	2.128225192672038e-88	4.893024951337377	3.81217886974208e-89	grouping_1
chr18:52909900-52910401	up	4.87968	2.131824011645442e-88	5.7928	1.085273303212733e-103	grouping_1
chr7:142792545-142793046	up	4.913651673020592	2.165682986728783e-88	5.135398249229844	3.32978992753801e-91	grouping_1
chr9:14574973-14575474	up	2.575684940694336	2.186426071441192e-88	3.503284697539716	4.046098275385485e-95	grouping_1
chr15:98167535-98168036	down	-3.63362	2.21817840876549e-88	-3.25225	3.754575581617184e-75	grouping_1
chr6:91147349-91147850	down	-5.09933	2.243277596868333e-88	-2.04821	3.955352342029757e-23	grouping_1
chr15:6949653-6950154	up	4.537709678787643	2.244686888593187e-88	5.466924214402805	2.98806365857161e-106	grouping_1
chr17:7537608-7538109	up	4.580072666423176	2.262516729657151e-88	4.290258025276653	1.062555560125984e-79	grouping_1
chr3:66292287-66292788	up	5.028344670277554	2.395784569851013e-88	5.088928387462316	1.363680994432225e-88	grouping_1
chr7:118882419-118882920	up	4.853215095100556	2.421134810091526e-88	4.797920814674947	7.74048281576891e-85	grouping_1
chr8:8936441-8936942	up	4.971145484615653	2.476344751935406e-88	4.823897072173734	4.784358714642252e-83	grouping_1
chr7:112953645-112954146	up	3.970858847331805	2.492494096889992e-88	3.77332	4.718584371911819e-83	grouping_1
chr9:96314279-96314780	up	4.648995836627791	2.507777507292336e-88	4.921077976110787	3.103791763965414e-92	grouping_1
chr1:90287881-90288382	up	4.793107009593136	2.508857231715635e-88	4.689392564158994	3.191047457902048e-85	grouping_1
chr2:128698559-128699060	up	2.683361272729502	2.523960243898557e-88	3.678421472940834	1.243996120934712e-95	grouping_1
chr12:79865000-79865501	up	3.64227	2.524798788775289e-88	5.22152	1.863764100990124e-104	grouping_1
chr1:73974538-73975039	up	4.800631889841597	2.537925289103961e-88	3.877794287526555	1.243191873308043e-67	grouping_1
chr14:8329520-8330021	up	4.807058055512183	2.61891870876106e-88	4.475961828116702	6.698704222453671e-85	grouping_1
chr8:40936220-40936721	up	4.738994476807451	2.667492213266316e-88	4.873264235610108	2.179957062126924e-89	grouping_1
chr1:131770640-131771141	up	4.801406952080324	2.670400939650535e-88	4.876197177006627	4.380264490948518e-88	grouping_1
chr6:86335447-86335948	up	5.199715060676171	2.69267827723824e-88	5.397847849999081	2.493315044591309e-90	grouping_1
chr18:58263671-58264172	up	4.869578353959914	2.775126374453633e-88	5.26574	7.640915726843417e-95	grouping_1
chr1:55553519-55554020	up	5.053903140616196	2.848936686752169e-88	5.334100762593596	2.52816633256284e-92	grouping_1
chr11:17414511-17415012	up	4.717471302057543	2.852091211966603e-88	5.221352555872905	1.219101340385757e-97	grouping_1
chr19:14225668-14226169	up	4.863837361264378	2.858467545072832e-88	4.452666931778928	1.540851296394759e-78	grouping_1
chr8:15699340-15699841	up	4.673687355761555	2.869951210250331e-88	4.452514090457944	6.620884283203386e-82	grouping_1
chr11:110727309-110727810	up	4.536727753121261	2.892843113389185e-88	4.685245411453252	8.794596590908309e-90	grouping_1
chr13:78581127-78581628	up	4.954984934356327	2.900418788529436e-88	5.410036560820761	5.609279474476907e-96	grouping_1
chr11:35925466-35925967	up	3.483352403802257	2.924927503247426e-88	3.767016806364602	4.285724099231395e-88	grouping_1
chr19:8989981-8990482	up	3.621493611628918	2.992927526633267e-88	3.668443564820826	2.32289791719647e-85	grouping_1
chr2:44112887-44113388	up	4.522443950299705	3.027189107670561e-88	5.230532871459304	1.205718090236465e-99	grouping_1
chr8:61210794-61211295	up	4.738828626430381	3.091265350390148e-88	5.518856125431781	3.977833341867295e-102	grouping_1
chr5:117481633-117482134	down	-4.63919	3.106929982220848e-88	-2.86009	4.580541371746615e-40	grouping_1
chr2:27505459-27505960	up	4.464874066825386	3.133221475306002e-88	4.964699514031204	5.81117234833947e-94	grouping_1
chr19:23467766-23468267	up	5.173292991278497	3.144102830750206e-88	4.645915385175637	3.071255411390541e-77	grouping_1
chr4:152364652-152365153	down	-4.48308	3.168658069175461e-88	-3.76338	2.208808127933782e-66	grouping_1
chr10:99639334-99639835	up	4.750366948946668	3.188711251258839e-88	4.306292702585452	1.236430906985976e-76	grouping_1
chr14:52327433-52327934	up	4.718687645313225	3.19310854344951e-88	5.329231129334921	4.79548565432063e-95	grouping_1
chr13:54124327-54124828	up	5.385129254429766	3.224670530612855e-88	5.268074952256622	7.341872039715362e-84	grouping_1
chr5:130765691-130766192	up	5.219585684653668	3.227712923179046e-88	5.661067146754355	3.249347267353073e-95	grouping_1
chr16:8613117-8613618	up	5.015691155352489	3.238596686066067e-88	5.321156426336917	6.575985808321233e-92	grouping_1
chr6:86222280-86222781	up	5.164650236009526	3.243064937883857e-88	5.13733	8.54203656473273e-86	grouping_1
chr2:138688103-138688604	up	5.329117917864187	3.265155277935351e-88	4.669470304937298	3.434619967382393e-73	grouping_1
chr11:99113094-99113595	up	5.043839871187259	3.293826336485242e-88	5.498255050761478	5.131054919415883e-95	grouping_1
chr18:60635760-60636261	down	-5.50159	3.316625427554499e-88	-4.36725	4.862760710471352e-63	grouping_1
chr4:10774493-10774994	up	5.162146366400244	3.535008096133663e-88	5.425691055709827	1.54028657351332e-91	grouping_1
chr9:60302472-60302973	up	4.941794172398085	3.54936076411635e-88	5.040622898134023	4.036173710266636e-88	grouping_1
chr7:125972156-125972657	up	5.270983093055828	3.569281739063404e-88	4.128419647551721	7.208550940808502e-68	grouping_1
chr12:107889628-107890129	up	5.267620755004166	3.569523905308018e-88	5.433255254153583	2.728751744685376e-89	grouping_1
chr4:101607755-101608256	up	4.732016557196006	3.598893185996098e-88	4.798482568999458	1.641005407346057e-87	grouping_1
chr13:55899470-55899971	up	4.939576723253928	3.937370145154655e-88	5.315602533430255	2.669723043937583e-93	grouping_1
chr7:60492286-60492787	down	-4.2251	4.009670123033779e-88	-3.29546	1.568002016940642e-59	grouping_1
chr14:10507549-10508050	up	4.910953039088049	4.053331386690829e-88	5.222699278682798	8.24516687145428e-93	grouping_1
chr8:9431758-9432259	down	-4.34639	4.063020201239059e-88	-3.46135	2.967902023180859e-60	grouping_1
chr5:44146811-44147312	up	5.005	4.131137423309903e-88	4.815778673702205	2.41250843660826e-82	grouping_1
chr5:37091192-37091693	down	-4.17204	4.293628083623011e-88	-4.20508	2.547263982025373e-88	grouping_1
chr1:35630180-35630681	up	4.70851	4.335964918355266e-88	5.175366598697828	1.272631556114643e-96	grouping_1
chr3:55123462-55123963	up	4.269846041256501	4.36312489525895e-88	4.34424	7.118237299446878e-87	grouping_1
chr9:27288409-27288910	up	5.077936260753952	4.408932914842956e-88	5.528344227988295	1.931913534869457e-92	grouping_1
chr2:137109811-137110312	up	5.091651260109447	4.410343128369458e-88	5.523790522676104	2.611015721311227e-96	grouping_1
chr12:46090015-46090516	up	4.890483728131617	4.437348423533866e-88	5.021949586608046	5.773727441994667e-89	grouping_1
chr11:88512539-88513040	up	2.626011808597603	4.455701986111465e-88	2.877213613299115	3.251536529634354e-89	grouping_1
chr5:37241126-37241627	down	-4.24327	4.470650599947212e-88	-4.0761	5.538454968565273e-82	grouping_1
chr1:60609340-60609841	up	5.306651124002209	4.502692305743168e-88	4.694394071254691	5.880370286276686e-74	grouping_1
chr6:129010789-129011290	up	4.735298527349209	4.578121537354941e-88	5.802991488077497	2.218806994653255e-106	grouping_1
chr19:38478946-38479447	up	4.757124971420534	4.664099707868679e-88	4.896828392928063	7.998645102538244e-89	grouping_1
chr2:158299421-158299922	up	5.038007088991234	4.824820084159065e-88	5.172108330561041	8.081918536521727e-89	grouping_1
chr12:83302468-83302969	up	4.966584138260626	4.829133112399346e-88	4.940403735489033	5.038090627365551e-88	grouping_1
chr14:47776629-47777130	up	4.742241191256808	4.877127822168752e-88	4.644430756970599	8.191728713251977e-84	grouping_1
chr1:169927872-169928373	up	4.790969240240076	4.887437603035503e-88	5.487213274068337	3.882614360845124e-100	grouping_1
chr4:95075396-95075897	up	5.142681653662789	4.98962581168403e-88	5.145188606953271	5.301025818026578e-86	grouping_1
chr6:54431762-54432263	up	4.812632664254347	5.003532937109048e-88	4.012732720704597	2.615202753171184e-75	grouping_1
chr16:25532490-25532991	up	5.227873783184446	5.005934613060273e-88	5.00003	2.662714376671904e-81	grouping_1
chr19:38260296-38260797	up	5.237794279045702	5.267242952178976e-88	5.499615478967545	6.491688487051372e-91	grouping_1
chr11:22672054-22672555	down	-4.83714	5.378050524248005e-88	-4.40728	3.589024933171027e-76	grouping_1
chr16:45767827-45768328	down	-4.6205	5.485319453838388e-88	-3.27783	1.280173233122328e-49	grouping_1
chr1:131299861-131300362	up	4.868966469890071	5.555488425610295e-88	5.107804879495532	5.111003394210078e-91	grouping_1
chr5:119916447-119916948	up	4.823524332818743	5.588060859271957e-88	6.441481960250473	5.715585800618416e-115	grouping_1
chr15:10714554-10715055	up	2.668687161166561	5.637883211825517e-88	2.487468840325469	7.53009093641244e-81	grouping_1
chr9:78225669-78226170	up	5.290653304256604	5.679811072017221e-88	5.198416319742202	6.069525176489761e-85	grouping_1
chr16:26400931-26401432	up	5.324166039040545	5.685792753018876e-88	5.808754513041896	1.361024114282646e-95	grouping_1
chr6:134091328-134091829	up	5.422094828537654	5.796476996716884e-88	5.659278875323652	1.845988374813655e-89	grouping_1
chrX:52163458-52163959	up	3.888535930601644	5.873136560222288e-88	2.181441355120574	9.356467518436672e-52	grouping_1
chr6:18400156-18400657	up	5.463339859101636	6.007926401700689e-88	4.896500937074862	1.160753162855619e-75	grouping_1
chr9:77230666-77231167	down	-5.56298	6.165181080396037e-88	-3.6386	3.543294956396072e-47	grouping_1
chr13:3500951-3501452	up	4.876997284365703	6.170396439232092e-88	5.291373125317922	5.757851605719472e-95	grouping_1
chr8:71670541-71671042	down	-3.51252	6.277715170540626e-88	-3.31818	9.92902165308779e-81	grouping_1
chr13:38543260-38543761	up	4.540490736637897	6.30612387199639e-88	4.636446392494588	4.106591339235865e-88	grouping_1
chr7:58718633-58719134	up	5.900571478713371	6.332634834139929e-88	5.151801530911282	6.137935476859244e-76	grouping_1
chr5:35739807-35740308	up	4.174134046949538	6.354516138443145e-88	5.297828572268491	3.092973435901984e-102	grouping_1
chr7:62078549-62079050	down	-4.26358	6.362378007541992e-88	-2.76537	7.564017013582372e-46	grouping_1
chr17:80802501-80803002	up	4.142047807395341	6.682481826195342e-88	3.125554792243924	3.045011316761079e-69	grouping_1
chr2:143545839-143546340	down	-3.15	6.70177720023277e-88	-2.21972	7.882926409124406e-52	grouping_1
chr4:110290058-110290559	down	-4.65618	6.981010893023958e-88	-3.17765	4.070923920645198e-47	grouping_1
chr14:118822769-118823270	up	5.078368981932482	7.018452703647934e-88	5.800297069940979	1.082005264914155e-100	grouping_1
chr6:136897697-136898198	up	4.578679714143255	7.109414114143233e-88	4.82552	2.125716952617255e-91	grouping_1
chr5:14680471-14680972	down	-4.86303	7.150713713510184e-88	-3.70411	1.185836459203715e-58	grouping_1
chr19:55741450-55741951	up	2.139345805226355	7.197784374037457e-88	1.75525	1.325219439527273e-71	grouping_1
chr14:122338611-122339112	up	5.237577903120884	7.219159981654184e-88	5.409626534842004	2.571425248417174e-89	grouping_1
chr11:98707656-98708157	up	5.053298123795048	7.26536450312241e-88	5.031138657199319	5.795585748331962e-86	grouping_1
chr2:24928040-24928541	up	4.018980785249395	7.318014077639591e-88	4.728677245431633	4.218403646157457e-92	grouping_1
chr11:64832448-64832949	up	5.020269301073898	7.665126137674536e-88	4.635884854342995	7.295794477136479e-78	grouping_1
chr9:58838438-58838939	down	-4.71209	7.818891735686272e-88	-2.66122	1.749426118779512e-35	grouping_1
chr19:8702340-8702841	up	4.891297813352263	7.902793766676914e-88	5.282678135271835	1.089634079936444e-93	grouping_1
chr2:132043113-132043614	up	5.033726548432074	7.965852465862926e-88	5.348108410810656	5.529524545695592e-92	grouping_1
chr5:89704219-89704720	up	5.326992639135177	7.997094790574137e-88	5.867299566900669	1.260701778983765e-96	grouping_1
chr3:118434220-118434721	down	-4.41409	8.093745872349392e-88	-3.83486	6.88401292760022e-70	grouping_1
chr14:76189851-76190352	up	5.029454611497826	8.764540561933666e-88	4.607888612274587	1.438905989982729e-79	grouping_1
chr4:100923030-100923531	up	4.977610853476219	8.81382137300105e-88	5.140786401195585	3.379240733802912e-89	grouping_1
chr18:42978945-42979446	up	4.546725135015636	8.934185988121747e-88	3.412291533228406	1.3715677243409e-67	grouping_1
chr7:112992838-112993339	up	4.85754	9.647987484994328e-88	5.035872024858958	2.150238129187589e-89	grouping_1
chr13:60287614-60288115	up	5.023176150191011	9.8088972940821e-88	5.222150615046867	6.622862464183381e-90	grouping_1
chr5:121584142-121584643	up	2.479310397112969	1.019902545012442e-87	3.545437092548319	9.532367180939864e-98	grouping_1
chr2:159344087-159344588	up	5.290507161999175	1.038384401567526e-87	5.094392274396486	1.013659344582819e-81	grouping_1
chr5:38076246-38076747	up	3.299225762010459	1.044025819544679e-87	3.341339029029323	2.621887578321064e-85	grouping_1
chr4:46615669-46616170	up	5.041969176701253	1.048951746170817e-87	5.352855286368198	1.749540561858177e-91	grouping_1
chr8:109478496-109478997	up	5.341556440166993	1.075533021290122e-87	5.274622673690923	3.811981716233543e-84	grouping_1
chr11:63135590-63136091	up	2.625378842760698	1.083560020993078e-87	3.269216748369857	2.436321003727684e-93	grouping_1
chr18:54667519-54668020	up	5.456881317293904	1.099976445650531e-87	4.045683566511731	7.605092045939841e-63	grouping_1
chr4:59879381-59879882	up	4.840229952021868	1.101896490201902e-87	4.935914301251336	3.486853963966456e-87	grouping_1
chr9:77670024-77670525	up	4.586614309888556	1.11510732965137e-87	4.859438049240783	6.428513417456999e-92	grouping_1
chr4:53960861-53961362	up	4.964135613403567	1.159831495543574e-87	5.024850524241531	8.70740523409331e-87	grouping_1
chr11:15769889-15770390	down	-4.84032	1.165158575238016e-87	-4.09219	5.677589209035926e-67	grouping_1
chr6:67151039-67151540	down	-5.17715	1.197630348320586e-87	-1.88062	1.069189021708369e-20	grouping_1
chr9:71186120-71186621	up	4.866069553948244	1.225222669700369e-87	5.072201851065386	4.964818996098841e-90	grouping_1
chr5:146592594-146593095	up	4.809318038811504	1.25024160351071e-87	4.981223367331674	2.156481550089314e-89	grouping_1
chr1:66468575-66469076	down	-4.19278	1.287437124106849e-87	-3.91659	1.591060790749151e-78	grouping_1
chr4:126228088-126228589	up	4.595184602641434	1.298209017798084e-87	4.070182558543848	7.46347367095126e-79	grouping_1
chr11:6895585-6896086	up	5.012053747269524	1.299624222952054e-87	5.306421948454034	2.019558268407527e-91	grouping_1
chr4:129934074-129934575	down	-4.92067	1.307653220615674e-87	-2.78304	1.980432364000727e-36	grouping_1
chr13:60226095-60226596	up	4.851891530675475	1.3468603491193e-87	4.770151747852837	3.210864918621126e-86	grouping_1
chr11:94601678-94602179	up	3.326456521874381	1.347641220665824e-87	3.336637020388761	1.66181966529882e-84	grouping_1
chr10:59991456-59991957	down	-4.6397	1.351148474154431e-87	-3.67616	4.558747214428371e-61	grouping_1
chr11:87709898-87710399	up	3.057977198976159	1.379131206848827e-87	3.929622750396149	4.239836822977962e-94	grouping_1
chr14:47747504-47748005	up	4.968032410921813	1.391281535113386e-87	4.978934176287484	1.470729824809775e-85	grouping_1
chr19:8679298-8679799	up	4.991783043194279	1.392075969581164e-87	5.429061149727191	3.88721120054939e-94	grouping_1
chr1:182103314-182103815	up	4.356785400844488	1.416881364546354e-87	2.917125745407088	2.375664677545737e-59	grouping_1
chr11:8653890-8654391	up	4.944060496761367	1.42083047252231e-87	4.170612911542967	1.348967469132105e-72	grouping_1
chr3:108090458-108090959	up	4.652068352183324	1.440009682143268e-87	4.552431655869845	3.436019303028535e-84	grouping_1
chr2:7112052-7112553	up	4.985675677599952	1.47868649715953e-87	4.763022938083733	1.827015807619527e-80	grouping_1
chr19:22040585-22041086	down	-4.63462	1.489050566072669e-87	-2.38713	1.841111100487495e-31	grouping_1
chr13:107912503-107913004	up	4.464924982839371	1.491674673029442e-87	5.99979	8.281833977103403e-110	grouping_1
chr7:49484280-49484781	up	4.381102442053473	1.493927892635251e-87	2.717060985106095	1.937608995612333e-56	grouping_1
chr13:53607277-53607778	up	4.836797031595632	1.516410687389258e-87	5.049029311135381	5.23102740011232e-90	grouping_1
chr4:84172804-84173305	up	4.83799	1.534011023847323e-87	5.147451010052709	3.832008232442256e-92	grouping_1
chr15:40036109-40036610	up	4.863533686615105	1.54224284269932e-87	5.068163682873548	7.201030579287828e-90	grouping_1
chr3:101562556-101563057	up	4.530602661046655	1.566094239122441e-87	3.956092806342579	8.822363510199598e-77	grouping_1
chr3:8712625-8713126	up	5.229664920021059	1.605664139206183e-87	4.863166866161905	1.236362013180641e-82	grouping_1
chr7:49558950-49559451	up	4.881983622263805	1.630798194062839e-87	4.848262116293945	1.012063926057526e-84	grouping_1
chr5:96036237-96036738	down	-4.76442	1.631378940205161e-87	-3.60224	2.84389554859425e-58	grouping_1
chr3:142541201-142541702	up	4.718748605563431	1.642058839646158e-87	4.397984100044522	5.92528820080826e-78	grouping_1
chr4:89106019-89106520	up	4.797270956947956	1.660426818811004e-87	5.227407756970026	5.524863984454256e-95	grouping_1
chr14:57509514-57510015	up	4.65085	1.696635711400446e-87	5.230424162052796	3.189563770247555e-97	grouping_1
chr14:10614867-10615368	up	4.73768	1.70017660697644e-87	4.712294023257973	6.640635491155761e-85	grouping_1
chr9:58305665-58306166	up	4.942817445103776	1.738129816530821e-87	4.053733869619752	6.09420971806446e-71	grouping_1
chr9:117164568-117165069	up	4.987104240298184	1.743717572055972e-87	5.033946563918322	1.362859087615177e-86	grouping_1
chr6:136855911-136856412	up	4.759077719829733	1.766674197396979e-87	5.097545886090571	1.613252866579135e-92	grouping_1
chr3:31309328-31309829	down	-4.42776	1.789436623109756e-87	-4.48726	2.12478166527364e-88	grouping_1
chr3:121375674-121376175	up	4.856277865106833	1.831207322439769e-87	4.249488080283042	5.492578050155905e-78	grouping_1
chr4:151909808-151910309	up	4.488961249511181	1.850126021654136e-87	4.978301365342533	6.061497420152635e-97	grouping_1
chr14:79200119-79200620	up	4.699355750818659	1.861661166811298e-87	5.643643412007414	2.348061206832134e-104	grouping_1
chr1:164495040-164495541	up	3.277123832640741	1.861661166811298e-87	3.995978143932874	1.31087410020591e-91	grouping_1
chr7:27153140-27153641	up	3.961147946238235	1.86197931818839e-87	4.502181012809555	3.073673814528224e-88	grouping_1
chr10:42995296-42995797	up	3.726637732260306	1.867441149078022e-87	3.935336067671023	2.015095026711075e-86	grouping_1
chr5:32333180-32333681	up	5.266780705866489	1.900790703169431e-87	5.40454	4.235397499885295e-88	grouping_1
chr16:30064956-30065457	up	2.81349	1.904062689497423e-87	3.368802345730225	1.465450542942428e-89	grouping_1
chr9:67115957-67116458	up	4.690849030502215	1.945180818990586e-87	4.598556768118558	1.969814475476667e-83	grouping_1
chr6:119418876-119419377	up	5.780023482238092	1.973911098010776e-87	4.890781103885291	6.311013432327963e-78	grouping_1
chr2:46242790-46243291	up	4.700767082728435	1.973911098010776e-87	5.233255511463321	2.638920126517557e-97	grouping_1
chr7:111694208-111694709	up	4.942413291565869	1.988709899879844e-87	5.368051508687507	3.298949398016598e-93	grouping_1
chr4:56829342-56829843	up	4.327369853160286	2.002130186477926e-87	5.398663349595969	2.994882877206788e-103	grouping_1
chr4:32387856-32388357	up	4.749438225724544	2.029625470044215e-87	4.715175037042711	1.195365778792345e-84	grouping_1
chr7:66001785-66002286	up	5.044573559893592	2.128741667864734e-87	5.328417011438976	1.537918182292109e-90	grouping_1
chr3:85339334-85339835	down	-5.131	2.130291788257879e-87	-3.22286	7.714718623374129e-42	grouping_1
chr16:28711502-28712003	down	-4.96298	2.130291788257879e-87	-1.85552	2.83377580668386e-24	grouping_1
chr1:138801689-138802190	down	-4.7835	2.148607718201638e-87	-4.00387	1.500874420938847e-65	grouping_1
chr6:127477643-127478144	down	-5.08908	2.180236000062446e-87	-3.86043	3.336605374465022e-58	grouping_1
chr9:114791733-114792234	up	4.673228731648366	2.210406830594027e-87	4.329738202221979	3.62553306964379e-80	grouping_1
chr1:170459840-170460341	up	4.564058079272424	2.231722094453852e-87	6.669702638616764	6.53495017429915e-114	grouping_1
chr2:83601959-83602460	up	4.871292545140902	2.297083430847068e-87	4.968474279906492	2.139359817081381e-87	grouping_1
chr2:48413004-48413505	up	4.531953522140049	2.364097623580477e-87	5.621458860359159	7.45814566720218e-108	grouping_1
chr12:8781927-8782428	up	5.093668376584792	2.373978654057374e-87	5.287562699191524	2.900435703737921e-90	grouping_1
chr15:85735134-85735635	up	2.726226849853231	2.396486277719026e-87	2.324074053738591	5.972510243275563e-71	grouping_1
chr18:46390158-46390659	down	-4.64995	2.457976663911449e-87	-3.89104	5.979794609401794e-67	grouping_1
chr11:6952732-6953233	up	4.624309352653444	2.481393305915916e-87	4.950068772470031	9.272801447672024e-93	grouping_1
chr17:87057675-87058176	up	4.523171950948566	2.490780623398516e-87	4.255808093450891	2.085835773286012e-82	grouping_1
chr3:131760567-131761068	up	5.699540161650423	2.500344374584407e-87	5.480134571836652	8.379845231165207e-81	grouping_1
chr11:115838838-115839339	up	3.097424324834281	2.555037635512515e-87	3.587945511982206	6.601906361757355e-88	grouping_1
chr3:62376679-62377180	up	4.801654191808381	2.571663991849075e-87	4.64716	8.824072363546864e-82	grouping_1
chr11:54904197-54904698	down	-4.87617	2.61516780882736e-87	-4.45257	1.12016542809503e-75	grouping_1
chr3:42059304-42059805	up	4.390171110382425	2.673847810613802e-87	4.933587466876356	2.555270351094898e-98	grouping_1
chr4:85677638-85678139	up	4.456722246257719	2.683849476355185e-87	4.563404710021594	7.083912047427334e-88	grouping_1
chr15:78045334-78045835	down	-4.62673	2.798034504110091e-87	-2.7146	1.562782321599236e-38	grouping_1
chr8:70447490-70447991	up	3.829552633662578	2.913214334934081e-87	4.919193355851894	1.68720056834721e-94	grouping_1
chr6:120343994-120344495	up	4.675138257406463	2.932478708398266e-87	4.545448938756111	3.447714685347978e-82	grouping_1
chr4:134483101-134483602	down	-4.67471	2.979856401929021e-87	-2.20402	1.685379233116614e-30	grouping_1
chr3:105553960-105554461	down	-4.53373	2.986214347423003e-87	-3.36386	8.486103509711514e-55	grouping_1
chr1:135159058-135159559	up	4.587205677540521	3.058538194568889e-87	4.920913694513145	2.690319200108847e-87	grouping_1
chr3:133108703-133109204	up	4.653746927879451	3.059176846328147e-87	4.833635709084991	4.100159253224915e-89	grouping_1
chr15:87682368-87682869	up	4.814821913200924	3.068671706862256e-87	4.081574003840074	1.295286936743235e-68	grouping_1
[truncated: 381,135+ more rows]
