# Supplementary material for: Consensus Pituitary Atlas, a scalable resource for annotation, novel marker discovery, and analyses in mouse pituitary gland research
Source: Cell Rep. Author manuscript; Available in PMC 2026 Jul 24. (PMC13397322; doi:10.1016/j.celrep.2026.117407)
Supplement: 5 [file NIHMS2190707-supplement-5.xlsx]

## Sheet: Table_S12
# Title: 12_tf_hits	Unnamed: 1	Unnamed: 2	Unnamed: 3	Unnamed: 4	Unnamed: 5	Unnamed: 6	Unnamed: 7	Unnamed: 8	Unnamed: 9	Unnamed: 10	Unnamed: 11	Unnamed: 12	Unnamed: 13	Unnamed: 14	Unnamed: 15	Unnamed: 16	Unnamed: 17	Unnamed: 18	Unnamed: 19	Unnamed: 20	Unnamed: 21
# Correspondence: bence.kover@kcl.ac.uk or cynthia.andoniadou@kcl.ac.uk
# Table S12: Table of all TF hits, related to Figure 6. Where values are blank for the RNA results, it is because it did not reach significance and was filtered out earlier
motif	observed	background	percent.observed	percent.background	fold.enrichment	pvalue_atac	gene	p.adjust	analysis	direction	log2fc	pvalue_rna	AveExpr	mean_log2fc	geom_mean_adj_pval	mean_AvgExpr	grouping	hit_type	motif_exists	means_group1	means_group2
							Aebp2		grouping_1_up	up	1.10702	1.243356193369542e-90	6.50445	1.189845680668363	1.192543185191507e-102	5.540688390457555	grouping_1_up	rna	FALSE	6.50445	5.314600009781416
							Ahr		grouping_1_up	up	2.861135017575438	1.990097084974849e-142	5.59474	1.978750988765607	6.689219691773797e-97	3.866884617818336	grouping_1_up	rna	FALSE	5.59474	3.615984088348698
MA0007.3	2235	5213	6.67025	5.213	1.27954	1.46252931407607e-47	Ar	2.51017786354689e-46	grouping_1_up	up			8.90679				grouping_1_up	atac	TRUE	8.90679	6.81409
MA0605.2	806	3312	2.40547	3.312	0.726289	1	Atf3	1	grouping_1_up	up	1.571122071563621	6.483915129372286e-48	4.33768	2.309151402583171	6.362241776528431e-69	4.334462386141097	grouping_1_up	rna	TRUE	4.33768	2.028524218386987
MA1101.2	1377	8044	4.10959	8.044	0.510889	1	Bach2	1	grouping_1_up	up	2.78724	1.05899518703454e-134	7.14294	2.160066388531146	5.523089499162399e-102	5.575075102495756	grouping_1_up	rna	TRUE	7.14294	4.982873684868405
MA0463.2	2127	6057	6.34793	6.057	1.04803	0.00331021	Bcl6	0.0129483	grouping_1_up	up			5.15691				grouping_1_up	atac	TRUE	5.15691	4.363098780688547
MA1928.1	2613	13375	7.79837	13.375	0.583056	1	Bnc2	1	grouping_1_up	up	5.258765002875069	1.308617469310537e-215	6.48198	5.128878253996479	8.40840243550475e-206	2.225874659471388	grouping_1_up	rna	TRUE	6.48198	1.353098371584211
							Carhsp1		grouping_1_up	up	2.134398262164022	1.350336479309089e-83	4.20079	2.036887567933616	4.780071335279767e-80	2.516816931984691	grouping_1_up	rna	FALSE	4.20079	2.163900887856558
MA0466.3	193	676	0.575999	0.676	0.85207	0.997552	Cebpb	1	grouping_1_up	up	1.412659252253755	3.82417793696327e-46	5.9382	1.932071767351987	3.345892863407322e-72	4.735703044138281	grouping_1_up	rna	TRUE	5.9382	4.006127685678735
MA1474.1	739	2759	2.20551	2.759	0.799387	1	Creb3l4	1	grouping_1_up	up	1.24504	6.484453111550644e-27	1.8531	1.324272345689423	9.317318684099772e-31	0.7911309362081602	grouping_1_up	rna	TRUE	1.8531	0.5288321543221068
MA0840.1	713	2873	2.12791	2.873	0.740659	1	Creb5	1	grouping_1_up	up	3.736803804528817	8.988439294392561e-112	5.66021	4.095807157504787	4.64264917960765e-126	3.247912103615969	grouping_1_up	rna	TRUE	5.66021	1.564404454285148
MA0639.1	537	1636	1.60265	1.636	0.979615	0.730655	Dbp	1	grouping_1_up	up	1.942395126314762	1.517597912609925e-53	5.77342	1.325558803825578	3.174856932705563e-37	4.425639879564478	grouping_1_up	rna	TRUE	5.77342	4.447859064747035
MA1707.1	1181	3713	3.52464	3.713	0.949269	0.988141	Dmrta1	1	grouping_1_up	up	3.243696698197687	1.389861962233683e-105	2.51306	2.881029931093422	4.817154880512875e-84	0.0358097	grouping_1_up	rna	TRUE	2.51306	-0.367974
MA1478.1	1131	3469	3.37541	3.469	0.973022	0.878402	Dmrta2	1	grouping_1_up	up	1.352150256643803	6.933721018344491e-73	5.59199	1.418220627760841	4.167836210263737e-82	3.624408149968421	grouping_1_up	rna	TRUE	5.59199	4.173765472230547
							E2f5		grouping_1_up	up	0.8032564513950406	2.381003966649918e-42	5.18026	0.9381614152679004	3.724984032449402e-55	4.276181258199792	grouping_1_up	rna	FALSE	5.18026	4.2421
MA0471.2	5223	14709	15.5878	14.709	1.05974	1.52013314650123e-08	E2f6	8.09134162156669e-08	grouping_1_up	up			4.29393				grouping_1_up	atac	TRUE	4.29393	4.250777095486801
MA0154.4	4440	11372	13.251	11.372	1.16523	1.02155203350977e-39	Ebf1	1.40840206587167e-38	grouping_1_up	up	2.005820083241957	2.540402033984375e-35	4.6165	2.16161	8.663072583530582e-39	3.417363304039845	grouping_1_up	multimodal	TRUE	4.6165	2.454895905116597
MA0162.4	4673	15020	13.9463	15.02	0.928518	1	Egr1	1	grouping_1_up	up	1.214002953723194	4.958847078015558e-31	6.83959	1.034392114306816	5.041674103719644e-19	6.894674512734324	grouping_1_up	rna	TRUE	6.83959	5.80519
MA0473.3	5952	14996	17.7635	14.996	1.18455	1.30500627841007e-66	Elf1	3.429719625446471e-65	grouping_1_up	up			6.75546				grouping_1_up	atac	TRUE	6.75546	5.720437869964385
MA1483.2	1703	4700	5.08252	4.7	1.08139	2.92620845375437e-05	Elf2	0.000134478	grouping_1_up	up			6.52121				grouping_1_up	atac	TRUE	6.52121	6.272626971720044
MA0640.2	5903	14641	17.6172	14.641	1.20328	4.870005558981248e-78	Elf3	1.63826987004129e-76	grouping_1_up	up	2.597797414445103	1.853575803287589e-121	4.77078	3.416523315439978	1.015859124056217e-169	1.580288920199364	grouping_1_up	multimodal	TRUE	4.77078	1.354258644197409
MA0098.3	1375	3972	4.10362	3.972	1.03314	0.067638	Ets1	0.237015	grouping_1_up	up	3.028616756275579	6.32250484666361e-128	5.11313	2.422502373213234	7.721866925649235e-101	3.744950826417055	grouping_1_up	rna	TRUE	5.11313	2.690631301661282
MA1484.1	1361	4025	4.06184	4.025	1.00915	0.342691	Ets2	1	grouping_1_up	up	1.568211196912658	1.751637821692605e-92	6.52901	1.52813	2.461141410344615e-88	5.263313354233236	grouping_1_up	rna	TRUE	6.52901	5.000875789762598
MA0761.2	6024	15328	17.9783	15.328	1.17291	2.72914559915789e-60	Etv1	6.04003012866258e-59	grouping_1_up	up			6.85169				grouping_1_up	atac	TRUE	6.85169	5.765404238848203
MA0764.3	941	3316	2.80837	3.316	0.846914	1	Etv4	1	grouping_1_up	up	2.012655414172316	6.55644132619893e-56	2.44824	2.824825450270207	3.927029817868867e-102	0.3145433726262112	grouping_1_up	rna	TRUE	2.44824	-0.376584
MA0645.1	2081	5686	6.21064	5.686	1.09227	2.34428393216992e-07	Etv6	1.16659336506207e-06	grouping_1_up	up			8.19701				grouping_1_up	atac	TRUE	8.19701	7.280389878541823
MA0477.2	1983	11369	5.91817	11.369	0.520553	1	Fosl1	1	grouping_1_up	up	1.69051	1.076374211595893e-42	4.00481	2.122170883272748	6.16875882203424e-66	2.105136198378538	grouping_1_up	rna	TRUE	4.00481	1.882642311781973
MA0032.2	2230	8509	6.65533	8.509	0.782151	1	Foxc1	1	grouping_1_up	up	1.249371803745479	6.755670123483512e-31	3.40097	2.49647	2.963995511921219e-96	1.552227852586993	grouping_1_up	rna	TRUE	3.40097	0.9044977483641836
							Foxj1		grouping_1_up	up	2.449738916664664	7.637636492781957e-95	2.67998	2.612969415801831	6.65274020704453e-103	0.4717923566480398	grouping_1_up	rna	FALSE	2.67998	0.0670069
							Foxm1		grouping_1_up	up	1.275288235468728	1.742615166559925e-23	1.69121	1.37872	7.515906864518238e-28	0.5023323973128081	grouping_1_up	rna	FALSE	1.69121	0.3124904595063271
MA0062.3	5917	15083	17.659	15.083	1.17079	8.24472821589714e-58	Gabpa	1.69117473891939e-56	grouping_1_up	up			4.97161				grouping_1_up	atac	TRUE	4.97161	4.386395657047658
MA0736.1	1502	4603	4.48265	4.603	0.973853	0.904298	Glis2	1	grouping_1_up	up	1.067007040825846	2.772001867450218e-56	5.05798	0.9287984750001512	1.342230085485275e-47	3.957212256247982	grouping_1_up	rna	TRUE	5.05798	4.129178551085172
MA0647.1	1156	2551	3.45003	2.551	1.35242	3.80903953437101e-36	Grhl1	4.710885659420621e-35	grouping_1_up	up			3.9079				grouping_1_up	atac	TRUE	3.9079	2.376771213572153
MA1105.2	2652	6401	7.91476	6.401	1.23649	9.16373502409454e-43	Grhl2	1.35205283425676e-41	grouping_1_up	up	5.531151881152227	4.611038577234415e-294	6.29072	5.444814641340938	1.83593135218322e-279	1.329923159406368	grouping_1_up	multimodal	TRUE	6.29072	0.8459097804855129
MA1099.2	809	2923	2.41442	2.923	0.826008	1	Hes1	1	grouping_1_up	up	5.606956065629493	5.252920307108308e-208	7.9389	5.71048	4.518989356582102e-212	3.647232156485882	grouping_1_up	rna	TRUE	7.9389	2.228428284379252
MA0823.1	826	2818	2.46516	2.818	0.874789	0.999999	Hey1	1	grouping_1_up	up	4.344743873095339	1.754486620055628e-233	6.13748	4.642425517609459	7.546758495566931e-247	2.08103	grouping_1_up	rna	TRUE	6.13748	1.495059108501945
MA0649.1	707	2411	2.11001	2.411	0.875158	0.999996	Hey2	1	grouping_1_up	up	6.012427701752871	1e-300	6.24895	6.047125173134783	1.809598711222389e-294	1.286652004182444	grouping_1_up	rna	TRUE	6.24895	0.2018212063241891
							Heyl		grouping_1_up	up	4.334380298480128	1.649446820291668e-187	4.44134	3.276815862007189	4.517442741571351e-127	1.850745213373045	grouping_1_up	rna	FALSE	4.44134	1.16453
MA0738.1	2519	6754	7.51783	6.754	1.11309	6.62272141368974e-12	Hic2	4.12571015475042e-11	grouping_1_up	up	1.334630560675325	7.283720100849689e-49	3.45998	1.00972	5.538821945911035e-33	2.534958126584806	grouping_1_up	multimodal	TRUE	3.45998	2.450260042812945
							Hmga2		grouping_1_up	up	4.924278847554938	3.769683591051377e-224	5.05085	4.924122502723736	4.69945876246339e-221	0.6375099490798938	grouping_1_up	rna	FALSE	5.05085	0.1267257601096181
							Hmgb1		grouping_1_up	up	0.6411510063863535	4.569881306327981e-60	8.82344	0.7788291745193242	5.82259612546804e-87	7.71641	grouping_1_up	rna	FALSE	8.82344	8.044606994179643
MA0484.2	2943	7400	8.78324	7.4	1.18692	6.15427926548232e-32	Hnf4g	6.900998483027511e-31	grouping_1_up	up	0.8659985025354224	4.444608859903223e-12	3.24744	2.406242865084189	2.343619399761125e-72	0.8339785974418337	grouping_1_up	multimodal	TRUE	3.24744	0.8411971865515105
MA0486.2	2111	5364	6.30018	5.364	1.17453	1.75438177301495e-20	Hsf1	1.43246123408308e-19	grouping_1_up	up			4.43597				grouping_1_up	atac	TRUE	4.43597	4.745062707112777
MA0770.1	2286	5657	6.82246	5.657	1.20602	3.37521354918815e-29	Hsf2	3.50438838872498e-28	grouping_1_up	up			5.12252				grouping_1_up	atac	TRUE	5.12252	5.370036589233397
							Id1		grouping_1_up	up	4.596099139464768	5.78758539977992e-172	6.18935	4.188423822231909	3.128244969352806e-161	2.693847592712645	grouping_1_up	rna	FALSE	6.18935	2.000923094345065
							Id2		grouping_1_up	up	1.526343961611618	1.414737184245178e-60	6.06413	2.049860489062312	2.027519799825688e-84	4.506644412575007	grouping_1_up	rna	FALSE	6.06413	4.014265877138764
							Id3		grouping_1_up	up	3.632241575934026	1.385696808774505e-110	6.15016	3.48546	1.941267389698601e-109	3.69182	grouping_1_up	rna	FALSE	6.15016	2.664697911794903
							Id4		grouping_1_up	up	1.728156307442206	1.986017956282463e-75	6.39944	3.421411393013329	1.43526440886585e-153	3.31051	grouping_1_up	rna	FALSE	6.39944	2.978024012998679
							Ikzf2		grouping_1_up	up	2.233806642256423	1.857461425278474e-262	7.77535	1.842162004145838	8.77396387834722e-217	5.934200873632108	grouping_1_up	rna	FALSE	7.77535	5.933185008389306
MA0155.1	3340	9192	9.96807	9.192	1.08443	1.08958122720787e-09	Insm1	6.108918747212141e-09	grouping_1_up	up			2.96234				grouping_1_up	atac	TRUE	2.96234	4.566742994722078
MA0050.3	5570	14763	16.6234	14.763	1.12602	8.868882273637901e-32	Irf1	9.81411841069667e-31	grouping_1_up	up	1.534438810592793	4.237911057752724e-56	5.96595	1.449414827458168	2.394800704065005e-55	5.568735788646497	grouping_1_up	multimodal	TRUE	5.96595	4.516537739257873
MA0051.1	2818	7498	8.41018	7.498	1.12166	6.91257372939387e-15	Irf2	4.68828589227439e-14	grouping_1_up	up			6.70287				grouping_1_up	atac	TRUE	6.70287	6.501202743849043
MA1418.1	4099	10725	12.2333	10.725	1.14063	1.22637921002694e-27	Irf3	1.18549990302604e-26	grouping_1_up	up			5.52512				grouping_1_up	atac	TRUE	5.52512	5.25344
MA1509.1	316	890	0.943087	0.89	1.05965	0.109108	Irf6	0.373007	grouping_1_up	up	2.448223109734605	3.759669562216662e-174	5.5961	2.351841455607088	4.881392587404254e-169	3.075971114609791	grouping_1_up	rna	TRUE	5.5961	3.24426
MA0772.1	2930	8243	8.74444	8.243	1.06083	2.41160434889872e-05	Irf7	0.000111437	grouping_1_up	up			2.16974				grouping_1_up	atac	TRUE	2.16974	1.39949
MA0652.1	1893	4931	5.64957	4.931	1.14572	9.22496607925052e-14	Irf8	6.0141057927517e-13	grouping_1_up	up			1.92809				grouping_1_up	atac	TRUE	1.92809	1.200767979168288
MA0653.1	2651	7051	7.91178	7.051	1.12208	3.96028576792654e-14	Irf9	2.62251994553245e-13	grouping_1_up	up	1.857206723869987	8.172983182828715e-146	5.67431	1.813271941248271	2.604336282552578e-143	4.253874049967165	grouping_1_up	multimodal	TRUE	5.67431	3.861040043579962
MA0914.1	1776	5115	5.30038	5.115	1.03624	0.0307328	Isl2	0.110928	grouping_1_up	up	3.794523661781763	2.825880511633342e-201	3.27665	2.968280948683631	1.277488536623991e-145	0.4133096603045852	grouping_1_up	rna	TRUE	3.27665	0.3083681906234458
MA0655.1	1282	7641	3.82607	7.641	0.500728	1	Jdp2	1	grouping_1_up	up	0.8465281820855544	1.482919500249304e-13	3.59324	1.583534556687268	2.648927510876208e-38	3.195885586453281	grouping_1_up	rna	TRUE	3.59324	2.009706737265448
MA0488.1	1832	6641	5.46751	6.641	0.823297	1	Jun	1	grouping_1_up	up	2.048350458881287	8.354934031615534e-87	7.21999	1.884383392802905	1.339062930091293e-70	6.574038596391763	grouping_1_up	rna	TRUE	7.21999	5.335611173831364
MA0492.1	1627	5888	4.8557	5.888	0.824678	1	Jund	1	grouping_1_up	up	0.9812155779486008	1.15432015763902e-35	7.97037	1.126685485788428	2.543306628493744e-41	7.260126516690336	grouping_1_up	rna	TRUE	7.97037	6.843688451067478
MA1511.2	7664	21366	22.8728	21.366	1.07052	1.09114579447334e-16	Klf10	7.77672553518711e-16	grouping_1_up	up	2.437810455096078	2.442672745608292e-129	6.02799	1.958329370183742	1.040537782391018e-107	4.283100670329227	grouping_1_up	multimodal	TRUE	6.02799	4.069659921058607
MA1512.1	5485	15948	16.3697	15.948	1.02644	0.00504514	Klf11	0.0193743	grouping_1_up	up	2.481680819778228	1.986596620277168e-121	3.34316	2.169727653766434	1.853978332128865e-102	2.160842315819816	grouping_1_up	multimodal	TRUE	3.34316	1.173428982783215
MA0742.2	5170	15014	15.4296	15.014	1.02768	0.00468325	Klf12	0.018067	grouping_1_up	up			8.4056				grouping_1_up	atac	TRUE	8.4056	8.298160698487147
MA0741.1	8025	22911	23.9502	22.911	1.04536	1.60662556998882e-08	Klf16	8.49793776327422e-08	grouping_1_up	up			2.06678				grouping_1_up	atac	TRUE	2.06678	0.9477023248209956
MA1515.1	5603	15519	16.7219	15.519	1.07751	6.21361807878231e-14	Klf2	4.08254125332494e-13	grouping_1_up	up	3.792394498776793	5.757903531961545e-94	4.71174	3.033686737625743	1.970759497100097e-74	3.575628534672052	grouping_1_up	multimodal	TRUE	4.71174	1.678050609848542
MA1516.1	2941	8270	8.77727	8.27	1.06134	2.0202486277966e-05	Klf3	9.38690108274555e-05	grouping_1_up	up	1.238770660864822	3.302086603333179e-156	7.0929	1.646273425061748	4.318671596898645e-211	5.796148326702867	grouping_1_up	multimodal	TRUE	7.0929	5.446624368927335
MA0039.4	10357	28053	30.91	28.053	1.10184	4.47839054668082e-46	Klf4	7.10627632029918e-45	grouping_1_up	up	2.512237938949609	1.001233522761938e-100	4.52481	2.692103799297642	4.408744569501762e-100	3.601479302369482	grouping_1_up	multimodal	TRUE	4.52481	1.832702028196898
MA0599.1	9863	26857	29.4356	26.857	1.09601	6.701543390805e-39	Klf5	8.8062468619797e-38	grouping_1_up	up	3.515282800600659	4.40084613676337e-203	6.39336	3.750595534253931	2.568458804569125e-224	2.908443621207622	grouping_1_up	multimodal	TRUE	6.39336	2.64276
MA1517.1	3468	9946	10.3501	9.946	1.04063	0.00129805	Klf6	0.00535128	grouping_1_up	up	3.576460720142884	3.016083710688397e-207	7.42254	3.277359990695352	2.333685359511781e-221	5.619102935764876	grouping_1_up	multimodal	TRUE	7.42254	4.145178378720346
MA1959.1	6709	18467	20.0227	18.467	1.08424	1.83568052198151e-19	Klf7	1.44281057849201e-18	grouping_1_up	up			7.50372				grouping_1_up	atac	TRUE	7.50372	7.002275772673227
MA0135.1	1597	6191	4.76617	6.191	0.769854	1	Lhx3	1	grouping_1_up	up	1.084170170681638	3.536852398145558e-61	6.89665	1.346763530047032	1.523096821808043e-80	4.986401605946575	grouping_1_up	rna	TRUE	6.89665	5.54988
MA0703.2	1590	5562	4.74528	5.562	0.85316	1	Lmx1b	1	grouping_1_up	up	3.995271085808405	1.294957407296745e-199	3.27764	3.371785183375734	1.655565248270113e-151	0.3654279501187268	grouping_1_up	rna	TRUE	3.27764	-0.0941445
MA0117.2	1821	5936	5.43469	5.936	0.915547	0.999999	Mafb	1	grouping_1_up	up	3.480203995437321	1.260819935273931e-128	4.92869	3.387378589625578	1.653643832081324e-122	2.85666	grouping_1_up	rna	TRUE	4.92869	1.54131
MA0495.3	2138	7194	6.38076	7.194	0.886955	1	Maff	1	grouping_1_up	up	2.7	1.20815072148398e-83	4.01033	3.214022396938873	1.158921026370706e-109	2.406076402902223	grouping_1_up	rna	TRUE	4.01033	0.7963078303661618
MA0496.3	3476	13155	10.374	13.155	0.788594	1	Mafk	1	grouping_1_up	up	1.37642	1.714066837775117e-41	3.14468	1.465927964248652	1.413646787474435e-47	2.776913119358478	grouping_1_up	rna	TRUE	3.14468	1.67875
MA1522.1	7087	19185	21.1508	19.185	1.10247	4.36451681542486e-29	Maz	4.4762910265516e-28	grouping_1_up	up			4.82325				grouping_1_up	atac	TRUE	4.82325	4.811819656727047
MA0029.1	1746	5544	5.21085	5.544	0.939908	0.999512	Mecom	1	grouping_1_up	up	4.930424501589528	5.510308555269842e-296	9.8888	4.277180519042874	1.359522302838095e-276	5.984841267951008	grouping_1_up	rna	TRUE	9.8888	5.611615363531286
MA0660.1	1385	5268	4.13346	5.268	0.784636	1	Mef2b	1	grouping_1_up	up	1.024381078664274	3.733425103708761e-29	3.51455	1.190425955890297	9.686053727779018e-38	2.41072	grouping_1_up	rna	TRUE	3.51455	2.324125639300673
MA0774.1	1687	5965	5.03477	5.965	0.844052	1	Meis2	1	grouping_1_up	up	4.179168489916217	4.981039965036525e-158	7.37605	2.963534101151832	3.031217197478485e-115	5.587055085725236	grouping_1_up	rna	TRUE	7.37605	4.412519208123921
MA0666.2	847	2632	2.52783	2.632	0.960422	0.931142	Msx1	1	grouping_1_up	up	1.912533895296619	1.255342369482536e-168	7.52185	2.413999818948684	2.379122207049295e-205	4.847466787050038	grouping_1_up	rna	TRUE	7.52185	5.107846189880105
MA0147.3	1371	4238	4.09168	4.238	0.965475	0.950528	Myc	1	grouping_1_up	up	1.98593	9.731253503183132e-41	3.59064	2.04053	1.085580259271704e-42	2.220233312924957	grouping_1_up	rna	TRUE	3.59064	1.550116142798855
MA0056.2	2489	7010	7.4283	7.01	1.05967	0.000131159	Mzf1	0.000580552	grouping_1_up	up			2.56258				grouping_1_up	atac	TRUE	2.56258	3.576239141129617
MA0624.2	3172	9537	9.46668	9.537	0.992626	0.708198	Nfatc1	1	grouping_1_up	up	0.6018596684429522	1.392836685281999e-11	3.70166	1.820041987001734	7.191274878178654e-67	3.073793809201155	grouping_1_up	rna	TRUE	3.70166	1.881618254741198
MA1525.2	2178	6841	6.50013	6.841	0.950173	0.998875	Nfatc4	1	grouping_1_up	up	3.730758887890766	2.898214740028234e-174	3.64671	2.951458758613406	3.305719538699541e-122	1.024144156942811	grouping_1_up	rna	TRUE	3.64671	0.6952495076121391
							Nfe2l3		grouping_1_up	up	0.912696	1.322206042460352e-13	3.63732	1.389341251656813	4.544407039410069e-28	1.997918972110302	grouping_1_up	rna	FALSE	3.63732	2.24797
MA0670.1	3512	5654	10.4814	5.654	1.8538	0	Nfia	0	grouping_1_up	up	2.348383223658148	1.601763752873269e-264	11.1393	3.078817269711041	1.610808931679371e-289	8.434413754087883	grouping_1_up	multimodal	TRUE	11.1393	8.060455517586526
MA1643.1	7125	12286	21.2642	12.286	1.73077	0	Nfib	0	grouping_1_up	up	2.000998767101621	7.884161517138709e-196	9.7522	4.007595104709842	1.09996027657701e-277	6.505114617154713	grouping_1_up	multimodal	TRUE	9.7522	5.744609761661374
MA0161.2	6270	9660	18.7125	9.66	1.93711	0	Nfic	0	grouping_1_up	up			6.36495				grouping_1_up	atac	TRUE	6.36495	6.177167937048918
MA0671.1	3637	5835	10.8544	5.835	1.86023	0	Nfix	0	grouping_1_up	up	1.965426811436303	2.01775625955309e-260	8.73724	3.019147227038878	4.67751213460193e-290	6.477294528456162	grouping_1_up	multimodal	TRUE	8.73724	5.718094038579937
MA0105.4	1243	3262	3.70967	3.262	1.13724	1.1739032563301e-08	Nfkb1	6.28823336671092e-08	grouping_1_up	up	1.076366817077108	6.761236668539873e-51	7.10013	0.8343522182335957	3.794212322972862e-35	6.774465037432731	grouping_1_up	multimodal	TRUE	7.10013	6.265775449682489
MA0778.1	1317	3224	3.93052	3.224	1.21914	5.34966201389095e-19	Nfkb2	4.12758326025898e-18	grouping_1_up	up			3.90473				grouping_1_up	atac	TRUE	3.90473	2.838152077822361
MA1531.1	2018	5989	6.02262	5.989	1.00561	0.380107	Nr1d1	1	grouping_1_up	up	1.563707957013694	2.308594308990853e-54	5.58519	1.45101	8.08579886631854e-52	4.778442091575046	grouping_1_up	rna	TRUE	5.58519	4.134175822771584
MA1996.1	2522	10222	7.52679	10.222	0.736332	1	Nr1h2	1	grouping_1_up	up	1.005331496330244	3.45429847876227e-65	5.00917	1.024416252760298	2.407194809923658e-68	4.550817083363736	grouping_1_up	rna	TRUE	5.00917	3.984758740020343
MA1111.1	2341	9608	6.9866	9.608	0.727165	1	Nr2f2	1	grouping_1_up	up	1.753147854572515	1.019008961628493e-146	6.62849	2.046292227858513	1.940286044307184e-180	4.811085027645377	grouping_1_up	rna	TRUE	6.62849	4.582193870165749
MA1539.1	1078	3528	3.21724	3.528	0.911916	0.999935	Nr2f6	1	grouping_1_up	up	0.6325637481938786	1.902729219132337e-20	4.71705	0.825078	5.449974083623816e-34	3.837955573159954	grouping_1_up	rna	TRUE	4.71705	3.891971890077023
MA0113.3	1990	4551	5.93906	4.551	1.305	7.043871059704869e-49	Nr3c1	1.23414490858579e-47	grouping_1_up	up			7.41275				grouping_1_up	atac	TRUE	7.41275	6.58814
MA0727.1	2018	4653	6.02262	4.653	1.29435	9.65379419539289e-47	Nr3c2	1.59192959182851e-45	grouping_1_up	up			7.38502				grouping_1_up	atac	TRUE	7.38502	7.584618953819768
							Nr4a3		grouping_1_up	up	1.491149316369123	1.06885424043314e-30	5.30938	2.059410216318244	2.457192785546375e-51	4.386170116814259	grouping_1_up	rna	FALSE	5.30938	3.249974646738822
MA0711.1	213	688	0.635688	0.688	0.923965	0.928743	Otx1	1	grouping_1_up	up	3.133865680945983	2.080126120495117e-183	1.88813	3.041029982892894	1.770955337798258e-171	-0.685751	grouping_1_up	rna	TRUE	1.88813	-1.1529
MA1545.1	156	575	0.465574	0.575	0.809695	0.999593	Ovol2	1	grouping_1_up	up	4.054119035469334	3.36820406731833e-227	4.14077	3.576238210782883	1.279539084588308e-188	0.8232477876951999	grouping_1_up	rna	TRUE	4.14077	0.5645319168948638
MA1961.1	9639	27038	28.7671	27.038	1.06395	1.5938989007589e-18	Patz1	1.19684729958771e-17	grouping_1_up	up			5.47092				grouping_1_up	atac	TRUE	5.47092	4.914432553654542
MA0069.1	948	2997	2.82926	2.997	0.944031	0.987339	Pax6	1	grouping_1_up	up	3.691280039578161	1.026921196466174e-219	6.82516	4.392833518134333	1.075675082741723e-249	2.40807	grouping_1_up	rna	TRUE	6.82516	2.432323810157536
MA0163.1	4237	12152	12.6451	12.152	1.04058	0.000377049	Plag1	0.00160964	grouping_1_up	up			4.04147				grouping_1_up	atac	TRUE	4.04147	5.485798688045636
MA1615.1	4778	12537	14.2597	12.537	1.13741	3.04887698328458e-31	Plagl1	3.28731479864402e-30	grouping_1_up	up			5.64269				grouping_1_up	atac	TRUE	5.64269	7.508058625566576
MA1548.1	1909	4980	5.69732	4.98	1.14404	1.30385767134368e-13	Plagl2	8.43495616615413e-13	grouping_1_up	up			4.15895				grouping_1_up	atac	TRUE	4.15895	3.552380335708702
							Ppara		grouping_1_up	up	3.415759151234046	3.17866352870111e-209	5.05748	3.192520964614786	5.218283197580778e-192	2.42377	grouping_1_up	rna	FALSE	5.05748	1.864955584856994
MA1616.1	3693	9766	11.0216	9.766	1.12857	2.66457037750591e-21	Prdm15	2.21871652225988e-20	grouping_1_up	up			3.93987				grouping_1_up	atac	TRUE	3.93987	4.258962430865338
							Prdm16		grouping_1_up	up	2.808391150436599	9.973003510034978e-86	4.38142	2.462688739038642	3.682409891632213e-72	2.708523934221715	grouping_1_up	rna	FALSE	4.38142	1.91873
MA1647.2	2968	7076	8.85785	7.076	1.25182	2.17672658676393e-53	Prdm4	4.06806013215215e-52	grouping_1_up	up			3.70988				grouping_1_up	atac	TRUE	3.70988	3.60896
MA0715.1	1628	4630	4.85869	4.63	1.04939	0.0077697	Prop1	0.029171	grouping_1_up	up	3.194198742667762	3.367865257982043e-165	2.02376	2.969202527285098	1.349879542955491e-143	-0.592452	grouping_1_up	multimodal	TRUE	2.02376	-0.945438
MA0794.1	705	1928	2.10404	1.928	1.09131	0.00231074	Prox1	0.00925397	grouping_1_up	up			3.50626				grouping_1_up	atac	TRUE	3.50626	6.249614448437498
MA0716.1	1526	5005	4.55427	5.005	0.909945	0.999999	Prrx1	1	grouping_1_up	up	1.505669175311725	1.108786070967718e-86	7.15269	5.297817722571413	1.058145333166071e-243	2.672230972810459	grouping_1_up	rna	TRUE	7.15269	1.854871337420191
MA0075.3	831	2700	2.48008	2.7	0.918548	0.998985	Prrx2	1	grouping_1_up	up	4.644832521988377	5.951345860578414e-237	5.24537	4.713149306629614	3.055052379260274e-238	1.138657935328279	grouping_1_up	rna	TRUE	5.24537	0.532221
MA0857.1	2273	7138	6.78366	7.138	0.950358	0.999076	Rarb	1	grouping_1_up	up	1.653911352038992	1.207470242946609e-120	7.72694	2.531329956960094	1.486972892748395e-182	5.80382	grouping_1_up	rna	TRUE	7.72694	5.195606532557831
MA0859.1	2032	6206	6.0644	6.206	0.977184	0.908635	Rarg	1	grouping_1_up	up	1.022615241297521	5.128800597064574e-60	4.67404	1.196051216705534	6.630702207673074e-76	3.986562294607429	grouping_1_up	rna	TRUE	4.67404	3.477989115010465
MA1116.1	5699	13356	17.0084	13.356	1.27346	1.23488219452322e-124	Rbpj	5.76964403107792e-123	grouping_1_up	up			6.16615				grouping_1_up	atac	TRUE	6.16615	5.594421929751987
MA0101.1	2318	5098	6.91796	5.098	1.35699	5.53841524418384e-74	Rel	1.725113785318e-72	grouping_1_up	up			3.73726				grouping_1_up	atac	TRUE	3.73726	3.826127828351349
MA0107.1	2502	5672	7.4671	5.672	1.31648	1.31911668839178e-65	Rela	3.26287392628672e-64	grouping_1_up	up	0.941801	2.014531749406135e-52	5.29665	1.013646836875429	1.493214791171281e-59	4.732003497024584	grouping_1_up	multimodal	TRUE	5.29665	4.282999838046283
MA1117.1	1715	4608	5.11833	4.608	1.11075	3.22421929741063e-08	Relb	1.67380767229774e-07	grouping_1_up	up	0.848582	7.800277520497052e-17	4.30773	1.184074470047528	2.096267762760094e-30	3.73942	grouping_1_up	multimodal	TRUE	4.30773	3.123652691948314
MA0138.2	3704	10528	11.0544	10.528	1.05	6.49233701674784e-05	Rest	0.000293551	grouping_1_up	up	4.191770092936199	3.937197351528769e-206	5.29102	4.017482753583874	9.185183919357997e-196	2.476647122698416	grouping_1_up	multimodal	TRUE	5.29102	1.273533687778859
MA0799.2	1515	3436	4.52144	3.436	1.3159	1.84596889855116e-39	Rfx4	2.46422197409765e-38	grouping_1_up	up	5.580678312485769	4.662448919034299e-280	8.39153	5.117497818895604	2.042274514442181e-273	3.793671064188111	grouping_1_up	multimodal	TRUE	8.39153	3.274029218209523
MA0002.2	4197	11185	12.5257	11.185	1.11987	1.48631141362854e-21	Runx1	1.26261403925414e-20	grouping_1_up	up	4.453865658760279	1.950517044679962e-198	6.90558	5.107425905166938	1.528858147388203e-220	3.154932826429267	grouping_1_up	multimodal	TRUE	6.90558	1.798156414356802
MA0511.2	1540	3871	4.59605	3.871	1.1873	4.69314467114069e-17	Runx2	3.43211710298202e-16	grouping_1_up	up			4.55357				grouping_1_up	atac	TRUE	4.55357	4.14721
							Sall1		grouping_1_up	up	2.887042996737494	5.318453690417573e-129	5.15334	4.44329	2.057778600101895e-219	1.396540023405162	grouping_1_up	rna	FALSE	5.15334	0.7100484636455732
							Sall2		grouping_1_up	up	3.259821827842545	7.709954449749641e-241	6.53262	3.4303	9.968810460730293e-252	3.238643444000639	grouping_1_up	rna	FALSE	6.53262	3.102313732554423
MA1118.1	2996	5732	8.94142	5.732	1.55991	4.23379263860096e-199	Six1	2.37374640604227e-197	grouping_1_up	up	1.53649	3.496738035281983e-145	7.92347	1.668634913519632	5.038783079364196e-157	5.836720495853919	grouping_1_up	multimodal	TRUE	7.92347	6.254830435603285
MA1119.1	3975	7569	11.8632	7.569	1.56734	1.0502679755226e-274	Six2	7.36062806178758e-273	grouping_1_up	up	2.489323328890874	2.557110982393342e-128	4.90154	2.931440216973011	1.824962593184888e-160	2.047325440693454	grouping_1_up	multimodal	TRUE	4.90154	1.970096667754452
MA2001.1	3080	6842	9.19211	6.842	1.34348	2.75499546742658e-93	Six4	1.15847559405288e-91	grouping_1_up	up	1.94473	1.175772808080883e-136	5.68237	1.962580721399458	6.353720733097777e-138	3.417940419215886	grouping_1_up	multimodal	TRUE	5.68237	3.719785941629753
MA1964.1	3711	9714	11.0753	9.714	1.14014	8.75551821792021e-25	Smad2	8.09163826513285e-24	grouping_1_up	up			5.93705				grouping_1_up	atac	TRUE	5.93705	5.722595058076066
MA1153.1	2113	6045	6.30614	6.045	1.0432	0.00735974	Smad4	0.0277558	grouping_1_up	up			6.62465				grouping_1_up	atac	TRUE	6.62465	6.532205717347364
							Smad7		grouping_1_up	up	1.359738209701918	4.455623036554053e-81	5.76278	1.830919071029611	1.534955475908508e-116	4.583063968008791	grouping_1_up	rna	FALSE	5.76278	3.931858548459568
MA0869.2	5977	12681	17.8381	12.681	1.40668	2.91792713078138e-254	Sox11	1.88767439768242e-252	grouping_1_up	up			5.99021				grouping_1_up	atac	TRUE	5.99021	4.505518071374038
MA1561.1	797	1942	2.37861	1.942	1.22482	1.57701121964067e-12	Sox12	9.971928088103807e-12	grouping_1_up	up			2.93702				grouping_1_up	atac	TRUE	2.93702	2.415794232181531
MA1120.1	2392	5370	7.13881	5.37	1.32939	6.316803606044141e-67	Sox13	1.7136876879623e-65	grouping_1_up	up			4.32713				grouping_1_up	atac	TRUE	4.32713	3.534256889646622
MA0143.4	2163	5057	6.45537	5.057	1.27652	3.45605842855405e-45	Sox2	5.284627524388999e-44	grouping_1_up	up	2.483577431700498	5.692425353273857e-147	7.45847	4.504260660071171	1.979123666389957e-217	3.029212404160183	grouping_1_up	multimodal	TRUE	7.45847	2.954209056267942
MA0867.2	4713	9645	14.0657	9.645	1.45834	4.09614276937419e-236	Sox4	2.46061147788835e-234	grouping_1_up	up	1.615601303125522	2.204376319633754e-109	8.22089	1.987057443077006	2.230462694291529e-139	5.928804886023246	grouping_1_up	multimodal	TRUE	8.22089	6.233831706388639
MA0087.2	2544	5543	7.59244	5.543	1.36974	2.97281845168117e-86	Sox5	1.1905430085066e-84	grouping_1_up	up			8.32186				grouping_1_up	atac	TRUE	8.32186	8.08447
MA0515.1	4724	10387	14.0985	10.387	1.35733	6.42890372117231e-158	Sox6	3.18041648794465e-156	grouping_1_up	up	2.782526393668662	1.813124608219405e-229	8.25394	3.348634345728365	7.159327060341905e-225	5.445422711484485	grouping_1_up	multimodal	TRUE	8.25394	4.905309232678915
MA0868.2	2212	4922	6.60161	4.922	1.34124	1.75689032000909e-65	Sox8	4.22155645465041e-64	grouping_1_up	up	2.02317	1.132195775637118e-53	1.80109	1.609354992009508	3.610585458991092e-35	0.6703606973348268	grouping_1_up	multimodal	TRUE	1.80109	0.1917332510430098
MA0077.1	1844	4151	5.50333	4.151	1.32578	1.82436799605561e-50	Sox9	3.26445422272929e-49	grouping_1_up	up	3.537590927118969	4.89290378650852e-184	6.84606	5.091517386857842	4.817238318471138e-238	2.616284434958583	grouping_1_up	multimodal	TRUE	6.84606	1.754542221952706
MA0079.5	7002	20115	20.8971	20.115	1.03888	6.44701153240916e-06	Sp1	3.09824954214634e-05	grouping_1_up	up			5.91176				grouping_1_up	atac	TRUE	5.91176	5.45198
							Sp100		grouping_1_up	up	3.512115852730211	1.152753697150216e-109	3.94986	3.166474476827357	1.32912566672053e-96	2.325853280101363	grouping_1_up	rna	FALSE	3.94986	0.7833817871548542
MA0516.3	6032	17300	18.0022	17.3	1.04059	1.67306474431163e-05	Sp2	7.81693027758933e-05	grouping_1_up	up			4.27643				grouping_1_up	atac	TRUE	4.27643	4.050893766126158
MA0746.2	5219	15169	15.5758	15.169	1.02682	0.00565693	Sp3	0.0216249	grouping_1_up	up			6.36888				grouping_1_up	atac	TRUE	6.36888	5.818719432009783
MA0685.2	8326	23362	24.8485	23.362	1.06363	2.05347502298723e-15	Sp4	1.42724999531592e-14	grouping_1_up	up			5.81106				grouping_1_up	atac	TRUE	5.81106	6.015782028824598
MA0083.3	724	1983	2.16074	1.983	1.08963	0.00239275	Srf	0.00953698	grouping_1_up	up			3.16031				grouping_1_up	atac	TRUE	3.16031	2.159268073888134
MA0137.3	3534	8917	10.547	8.917	1.1828	4.03670128090827e-37	Stat1	5.143736026127059e-36	grouping_1_up	up	1.293106163385592	1.165346416638653e-47	4.31342	1.342664461192879	3.017934632685072e-51	3.592996256688979	grouping_1_up	multimodal	TRUE	4.31342	2.970752289155886
MA1623.1	7557	20253	22.5535	20.253	1.11359	1.3738639536859e-37	Stat2	1.77756859238437e-36	grouping_1_up	up			5.11169				grouping_1_up	atac	TRUE	5.11169	4.804457705701819
MA0144.2	5121	12933	15.2834	12.933	1.18173	9.581669899296907e-55	Stat3	1.91861532983541e-53	grouping_1_up	up			7.4588				grouping_1_up	atac	TRUE	7.4588	6.895433288927909
MA1624.1	3795	8859	11.326	8.859	1.27847	5.10369301033894e-82	Stat5a	1.86617644421524e-80	grouping_1_up	up			3.67961				grouping_1_up	atac	TRUE	3.67961	4.016965043934923
MA1625.1	3636	9539	10.8515	9.539	1.13759	1.58912488597646e-23	Stat5b	1.43704734312495e-22	grouping_1_up	up			6.4148				grouping_1_up	atac	TRUE	6.4148	6.558668928167506
MA0520.1	3445	8380	10.2814	8.38	1.2269	2.77465878836915e-52	Stat6	5.07280008917055e-51	grouping_1_up	up	1.369444457667393	3.179114857392374e-85	4.43553	1.388223156635296	3.530724381856696e-86	3.84326	grouping_1_up	multimodal	TRUE	4.43553	3.047309883474097
MA1421.1	2853	8579	8.51464	8.579	0.992498	0.700927	Tcf7l1	1	grouping_1_up	up	5.379515865671379	3.554524484065642e-273	7.05005	4.942713790670294	2.442687923711733e-257	3.375799978500124	grouping_1_up	rna	TRUE	7.05005	2.107331480310612
MA0523.1	3148	9011	9.39505	9.011	1.04262	0.00139043	Tcf7l2	0.00564903	grouping_1_up	up	3.881641758189395	2.933783176431107e-226	8.20399	2.414196239056337	2.475900861443217e-156	6.189982300129245	grouping_1_up	multimodal	TRUE	8.20399	5.789793392041432
MA0090.3	3794	6503	11.323	6.503	1.7412	0	Tead1	0	grouping_1_up	up			8.17734				grouping_1_up	atac	TRUE	8.17734	7.620460662079108
MA1121.1	3503	5535	10.4545	5.535	1.8888	0	Tead2	0	grouping_1_up	up	3.711516138506286	4.370501316383796e-158	3.91721	3.980403373185726	1.8281375792409e-174	0.7075686296144194	grouping_1_up	multimodal	TRUE	3.91721	-0.0631915
MA0808.1	3632	5516	10.8395	5.516	1.96511	0	Tead3	0	grouping_1_up	up	2.613424059006576	1.058145238150318e-98	3.29739	3.029331570695176	7.546126421582953e-127	0.9421112500431164	grouping_1_up	multimodal	TRUE	3.29739	0.2680562224240094
MA0809.2	3905	6204	11.6543	6.204	1.87851	0	Tead4	0	grouping_1_up	up	3.520316105273137	2.09738607664493e-136	3.00983	3.04892	9.301186043151196e-108	0.6388201053663004	grouping_1_up	multimodal	TRUE	3.00983	-0.0390905
MA0843.1	597	1786	1.78172	1.786	0.997602	0.53793	Tef	1	grouping_1_up	up	1.599526699352307	2.1165429281604e-109	6.49641	1.001831712071518	1.718189829987368e-57	5.488112498486443	grouping_1_up	rna	TRUE	6.49641	5.494581670458271
							Terf1		grouping_1_up	up	1.013220005031094	1.026313936375739e-147	6.45971	0.960518	1.247528778411312e-135	5.564560422853674	grouping_1_up	rna	FALSE	6.45971	5.499194413762852
MA1968.1	875	1781	2.61139	1.781	1.46625	5.898503570050059e-43	Tfcp2	8.85828839716447e-42	grouping_1_up	up			5.34158				grouping_1_up	atac	TRUE	5.34158	5.476933683192012
MA0145.2	3975	9640	11.8632	9.64	1.23062	1.38249944195582e-62	Tfcp2l1	3.1423838667158e-61	grouping_1_up	up			3.6095				grouping_1_up	atac	TRUE	3.6095	2.539880670510958
MA0692.1	1243	4133	3.70967	4.133	0.897574	0.999999	Tfeb	1	grouping_1_up	up	1.560487006218592	1.849761067698761e-95	4.71309	1.18928	4.01138576353231e-65	4.046088242588727	grouping_1_up	rna	TRUE	4.71309	3.52381
MA0796.1	1836	6862	5.47945	6.862	0.798521	1	Tgif1	1	grouping_1_up	up	4.177842035052609	1.084690093127939e-153	5.22376	3.546400607488596	1.936579803418805e-129	2.584915270032421	grouping_1_up	rna	TRUE	5.22376	1.677359196695231
MA0797.1	1930	6808	5.75999	6.808	0.846062	1	Tgif2	1	grouping_1_up	up	2.994347933442408	1.204448708379929e-113	4.2116	3.029150317357426	2.188856911275693e-114	1.412376777391271	grouping_1_up	rna	TRUE	4.2116	1.182446061956521
MA0597.2	6284	16698	18.7543	16.698	1.12315	6.04577124621499e-35	Thap1	7.161258616995499e-34	grouping_1_up	up			2.79146				grouping_1_up	atac	TRUE	2.79146	2.950277952633094
							Trp63		grouping_1_up	up	1.904908735578063	8.112684191215218e-47	1.65102	2.064626224583923	5.989250595973713e-53	0.1027735157539908	grouping_1_up	rna	FALSE	1.65102	-0.413603
							Tsc22d2		grouping_1_up	up	1.221992204718457	5.272886588866085e-85	7.09531	0.9793908111542078	7.508243069424493e-62	6.576012652920304	grouping_1_up	rna	FALSE	7.09531	6.115919745795658
							Tsc22d3		grouping_1_up	up	2.578313043821356	3.847897617199913e-133	6.21072	1.865771458861951	2.365387299899071e-93	4.767083687481195	grouping_1_up	rna	FALSE	6.21072	4.344953509543989
MA1578.1	3571	10132	10.6575	10.132	1.05186	5.12196517289776e-05	Vezf1	0.000232842	grouping_1_up	up			7.1223				grouping_1_up	atac	TRUE	7.1223	6.579739246123059
MA1649.1	3347	9592	9.98896	9.592	1.04138	0.00132062	Zbtb12	0.00541774	grouping_1_up	up			3.27354				grouping_1_up	atac	TRUE	3.27354	2.876981539963069
MA1579.1	4074	10675	12.1587	10.675	1.13898	6.51516177604497e-27	Zbtb26	6.156461858038e-26	grouping_1_up	up			3.72174				grouping_1_up	atac	TRUE	3.72174	4.174642402250401
MA1581.1	3981	10226	11.8811	10.226	1.16185	3.98364713361666e-34	Zbtb6	4.58937977996111e-33	grouping_1_up	up			3.40224				grouping_1_up	atac	TRUE	3.40224	3.498836065020791
							Zeb2		grouping_1_up	up	3.879953295861528	1.303361010056294e-99	7.45314	3.345230059081058	1.3629927710385e-87	4.706177118415258	grouping_1_up	rna	FALSE	7.45314	4.107905860874227
MA1972.1	6910	18646	20.6226	18.646	1.106	5.637165888465339e-30	Zfp14	6.00108419265741e-29	grouping_1_up	up			3.16881				grouping_1_up	atac	TRUE	3.16881	3.654707746931922
							Zfp217		grouping_1_up	up	0.8477763002413199	3.192976930843959e-39	4.75047	1.405045623768002	2.162361763971861e-84	3.589456966791531	grouping_1_up	rna	FALSE	4.75047	3.345424450037755
							Zfp219		grouping_1_up	up	0.5303534073657534	7.742095490951225e-30	5.00188	0.9559129931663756	2.08212421071931e-79	4.153508628576848	grouping_1_up	rna	FALSE	5.00188	4.045970745630023
MA2002.1	3541	10090	10.5679	10.09	1.04737	0.000200047	Zfp335	0.000862768	grouping_1_up	up			2.54503				grouping_1_up	atac	TRUE	2.54503	2.741881317521637
							Zfp422		grouping_1_up	up	0.6837848142892864	5.770955708526072e-23	4.60024	0.9117111818539664	2.270643725504945e-39	3.419423706058006	grouping_1_up	rna	FALSE	4.60024	3.68853
							Zfp467		grouping_1_up	up	1.296840573119482	1.651711727603192e-94	5.71701	1.699244415938783	5.342377405359995e-137	4.334243382666649	grouping_1_up	rna	FALSE	5.71701	4.017762347026865
							Zfp599		grouping_1_up	up	1.175124673292168	2.345222946908514e-24	2.86282	1.447772039703523	5.548395035383973e-35	1.492588289750129	grouping_1_up	rna	FALSE	2.86282	1.415050902972896
							Zfp7		grouping_1_up	up	1.742298018522334	1.956155479624219e-81	4.30698	1.862652212213192	2.158797239941737e-90	2.316132045774771	grouping_1_up	rna	FALSE	4.30698	2.44432
							Zfp707		grouping_1_up	up	1.507448076271774	2.540294188307622e-71	4.94277	1.567273398049026	6.57997837005097e-76	3.071466600010541	grouping_1_up	rna	FALSE	4.94277	3.375498311211172
							Zfp710		grouping_1_up	up	0.7172152854323262	1.411059532304038e-35	5.49858	0.8824394708472695	1.730194549255138e-49	4.728908940671702	grouping_1_up	rna	FALSE	5.49858	4.616139077904758
							Zfp711		grouping_1_up	up	1.879531827949765	5.306476443745615e-51	3.72822	2.437669365977743	4.212679331971981e-81	1.632656375115837	grouping_1_up	rna	FALSE	3.72822	1.290553724603107
							Zfp768		grouping_1_up	up	0.8506538031849304	3.869454574058389e-22	3.1775	0.8378655860042935	1.885412593880904e-21	2.370290205494011	grouping_1_up	rna	FALSE	3.1775	2.339629649996457
							Zfp870		grouping_1_up	up	1.067306967160502	2.305218558133988e-19	1.93314	0.9589277487473604	5.946230607807863e-16	1.336178770989703	grouping_1_up	rna	FALSE	1.93314	0.9742125134677908
							Zfp993		grouping_1_up	up	2.065547668887271	2.664887838846929e-56	1.64729	1.561901964354208	8.375472140564891e-38	0.4138771255262788	grouping_1_up	rna	FALSE	1.64729	0.0853878
MA0146.2	4383	11499	13.0808	11.499	1.13756	1.49646260740995e-28	Zfx	1.49824411051401e-27	grouping_1_up	up			5.89985				grouping_1_up	atac	TRUE	5.89985	5.663670528774765
MA1973.1	3495	10077	10.4307	10.077	1.0351	0.00438923	Zkscan3	0.0170203	grouping_1_up	up			6.14217				grouping_1_up	atac	TRUE	6.14217	6.309173122057115
MA1652.1	6080	17601	18.1455	17.601	1.03093	0.000699387	Zkscan5	0.0029118	grouping_1_up	up			3.53774				grouping_1_up	atac	TRUE	3.53774	3.461137466260078
MA0601.1	2415	7612	7.93599	7.612	1.04256	0.00562887	Arid3b	0.0166101	grouping_1_down	down			4.517799748944273				grouping_1_down	atac	TRUE	4.14792	4.517799748944273
MA0004.1	2489	7720	8.17916	7.72	1.05948	0.000179288	Arnt	0.000638902	grouping_1_down	down			6.503457325000176				grouping_1_down	atac	TRUE	6.04775	6.503457325000176
MA1464.1	793	2614	2.6059	2.614	0.9969	0.549799	Arnt2	0.949447	grouping_1_down	down	-1.67911	1.285815433177993e-81	5.413955119103014	-1.46974	1.530211822736907e-64	4.874663079863775	grouping_1_down	rna	TRUE	3.94422	5.413955119103014
MA1100.2	3934	10569	12.9276	10.569	1.22316	2.21887792634903e-56	Ascl1	3.65897320795988e-55	grouping_1_down	down			5.58614				grouping_1_down	atac	TRUE	3.33133	5.58614
MA0604.1	335	975	1.10085	0.975	1.12908	0.00440856	Atf1	0.0133468	grouping_1_down	down			5.333729338412637				grouping_1_down	atac	TRUE	5.54305	5.333729338412637
MA1632.1	2249	6684	7.39049	6.684	1.1057	2.40817281514694e-09	Atf2	1.29825213944781e-08	grouping_1_down	down			7.190953737239652				grouping_1_down	atac	TRUE	6.9284	7.190953737239652
MA1988.1	5225	14073	17.17	14.073	1.22007	2.04973660911567e-75	Atf3	4.92522425218937e-74	grouping_1_down	down			2.028524218386987				grouping_1_down	atac	TRUE	4.33768	2.028524218386987
MA1466.1	721	2011	2.36929	2.011	1.17817	8.07894725918604e-08	Atf6	3.9967027323385e-07	grouping_1_down	down			6.517982044058464				grouping_1_down	atac	TRUE	6.11525	6.517982044058464
MA0834.1	882	2519	2.89836	2.519	1.1506	3.16560765834617e-07	Atf7	1.50411075744019e-06	grouping_1_down	down			4.377546061139981				grouping_1_down	atac	TRUE	4.63877	4.377546061139981
MA1633.2	4160	10740	13.6703	10.74	1.27284	3.32347490496035e-84	Bach1	1.16460099794652e-82	grouping_1_down	down			4.374437472981852				grouping_1_down	atac	TRUE	4.59043	4.374437472981852
MA1101.2	3043	7634	9.99967	7.634	1.30989	2.14998258240178e-74	Bach2	5.02259819944416e-73	grouping_1_down	down			4.982873684868405				grouping_1_down	atac	TRUE	7.14294	4.982873684868405
MA1472.2	3241	8516	10.6503	8.516	1.25063	8.90313252801736e-56	Bhlha15	1.38658045482641e-54	grouping_1_down	down	-2.63211	8.638447761452951e-94	2.134849231466995	-1.77022	3.513540872368123e-49	1.499321533384869	grouping_1_down	multimodal	TRUE	0.364629	2.134849231466995
MA0819.2	982	2934	3.22697	2.934	1.09985	0.000170325	Clock	0.000609547	grouping_1_down	down			6.974779009193409				grouping_1_down	atac	TRUE	6.70682	6.974779009193409
MA0018.4	2452	6943	8.05757	6.943	1.16053	7.59583385267669e-20	Creb1	5.703657384018842e-19	grouping_1_down	down			6.680529086049788				grouping_1_down	atac	TRUE	6.72585	6.680529086049788
MA0638.1	619	1824	2.03411	1.824	1.11519	0.000620539	Creb3	0.00205462	grouping_1_down	down			4.559508175748261				grouping_1_down	atac	TRUE	4.1168	4.559508175748261
MA0839.1	865	2649	2.8425	2.649	1.07304	0.0064697	Creb3l1	0.0188924	grouping_1_down	down			3.229077629704792				grouping_1_down	atac	TRUE	3.42524	3.229077629704792
MA0840.1	962	2827	3.16125	2.827	1.11823	1.60764163215026e-05	Creb5	6.72650056038989e-05	grouping_1_down	down			1.564404454285148				grouping_1_down	atac	TRUE	5.66021	1.564404454285148
MA0609.2	1097	3085	3.60488	3.085	1.16852	3.11874531535222e-10	Crem	1.74857654014081e-09	grouping_1_down	down			6.888384665247276				grouping_1_down	atac	TRUE	6.38588	6.888384665247276
MA0639.1	645	1860	2.11955	1.86	1.13954	3.93063741457936e-05	Dbp	0.000158166	grouping_1_down	down			4.447859064747035				grouping_1_down	atac	TRUE	5.77342	4.447859064747035
MA0162.4	4166	13333	13.69	13.333	1.02677	0.0145288	Egr1	0.0403259	grouping_1_down	down			5.80519				grouping_1_down	atac	TRUE	6.83959	5.80519
MA0112.3	1861	5401	6.11547	5.401	1.13229	3.36980528228158e-11	Esr1	1.95448706372332e-10	grouping_1_down	down			7.881021898654066				grouping_1_down	atac	TRUE	6.20882	7.881021898654066
MA0592.3	3387	8847	11.1301	8.847	1.25806	2.14128180459676e-61	Esrra	3.83152765460824e-60	grouping_1_down	down			3.42985				grouping_1_down	atac	TRUE	4.23736	3.42985
MA0643.1	2873	7620	9.44103	7.62	1.23898	2.228392832996e-45	Esrrg	2.88319749623021e-44	grouping_1_down	down			7.726055361352164				grouping_1_down	atac	TRUE	6.4507	7.726055361352164
MA0476.1	4626	11816	15.2016	11.816	1.28653	7.884837584143909e-103	Fos	5.52595700688752e-101	grouping_1_down	down			6.190846408708548				grouping_1_down	atac	TRUE	7.07597	6.190846408708548
MA0477.2	4258	10814	13.9923	10.814	1.29391	7.2227663162698e-98	Fosl1	4.67257420921762e-96	grouping_1_down	down			1.882642311781973				grouping_1_down	atac	TRUE	4.00481	1.882642311781973
MA0478.1	4569	11558	15.0143	11.558	1.29904	6.21359248299306e-109	Fosl2	5.80625697577463e-107	grouping_1_down	down			4.441129666301349				grouping_1_down	atac	TRUE	4.39041	4.441129666301349
MA0614.1	2302	6563	7.56465	6.563	1.15262	3.55482991664335e-17	Foxj2	2.41097738701376e-16	grouping_1_down	down			4.188331265020445				grouping_1_down	atac	TRUE	4.465	4.188331265020445
MA0851.1	3620	10918	11.8958	10.918	1.08956	3.96982352083142e-11	Foxj3	2.28672711028714e-10	grouping_1_down	down			6.268540368475354				grouping_1_down	atac	TRUE	6.03133	6.268540368475354
MA0852.2	2321	6685	7.62709	6.685	1.14093	3.39912947632229e-15	Foxk1	2.19897529968234e-14	grouping_1_down	down			4.715519070530249				grouping_1_down	atac	TRUE	5.10164	4.715519070530249
MA1103.2	2434	6825	7.99842	6.825	1.17193	4.43164845237837e-22	Foxk2	3.65393759651982e-21	grouping_1_down	down			5.674483737819345				grouping_1_down	atac	TRUE	5.13461	5.674483737819345
MA1607.1	2988	8979	9.81893	8.979	1.09354	5.70190337331636e-10	Foxl2	3.15480311642043e-09	grouping_1_down	down			2.99162				grouping_1_down	atac	TRUE	1.59966	2.99162
MA1489.1	1499	4518	4.9259	4.518	1.09028	2.43624704343404e-05	Foxn3	0.000100435	grouping_1_down	down			8.19732				grouping_1_down	atac	TRUE	8.97322	8.19732
MA0480.2	2328	6518	7.65009	6.518	1.17369	1.70509542800761e-21	Foxo1	1.39221869413049e-20	grouping_1_down	down			6.395909291220479				grouping_1_down	atac	TRUE	6.31572	6.395909291220479
MA0157.3	2436	6900	8.00499	6.9	1.16014	1.21874277517689e-19	Foxo3	8.99090064845407e-19	grouping_1_down	down			5.914460624612533				grouping_1_down	atac	TRUE	6.30862	5.914460624612533
MA0848.1	2525	7039	8.29746	7.039	1.17878	1.93734379734856e-24	Foxo4	1.6625572791532e-23	grouping_1_down	down			1.86572				grouping_1_down	atac	TRUE	2.05651	1.86572
MA0849.1	2525	7039	8.29746	7.039	1.17878	1.93734379734856e-24	Foxo6	1.6625572791532e-23	grouping_1_down	down			2.96636				grouping_1_down	atac	TRUE	2.61318	2.96636
MA0481.3	2634	7600	8.65565	7.6	1.1389	9.45300298786674e-17	Foxp1	6.35998041023674e-16	grouping_1_down	down			8.169659026519716				grouping_1_down	atac	TRUE	8.18125	8.169659026519716
MA0593.1	3139	9356	10.3151	9.356	1.10252	4.48071095118096e-12	Foxp2	2.63515937758265e-11	grouping_1_down	down			6.088995275906584				grouping_1_down	atac	TRUE	7.62937	6.088995275906584
MA0036.3	1666	4668	5.47468	4.668	1.17281	1.7344849486845e-15	Gata2	1.13961081394036e-14	grouping_1_down	down			3.439603600789844				grouping_1_down	atac	TRUE	1.549	3.439603600789844
MA1493.1	1120	3389	3.68046	3.389	1.086	0.000438227	Hes6	0.00148608	grouping_1_down	down			5.171962082367886				grouping_1_down	atac	TRUE	4.97422	5.171962082367886
MA0155.1	2559	8605	8.40919	8.605	0.977244	0.929781	Insm1	1	grouping_1_down	down	-1.37945	9.645313692483834e-50	4.566742994722078	-1.6044	6.525271815446928e-71	3.260940944185713	grouping_1_down	rna	TRUE	2.96234	4.566742994722078
MA0655.1	2913	7267	9.57248	7.267	1.31725	7.298211296261631e-74	Jdp2	1.6152093947779e-72	grouping_1_down	down			2.009706737265448				grouping_1_down	atac	TRUE	3.59324	2.009706737265448
MA0489.2	4780	12521	15.7077	12.521	1.25451	2.32059361910309e-87	Jun	9.75809616832849e-86	grouping_1_down	down			5.335611173831364				grouping_1_down	atac	TRUE	7.21999	5.335611173831364
MA1140.2	837	2487	2.75048	2.487	1.10594	0.000243811	Junb	0.000854356	grouping_1_down	down			6.8405				grouping_1_down	atac	TRUE	7.58284	6.8405
MA0492.1	1972	5849	6.48023	5.849	1.10792	1.32510133672149e-08	Jund	6.75400135868346e-08	grouping_1_down	down			6.843688451067478				grouping_1_down	atac	TRUE	7.97037	6.843688451067478
MA0117.2	1977	6000	6.49666	6	1.08278	7.41895523669045e-06	Mafb	3.24965695523785e-05	grouping_1_down	down			1.54131				grouping_1_down	atac	TRUE	4.92869	1.54131
MA0659.3	4064	11468	13.3548	11.468	1.16453	1.14165844831058e-34	Mafg	1.17089604271854e-33	grouping_1_down	down			5.499219516155962				grouping_1_down	atac	TRUE	5.71231	5.499219516155962
MA0496.3	4453	12544	14.6331	12.544	1.16654	4.49429727894962e-39	Mafk	4.97329475210083e-38	grouping_1_down	down			1.67875				grouping_1_down	atac	TRUE	3.14468	1.67875
MA0052.4	4303	12631	14.1402	12.631	1.11948	2.52954029473818e-21	Mef2a	2.04552248834116e-20	grouping_1_down	down			7.252587406825576				grouping_1_down	atac	TRUE	7.18926	7.252587406825576
MA0660.1	2201	5745	7.23276	5.745	1.25897	1.68157923954147e-39	Mef2b	1.88561085393917e-38	grouping_1_down	down			2.324125639300673				grouping_1_down	atac	TRUE	3.51455	2.324125639300673
MA0497.1	4194	12592	13.782	12.592	1.0945	5.06802299065695e-14	Mef2c	3.20466716928007e-13	grouping_1_down	down			4.20004				grouping_1_down	atac	TRUE	6.01176	4.20004
MA0773.1	2797	7495	9.19129	7.495	1.22632	2.813163907899519e-40	Mef2d	3.28593173131041e-39	grouping_1_down	down			5.965272924504849				grouping_1_down	atac	TRUE	5.72058	5.965272924504849
MA0774.1	1867	5719	6.13519	5.719	1.07277	0.000102539	Meis2	0.000381571	grouping_1_down	down			4.412519208123921				grouping_1_down	atac	TRUE	7.37605	4.412519208123921
MA0775.1	1909	5683	6.27321	5.683	1.10386	6.70865197257798e-08	Meis3	3.33844752008171e-07	grouping_1_down	down			4.20766				grouping_1_down	atac	TRUE	4.30522	4.20766
MA0801.1	1966	5913	6.46052	5.913	1.0926	7.7437515515721e-07	Mga	3.53939948634355e-06	grouping_1_down	down			7.258327728383638				grouping_1_down	atac	TRUE	7.10406	7.258327728383638
MA0620.3	1078	3242	3.54244	3.242	1.09267	0.000230185	Mitf	0.000813386	grouping_1_down	down	-0.756239	1.067430494947311e-29	6.029022732762889	-1.13436	1.38032745271032e-73	5.824010916868394	grouping_1_down	multimodal	TRUE	4.89466	6.029022732762889
MA0622.1	908	2760	2.9838	2.76	1.08109	0.00240969	Mlxip	0.00747803	grouping_1_down	down			5.587570616974106				grouping_1_down	atac	TRUE	5.40412	5.587570616974106
MA0863.1	1295	3891	4.25553	3.891	1.09369	4.89649274486293e-05	Mtf1	0.000193331	grouping_1_down	down			4.967602907106872				grouping_1_down	atac	TRUE	4.75519	4.967602907106872
MA1108.2	2535	8005	8.33032	8.005	1.04064	0.0064315	Mxi1	0.0188463	grouping_1_down	down			5.810521252429275				grouping_1_down	atac	TRUE	6.00435	5.810521252429275
MA0100.3	1699	5215	5.58312	5.215	1.07059	0.000303258	Myb	0.00105826	grouping_1_down	down			2.077076310645569				grouping_1_down	atac	TRUE	2.22721	2.077076310645569
MA0056.2	2150	6855	7.06516	6.855	1.03066	0.0424501	Mzf1	0.106888	grouping_1_down	down	-1.09732	3.923150949431958e-36	3.576239141129617	-1.01366	2.610257986336178e-31	2.72368	grouping_1_down	rna	TRUE	2.56258	3.576239141129617
MA1109.1	4920	13186	16.1677	13.186	1.22613	8.38926468372483e-74	Neurod1	1.80906964077246e-72	grouping_1_down	down			2.4525				grouping_1_down	atac	TRUE	1.05812	2.4525
MA0625.2	2610	8016	8.57678	8.016	1.06996	9.20640112535023e-06	Nfatc3	3.97055556226643e-05	grouping_1_down	down			6.260321963455637				grouping_1_down	atac	TRUE	5.86948	6.260321963455637
MA0150.2	3472	9532	11.4094	9.532	1.19696	6.93725208122533e-40	Nfe2l2	7.992094520973291e-39	grouping_1_down	down			5.778852609288921				grouping_1_down	atac	TRUE	6.69455	5.778852609288921
MA0626.1	1063	3228	3.49315	3.228	1.08214	0.000972508	Npas2	0.00312168	grouping_1_down	down			3.591905193455277				grouping_1_down	atac	TRUE	5.61552	3.591905193455277
MA1995.1	423	1128	1.39003	1.128	1.2323	2.04720974529344e-07	Npas4	9.95204275024154e-07	grouping_1_down	down	-2.40729	3.367894120645235e-57	3.708344527353223	-2.60409	9.838278219307675e-70	3.174488874039726	grouping_1_down	multimodal	TRUE	1.10426	3.708344527353223
MA1531.1	1826	5755	6.00046	5.755	1.04265	0.0145068	Nr1d1	0.0403259	grouping_1_down	down			4.134175822771584				grouping_1_down	atac	TRUE	5.58519	4.134175822771584
MA1532.2	1772	5587	5.82301	5.587	1.04224	0.016659	Nr1d2	0.0454877	grouping_1_down	down			5.992033686710321				grouping_1_down	atac	TRUE	6.36978	5.992033686710321
MA1996.1	3736	9557	12.277	9.557	1.2846	2.155044085683569e-80	Nr1h2	6.71256324466625e-79	grouping_1_down	down			3.984758740020343				grouping_1_down	atac	TRUE	5.00917	3.984758740020343
MA1535.1	1722	5337	5.6587	5.337	1.06028	0.00151522	Nr2c1	0.00473717	grouping_1_down	down			4.758390541825832				grouping_1_down	atac	TRUE	5.24608	4.758390541825832
MA0504.1	3557	11183	11.6887	11.183	1.04522	0.000427457	Nr2c2	0.00145543	grouping_1_down	down			6.825885223213493				grouping_1_down	atac	TRUE	6.82676	6.825885223213493
MA1111.1	3625	9047	11.9122	9.047	1.3167	5.615074678578171e-93	Nr2f2	2.95142362792765e-91	grouping_1_down	down			4.582193870165749				grouping_1_down	atac	TRUE	6.62849	4.582193870165749
MA1539.1	1151	3382	3.78233	3.382	1.11837	2.44785890399574e-06	Nr2f6	1.08923245410604e-05	grouping_1_down	down			3.891971890077023				grouping_1_down	atac	TRUE	4.71705	3.891971890077023
MA1112.2	4078	10496	13.4008	10.496	1.27675	2.20103234503926e-84	Nr4a1	8.41394637353645e-83	grouping_1_down	down			5.312054970691872				grouping_1_down	atac	TRUE	5.8208	5.312054970691872
MA0160.2	3575	8847	11.7479	8.847	1.3279	5.16319906245949e-97	Nr4a2	3.10160743680602e-95	grouping_1_down	down			6.129150337838109				grouping_1_down	atac	TRUE	5.18579	6.129150337838109
MA1540.2	4184	12283	13.7491	12.283	1.11936	1.13169313798079e-20	Nr5a1	8.978810651338121e-20	grouping_1_down	down			1.89196				grouping_1_down	atac	TRUE	0.368962	1.89196
MA1541.1	2507	7506	8.23831	7.506	1.09756	4.32350549943787e-09	Nr6a1	2.30130893989066e-08	grouping_1_down	down			7.822427883870373				grouping_1_down	atac	TRUE	7.50314	7.822427883870373
MA0756.2	332	927	1.09099	0.927	1.17691	0.000236576	Onecut2	0.000832469	grouping_1_down	down	-0.920315	9.523376692339233e-14	2.656455013572815	-1.6335	5.220931676357349e-50	1.857721055158794	grouping_1_down	multimodal	TRUE	1.02296	2.656455013572815
MA1114.1	3557	10318	11.6887	10.318	1.13285	5.881072760638e-21	Pbx3	4.7104592301872e-20	grouping_1_down	down	-2.46585	3.872867930367676e-202	7.44606	-1.80481	1.029404015043884e-132	6.739767543045936	grouping_1_down	multimodal	TRUE	5.64125	7.44606
MA1547.2	2080	6409	6.83514	6.409	1.06649	0.000155226	Pitx2	0.000557884	grouping_1_down	down			6.692689526555622				grouping_1_down	atac	TRUE	7.59752	6.692689526555622
MA0782.2	3078	9015	10.1147	9.015	1.12198	9.83598590706523e-16	Pknox1	6.51343633688335e-15	grouping_1_down	down			3.70929				grouping_1_down	atac	TRUE	4.03378	3.70929
MA0783.1	3032	8247	9.96352	8.247	1.20814	5.14609386610214e-38	Pknox2	5.47831005239481e-37	grouping_1_down	down			5.944491195441532				grouping_1_down	atac	TRUE	5.63024	5.944491195441532
MA0163.1	3306	10803	10.8639	10.803	1.00564	0.344452	Plag1	0.642749	grouping_1_down	down	-1.50502	2.200692661701595e-91	5.485798688045636	-1.44433	2.664484217975323e-86	4.47502	grouping_1_down	rna	TRUE	4.04147	5.485798688045636
MA1615.1	3555	11606	11.6822	11.606	1.00656	0.312975	Plagl1	0.594162	grouping_1_down	down	-1.7777	1.879762323618523e-77	7.508058625566576	-1.86537	6.305814062451394e-92	7.041900329534158	grouping_1_down	rna	TRUE	5.64269	7.508058625566576
MA0793.1	1683	5199	5.53054	5.199	1.06377	0.000991188	Pou6f2	0.00316954	grouping_1_down	down			2.388048741304535				grouping_1_down	atac	TRUE	1.69529	2.388048741304535
MA1550.1	2234	6907	7.3412	6.907	1.06286	0.000192231	Ppard	0.000682136	grouping_1_down	down			5.012717744682422				grouping_1_down	atac	TRUE	4.61688	5.012717744682422
MA0066.1	1904	5874	6.25678	5.874	1.06516	0.000371617	Pparg	0.00128613	grouping_1_down	down			1.623063381040257				grouping_1_down	atac	TRUE	0.352577	1.623063381040257
MA1999.1	3810	11950	12.5201	11.95	1.04771	0.000129744	Prdm5	0.000474413	grouping_1_down	down			5.821064358873536				grouping_1_down	atac	TRUE	6.52027	5.821064358873536
MA0794.1	569	2091	1.8698	2.091	0.894215	0.999496	Prox1	1	grouping_1_down	down	-3.37379	5.880072445500784e-220	6.249614448437498	-2.74335	7.65969772706731e-160	5.560131981813695	grouping_1_down	rna	TRUE	3.50626	6.249614448437498
MA1553.1	954	2831	3.13496	2.831	1.10737	7.84269743702223e-05	Rarg	0.000295772	grouping_1_down	down			3.477989115010465				grouping_1_down	atac	TRUE	4.67404	3.477989115010465
MA0509.3	2242	5325	7.36749	5.325	1.38357	1.04578187136468e-76	Rfx1	2.83710501231514e-75	grouping_1_down	down			3.160020704589585				grouping_1_down	atac	TRUE	3.00391	3.160020704589585
MA0600.2	2281	5358	7.49565	5.358	1.39896	3.31157895011601e-83	Rfx2	1.07116842194137e-81	grouping_1_down	down			5.242328009727263				grouping_1_down	atac	TRUE	5.65046	5.242328009727263
MA0798.3	2333	5490	7.66652	5.49	1.39645	2.62437220148367e-84	Rfx3	9.59607400629463e-83	grouping_1_down	down			8.42768				grouping_1_down	atac	TRUE	7.8566	8.42768
MA0799.2	1136	3340	3.73304	3.34	1.11768	3.19519577530883e-06	Rfx4	1.41429455107091e-05	grouping_1_down	down			3.274029218209523				grouping_1_down	atac	TRUE	8.39153	3.274029218209523
MA0510.2	2431	5857	7.98856	5.857	1.36393	1.37052690910222e-76	Rfx5	3.60191603298428e-75	grouping_1_down	down			3.681154474547687				grouping_1_down	atac	TRUE	3.41962	3.681154474547687
MA1554.1	1037	2738	3.40771	2.738	1.2446	2.2290837412796e-17	Rfx7	1.56221618868012e-16	grouping_1_down	down			7.056657286173105				grouping_1_down	atac	TRUE	6.84511	7.056657286173105
MA0071.1	2963	7443	9.73678	7.443	1.30818	1.13027112591449e-71	Rora	2.37639504223522e-70	grouping_1_down	down			10.09927104970988				grouping_1_down	atac	TRUE	10.1384	10.09927104970988
MA1150.1	2158	5575	7.09145	5.575	1.27201	5.261848832680389e-42	Rorb	6.321735526120298e-41	grouping_1_down	down	-3.50827	1.21316238666229e-255	8.523260396775198	-2.94726	2.225114157087306e-197	7.227956011914481	grouping_1_down	multimodal	TRUE	5.576	8.523260396775198
MA1151.1	2127	5268	6.98958	5.268	1.3268	5.37461527616772e-56	Rorc	8.52839895708879e-55	grouping_1_down	down			4.535943058706684				grouping_1_down	atac	TRUE	5.01471	4.535943058706684
MA0512.2	2270	6985	7.4595	6.985	1.06793	5.68065099229918e-05	Rxra	0.000221177	grouping_1_down	down			2.685662766050233				grouping_1_down	atac	TRUE	3.31931	2.685662766050233
MA0855.1	2244	6902	7.37406	6.902	1.06839	5.65210319590913e-05	Rxrb	0.000221089	grouping_1_down	down			4.122453944939122				grouping_1_down	atac	TRUE	4.37219	4.122453944939122
MA0856.1	2189	6724	7.19332	6.724	1.0698	5.12550160923863e-05	Rxrg	0.000201427	grouping_1_down	down			3.908365505479606				grouping_1_down	atac	TRUE	2.22453	3.908365505479606
MA0743.2	1903	5955	6.25349	5.955	1.05012	0.00447491	Scrt1	0.0134889	grouping_1_down	down	-3.0226	1.066824443330708e-136	3.503830426342835	-2.72402	4.697209940108682e-111	2.573687193647711	grouping_1_down	multimodal	TRUE	0.779812	3.503830426342835
MA0595.1	1878	5501	6.17134	5.501	1.12186	6.21617208497723e-10	Srebf1	3.41686321795154e-09	grouping_1_down	down			3.718293175658309				grouping_1_down	atac	TRUE	4.39201	3.718293175658309
MA0596.1	2026	5856	6.65768	5.856	1.1369	8.99692766728168e-13	Srebf2	5.482910266799919e-12	grouping_1_down	down			5.499897214758438				grouping_1_down	atac	TRUE	6.39649	5.499897214758438
MA0108.2	1287	3764	4.22924	3.764	1.1236	2.27844519139958e-07	Tbp	1.10124850917647e-06	grouping_1_down	down			4.244895605089775				grouping_1_down	atac	TRUE	4.07	4.244895605089775
MA0803.1	1966	5913	6.46052	5.913	1.0926	7.7437515515721e-07	Tbx15	3.53939948634355e-06	grouping_1_down	down			1.564552262842905				grouping_1_down	atac	TRUE	1.2108	1.564552262842905
MA0804.1	969	2839	3.18425	2.839	1.12161	9.13093425181683e-06	Tbx19	3.958307064834e-05	grouping_1_down	down			2.855387900677008				grouping_1_down	atac	TRUE	0.984407	2.855387900677008
MA1566.2	1856	5534	6.09904	5.534	1.1021	1.59579856452787e-07	Tbx3	7.80271274865082e-07	grouping_1_down	down			1.551044919221811				grouping_1_down	atac	TRUE	2.10284	1.551044919221811
MA0521.2	3217	8490	10.5715	8.49	1.24517	2.51688184679079e-53	Tcf12	3.649478677846641e-52	grouping_1_down	down			8.806087252040522				grouping_1_down	atac	TRUE	8.70031	8.806087252040522
MA0522.3	4739	12765	15.5729	12.765	1.21997	1.66830022212408e-67	Tcf3	3.26288485303803e-66	grouping_1_down	down			4.976617205562845				grouping_1_down	atac	TRUE	5.37274	4.976617205562845
MA0830.2	4682	12954	15.3856	12.954	1.18771	9.83605508449149e-51	Tcf4	1.35608562722251e-49	grouping_1_down	down			8.809310466710428				grouping_1_down	atac	TRUE	9.55987	8.809310466710428
MA0843.1	700	2047	2.30029	2.047	1.12374	0.000116279	Tef	0.000427032	grouping_1_down	down			5.494581670458271				grouping_1_down	atac	TRUE	6.49641	5.494581670458271
MA0691.1	2549	6836	8.37633	6.836	1.22533	2.37343125421228e-36	Tfap4	2.49506960599066e-35	grouping_1_down	down			1.639164876088416				grouping_1_down	atac	TRUE	2.1918	1.639164876088416
MA0692.1	1265	3845	4.15695	3.845	1.08113	0.000398327	Tfeb	0.00136505	grouping_1_down	down			3.52381				grouping_1_down	atac	TRUE	4.71309	3.52381
MA0796.1	2351	6417	7.72567	6.417	1.20394	2.34988420085993e-28	Tgif1	2.19583623658134e-27	grouping_1_down	down			1.677359196695231				grouping_1_down	atac	TRUE	5.22376	1.677359196695231
MA0597.2	4863	15512	15.9804	15.512	1.0302	0.00355772	Thap1	0.0108771	grouping_1_down	down			2.950277952633094				grouping_1_down	atac	TRUE	2.79146	2.950277952633094
MA1969.1	4031	11810	13.2464	11.81	1.12162	1.57258997148405e-20	Thra	1.22458163520193e-19	grouping_1_down	down			6.059608043293909				grouping_1_down	atac	TRUE	6.90478	6.059608043293909
MA1574.1	2161	6704	7.10131	6.704	1.05926	0.000493827	Thrb	0.00166123	grouping_1_down	down			6.977838622381746				grouping_1_down	atac	TRUE	7.55427	6.977838622381746
MA1970.1	1817	5361	5.97088	5.361	1.11376	1.0936238657958e-08	Trps1	5.6081565313065e-08	grouping_1_down	down			7.88195				grouping_1_down	atac	TRUE	8.28829	7.88195
MA0093.3	2281	6715	7.49565	6.715	1.11625	5.592561908926579e-11	Usf1	3.19955412612738e-10	grouping_1_down	down			3.730313762099428				grouping_1_down	atac	TRUE	4.00287	3.730313762099428
MA1578.1	2928	9317	9.62177	9.317	1.03271	0.0147605	Vezf1	0.0408342	grouping_1_down	down			6.579739246123059				grouping_1_down	atac	TRUE	7.1223	6.579739246123059
MA0844.1	587	1575	1.92895	1.575	1.22473	3.03950457319013e-09	Xbp1	1.62816773633943e-08	grouping_1_down	down			6.40772				grouping_1_down	atac	TRUE	6.31073	6.40772
MA0698.1	3962	11611	13.0196	11.611	1.12132	4.4125847982453e-20	Zbtb18	3.34322866245432e-19	grouping_1_down	down			2.265871338752036				grouping_1_down	atac	TRUE	3.3513	2.265871338752036
MA0695.1	977	3022	3.21054	3.022	1.06239	0.0115012	Zbtb7c	0.0325674	grouping_1_down	down			4.684392124303015				grouping_1_down	atac	TRUE	4.05418	4.684392124303015
MA0103.3	4405	12713	14.4754	12.713	1.13863	3.58087421165394e-28	Zeb1	3.30935737582523e-27	grouping_1_down	down	-2.8604	5.280756836714047e-278	8.275331865071779	-2.55591	3.174175568437287e-235	7.987608081964994	grouping_1_down	multimodal	TRUE	5.71942	8.275331865071779
MA2002.1	3088	9834	10.1475	9.834	1.03188	0.0144002	Zfp335	0.0402343	grouping_1_down	down			2.741881317521637				grouping_1_down	atac	TRUE	2.54503	2.741881317521637
							Aff2		grouping_2_up	up	0.9740986854633392	5.167319472906806e-40	7.69643	3.146446967334939	1.104511017876112e-145	4.598062961833974	grouping_2_up	rna	FALSE	7.69643	4.549982476990341
							Aff3		grouping_2_up	up	3.160611462723106	5.156270953956169e-224	8.21353	1.651750043917551	7.308338315955972e-107	6.573785489415644	grouping_2_up	rna	FALSE	8.21353	6.561783124942626
MA0007.3	1076	5269	7.82375	5.269	1.48486	8.81150602585787e-43	Ar	1.3473593759539e-41	grouping_2_up	up			8.42077				grouping_2_up	atac	TRUE	8.42077	6.895090579420077
MA1100.2	1928	10791	14.0188	10.791	1.29912	2.9828878762024e-37	Ascl1	4.04614307078422e-36	grouping_2_up	up			6.52934				grouping_2_up	atac	TRUE	6.52934	5.053142363102915
MA1988.1	4116	13730	29.928	13.73	2.17975	0	Atf3	0	grouping_2_up	up			1.89171				grouping_2_up	atac	TRUE	1.89171	2.436185416621402
MA1633.2	3249	10297	23.6239	10.297	2.29425	0	Bach1	0	grouping_2_up	up			4.36455				grouping_2_up	atac	TRUE	4.36455	4.412084491908562
MA1101.2	2430	7356	17.6689	7.356	2.40197	0	Bach2	0	grouping_2_up	up			5.51888				grouping_2_up	atac	TRUE	5.51888	5.253550860648859
MA0112.3	1120	5414	8.14368	5.414	1.50419	3.19464200330905e-47	Esr1	5.2680273034959e-46	grouping_2_up	up			9.52586				grouping_2_up	atac	TRUE	9.52586	7.32818
MA0592.3	3150	8403	22.9041	8.403	2.7257	0	Esrra	0	grouping_2_up	up			3.37263				grouping_2_up	atac	TRUE	3.37263	3.573971382270088
MA0643.1	2725	7148	19.8139	7.148	2.77194	0	Esrrg	0	grouping_2_up	up			6.70908				grouping_2_up	atac	TRUE	6.70908	7.682991265077509
MA0476.1	3585	11469	26.067	11.469	2.27283	0	Fos	0	grouping_2_up	up			5.61856				grouping_2_up	atac	TRUE	5.61856	6.43375
MA0477.2	3347	10419	24.3365	10.419	2.33578	0	Fosl1	0	grouping_2_up	up			1.75446				grouping_2_up	atac	TRUE	1.75446	2.257700558803913
MA0478.1	3662	11334	26.6269	11.334	2.3493	0	Fosl2	0	grouping_2_up	up			3.64612				grouping_2_up	atac	TRUE	3.64612	4.56518
MA0852.2	1030	6795	7.48928	6.795	1.10217	0.000306895	Foxk1	0.00167597	grouping_2_up	up			4.97913				grouping_2_up	atac	TRUE	4.97913	4.735936321722463
MA1103.2	1041	6941	7.56926	6.941	1.09051	0.00106176	Foxk2	0.00531511	grouping_2_up	up			5.75704				grouping_2_up	atac	TRUE	5.75704	5.57075
MA1607.1	1328	8774	9.65608	8.774	1.10053	5.29946438305942e-05	Foxl2	0.000305264	grouping_2_up	up	5.231081333105998	3.281863539578256e-283	6.32733	4.123655424104604	2.333595455757417e-234	2.130226042909446	grouping_2_up	multimodal	TRUE	6.32733	2.203675231879865
MA0480.2	1011	6693	7.35112	6.693	1.09833	0.000536471	Foxo1	0.00287371	grouping_2_up	up			6.37294				grouping_2_up	atac	TRUE	6.37294	6.386373668350278
MA0157.3	1046	7017	7.60561	7.017	1.08388	0.00208179	Foxo3	0.00972659	grouping_2_up	up			5.7523				grouping_2_up	atac	TRUE	5.7523	6.007180880143143
MA0848.1	1078	7235	7.83829	7.235	1.08338	0.00188773	Foxo4	0.00893195	grouping_2_up	up			1.84171				grouping_2_up	atac	TRUE	1.84171	1.901522242371905
MA0849.1	1078	7235	7.83829	7.235	1.08338	0.00188773	Foxo6	0.00893195	grouping_2_up	up	0.7102718705594553	3.703095605405552e-15	3.74662	0.9691704388977608	2.505079157307091e-25	2.687984435758055	grouping_2_up	multimodal	TRUE	3.74662	2.777451872883974
MA0481.3	1133	7670	8.2382	7.67	1.07408	0.00393087	Foxp1	0.0178695	grouping_2_up	up			7.85085				grouping_2_up	atac	TRUE	7.85085	8.22473
MA0593.1	1346	9298	9.78696	9.298	1.05259	0.0178699	Foxp2	0.0699002	grouping_2_up	up	1.491469086788643	2.488516128633024e-116	9.22876	3.406330513475601	2.269062442106416e-214	5.913725141755547	grouping_2_up	rna	TRUE	9.22876	5.822430307557248
MA0036.3	799	4682	5.80964	4.682	1.24085	3.31105438402826e-11	Gata2	2.44262871663839e-10	grouping_2_up	up			6.35579				grouping_2_up	atac	TRUE	6.35579	2.638472072950557
MA0735.1	242	2178	1.75962	2.178	0.807905	0.999911	Glis1	1	grouping_2_up	up	2.249949145144173	6.997702263554606e-59	3.37375	3.131202086920382	1.114633315551163e-102	0.8556452505247385	grouping_2_up	rna	TRUE	3.37375	0.2425506756026988
MA1493.1	523	3527	3.80281	3.527	1.0782	0.0321609	Hes6	0.117597	grouping_2_up	up	1.510743263861591	6.138646867738931e-90	6.80326	1.936140474196039	1.023594801118165e-132	4.161828893032819	grouping_2_up	rna	TRUE	6.80326	4.867121991211368
MA0652.1	650	5366	4.72624	5.366	0.880776	0.999875	Irf8	1	grouping_2_up	up	1.099036815453208	6.782869489662118e-15	2.71152	1.641324434560857	5.917763453210633e-31	2.114697192108554	grouping_2_up	rna	TRUE	2.71152	1.070196664445856
MA0655.1	2268	6940	16.4909	6.94	2.37622	0	Jdp2	0	grouping_2_up	up			3.06662				grouping_2_up	atac	TRUE	3.06662	2.097477358105225
MA0489.2	3849	12217	27.9866	12.217	2.29079	0	Jun	0	grouping_2_up	up			5.11246				grouping_2_up	atac	TRUE	5.11246	5.686867107210932
MA0704.1	434	4037	3.15568	4.037	0.781688	1	Lhx4	1	grouping_2_up	up	4.068184641445416	3.543610154588384e-202	3.37154	3.704165364336861	3.029579680638263e-176	-0.0718629	grouping_2_up	rna	TRUE	3.37154	-0.332627
MA0659.3	2400	11671	17.4507	11.671	1.49522	8.68897749505168e-104	Mafg	1.82685751833462e-102	grouping_2_up	up			5.23338				grouping_2_up	atac	TRUE	5.23338	5.579040816606649
MA0496.3	2827	12654	20.5555	12.654	1.62443	6.9856514656743e-176	Mafk	1.72792143606826e-174	grouping_2_up	up			1.63579				grouping_2_up	atac	TRUE	1.63579	1.930231924794342
MA0029.1	866	5825	6.29681	5.825	1.081	0.00616553	Mecom	0.0268664	grouping_2_up	up			7.2259				grouping_2_up	atac	TRUE	7.2259	6.055430927995434
MA0774.1	869	5878	6.31862	5.878	1.07496	0.00995742	Meis2	0.0418709	grouping_2_up	up			4.16305				grouping_2_up	atac	TRUE	4.16305	4.948020219790263
MA0620.3	507	3277	3.68647	3.277	1.12495	0.00226669	Mitf	0.010532	grouping_2_up	up			6.24066				grouping_2_up	atac	TRUE	6.24066	5.804690361111764
MA1523.1	892	6032	6.48586	6.032	1.07524	0.00890837	Msantd3	0.0380301	grouping_2_up	up			3.89205				grouping_2_up	atac	TRUE	3.89205	3.721583066580423
MA1109.1	2479	13596	18.0252	13.596	1.32577	2.823126610328e-56	Neurod1	5.0515946367784e-55	grouping_2_up	up			5.27962				grouping_2_up	atac	TRUE	5.27962	1.748917559277658
MA0150.2	2077	9664	15.1022	9.664	1.56272	8.396425798219789e-107	Nfe2l2	1.81061387084688e-105	grouping_2_up	up			5.63466				grouping_2_up	atac	TRUE	5.63466	5.955500277163587
MA1529.1	1587	8618	11.5393	8.618	1.33898	6.21490561185896e-37	Nhlh2	8.29640574535458e-36	grouping_2_up	up	4.189089199275704	6.51534491495132e-147	3.24443	3.914236196998573	5.41589458620527e-129	-0.0559552	grouping_2_up	multimodal	TRUE	3.24443	-0.669803
MA1995.1	195	1215	1.41787	1.215	1.16697	0.0119916	Npas4	0.0494361	grouping_2_up	up			3.20186				grouping_2_up	atac	TRUE	3.20186	3.358745204008303
							Nr0b1		grouping_2_up	up	4.738148704794172	1.20600119024062e-187	3.98117	4.321260003249844	3.047250516054325e-161	-0.0335051	grouping_2_up	rna	FALSE	3.98117	-0.340092
							Nr0b2		grouping_2_up	up	2.847731648721515	2.514255508257053e-99	1.8444	2.827149650242447	6.057760063709489e-97	-0.676731	grouping_2_up	rna	FALSE	1.8444	-0.982753
MA1532.2	837	5600	6.08594	5.6	1.08678	0.0043428	Nr1d2	0.0194271	grouping_2_up	up			6.22177				grouping_2_up	atac	TRUE	6.22177	6.016702561346997
MA1996.1	2387	9438	17.3562	9.438	1.83897	8.28640309680036e-219	Nr1h2	2.11177727406336e-217	grouping_2_up	up			3.69413				grouping_2_up	atac	TRUE	3.69413	4.203933060845563
MA1111.1	2561	8791	18.6214	8.791	2.11823	0	Nr2f2	0	grouping_2_up	up			4.28713				grouping_2_up	atac	TRUE	4.28713	4.97242
MA1539.1	595	3441	4.32633	3.441	1.25729	1.57748246619188e-09	Nr2f6	1.10555229505614e-08	grouping_2_up	up			4.20898				grouping_2_up	atac	TRUE	4.20898	3.976649810637292
MA0113.3	937	4620	6.81306	4.62	1.47469	4.53680057083589e-36	Nr3c1	5.961639500114041e-35	grouping_2_up	up			6.55344				grouping_2_up	atac	TRUE	6.55344	6.731361758203366
MA0727.1	947	4696	6.88577	4.696	1.46631	1.67422531582974e-35	Nr3c2	2.166189985558169e-34	grouping_2_up	up			6.47725				grouping_2_up	atac	TRUE	6.47725	7.735913964005454
MA1112.2	1859	10629	13.5171	10.629	1.27171	9.5575812705633e-31	Nr4a1	1.05762182217681e-29	grouping_2_up	up			4.6823				grouping_2_up	atac	TRUE	4.6823	5.501805127965448
MA0160.2	1711	8926	12.4409	8.926	1.39378	1.74751160608586e-50	Nr4a2	2.99930053207798e-49	grouping_2_up	up			4.56183				grouping_2_up	atac	TRUE	4.56183	6.233143725131754
MA1540.2	3620	11787	26.3215	11.787	2.2331	0	Nr5a1	0	grouping_2_up	up	6.689895478651427	1e-300	6.55522	5.694308941064468	2.164119857768194e-279	1.313205310662638	grouping_2_up	multimodal	TRUE	6.55522	0.860916
MA1541.1	1869	7271	13.5898	7.271	1.86904	2.52235111928228e-175	Nr6a1	6.06084940376113e-174	grouping_2_up	up			7.91137				grouping_2_up	atac	TRUE	7.91137	7.754390094014224
MA1114.1	1782	10674	12.9572	10.674	1.2139	4.47286840838675e-20	Pbx3	4.088785142883981e-19	grouping_2_up	up			6.15912				grouping_2_up	atac	TRUE	6.15912	7.359744785058329
							Pbx4		grouping_2_up	up	0.7620958795829349	3.026462406900939e-42	5.76018	1.195875240010342	5.070506530765456e-82	4.108477360519916	grouping_2_up	rna	FALSE	5.76018	4.564306762299354
							Pgr		grouping_2_up	up	1.383861543256495	3.296796654605871e-51	6.26693	1.88349	6.04360356604624e-72	3.994484579859446	grouping_2_up	rna	FALSE	6.26693	4.383438642365358
MA1547.2	941	6391	6.84214	6.391	1.07059	0.010901	Pitx2	0.0453848	grouping_2_up	up			7.22802				grouping_2_up	atac	TRUE	7.22802	6.754273202313454
MA0782.2	1546	9189	11.2412	9.189	1.22333	1.27825842064244e-18	Pknox1	1.13159508606347e-17	grouping_2_up	up			3.74537				grouping_2_up	atac	TRUE	3.74537	3.757353146206741
MA0783.1	1486	8454	10.8049	8.454	1.27808	2.77114964345705e-25	Pknox2	2.70992656993881e-24	grouping_2_up	up			5.72554				grouping_2_up	atac	TRUE	5.72554	5.928608337569567
MA0066.1	1132	5857	8.23093	5.857	1.40532	2.12308168709902e-34	Pparg	2.62575249830923e-33	grouping_2_up	up			1.86834				grouping_2_up	atac	TRUE	1.86834	1.370436521150494
MA1647.2	1119	7501	8.13641	7.501	1.08471	0.00134732	Prdm4	0.00669754	grouping_2_up	up			3.79389				grouping_2_up	atac	TRUE	3.79389	3.59496
MA0729.1	958	6270	6.96575	6.27	1.11097	0.000185742	Rara	0.00103449	grouping_2_up	up			4.16763				grouping_2_up	atac	TRUE	4.16763	3.860950312970677
MA1552.1	476	2885	3.46106	2.885	1.19968	1.23613336251806e-05	Rarb	7.47905149552296e-05	grouping_2_up	up			4.50508				grouping_2_up	atac	TRUE	4.50508	5.73258
MA1553.1	460	2791	3.34472	2.791	1.1984	1.90082521259581e-05	Rarg	0.00011179	grouping_2_up	up			3.40566				grouping_2_up	atac	TRUE	3.40566	3.689386635367307
MA0138.2	1585	10061	11.5248	10.061	1.14549	8.27660790396515e-10	Rest	5.84926659431487e-09	grouping_2_up	up			2.22922				grouping_2_up	atac	TRUE	2.22922	1.783832979332089
MA0071.1	1543	7450	11.2194	7.45	1.50596	3.3052161304493e-66	Rora	6.464387827227581e-65	grouping_2_up	up			9.5339				grouping_2_up	atac	TRUE	9.5339	10.2
MA0512.2	1058	7099	7.69287	7.099	1.08366	0.00201489	Rxra	0.0094666	grouping_2_up	up			1.9979				grouping_2_up	atac	TRUE	1.9979	2.905897066450418
MA0743.2	952	5945	6.92213	5.945	1.16436	1.71175320725703e-07	Scrt1	1.11595693589392e-06	grouping_2_up	up			3.14263				grouping_2_up	atac	TRUE	3.14263	3.110027822845424
MA1118.1	1218	6375	8.85625	6.375	1.38922	7.92624411537565e-35	Six1	9.94921089706108e-34	grouping_2_up	up			7.1411				grouping_2_up	atac	TRUE	7.1411	6.385225255266402
MA1119.1	1717	8463	12.4845	8.463	1.47519	1.60409260701815e-67	Six2	3.21200448214824e-66	grouping_2_up	up			1.92836				grouping_2_up	atac	TRUE	1.92836	2.465626052878106
MA0631.1	447	2546	3.2502	2.546	1.27659	2.75091863659154e-08	Six3	1.88091266127925e-07	grouping_2_up	up			4.91236				grouping_2_up	atac	TRUE	4.91236	6.113894019361197
MA2001.1	1253	7308	9.11074	7.308	1.24668	1.10267993545213e-17	Six4	9.56034871871382e-17	grouping_2_up	up			4.55556				grouping_2_up	atac	TRUE	4.55556	3.907587618155833
MA1964.1	1498	9630	10.8922	9.63	1.13107	5.57261091211763e-08	Smad2	3.71949664848486e-07	grouping_2_up	up			5.82593				grouping_2_up	atac	TRUE	5.82593	5.741115451739336
MA1153.1	959	6164	6.97302	6.164	1.13125	1.56104627608766e-05	Smad4	9.37742798706942e-05	grouping_2_up	up			6.66311				grouping_2_up	atac	TRUE	6.66311	6.525795042671952
MA1120.1	642	5775	4.66807	5.775	0.808324	1	Sox13	1	grouping_2_up	up	2.119908012258237	1.665548881122497e-115	5.32583	1.958018372074119	5.967351738282212e-101	3.592123073942949	grouping_2_up	rna	TRUE	5.32583	3.367808247903735
MA0087.2	645	6061	4.68989	6.061	0.773781	1	Sox5	1	grouping_2_up	up	2.389511523888257	3.430636536236199e-253	10.0733	2.280722724636161	4.112746299580654e-235	7.743537092816024	grouping_2_up	rna	TRUE	10.0733	7.792568185797234
							Sp140		grouping_2_up	up	2.883161718331589	4.409266077597318e-96	3.43865	2.613624673123579	3.277598790344942e-83	1.673051442500186	grouping_2_up	rna	FALSE	3.43865	0.8250246126865454
							St18		grouping_2_up	up	1.022795133750817	7.530378618132571e-18	7.65456	2.254237871311483	1.220435234870451e-58	4.521285620942848	grouping_2_up	rna	FALSE	7.65456	5.400320867065552
MA0521.2	1594	8912	11.5902	8.912	1.30052	1.04295896049002e-30	Tcf12	1.13912790360014e-29	grouping_2_up	up			8.96418				grouping_2_up	atac	TRUE	8.96418	8.76211
							Tcf24		grouping_2_up	up	1.35023	2.365081072224747e-27	1.89032	1.715337825275186	1.587587016920997e-45	0.2127372637715692	grouping_2_up	rna	FALSE	1.89032	0.1749801116480038
MA0522.3	2274	13312	16.5346	13.312	1.24208	1.02795639105068e-31	Tcf3	1.20071017343558e-30	grouping_2_up	up			5.03187				grouping_2_up	atac	TRUE	5.03187	5.033430156035825
MA0830.2	2384	13327	17.3344	13.327	1.3007	2.14772042766144e-47	Tcf4	3.61246575932654e-46	grouping_2_up	up			9.22145				grouping_2_up	atac	TRUE	9.22145	8.865714200775736
MA0769.2	1020	7528	7.41656	7.528	0.985197	0.70824	Tcf7	1	grouping_2_up	up	2.713089329057758	6.15576790364156e-92	2.53145	2.248664843671536	2.700943578215025e-70	0.7920207053495648	grouping_2_up	rna	TRUE	2.53145	0.2827853595703857
MA0796.1	1137	6576	8.26729	6.576	1.25719	3.60168343486853e-17	Tgif1	3.05961188760044e-16	grouping_2_up	up			3.57286				grouping_2_up	atac	TRUE	3.57286	1.952509486553422
MA1970.1	865	5263	6.28954	5.263	1.19505	7.928906510629341e-09	Trps1	5.5109176656523e-08	grouping_2_up	up			7.39902				grouping_2_up	atac	TRUE	7.39902	8.03017
MA0093.3	1167	7004	8.48542	7.004	1.21151	4.91719487749404e-13	Usf1	3.793909075204109e-12	grouping_2_up	up			3.72333				grouping_2_up	atac	TRUE	3.72333	3.776904842192914
MA0698.1	1898	11807	13.8006	11.807	1.16885	1.06887352864625e-14	Zbtb18	8.4804022414292e-14	grouping_2_up	up			3.02057				grouping_2_up	atac	TRUE	3.02057	2.320993683294412
MA1581.1	1715	9844	12.47	9.844	1.26676	1.94983567223792e-27	Zbtb6	1.99977048823426e-26	grouping_2_up	up			3.61695				grouping_2_up	atac	TRUE	3.61695	3.463051076403108
MA0103.3	2111	13014	15.3494	13.014	1.17945	4.69335401196417e-18	Zeb1	4.11157367089777e-17	grouping_2_up	up			8.09371				grouping_2_up	atac	TRUE	8.09371	7.879616965029978
MA2002.1	1528	9994	11.1103	9.994	1.1117	1.86569223143325e-06	Zfp335	1.16225716047064e-05	grouping_2_up	up			2.78879				grouping_2_up	atac	TRUE	2.78879	2.701254793123192
							Zfp41		grouping_2_up	up	1.660128612096909	2.629962786480283e-51	3.97985	1.795226448873779	4.143444381005821e-58	2.201395849001043	grouping_2_up	rna	FALSE	3.97985	2.184627597472557
							Zfp579		grouping_2_up	up	0.7674854886710034	9.852482105397463e-32	4.55933	0.7860616371567121	3.142856275888123e-33	3.6254	grouping_2_up	rna	FALSE	4.55933	3.773271958377515
							Zfp661		grouping_2_up	up	0.6429788136022034	8.767038799484178e-09	2.5252	0.8345092768740247	1.592074275366076e-13	1.56191	grouping_2_up	rna	FALSE	2.5252	1.690690552477607
							Zfp820		grouping_2_up	up	1.978321713387404	1.09938138724555e-54	2.70289	1.550690119950024	3.695332190966218e-37	1.385678224783456	grouping_2_up	rna	FALSE	2.70289	1.152198115383237
							Zfp872		grouping_2_up	up	2.679547681668467	1.433197793286692e-87	2.14655	2.605285708032716	2.109317732690486e-82	-0.277823	grouping_2_up	rna	FALSE	2.14655	-0.45874
							Zfpm1		grouping_2_up	up	1.492578753255867	5.43139935734647e-54	3.83138	1.615538596130625	1.942420463636841e-64	2.771157572052805	grouping_2_up	rna	FALSE	3.83138	2.21584
MA1973.1	1475	9466	10.7249	9.466	1.133	4.83489140360265e-08	Zkscan3	3.25291493634386e-07	grouping_2_up	up			6.37302				grouping_2_up	atac	TRUE	6.37302	6.2707
MA0151.1	1484	36681	39.7004	36.681	1.08231	5.48308418592815e-05	Arid3a	0.000678129	grouping_2_down	down			3.550918466447094				grouping_2_down	atac	TRUE	3.36319	3.550918466447094
MA0836.2	229	4899	6.12627	4.899	1.25051	0.000343001	Cebpd	0.00277369	grouping_2_down	down			5.10369				grouping_2_down	atac	TRUE	3.64734	5.10369
MA0838.1	75	1460	2.00642	1.46	1.37426	0.00402578	Cebpg	0.0228762	grouping_2_down	down			5.343053450129305				grouping_2_down	atac	FALSE	5.21381	5.343053450129305
MA0639.1	119	2004	3.18352	2.004	1.58858	7.28924613068688e-07	Dbp	2.45210239836307e-05	grouping_2_down	down			4.544685869755216				grouping_2_down	atac	TRUE	5.19246	4.544685869755216
MA0758.1	122	2843	3.26378	2.843	1.148	0.0655688	E2f7	0.22416	grouping_2_down	down	-1.16272	2.923283687092678e-13	1.714520950058646	-1.98394	3.26372300069499e-44	1.252732698415441	grouping_2_down	rna	TRUE	-0.26942	1.714520950058646
MA0473.3	656	14860	17.5495	14.86	1.18099	2.2175811966816e-06	Elf1	5.32853081831207e-05	grouping_2_down	down			5.882641788414283				grouping_2_down	atac	TRUE	5.78224	5.882641788414283
MA0640.2	608	14744	16.2654	14.744	1.10319	0.00438196	Elf3	0.0245682	grouping_2_down	down			1.899896564586798				grouping_2_down	atac	TRUE	1.49695	1.899896564586798
MA0076.2	215	4888	5.75174	4.888	1.17671	0.00803206	Elk4	0.0416973	grouping_2_down	down			4.938721865530733				grouping_2_down	atac	TRUE	4.90027	4.938721865530733
MA0098.3	155	3619	4.1466	3.619	1.14579	0.0452542	Ets1	0.168402	grouping_2_down	down	-1.21089	2.830975443421138e-15	3.397215102171899	-2.52358	4.333490887264047e-82	3.744950826417055	grouping_2_down	rna	TRUE	0.873631	3.397215102171899
MA0761.2	667	15350	17.8438	15.35	1.16246	1.28862083383802e-05	Etv1	0.000197042	grouping_2_down	down	-5.87102	1e-300	6.397906351415898	-3.34123	6.449245083147823e-161	5.73585	grouping_2_down	multimodal	TRUE	3.05667	6.397906351415898
MA0765.3	69	1949	1.84591	1.949	0.947105	0.695661	Etv5	1	grouping_2_down	down	-3.29139	1.276567410037038e-129	3.80903	-2.22368	2.917945670172723e-68	3.704802624017337	grouping_2_down	rna	FALSE	1.58535	3.80903
MA0062.3	659	15145	17.6297	15.145	1.16406	1.25022185606253e-05	Gabpa	0.00019471	grouping_2_down	down			4.535477697315598				grouping_2_down	atac	TRUE	4.07712	4.535477697315598
MA0734.3	316	8140	8.45372	8.14	1.03854	0.245531	Gli2	0.564193	grouping_2_down	down	-2.17404	2.893968050060933e-50	3.302426320006347	-2.38686	5.218190838449144e-79	3.020164183234038	grouping_2_down	rna	TRUE	0.915566	3.302426320006347
MA0647.1	133	2899	3.55805	2.899	1.22734	0.00974611	Grhl1	0.0491694	grouping_2_down	down			2.782902815939054				grouping_2_down	atac	TRUE	1.47111	2.782902815939054
MA0043.3	254	4816	6.79508	4.816	1.41094	2.86957610043545e-08	Hlf	2.41331350046621e-06	grouping_2_down	down	-2.07748	8.842382001986307e-103	6.016340217907783	-1.92227	3.493113350976723e-92	5.796610599828486	grouping_2_down	multimodal	TRUE	4.09407	6.016340217907783
MA0050.3	726	17683	19.4222	17.683	1.09835	0.00263647	Irf1	0.0163034	grouping_2_down	down			4.824848213227335				grouping_2_down	atac	TRUE	4.11609	4.824848213227335
MA0051.1	390	8635	10.4334	8.635	1.20827	5.71069350240517e-05	Irf2	0.000696042	grouping_2_down	down			6.542692985368201				grouping_2_down	atac	TRUE	6.45393	6.542692985368201
MA1418.1	496	11998	13.2691	11.998	1.10594	0.00855178	Irf3	0.043854	grouping_2_down	down			5.276097224663405				grouping_2_down	atac	TRUE	5.38917	5.276097224663405
MA0653.1	388	8153	10.3799	8.153	1.27314	5.61658837683444e-07	Irf9	1.96814617704907e-05	grouping_2_down	down			4.144358781999327				grouping_2_down	atac	TRUE	3.9744	4.144358781999327
MA0039.4	934	23053	24.9866	23.053	1.08388	0.00240983	Klf4	0.0151244	grouping_2_down	down			2.39154				grouping_2_down	atac	TRUE	1.17176	2.39154
MA0599.1	896	21605	23.97	21.605	1.10947	0.000214534	Klf5	0.00196112	grouping_2_down	down	-1.52106	1.22237988846128e-28	3.48215	-2.12514	5.08655817945976e-74	2.908443621207622	grouping_2_down	multimodal	TRUE	1.35702	3.48215
MA1522.1	666	15589	17.817	15.589	1.14292	9.10023702613833e-05	Maz	0.00100701	grouping_2_down	down			4.805949548021984				grouping_2_down	atac	TRUE	4.85847	4.805949548021984
MA0052.4	586	13951	15.6768	13.951	1.12371	0.00119484	Mef2a	0.00816958	grouping_2_down	down			7.192622325717246				grouping_2_down	atac	TRUE	7.54905	7.192622325717246
MA0660.1	292	6397	7.81166	6.397	1.22114	0.000259828	Mef2b	0.00228096	grouping_2_down	down			2.565101961337377				grouping_2_down	atac	TRUE	2.06869	2.565101961337377
MA0497.1	582	13754	15.5698	13.754	1.13202	0.000659052	Mef2c	0.00486196	grouping_2_down	down			4.530769365555183				grouping_2_down	atac	TRUE	4.02739	4.530769365555183
MA0773.1	373	8394	9.9786	8.394	1.18878	0.000281122	Mef2d	0.00243736	grouping_2_down	down			5.948641229301797				grouping_2_down	atac	TRUE	5.82037	5.948641229301797
MA0801.1	260	5890	6.95559	5.89	1.18092	0.00321725	Mga	0.0187897	grouping_2_down	down			7.257745367868384				grouping_2_down	atac	TRUE	7.10755	7.257745367868384
MA0606.2	530	12355	14.1787	12.355	1.14761	0.000377326	Nfat5	0.00293825	grouping_2_down	down			7.678451064853296				grouping_2_down	atac	TRUE	7.75089	7.678451064853296
MA0624.2	480	10985	12.8411	10.985	1.16897	0.000160547	Nfatc1	0.00153431	grouping_2_down	down			2.282711311817391				grouping_2_down	atac	TRUE	1.2951	2.282711311817391
MA0152.2	498	11686	13.3226	11.686	1.14005	0.000976401	Nfatc2	0.00684295	grouping_2_down	down			2.822252614757077				grouping_2_down	atac	TRUE	3.89352	2.822252614757077
MA0670.1	317	6676	8.48047	6.676	1.27029	7.81887785053196e-06	Nfia	0.000146126	grouping_2_down	down			8.519616921022681				grouping_2_down	atac	TRUE	8.3843	8.519616921022681
MA1643.1	568	12467	15.1953	12.467	1.21884	3.06760009318618e-07	Nfib	1.17265985380435e-05	grouping_2_down	down			6.391588023359986				grouping_2_down	atac	TRUE	5.87034	6.391588023359986
MA0161.2	477	11009	12.7608	11.009	1.15913	0.000342605	Nfic	0.00277369	grouping_2_down	down			6.317930903139712				grouping_2_down	atac	TRUE	5.52037	6.317930903139712
MA0025.2	287	5810	7.6779	5.81	1.3215	1.06958898396763e-06	Nfil3	3.10180805350612e-05	grouping_2_down	down			3.847982193327246				grouping_2_down	atac	TRUE	3.35939	3.847982193327246
MA0671.1	298	6340	7.97218	6.34	1.25744	3.09118941696496e-05	Nfix	0.000419305	grouping_2_down	down			6.237941318379925				grouping_2_down	atac	TRUE	5.61816	6.237941318379925
MA1961.1	877	21199	23.4617	21.199	1.10674	0.000346306	Patz1	0.00277375	grouping_2_down	down			5.049583610912232				grouping_2_down	atac	TRUE	4.66001	5.049583610912232
MA0784.2	385	8519	10.2996	8.519	1.20902	6.07995496149999e-05	Pou1f1	0.000730463	grouping_2_down	down			6.955773039815985				grouping_2_down	atac	TRUE	4.91065	6.955773039815985
MA0785.1	360	8062	9.63082	8.062	1.19459	0.000255403	Pou2f1	0.00228096	grouping_2_down	down			6.528092322946322				grouping_2_down	atac	TRUE	6.37751	6.528092322946322
MA0507.2	370	8339	9.89834	8.339	1.18699	0.00033111	Pou2f2	0.00273004	grouping_2_down	down			3.081536430662526				grouping_2_down	atac	TRUE	2.78264	3.081536430662526
MA1616.1	442	10006	11.8245	10.006	1.18174	0.000123301	Prdm15	0.00128916	grouping_2_down	down			4.218879589819161				grouping_2_down	atac	TRUE	4.18037	4.218879589819161
MA1647.2	334	7546	8.93526	7.546	1.18411	0.000753976	Prdm4	0.00551386	grouping_2_down	down			3.59496				grouping_2_down	atac	TRUE	3.79389	3.59496
MA1116.1	536	12913	14.3392	12.913	1.11045	0.00474947	Rbpj	0.0264492	grouping_2_down	down			5.702077063753908				grouping_2_down	atac	TRUE	5.52022	5.702077063753908
MA0509.3	325	5690	8.69449	5.69	1.52803	2.53490290523761e-14	Rfx1	5.32963335826208e-12	grouping_2_down	down			3.152806765115282				grouping_2_down	atac	TRUE	3.04719	3.152806765115282
MA0600.2	340	5763	9.09577	5.763	1.57831	7.2384461025951e-17	Rfx2	6.087533172282482e-14	grouping_2_down	down			5.322837283167646				grouping_2_down	atac	TRUE	5.16741	5.322837283167646
MA0798.3	334	5859	8.93526	5.859	1.52505	1.38183123229349e-14	Rfx3	3.87373355452942e-12	grouping_2_down	down			8.281153598749357				grouping_2_down	atac	TRUE	8.73577	8.281153598749357
MA0799.2	171	3398	4.57464	3.398	1.34627	6.4679207310756e-05	Rfx4	0.000755489	grouping_2_down	down			4.271465097492058				grouping_2_down	atac	TRUE	2.40691	4.271465097492058
MA0510.2	353	6244	9.44355	6.244	1.51242	7.027738433307681e-15	Rfx5	2.95516401120588e-12	grouping_2_down	down			3.698249512202985				grouping_2_down	atac	TRUE	3.31705	3.698249512202985
MA1150.1	295	5980	7.89192	5.98	1.31972	8.40686510889911e-07	Rorb	2.71929752176314e-05	grouping_2_down	down			8.019317898785534				grouping_2_down	atac	TRUE	8.59966	8.019317898785534
MA1151.1	311	5840	8.31996	5.84	1.42465	2.66877967096954e-10	Rorc	2.80555462910673e-08	grouping_2_down	down	-1.13692	9.709251589343516e-42	4.750406878287053	-1.02248	9.81106346725372e-36	4.113300200422813	grouping_2_down	multimodal	TRUE	3.72793	4.750406878287053
MA0869.2	610	14150	16.3189	14.15	1.15328	7.6739207514382e-05	Sox11	0.000872131	grouping_2_down	down			4.568195034776043				grouping_2_down	atac	TRUE	5.61415	4.568195034776043
MA1120.1	261	6028	6.98234	6.028	1.15832	0.00778644	Sox13	0.0406733	grouping_2_down	down			3.367808247903735				grouping_2_down	atac	TRUE	5.32583	3.367808247903735
MA0143.4	260	5845	6.95559	5.845	1.19001	0.00220208	Sox2	0.0140299	grouping_2_down	down			3.786658286346142				grouping_2_down	atac	TRUE	2.46377	3.786658286346142
MA0087.2	276	6306	7.38363	6.306	1.17089	0.00375796	Sox5	0.0216469	grouping_2_down	down			7.792568185797234				grouping_2_down	atac	TRUE	10.0733	7.792568185797234
MA0515.1	512	11557	13.6972	11.557	1.18518	2.52938340448727e-05	Sox6	0.000354535	grouping_2_down	down			5.658441438351017				grouping_2_down	atac	TRUE	3.73515	5.658441438351017
MA0079.5	638	15350	17.068	15.35	1.11192	0.00180327	Sp1	0.0117562	grouping_2_down	down			5.540083532910919				grouping_2_down	atac	TRUE	5.38315	5.540083532910919
MA0685.2	760	18331	20.3317	18.331	1.10914	0.000778736	Sp4	0.00564584	grouping_2_down	down			6.018994240741449				grouping_2_down	atac	TRUE	5.79179	6.018994240741449
MA1623.1	974	23419	26.0567	23.419	1.11263	6.69433241400534e-05	Stat2	0.000771224	grouping_2_down	down			4.829771585969543				grouping_2_down	atac	TRUE	4.9598	4.829771585969543
MA0144.2	569	13787	15.222	13.787	1.10409	0.00553006	Stat3	0.0301999	grouping_2_down	down			7.057250960742313				grouping_2_down	atac	TRUE	6.48789	7.057250960742313
MA0803.1	260	5890	6.95559	5.89	1.18092	0.00321725	Tbx15	0.0187897	grouping_2_down	down			1.580682268281056				grouping_2_down	atac	TRUE	1.11402	1.580682268281056
MA0804.1	149	3039	3.98609	3.039	1.31164	0.000558392	Tbx19	0.00415582	grouping_2_down	down			2.933958849450576				grouping_2_down	atac	TRUE	0.512982	2.933958849450576
MA1566.2	253	5672	6.76833	5.672	1.19329	0.00219049	Tbx3	0.0140299	grouping_2_down	down			1.557862147222041				grouping_2_down	atac	TRUE	2.06194	1.557862147222041
MA0843.1	130	2208	3.4778	2.208	1.57509	3.59255479808139e-07	Tef	1.3136254718202e-05	grouping_2_down	down			5.633455740818325				grouping_2_down	atac	TRUE	5.66317	5.633455740818325
MA1969.1	585	11802	15.6501	11.802	1.32605	5.432063714280399e-13	Thra	9.13673116741963e-11	grouping_2_down	down			6.29851				grouping_2_down	atac	TRUE	5.47137	6.29851
MA0695.1	113	2684	3.02301	2.684	1.12631	0.10607	Zbtb7c	0.306545	grouping_2_down	down	-1.82614	1.174587244288973e-54	4.878963884165171	-1.99222	2.324739555886405e-71	4.348868988854278	grouping_2_down	rna	TRUE	2.88674	4.878963884165171
MA1652.1	676	16051	18.0845	16.051	1.12669	0.000360964	Zkscan5	0.00286388	grouping_2_down	down			3.47595				grouping_2_down	atac	TRUE	3.44886	3.47595
MA1100.2	778	10493	14.013	10.493	1.33546	1.69355730362364e-17	Ascl1	4.189063801022e-16	grouping_3_up	up			6.934610017833295				grouping_3_up	atac	TRUE	6.934610017833295	4.595794500404372
MA0604.1	75	983	1.35086	0.983	1.37423	0.00378942	Atf1	0.0180051	grouping_3_up	up			5.29124				grouping_3_up	atac	FALSE	5.29124	5.392589291901968
MA1632.1	527	6801	9.49207	6.801	1.39569	3.87154712685636e-15	Atf2	7.941393008990722e-14	grouping_3_up	up			7.194976204322019				grouping_3_up	atac	TRUE	7.194976204322019	7.136834619374288
MA0605.2	271	3191	4.88112	3.191	1.52965	3.44285956205611e-12	Atf3	5.909071207528959e-11	grouping_3_up	up			2.81852				grouping_3_up	atac	TRUE	2.81852	2.17436
MA0834.1	213	2530	3.83646	2.53	1.51639	1.47233580344921e-09	Atf7	1.99715227532384e-08	grouping_3_up	up			4.160625678233955				grouping_3_up	atac	TRUE	4.160625678233955	4.516559352309097
MA1472.2	540	8851	9.72622	8.851	1.09888	0.0103635	Bhlha15	0.0427165	grouping_3_up	up			2.389978380296025				grouping_3_up	atac	TRUE	2.389978380296025	1.678753610713593
MA0018.4	575	7057	10.3566	7.057	1.46757	7.09116260612822e-21	Creb1	2.12988133991208e-19	grouping_3_up	up			6.682576876643945				grouping_3_up	atac	TRUE	6.682576876643945	6.688774778804752
MA0840.1	231	2861	4.16066	2.861	1.45427	1.05976974818605e-08	Creb5	1.27323765460638e-07	grouping_3_up	up			1.686712226224765				grouping_3_up	atac	TRUE	1.686712226224765	2.33464
MA0609.2	273	3088	4.91715	3.088	1.59234	3.36842166142862e-14	Crem	6.295205816136599e-13	grouping_3_up	up	0.6155502184477069	1.441774488257681e-26	7.44404	0.8784147185887277	9.753292759455503e-48	6.669240124189411	grouping_3_up	multimodal	TRUE	7.44404	6.565623319979497
MA0639.1	147	1861	2.64769	1.861	1.42273	1.43827660171376e-05	Dbp	0.000101646	grouping_3_up	up			4.50664				grouping_3_up	atac	TRUE	4.50664	4.689459493021834
MA0733.1	272	6029	4.89914	6.029	0.812595	0.999919	Egr4	1	grouping_3_up	up	3.316620429802323	1.607439997633261e-65	2.695650153923145	2.430962789912309	2.518122545534129e-38	1.183603647828896	grouping_3_up	rna	TRUE	2.695650153923145	0.264687
MA0640.2	891	14910	16.0483	14.91	1.07634	0.00793902	Elf3	0.0333836	grouping_3_up	up			1.788051956640615				grouping_3_up	atac	TRUE	1.788051956640615	1.864045982308123
MA0141.3	320	8053	5.76369	8.053	0.715719	1	Esrrb	1	grouping_3_up	up	2.859229617442623	1.229987879102549e-103	2.42274	2.853516920019528	3.01900714050168e-91	0.2722276121345903	grouping_3_up	rna	TRUE	2.42274	-0.430775
MA0761.2	953	15439	17.165	15.439	1.11179	0.000160536	Etv1	0.000971298	grouping_3_up	up			7.658615957649051				grouping_3_up	atac	TRUE	7.658615957649051	5.225375761523796
MA0062.3	944	15205	17.0029	15.205	1.11824	8.2074241408333e-05	Gabpa	0.000522912	grouping_3_up	up			4.287193236627894				grouping_3_up	atac	TRUE	4.287193236627894	4.543119930617498
MA0862.1	64	688	1.15274	0.688	1.67549	4.73966324965264e-05	Gmeb2	0.000311411	grouping_3_up	up			5.73469				grouping_3_up	atac	FALSE	5.73469	5.480555562247053
							Hopx		grouping_3_up	up	3.975165013546128	3.768702966403022e-161	4.656946041349305	3.845659747404752	3.658599341832597e-126	1.981361888000105	grouping_3_up	rna	FALSE	4.656946041349305	0.8112862939445507
MA0051.1	516	8340	9.29395	8.34	1.11438	0.00485475	Irf2	0.0226825	grouping_3_up	up			6.533434559987005				grouping_3_up	atac	TRUE	6.533434559987005	6.528642775729006
MA0488.1	482	6731	8.68156	6.731	1.28979	5.16449801288748e-09	Jun	6.49314612467474e-08	grouping_3_up	up			5.279496953752234				grouping_3_up	atac	TRUE	5.279496953752234	5.734933540423595
MA1140.2	217	2516	3.9085	2.516	1.55346	1.32325297084271e-10	Junb	1.95237850610301e-09	grouping_3_up	up			7.371046750607976				grouping_3_up	atac	TRUE	7.371046750607976	6.776753620859675
MA0492.1	437	5999	7.87104	5.999	1.31206	3.75050409524251e-09	Jund	4.85257529861377e-08	grouping_3_up	up			6.97807				grouping_3_up	atac	TRUE	6.97807	7.01527
MA0052.4	931	12969	16.7687	12.969	1.29299	3.25124328962072e-17	Mef2a	7.595265573808409e-16	grouping_3_up	up			7.582579742570704				grouping_3_up	atac	TRUE	7.582579742570704	7.107925774411655
MA0660.1	536	5917	9.65418	5.917	1.6316	1.49525622761386e-29	Mef2b	6.28755243711629e-28	grouping_3_up	up			2.313366193346966				grouping_3_up	atac	TRUE	2.313366193346966	2.566514608860216
MA0497.1	924	12853	16.6427	12.853	1.29485	3.05142181471983e-17	Mef2c	7.33213070336964e-16	grouping_3_up	up			4.35906				grouping_3_up	atac	TRUE	4.35906	4.498777397019408
MA0773.1	648	7799	11.6715	7.799	1.49653	1.24163308925101e-25	Mef2d	4.74642467300046e-24	grouping_3_up	up			6.09686				grouping_3_up	atac	TRUE	6.09686	5.863698113186614
MA0774.1	366	5884	6.59222	5.884	1.12036	0.0122984	Meis2	0.0497258	grouping_3_up	up			3.16935				grouping_3_up	atac	TRUE	3.16935	5.50249
MA0775.1	396	5926	7.13256	5.926	1.20361	7.5437247159502e-05	Meis3	0.000484296	grouping_3_up	up			4.09484				grouping_3_up	atac	TRUE	4.09484	4.272304135182662
MA0801.1	744	5915	13.4006	5.915	2.26552	9.72488149775249e-101	Mga	6.291250261238339e-99	grouping_3_up	up			7.30223				grouping_3_up	atac	TRUE	7.30223	7.209914517347229
MA0863.1	265	3863	4.77305	3.863	1.23558	0.00025122	Mtf1	0.00149841	grouping_3_up	up			4.945204880223891				grouping_3_up	atac	TRUE	4.945204880223891	4.934080241024231
MA0606.2	786	11813	14.1571	11.813	1.19843	3.07664483940832e-08	Nfat5	3.40455040781894e-07	grouping_3_up	up			8.0793				grouping_3_up	atac	TRUE	8.0793	7.532596945814253
MA0624.2	724	10564	13.0403	10.564	1.23441	1.12457589819691e-09	Nfatc1	1.55043988587476e-08	grouping_3_up	up			2.022952402515399				grouping_3_up	atac	TRUE	2.022952402515399	2.189092993031864
MA0152.2	710	11156	12.7882	11.156	1.14631	5.14416871250745e-05	Nfatc2	0.000335368	grouping_3_up	up			3.403504340911775				grouping_3_up	atac	TRUE	3.403504340911775	2.804004645251704
MA0625.2	562	8170	10.1225	8.17	1.23898	6.53010552454219e-08	Nfatc3	6.78002314338269e-07	grouping_3_up	up			6.049399187726605				grouping_3_up	atac	TRUE	6.049399187726605	6.266523402418072
MA1643.1	828	12586	14.9135	12.586	1.18493	7.982439989485e-08	Nfib	8.18686833067913e-07	grouping_3_up	up			6.716402016000124				grouping_3_up	atac	TRUE	6.716402016000124	6.157411880867843
MA1112.2	670	11128	12.0677	11.128	1.08445	0.0122579	Nr4a1	0.0497258	grouping_3_up	up			5.81313				grouping_3_up	atac	TRUE	5.81313	5.213375527686393
MA0160.2	562	9454	10.1225	9.454	1.07071	0.042962	Nr4a2	0.14628	grouping_3_up	up	1.918907671102762	2.082491522732777e-55	7.460256893267645	2.052220363550793	2.002618368730016e-47	6.085041193981163	grouping_3_up	rna	TRUE	7.460256893267645	5.408036529716851
MA1114.1	651	10541	11.7255	10.541	1.11237	0.00188458	Pbx3	0.00943414	grouping_3_up	up			7.758628767615326				grouping_3_up	atac	TRUE	7.758628767615326	6.960065533470788
MA0682.2	364	5708	6.5562	5.708	1.1486	0.00322098	Pitx1	0.0155681	grouping_3_up	up			6.51637				grouping_3_up	atac	TRUE	6.51637	7.100487625263821
MA0782.2	562	9186	10.1225	9.186	1.10195	0.0074648	Pknox1	0.0317065	grouping_3_up	up			3.634065270640755				grouping_3_up	atac	TRUE	3.634065270640755	3.804272663184558
MA0783.1	601	8529	10.8249	8.529	1.26919	6.46524742640876e-10	Pknox2	9.06212180934961e-09	grouping_3_up	up			5.842217855977145				grouping_3_up	atac	TRUE	5.842217855977145	5.922551134684168
MA0508.3	929	16949	16.7327	16.949	0.987239	0.676364	Prdm1	1	grouping_3_up	up	0.6507466566966635	1.278911584479951e-07	3.224382252767885	2.789026671783145	1.241870529048427e-88	1.997429802708717	grouping_3_up	rna	TRUE	3.224382252767885	0.4353555809847413
MA1999.1	731	12020	13.1664	12.02	1.09538	0.00398484	Prdm5	0.0188273	grouping_3_up	up			5.747900346334445				grouping_3_up	atac	TRUE	5.747900346334445	5.990171622311637
MA0716.1	408	5808	7.3487	5.808	1.26527	6.09032840956075e-07	Prrx1	5.44890020472403e-06	grouping_3_up	up			3.336919879358455				grouping_3_up	atac	TRUE	3.336919879358455	2.321615465159168
MA0509.3	446	5615	8.03314	5.615	1.43066	1.49230459509529e-14	Rfx1	2.91867014994218e-13	grouping_3_up	up			3.131663837554305				grouping_3_up	atac	TRUE	3.131663837554305	3.140140352005204
MA0600.2	465	5704	8.37536	5.704	1.46833	5.18756478955565e-17	Rfx2	1.17911945622062e-15	grouping_3_up	up			5.385001376482879				grouping_3_up	atac	TRUE	5.385001376482879	5.266885250230594
MA0798.3	465	5849	8.37536	5.849	1.43193	3.36882009075494e-15	Rfx3	7.08294424081226e-14	grouping_3_up	up			8.47662				grouping_3_up	atac	TRUE	8.47662	8.29389
MA0510.2	505	6189	9.09582	6.189	1.46968	1.70564844019945e-18	Rfx5	4.48265730689919e-17	grouping_3_up	up			3.66559				grouping_3_up	atac	TRUE	3.66559	3.635074185074176
MA1554.1	195	2927	3.51225	2.927	1.19995	0.00524114	Rfx7	0.0239554	grouping_3_up	up			7.33331				grouping_3_up	atac	TRUE	7.33331	6.903686368425705
MA0071.1	574	7809	10.3386	7.809	1.32394	2.34481113081987e-12	Rora	4.108304502123979e-11	grouping_3_up	up			10.38828228790995				grouping_3_up	atac	TRUE	10.38828228790995	9.9915
MA1150.1	567	5831	10.2125	5.831	1.75142	1.66195443749593e-39	Rorb	8.22178636431809e-38	grouping_3_up	up			9.171115829762543				grouping_3_up	atac	TRUE	9.171115829762543	7.674666633118615
MA1151.1	602	5636	10.8429	5.636	1.92387	6.293800748644749e-55	Rorc	3.3081790185064e-53	grouping_3_up	up			4.739429636891369				grouping_3_up	atac	TRUE	4.739429636891369	4.550302441056473
							Scx		grouping_3_up	up	1.423697232319671	2.08425771900457e-36	3.16697	1.243893906019347	2.127278988799645e-27	1.745237668646753	grouping_3_up	rna	FALSE	3.16697	1.923072452395652
MA0595.1	354	5421	6.37608	5.421	1.17618	0.000861579	Srebf1	0.00444533	grouping_3_up	up			3.556521875145135				grouping_3_up	atac	TRUE	3.556521875145135	3.91774
MA0108.2	297	3892	5.34942	3.892	1.37447	2.2250251764753e-08	Tbp	2.5633509224873e-07	grouping_3_up	up			4.263975466263295				grouping_3_up	atac	TRUE	4.263975466263295	4.202284106680664
MA0803.1	744	5915	13.4006	5.915	2.26552	9.72488149775249e-101	Tbx15	6.291250261238339e-99	grouping_3_up	up	2.707699492093969	2.361046705440073e-87	2.806356856464315	1.809276576342181	3.315351588228804e-45	1.397917960225047	grouping_3_up	multimodal	TRUE	2.806356856464315	0.9970802801221346
MA0804.1	744	2710	13.4006	2.71	4.94486	3.95309781210415e-309	Tbx19	3.32455525997959e-306	grouping_3_up	up	5.773700824548186	1.126186413757883e-287	7.320598646466005	6.625491144936015	3.124415888294151e-284	2.392643219525128	grouping_3_up	multimodal	TRUE	7.320598646466005	0.695108
MA1648.1	940	12726	16.9308	12.726	1.33041	8.15468197925452e-21	Tcf12	2.36485777398381e-19	grouping_3_up	up			8.86972				grouping_3_up	atac	TRUE	8.86972	8.759480225960091
MA0522.3	937	12741	16.8768	12.741	1.32461	3.3439543127698e-20	Tcf3	9.07182444206258e-19	grouping_3_up	up			4.977131169298556				grouping_3_up	atac	TRUE	4.977131169298556	5.055637070737694
MA0830.2	955	12794	17.201	12.794	1.34446	1.58267791649784e-22	Tcf4	5.54596719906119e-21	grouping_3_up	up			8.78367				grouping_3_up	atac	TRUE	8.78367	8.969676697454194
MA0843.1	143	2057	2.57565	2.057	1.25214	0.0037801	Tef	0.0180051	grouping_3_up	up			5.235917337107034				grouping_3_up	atac	TRUE	5.235917337107034	5.798413746213069
MA0796.1	461	6604	8.30331	6.604	1.25732	2.21779103568095e-07	Tgif1	2.19430854236197e-06	grouping_3_up	up			2.44346				grouping_3_up	atac	TRUE	2.44346	2.080199679163536
MA0633.2	669	10047	12.0497	10.047	1.19933	3.51846236449701e-07	Twist2	3.2163335310239e-06	grouping_3_up	up			2.188125780457445				grouping_3_up	atac	TRUE	2.188125780457445	0.2462384584850891
MA0844.1	128	1644	2.30548	1.644	1.40236	9.15744480510836e-05	Xbp1	0.000579053	grouping_3_up	up			6.208829313960025				grouping_3_up	atac	TRUE	6.208829313960025	6.467874624104344
MA0103.3	853	12358	15.3638	12.358	1.24323	6.01825828740956e-12	Zeb1	9.733375422522e-11	grouping_3_up	up			8.525102765453596				grouping_3_up	atac	TRUE	8.525102765453596	7.664241615452279
							Zfp474		grouping_3_up	up	4.281456428960634	8.926240464457277e-221	4.766679848832285	3.734678373679353	4.630152617660665e-175	1.906429519496184	grouping_3_up	rna	FALSE	4.766679848832285	1.032001475152933
MA1709.1	927	16953	16.6967	16.953	0.984881	0.70526	Zim3	1	grouping_3_up	up	0.8861179714557594	3.484786621709035e-13	2.115114471906645	1.203361825521039	1.561393214580021e-22	0.2717704582763927	grouping_3_up	rna	TRUE	2.115114471906645	0.9117526463856086
MA1652.1	1001	16485	18.0295	16.485	1.09369	0.000842278	Zkscan5	0.00439972	grouping_3_up	up			3.386936316764805				grouping_3_up	atac	TRUE	3.386936316764805	3.506139373312602
MA0007.3	128	5399	8.64865	5.399	1.6019	1.53202906269873e-07	Ar	1.61054555216204e-05	grouping_3_down	down			7.828497221628726				grouping_3_down	atac	TRUE	5.324412433997535	7.828497221628726
MA0154.4	212	11261	14.3243	11.261	1.27203	0.000161694	Ebf1	0.00543939	grouping_3_down	down			2.595290982164652				grouping_3_down	atac	TRUE	3.18471	2.595290982164652
MA0112.3	120	5570	8.10811	5.57	1.45567	3.1835277412408e-05	Esr1	0.00148741	grouping_3_down	down			8.277783589477695				grouping_3_down	atac	TRUE	6.053014348650525	8.277783589477695
MA0592.3	205	9314	13.8514	9.314	1.48715	7.56318342234102e-09	Esrra	1.5901593145472e-06	grouping_3_down	down			3.645537907467576				grouping_3_down	atac	TRUE	3.29438	3.645537907467576
MA0643.1	181	7926	12.2297	7.926	1.54299	4.962805411230951e-09	Esrrg	1.39123978361508e-06	grouping_3_down	down			7.422524695383925				grouping_3_down	atac	TRUE	7.8472	7.422524695383925
MA1103.2	128	6729	8.64865	6.729	1.28528	0.00240173	Foxk2	0.0439099	grouping_3_down	down			5.606373022613156				grouping_3_down	atac	TRUE	5.574824884821394	5.606373022613156
MA1607.1	164	8345	11.0811	8.345	1.32787	0.000137468	Foxl2	0.0048171	grouping_3_down	down			3.22519				grouping_3_down	atac	TRUE	1.711727756823955	3.22519
MA0481.3	145	7428	9.7973	7.428	1.31897	0.0004501	Foxp1	0.012679	grouping_3_down	down			8.20641				grouping_3_down	atac	TRUE	8.083584808661104	8.20641
MA0036.3	96	4742	6.48649	4.742	1.36788	0.00142457	Gata2	0.0299516	grouping_3_down	down			3.943848172396577				grouping_3_down	atac	FALSE	1.233692000814272	3.943848172396577
MA0768.2	149	8315	10.0676	8.315	1.21077	0.00922328	Lef1	0.106257	grouping_3_down	down	-1.68405	1.770000300167345e-25	2.87262	-1.69457	2.102670088932621e-41	2.186039944808293	grouping_3_down	rna	TRUE	1.17805	2.87262
MA0619.1	128	6324	8.64865	6.324	1.36759	0.000245046	Lin54	0.00781939	grouping_3_down	down			4.433538794505425				grouping_3_down	atac	TRUE	4.438981662076404	4.433538794505425
MA0774.1	72	5811	4.86486	5.811	0.837182	0.950768	Meis2	1	grouping_3_down	down	-2.84573	2.336843810173504e-78	5.50249	-2.33314	3.974908927709102e-63	5.587055085725236	grouping_3_down	rna	FALSE	3.16935	5.50249
MA1996.1	196	9908	13.2432	9.908	1.33662	1.97322769927376e-05	Nr1h2	0.00110632	grouping_3_down	down			4.18772				grouping_3_down	atac	TRUE	3.98955	4.18772
MA1110.2	191	9579	12.9054	9.579	1.34726	1.6203804496621e-05	Nr1h4	0.000973386	grouping_3_down	down			1.568776440935019				grouping_3_down	atac	TRUE	0.8300218294460844	1.568776440935019
MA1535.1	107	5417	7.22973	5.417	1.33464	0.00172011	Nr2c1	0.0352833	grouping_3_down	down			4.947275976564447				grouping_3_down	atac	TRUE	4.53002	4.947275976564447
MA1111.1	186	9396	12.5676	9.396	1.33754	3.17395625589834e-05	Nr2f2	0.00148741	grouping_3_down	down			4.996061507207134				grouping_3_down	atac	TRUE	4.57067	4.996061507207134
MA0113.3	120	4747	8.10811	4.747	1.70805	1.33843724650475e-08	Nr3c1	2.25125144862098e-06	grouping_3_down	down			6.692627180076236				grouping_3_down	atac	TRUE	6.73924	6.692627180076236
MA0727.1	120	4822	8.10811	4.822	1.68148	3.11991974664244e-08	Nr3c2	3.74836072418042e-06	grouping_3_down	down			7.557237833757512				grouping_3_down	atac	TRUE	7.553271239357505	7.557237833757512
MA1540.2	242	12702	16.3514	12.702	1.28731	2.37565123805954e-05	Nr5a1	0.0012487	grouping_3_down	down			2.301005474598955				grouping_3_down	atac	TRUE	0.107846	2.301005474598955
MA1541.1	141	7484	9.52703	7.484	1.27299	0.00208686	Nr6a1	0.0398875	grouping_3_down	down			7.802300761479614				grouping_3_down	atac	TRUE	7.7131	7.802300761479614
MA1547.2	105	6379	7.09459	6.379	1.11218	0.140233	Pitx2	0.651581	grouping_3_down	down	-1.17137	1.901000592385262e-60	7.282091199638336	-1.61049	5.602533127087894e-121	6.14158	grouping_3_down	rna	TRUE	5.671600614502095	7.282091199638336
MA1615.1	227	12131	15.3378	12.131	1.26435	0.000130705	Plagl1	0.00477926	grouping_3_down	down			7.286488563332503				grouping_3_down	atac	TRUE	7.1293	7.286488563332503
MA0077.1	89	4435	6.01351	4.435	1.35592	0.00266	Sox9	0.0447411	grouping_3_down	down			2.52877				grouping_3_down	atac	FALSE	2.364733058411215	2.52877
MA0137.3	179	9169	12.0946	9.169	1.31907	9.37194793519088e-05	Stat1	0.00358264	grouping_3_down	down			3.143118807590704				grouping_3_down	atac	TRUE	3.211168223665275	3.143118807590704
MA0144.2	241	13306	16.2838	13.306	1.22379	0.000530004	Stat3	0.0143536	grouping_3_down	down			6.848431889703084				grouping_3_down	atac	TRUE	7.29462	6.848431889703084
MA1969.1	254	12274	17.1622	12.274	1.39825	2.26704172640498e-08	Thra	3.17763681984432e-06	grouping_3_down	down			6.121028769650122				grouping_3_down	atac	TRUE	6.328641937343985	6.121028769650122
MA1574.1	102	6829	6.89189	6.829	1.00921	0.476396	Thrb	1	grouping_3_down	down	-2.29911	1.362817184171431e-157	7.776374385702416	-2.50666	4.610651261023419e-176	6.926063483897896	grouping_3_down	rna	TRUE	5.26972	7.776374385702416
MA1970.1	103	5250	6.95946	5.25	1.32561	0.00255042	Trps1	0.0440236	grouping_3_down	down			8.306230492954255				grouping_3_down	atac	TRUE	7.024432512146054	8.306230492954255
							Aff2		grouping_4_up	up	3.025284959862498	9.764612020706144e-104	6.72233	3.025284959862498	9.764612020706242e-104	4.598062961833974	grouping_4_up	rna	FALSE	6.72233	3.69705
MA1100.2	8435	10186	13.8499	10.186	1.3597	0	Ascl1	0	grouping_4_up	up	1.666998607696015	5.552737608119572e-87	7.76811	1.666998607696015	5.55273760811951e-87	4.534120135298063	grouping_4_up	multimodal	TRUE	7.76811	6.10111
MA1632.1	4280	6590	7.02757	6.59	1.0664	1.36435287227141e-12	Atf2	4.31361190067765e-12	grouping_4_up	up			7.06104				grouping_4_up	atac	TRUE	7.06104	7.32891
MA1988.1	10751	13192	17.6527	13.192	1.33813	0	Atf3	0	grouping_4_up	up			2.76655				grouping_4_up	atac	TRUE	2.76655	2.87048
MA0834.1	1608	2494	2.64026	2.494	1.05865	0.000107424	Atf7	0.000251652	grouping_4_up	up			4.07013				grouping_4_up	atac	TRUE	4.07013	4.25112
MA1633.2	8274	9959	13.5855	9.959	1.36415	0	Bach1	0	grouping_4_up	up			4.70834				grouping_4_up	atac	TRUE	4.70834	4.76965
MA1101.2	6124	6929	10.0553	6.929	1.4512	0	Bach2	0	grouping_4_up	up			4.35571				grouping_4_up	atac	TRUE	4.35571	4.34681
MA1472.2	6003	8826	9.85666	8.826	1.11678	6.32385009989769e-48	Bhlha15	4.22091899524917e-47	grouping_4_up	up	1.213518714499247	1.878617842494885e-23	2.99674	1.213518714499247	1.878617842494884e-23	1.499321533384869	grouping_4_up	multimodal	TRUE	2.99674	1.78322
MA0018.4	4526	6766	7.43149	6.766	1.09836	2.6097334873842e-26	Creb1	1.18637073669736e-25	grouping_4_up	up			6.67598				grouping_4_up	atac	TRUE	6.67598	6.68917
MA0839.1	1697	2655	2.7864	2.655	1.04949	0.000641713	Creb3l1	0.00143915	grouping_4_up	up			2.77155				grouping_4_up	atac	TRUE	2.77155	2.36139
MA0840.1	1813	2798	2.97686	2.798	1.06393	9.06928197612974e-06	Creb5	2.27679586326123e-05	grouping_4_up	up			1.92341				grouping_4_up	atac	TRUE	1.92341	1.45002
MA0609.2	2087	3095	3.42676	3.095	1.10719	1.20407723327778e-14	Crem	4.01836886185164e-14	grouping_4_up	up			7.4088				grouping_4_up	atac	TRUE	7.4088	7.47928
							Csdc2		grouping_4_up	up	1.490718752064108	3.953499414395015e-51	4.67626	1.490718752064108	3.953499414395007e-51	2.614622026724675	grouping_4_up	rna	FALSE	4.67626	3.18554
							Deaf1		grouping_4_up	up	0.7196899546428615	3.395054160208803e-47	5.00929	0.7196899546428615	3.395054160208788e-47	4.671693848824673	grouping_4_up	rna	FALSE	5.00929	4.2896
							Dmrt2		grouping_4_up	up	3.580532354558945	8.352057779251153e-244	2.14159	3.580532354558945	8.352057779251018e-244	-0.886219	grouping_4_up	rna	FALSE	2.14159	-1.43894
							Duxbl1		grouping_4_up	up	1.171873715718285	5.56255918156163e-22	2.76521	1.171873715718285	5.562559181561618e-22	1.902795312046501	grouping_4_up	rna	FALSE	2.76521	1.59334
MA0864.2	400	740	0.656782	0.74	0.887543	0.999938	E2f2	1	grouping_4_up	up	0.807334	1.632042248907546e-13	3.25225	0.807334	1.632042248907547e-13	2.09399	grouping_4_up	rna	TRUE	3.25225	2.44492
MA0469.3	308	465	0.505722	0.465	1.08757	0.00984962	E2f3	0.020971	grouping_4_up	up			5.19877				grouping_4_up	atac	TRUE	5.19877	5.1847
MA0154.4	7282	10891	11.9567	10.891	1.09785	1.5857702564756e-42	Ebf1	9.952483475343159e-42	grouping_4_up	up			2.61068				grouping_4_up	atac	TRUE	2.61068	3.75874
MA0732.1	4186	7886	6.87322	7.886	0.871573	1	Egr3	1	grouping_4_up	up	1.087887211065906	6.739640952747453e-17	2.97554	1.087887211065906	6.739640952747459e-17	1.817213800803839	grouping_4_up	rna	TRUE	2.97554	1.88765
MA0733.1	3808	7055	6.25257	7.055	0.88626	1	Egr4	1	grouping_4_up	up	0.8916404770869173	1.419266772899898e-07	3.14147	0.8916404770869173	1.419266772899897e-07	1.183603647828896	grouping_4_up	rna	TRUE	3.14147	2.24983
MA0473.3	9822	14821	16.1273	14.821	1.08814	1.13799002632324e-48	Elf1	7.78089115559223e-48	grouping_4_up	up			5.34303				grouping_4_up	atac	TRUE	5.34303	5.34978
MA0640.2	9724	14589	15.9664	14.589	1.09441	1.24112795240566e-54	Elf3	9.66470933308478e-54	grouping_4_up	up	0.7698651771033316	2.279551343363688e-09	2.17298	0.7698651771033316	2.279551343363691e-09	1.580288920199364	grouping_4_up	multimodal	TRUE	2.17298	1.40312
MA0759.2	1150	2917	1.88825	2.917	0.647326	1	Elk3	1	grouping_4_up	up	0.5575877038910502	2.156172208937811e-16	5.72638	0.5575877038910502	2.156172208937816e-16	5.401451455136684	grouping_4_up	rna	TRUE	5.72638	5.16879
MA0112.3	3435	5527	5.64012	5.527	1.02047	0.0260557	Esr1	0.0543743	grouping_4_up	up	1.670377930683915	2.24458648789561e-52	6.8882	1.670377930683915	2.244586487895619e-52	7.408459819035258	grouping_4_up	rna	TRUE	6.8882	5.21783
MA1484.1	2091	3984	3.43333	3.984	0.861779	1	Ets2	1	grouping_4_up	up	1.077393147270138	4.674031278462383e-28	4.9608	1.077393147270138	4.674031278462373e-28	5.263313354233236	grouping_4_up	rna	TRUE	4.9608	3.8834
MA0761.2	10070	15090	16.5345	15.09	1.09572	2.677668289150161e-58	Etv1	2.22962280314385e-57	grouping_4_up	up	2.538147986421341	6.448785736963389e-283	8.92769	2.538147986421341	6.448785736963052e-283	5.73585	grouping_4_up	multimodal	TRUE	8.92769	6.38954
MA0765.3	1053	2577	1.72898	2.577	0.670927	1	Etv5	1	grouping_4_up	up	2.420535144617695	1.239361402809054e-87	4.87674	2.420535144617695	1.239361402809052e-87	3.704802624017337	grouping_4_up	rna	TRUE	4.87674	2.45621
MA0156.3	1523	3317	2.5007	3.317	0.753903	1	Fev	1	grouping_4_up	up	2.38809	3.044317099091783e-79	1.79096	2.38809	3.044317099091746e-79	-0.391387	grouping_4_up	rna	TRUE	1.79096	-0.597124
MA0476.1	9196	10960	15.0994	10.96	1.37768	0	Fos	0	grouping_4_up	up			6.27545				grouping_4_up	atac	TRUE	6.27545	6.76026
MA0477.2	8410	10001	13.8088	10.001	1.38075	0	Fosl1	0	grouping_4_up	up			2.3143				grouping_4_up	atac	TRUE	2.3143	2.55581
MA0478.1	9170	10757	15.0567	10.757	1.39971	0	Fosl2	0	grouping_4_up	up			5.11457				grouping_4_up	atac	TRUE	5.11457	5.088
MA0032.2	4874	9546	8.00289	9.546	0.83835	1	Foxc1	1	grouping_4_up	up	0.9299563098980276	7.869929371387699e-14	2.15159	0.9299563098980276	7.869929371387704e-14	1.552227852586993	grouping_4_up	rna	TRUE	2.15159	1.22164
MA0852.2	4195	6698	6.888	6.698	1.02837	0.00137862	Foxk1	0.00303513	grouping_4_up	up			4.42526				grouping_4_up	atac	TRUE	4.42526	4.38597
MA0480.2	4139	6549	6.79605	6.549	1.03772	4.05601831663834e-05	Foxo1	9.74603258369384e-05	grouping_4_up	up			6.75251				grouping_4_up	atac	TRUE	6.75251	7.07837
MA0157.3	4277	6892	7.02264	6.892	1.01896	0.0214212	Foxo3	0.0449258	grouping_4_up	up			5.92756				grouping_4_up	atac	TRUE	5.92756	6.12494
MA0848.1	4458	7082	7.31984	7.082	1.03358	0.000127638	Foxo4	0.000294899	grouping_4_up	up			1.87774				grouping_4_up	atac	TRUE	1.87774	1.52746
MA0849.1	4458	7082	7.31984	7.082	1.03358	0.000127638	Foxo6	0.000294899	grouping_4_up	up			3.03635				grouping_4_up	atac	TRUE	3.03635	2.83673
MA0593.1	5709	9199	9.37392	9.199	1.01902	0.00863825	Foxp2	0.0184385	grouping_4_up	up	1.760138866466856	3.117410110576164e-82	7.73729	1.760138866466856	3.117410110576181e-82	5.913725141755547	grouping_4_up	multimodal	TRUE	7.73729	5.97715
MA0062.3	9942	14871	16.3243	14.871	1.09773	1.05245675618768e-59	Gabpa	8.94056698943274e-59	grouping_4_up	up			4.20252				grouping_4_up	atac	TRUE	4.20252	4.37187
MA0734.3	5338	9048	8.76476	9.048	0.968696	0.999952	Gli2	1	grouping_4_up	up	1.151789497317255	3.942219998941098e-17	3.0896	1.151789497317255	3.942219998941088e-17	3.020164183234038	grouping_4_up	rna	TRUE	3.0896	1.93781
MA1491.2	3572	6293	5.86506	6.293	0.931998	1	Gli3	1	grouping_4_up	up	5.718668798843205	1.068547849633634e-278	6.91826	5.718668798843205	1.068547849633675e-278	2.868333432897635	grouping_4_up	rna	TRUE	6.91826	1.19959
MA0737.1	2354	4145	3.86516	4.145	0.932488	1	Glis3	1	grouping_4_up	up	0.7383977457178572	6.495948323547845e-22	6.90249	0.7383977457178572	6.495948323547859e-22	6.530598305489232	grouping_4_up	rna	TRUE	6.90249	6.16409
							Gm14308		grouping_4_up	up	0.5066975108089011	6.901960087078054e-05	2.16567	0.5066975108089011	6.901960087078054e-05	1.685522740370352	grouping_4_up	rna	FALSE	2.16567	1.65897
							Gm14443		grouping_4_up	up	0.5568651570284344	1.631266096645763e-05	1.51129	0.5568651570284344	1.631266096645763e-05	1.378462404482795	grouping_4_up	rna	FALSE	1.51129	0.954426
MA1099.2	1462	2741	2.40054	2.741	0.875789	1	Hes1	1	grouping_4_up	up	0.5579970059245098	0.0129809	2.33195	0.5579970059245098	0.0129809	3.647232156485882	grouping_4_up	rna	TRUE	2.33195	1.77395
MA1493.1	2285	3408	3.75187	3.408	1.1009	2.34689704469662e-14	Hes6	7.770631553503392e-14	grouping_4_up	up			5.29252				grouping_4_up	atac	TRUE	5.29252	4.84667
MA0738.1	4386	6415	7.20162	6.415	1.12262	6.32856883080384e-38	Hic2	3.59616647750407e-37	grouping_4_up	up			2.12535				grouping_4_up	atac	TRUE	2.12535	2.18607
MA0043.3	2215	4369	3.63693	4.369	0.83244	1	Hlf	1	grouping_4_up	up	0.5811598585645656	1.423999842424192e-14	6.17154	0.5811598585645656	1.423999842424191e-14	5.796610599828486	grouping_4_up	rna	TRUE	6.17154	5.59038
MA0484.2	4826	7591	7.92408	7.591	1.04388	3.34292526959095e-07	Hnf4g	8.78562547414372e-07	grouping_4_up	up	1.198935381163844	4.157294946263538e-17	2.38144	1.198935381163844	4.157294946263549e-17	0.8339785974418337	grouping_4_up	multimodal	TRUE	2.38144	1.18251
							Hopx		grouping_4_up	up	1.124528847758992	1.388539862650126e-25	5.21921	1.124528847758992	1.388539862650127e-25	1.981361888000105	grouping_4_up	rna	FALSE	5.21921	4.09468
							Id3		grouping_4_up	up	0.6812930964721622	0.000744207	2.51792	0.6812930964721622	0.000744207	3.69182	grouping_4_up	rna	FALSE	2.51792	1.83662
							Id4		grouping_4_up	up	0.8122277211828277	2.753082677855251e-12	4.67128	0.8122277211828277	2.753082677855255e-12	3.31051	grouping_4_up	rna	FALSE	4.67128	3.85905
MA0155.1	5556	8811	9.1227	8.811	1.03538	7.07278252130277e-06	Insm1	1.78090122766935e-05	grouping_4_up	up			4.34179				grouping_4_up	atac	TRUE	4.34179	3.95529
MA0051.1	4979	7907	8.1753	7.907	1.03393	4.36877754991722e-05	Irf2	0.000104676	grouping_4_up	up			6.45175				grouping_4_up	atac	TRUE	6.45175	6.61512
MA0772.1	5437	8947	8.92731	8.947	0.997799	0.611887	Irf7	1	grouping_4_up	up	0.9106680680816112	9.867334589525227e-11	1.78515	0.9106680680816112	9.867334589525239e-11	1.979999300132478	grouping_4_up	rna	TRUE	1.78515	0.87448
MA0652.1	3246	5332	5.32979	5.332	0.999585	0.521627	Irf8	0.957834	grouping_4_up	up	0.7506988012201772	2.235616822534191e-06	1.61248	0.7506988012201772	2.235616822534193e-06	2.114697192108554	grouping_4_up	rna	TRUE	1.61248	0.861785
MA1608.1	2328	3413	3.82247	3.413	1.11997	1.1568533029848e-19	Isl1	4.38249381896495e-19	grouping_4_up	up			2.76069				grouping_4_up	atac	TRUE	2.76069	2.52516
MA0655.1	5662	6722	9.29675	6.722	1.38303	0	Jdp2	0	grouping_4_up	up	0.9713324858984728	1.351226550358797e-12	2.74671	0.9713324858984728	1.351226550358795e-12	3.195885586453281	grouping_4_up	multimodal	TRUE	2.74671	1.77538
MA0489.2	9789	11620	16.0731	11.62	1.38323	0	Jun	0	grouping_4_up	up			5.17164				grouping_4_up	atac	TRUE	5.17164	5.38735
MA1140.2	1594	2447	2.61728	2.447	1.06959	6.57640139469516e-06	Junb	1.66088695884043e-05	grouping_4_up	up			6.74837				grouping_4_up	atac	TRUE	6.74837	7.99372
MA0492.1	3695	5753	6.06702	5.753	1.05458	4.76821478197895e-08	Jund	1.28941113557695e-07	grouping_4_up	up			6.98916				grouping_4_up	atac	TRUE	6.98916	6.96698
MA1516.1	4016	8025	6.59409	8.025	0.821694	1	Klf3	1	grouping_4_up	up	1.188655374228577	9.538811656009718e-92	5.85413	1.188655374228577	9.538811656009673e-92	5.796148326702867	grouping_4_up	rna	TRUE	5.85413	4.66547
							L3mbtl4		grouping_4_up	up	0.8489911383527389	1.045091654482293e-11	2.40871	0.8489911383527389	1.045091654482293e-11	1.753672508087538	grouping_4_up	rna	FALSE	2.40871	1.55972
							Lin28b		grouping_4_up	up	3.500388944046522	1.912041640047591e-157	4.89274	3.500388944046522	1.912041640047554e-157	1.522594916539177	grouping_4_up	rna	FALSE	4.89274	1.39235
MA1520.1	3253	4833	5.34128	4.833	1.10517	1.86131067776928e-21	Maf	7.45410609525699e-21	grouping_4_up	up	2.210284844348632	5.237505828404615e-47	3.16115	2.210284844348632	5.237505828404638e-47	2.507778821122104	grouping_4_up	multimodal	TRUE	3.16115	0.950866
MA0659.3	7981	11157	13.1044	11.157	1.17455	9.76169139523564e-137	Mafg	1.20729153873429e-135	grouping_4_up	up			5.78418				grouping_4_up	atac	TRUE	5.78418	5.37607
MA0496.3	8949	12053	14.6939	12.053	1.2191	2.47657702359104e-236	Mafk	3.78691141243648e-235	grouping_4_up	up			1.76825				grouping_4_up	atac	TRUE	1.76825	1.95338
MA1522.1	11289	18211	18.536	18.211	1.01785	0.000450734	Maz	0.001019	grouping_4_up	up			4.968				grouping_4_up	atac	TRUE	4.968	4.61223
							Mbd4		grouping_4_up	up	0.6054811159363269	1.861995351182141e-15	4.08033	0.6054811159363269	1.861995351182135e-15	3.284369801853415	grouping_4_up	rna	FALSE	4.08033	3.47485
MA0660.1	3585	5517	5.88641	5.517	1.06696	7.16829346689879e-11	Mef2b	2.16853769987838e-10	grouping_4_up	up			2.49017				grouping_4_up	atac	TRUE	2.49017	2.13656
MA0497.1	7467	11889	12.2605	11.889	1.03125	2.93099930492925e-06	Mef2c	7.51515370562653e-06	grouping_4_up	up	2.619121761330701	4.6669209594458e-79	5.66862	2.619121761330701	4.666920959445738e-79	5.0249	grouping_4_up	multimodal	TRUE	5.66862	3.0495
MA0773.1	4568	7170	7.50045	7.17	1.04609	2.05936832108581e-07	Mef2d	5.46349765941062e-07	grouping_4_up	up			6.02717				grouping_4_up	atac	TRUE	6.02717	6.16655
MA0498.2	4436	6994	7.28371	6.994	1.04142	3.61623241549669e-06	Meis1	9.21591351949308e-06	grouping_4_up	up			4.99166				grouping_4_up	atac	TRUE	4.99166	4.79638
MA0774.1	3676	5703	6.03583	5.703	1.05836	6.688832019248441e-09	Meis2	1.85043017374603e-08	grouping_4_up	up			3.19688				grouping_4_up	atac	TRUE	3.19688	3.14182
MA0775.1	3701	5710	6.07688	5.71	1.06425	1.87415539109217e-10	Meis3	5.58923646776069e-10	grouping_4_up	up			3.99468				grouping_4_up	atac	TRUE	3.99468	4.19499
MA0661.1	2465	3479	4.04742	3.479	1.16339	6.55028955603903e-36	Meox1	3.53127789527489e-35	grouping_4_up	up	1.163508144080908	3.786311459702843e-15	1.71252	1.163508144080908	3.786311459702855e-15	0.9854973929467096	grouping_4_up	multimodal	TRUE	1.71252	0.549016
MA0801.1	3911	5975	6.42169	5.975	1.07476	3.77842657323611e-14	Mga	1.23164990236107e-13	grouping_4_up	up			7.25322				grouping_4_up	atac	TRUE	7.25322	7.35123
MA0666.2	1856	2728	3.04747	2.728	1.11711	2.70490873430388e-15	Msx1	9.20983095364196e-15	grouping_4_up	up	0.7804141112873584	2.008940413897286e-21	5.60931	0.7804141112873584	2.008940413897282e-21	4.847466787050038	grouping_4_up	multimodal	TRUE	5.60931	4.8289
MA1108.2	4425	8334	7.26565	8.334	0.871808	1	Mxi1	1	grouping_4_up	up	1.096661983807694	3.430859873059067e-62	6.20853	1.096661983807694	3.430859873059084e-62	5.820969308110518	grouping_4_up	rna	TRUE	6.20853	5.11187
							Mycl		grouping_4_up	up	2.022132037900874	2.119529541119454e-52	2.92517	2.022132037900874	2.119529541119447e-52	0.1887592653374508	grouping_4_up	rna	FALSE	2.92517	0.903037
							Myt1		grouping_4_up	up	0.5666909758912668	5.682958581479566e-24	6.35005	0.5666909758912668	5.682958581479563e-24	4.831465249917128	grouping_4_up	rna	FALSE	6.35005	5.78336
MA0606.2	7883	10414	12.9435	10.414	1.2429	2.25469716438007e-248	Nfat5	3.57773644385592e-247	grouping_4_up	up			7.85256				grouping_4_up	atac	TRUE	7.85256	8.30605
MA0624.2	7459	9284	12.2473	9.284	1.31919	0	Nfatc1	0	grouping_4_up	up	2.153696341569163	2.98690363676319e-73	3.0998	2.153696341569163	2.986903636763176e-73	3.073793809201155	grouping_4_up	multimodal	TRUE	3.0998	0.946104
MA0152.2	7798	9869	12.804	9.869	1.29739	0	Nfatc2	0	grouping_4_up	up	1.714032238860709	2.251255630296972e-48	4.26052	1.714032238860709	2.251255630296972e-48	3.361813507850696	grouping_4_up	multimodal	TRUE	4.26052	2.54649
MA0625.2	6073	7138	9.97159	7.138	1.39697	0	Nfatc3	0	grouping_4_up	up			6.209				grouping_4_up	atac	TRUE	6.209	5.8898
MA0150.2	6716	9359	11.0274	9.359	1.17826	8.63319385020106e-118	Nfe2l2	1.00840500389154e-116	grouping_4_up	up			5.4622				grouping_4_up	atac	TRUE	5.4622	6.40277
MA0670.1	4823	5910	7.91915	5.91	1.33996	7.76583654436539e-274	Nfia	1.28060167329633e-272	grouping_4_up	up	1.08245	3.687555019251824e-43	8.79089	1.08245	3.687555019251837e-43	8.434413754087883	grouping_4_up	multimodal	TRUE	8.79089	7.70844
MA1643.1	11160	11342	18.3242	11.342	1.61561	0	Nfib	0	grouping_4_up	up	2.069608166538939	3.304333719415791e-103	7.75121	2.069608166538939	3.30433371941576e-103	6.505114617154713	grouping_4_up	multimodal	TRUE	7.75121	5.6816
MA0161.2	8316	9866	13.6545	9.866	1.384	0	Nfic	0	grouping_4_up	up			5.93859				grouping_4_up	atac	TRUE	5.93859	6.66991
MA0671.1	4908	5925	8.05872	5.925	1.36012	9.8404095019053e-311	Nfix	1.72412174814632e-309	grouping_4_up	up	1.430069632511861	9.637643603855336e-94	6.77181	1.430069632511861	9.637643603855455e-94	6.477294528456162	grouping_4_up	multimodal	TRUE	6.77181	5.34174
MA0105.4	1994	3172	3.27406	3.172	1.03217	0.0111415	Nfkb1	0.0236021	grouping_4_up	up			6.02376				grouping_4_up	atac	TRUE	6.02376	6.0793
MA0778.1	1980	3196	3.25107	3.196	1.01723	0.111625	Nfkb2	0.223516	grouping_4_up	up	0.7851202261801205	3.098709842670055e-09	3.24455	0.7851202261801205	3.09870984267006e-09	3.065793986143968	grouping_4_up	rna	TRUE	3.24455	2.45943
MA0626.1	1971	3343	3.23629	3.343	0.968081	0.990754	Npas2	1	grouping_4_up	up	1.254400907936456	1.75558288133553e-37	5.78346	1.254400907936456	1.75558288133554e-37	4.167032507293158	grouping_4_up	rna	TRUE	5.78346	4.52905
MA1996.1	6220	9787	10.213	9.787	1.04352	7.2157999674999e-09	Nr1h2	1.98966812218604e-08	grouping_4_up	up			4.00384				grouping_4_up	atac	TRUE	4.00384	3.97526
MA0017.2	5400	8763	8.86656	8.763	1.01182	0.0756735	Nr2f1	0.153353	grouping_4_up	up	1.692626209784383	4.817514734259281e-31	2.35088	1.692626209784383	4.81751473425925e-31	1.208015205573628	grouping_4_up	rna	TRUE	2.35088	0.658249
MA1111.1	5894	9159	9.67768	9.159	1.05663	5.32094173297123e-13	Nr2f2	1.70148745149384e-12	grouping_4_up	up	0.609335	9.405825813820215e-15	4.87534	0.609335	9.405825813820184e-15	4.811085027645377	grouping_4_up	multimodal	TRUE	4.87534	4.266
MA1112.2	7554	10198	12.4033	10.198	1.21625	2.90806337060927e-191	Nr4a1	4.07613549113733e-190	grouping_4_up	up			5.83583				grouping_4_up	atac	TRUE	5.83583	5.79042
MA0160.2	6373	8615	10.4642	8.615	1.21465	6.597732105305621e-157	Nr4a2	8.53645030855697e-156	grouping_4_up	up			7.67479				grouping_4_up	atac	TRUE	7.67479	7.24573
							Nr4a3		grouping_4_up	up	0.5775013999491105	7.439452582824925e-05	3.81824	0.5775013999491105	7.43945258282492e-05	4.386170116814259	grouping_4_up	rna	FALSE	3.81824	3.24073
MA0756.2	567	869	0.930989	0.869	1.07133	0.0044326	Onecut2	0.00958308	grouping_4_up	up			1.94327				grouping_4_up	atac	TRUE	1.94327	3.86657
MA0069.1	2058	3033	3.37914	3.033	1.11413	4.36203956824889e-16	Pax6	1.5349268940993e-15	grouping_4_up	up	1.132569204447024	3.648514895847518e-16	3.13388	1.132569204447024	3.648514895847514e-16	2.40807	grouping_4_up	multimodal	TRUE	3.13388	2.00131
MA0680.2	3457	5445	5.67624	5.445	1.04247	2.87444208614371e-05	Pax7	6.9465683748473e-05	grouping_4_up	up	8.030321213250613	1e-300	7.76448	8.030321213250613	1.000000000000024e-300	1.08126	grouping_4_up	multimodal	TRUE	7.76448	-0.265846
MA1114.1	7014	10504	11.5167	10.504	1.09641	9.09622746268322e-40	Pbx3	5.38727274374408e-39	grouping_4_up	up	0.696935	9.192850856161664e-35	8.1071	0.696935	9.192850856161671e-35	6.739767543045936	grouping_4_up	multimodal	TRUE	8.1071	7.41016
							Pgr		grouping_4_up	up	1.064059156540438	2.876459758550625e-18	4.88306	1.064059156540438	2.876459758550634e-18	3.994484579859446	grouping_4_up	rna	FALSE	4.88306	3.81901
MA0782.2	5954	9124	9.7762	9.124	1.07148	1.26640299405813e-19	Pknox1	4.754664812512882e-19	grouping_4_up	up	0.6139148335048845	7.454560813926079e-16	3.94102	0.6139148335048845	7.454560813926101e-16	3.807273706184853	grouping_4_up	multimodal	TRUE	3.94102	3.32711
MA0783.1	5680	8321	9.32631	8.321	1.12082	3.86180054327475e-48	Pknox2	2.61917278781779e-47	grouping_4_up	up			5.02875				grouping_4_up	atac	TRUE	5.02875	6.65569
MA1615.1	7634	11915	12.5347	11.915	1.05201	1.82000566141555e-14	Plagl1	6.04990024209675e-14	grouping_4_up	up	0.5821766960492676	1.713719553568835e-13	7.42039	0.5821766960492676	1.713719553568838e-13	7.041900329534158	grouping_4_up	multimodal	TRUE	7.42039	6.83821
MA1548.1	2976	4751	4.88646	4.751	1.02851	0.00614861	Plagl2	0.0131913	grouping_4_up	up			3.44292				grouping_4_up	atac	TRUE	3.44292	3.65967
MA0507.2	3818	7466	6.26899	7.466	0.839671	1	Pou2f2	1	grouping_4_up	up	2.222325733084024	6.069477994339808e-75	5.20922	2.222325733084024	6.069477994339766e-75	2.950377806296028	grouping_4_up	rna	TRUE	5.20922	2.9869
MA0793.1	3206	4961	5.26411	4.961	1.0611	1.63781536799573e-08	Pou6f2	4.50131609308631e-08	grouping_4_up	up			2.07195				grouping_4_up	atac	TRUE	2.07195	2.88919
MA0066.1	3617	6015	5.93895	6.015	0.987357	0.898928	Pparg	1	grouping_4_up	up	2.723926348080292	2.288573765858844e-67	3.61188	2.723926348080292	2.288573765858871e-67	1.730442281923235	grouping_4_up	rna	TRUE	3.61188	0.887956
MA0508.3	10521	16412	17.275	16.412	1.05258	1.39860359579547e-20	Prdm1	5.42039458094005e-20	grouping_4_up	up			2.87128				grouping_4_up	atac	TRUE	2.87128	3.57748
MA1616.1	6409	9790	10.5233	9.79	1.0749	5.8968585992409e-23	Prdm15	2.44298427682837e-22	grouping_4_up	up			4.51474				grouping_4_up	atac	TRUE	4.51474	4.22426
MA1647.2	4655	7373	7.6433	7.373	1.03666	2.22671522610029e-05	Prdm4	5.49169356349073e-05	grouping_4_up	up			3.40255				grouping_4_up	atac	TRUE	3.40255	3.75353
MA1999.1	7604	12066	12.4854	12.066	1.03476	1.82329231660002e-07	Prdm5	4.86790107384322e-07	grouping_4_up	up			5.54348				grouping_4_up	atac	TRUE	5.54348	5.95232
MA1723.1	20522	33360	33.6962	33.36	1.01008	0.00248779	Prdm9	0.00543437	grouping_4_up	up	1.238610563662904	7.621745802810091e-25	1.92061	1.238610563662904	7.621745802810078e-25	1.437808921650866	grouping_4_up	multimodal	TRUE	1.92061	0.682003
MA0716.1	3502	5184	5.75013	5.184	1.10921	1.2503613306343e-24	Prrx1	5.50551769143165e-24	grouping_4_up	up	4.620200010642849	1.128228745297334e-182	5.64702	4.620200010642849	1.128228745297326e-182	2.672230972810459	grouping_4_up	multimodal	TRUE	5.64702	1.02682
MA1552.1	1763	3073	2.89477	3.073	0.942	0.999977	Rarb	1	grouping_4_up	up	1.071079546607678	1.031778500334935e-33	6.07303	1.071079546607678	1.031778500334933e-33	5.80382	grouping_4_up	rna	TRUE	6.07303	5.00195
MA1553.1	1671	2923	2.74371	2.923	0.938661	0.999987	Rarg	1	grouping_4_up	up	1.478596329964494	3.48171338119194e-69	3.65143	1.478596329964494	3.481713381191942e-69	3.986562294607429	grouping_4_up	rna	TRUE	3.65143	2.17283
MA1116.1	8756	13216	14.377	13.216	1.08785	1.36768056453448e-42	Rbpj	8.713782990708288e-42	grouping_4_up	up			5.68256				grouping_4_up	atac	TRUE	5.68256	5.57787
MA0101.1	3376	5204	5.54324	5.204	1.06519	7.20711054658901e-10	Rel	2.09006205851081e-09	grouping_4_up	up			3.48256				grouping_4_up	atac	TRUE	3.48256	3.5031
MA0107.1	3792	5666	6.22629	5.666	1.09889	2.53974708533225e-22	Rela	1.03184893660117e-21	grouping_4_up	up			4.35485				grouping_4_up	atac	TRUE	4.35485	4.30697
MA1117.1	2986	4541	4.90288	4.541	1.07969	2.63588615106092e-12	Relb	8.24081878454362e-12	grouping_4_up	up			3.45915				grouping_4_up	atac	TRUE	3.45915	3.28454
MA0509.3	4681	4859	7.68599	4.859	1.58181	0	Rfx1	0	grouping_4_up	up			3.03729				grouping_4_up	atac	TRUE	3.03729	3.22604
MA0600.2	4763	4880	7.82063	4.88	1.60259	0	Rfx2	0	grouping_4_up	up			5.43658				grouping_4_up	atac	TRUE	5.43658	5.33342
MA0798.3	4853	5089	7.96841	5.089	1.56581	0	Rfx3	0	grouping_4_up	up			8.55088				grouping_4_up	atac	TRUE	8.55088	8.40235
MA0799.2	2715	3155	4.45791	3.155	1.41297	7.93385377538861e-219	Rfx4	1.15040879743135e-217	grouping_4_up	up			2.81085				grouping_4_up	atac	TRUE	2.81085	2.37744
MA0510.2	5109	5396	8.38875	5.396	1.55462	0	Rfx5	0	grouping_4_up	up			3.80201				grouping_4_up	atac	TRUE	3.80201	3.52917
MA1554.1	1931	2706	3.17062	2.706	1.1717	5.931627834149981e-31	Rfx7	2.95177456125452e-30	grouping_4_up	up			7.52111				grouping_4_up	atac	TRUE	7.52111	7.14551
							Rnf138rt1		grouping_4_up	up	1.169690570115622	6.193300768811165e-26	2.86663	1.169690570115622	6.193300768811158e-26	1.111903601087286	grouping_4_up	rna	FALSE	2.86663	1.69694
MA1150.1	3521	5554	5.78132	5.554	1.04093	4.47973670255655e-05	Rorb	0.00010703	grouping_4_up	up			9.08427				grouping_4_up	atac	TRUE	9.08427	9.25796
MA1151.1	3413	5374	5.60399	5.374	1.0428	2.8354300211387e-05	Rorc	6.87203644892692e-05	grouping_4_up	up			4.86485				grouping_4_up	atac	TRUE	4.86485	4.61401
MA0002.2	7041	11333	11.561	11.333	1.02012	0.00230721	Runx1	0.00505304	grouping_4_up	up			2.45172				grouping_4_up	atac	TRUE	2.45172	2.05492
							Sall1		grouping_4_up	up	2.157546440008402	5.166002574979286e-49	2.26629	2.157546440008402	5.166002574979278e-49	1.396540023405162	grouping_4_up	rna	FALSE	2.26629	0.108746
							Satb2		grouping_4_up	up	2.320411965454481	6.454435420237825e-95	4.74899	2.320411965454481	6.454435420237818e-95	3.172265342700139	grouping_4_up	rna	FALSE	4.74899	2.42858
MA0631.1	1366	2640	2.24291	2.64	0.849587	1	Six3	1	grouping_4_up	up	2.405480374564095	2.95740871847506e-180	7.69475	2.405480374564095	2.957408718475017e-180	5.269426232031528	grouping_4_up	rna	TRUE	7.69475	5.28927
MA2001.1	4128	7450	6.77799	7.45	0.909797	1	Six4	1	grouping_4_up	up	0.5672526165074889	8.09786891830626e-10	3.73764	0.5672526165074889	8.097868918306253e-10	3.417940419215886	grouping_4_up	rna	TRUE	3.73764	3.17038
							Six6		grouping_4_up	up	0.982472	1.656870168888837e-33	6.75633	0.982472	1.656870168888847e-33	5.563631355651355	grouping_4_up	rna	FALSE	6.75633	5.77386
MA1964.1	6107	9581	10.0274	9.581	1.04659	9.89671704018217e-10	Smad2	2.86018523394956e-09	grouping_4_up	up			5.76677				grouping_4_up	atac	TRUE	5.76677	5.60935
MA1557.1	1006	1839	1.65181	1.839	0.898209	1	Smad5	1	grouping_4_up	up	0.5107532326841833	2.446066513507452e-28	5.294	0.5107532326841833	2.446066513507444e-28	5.015845029343411	grouping_4_up	rna	TRUE	5.294	4.78325
MA0869.2	8817	13575	14.4771	13.575	1.06645	7.703149713740559e-26	Sox11	3.46435770548439e-25	grouping_4_up	up	2.931702032457805	7.054787437146018e-84	5.40166	2.931702032457805	7.054787437146054e-84	4.042262124443154	grouping_4_up	multimodal	TRUE	5.40166	2.46995
MA1120.1	3817	5399	6.26734	5.399	1.16083	5.56522414090245e-54	Sox13	4.2939022958706e-53	grouping_4_up	up	0.8795702912753254	6.931868509188685e-14	3.20592	0.8795702912753254	6.93186850918869e-14	3.592123073942949	grouping_4_up	multimodal	TRUE	3.20592	2.32635
MA0143.4	3565	5146	5.85357	5.146	1.1375	6.82659562541511e-38	Sox2	3.85313216172759e-37	grouping_4_up	up	1.197295966983548	6.459753746475854e-22	4.97489	1.197295966983548	6.459753746475834e-22	3.029212404160183	grouping_4_up	multimodal	TRUE	4.97489	3.7776
MA0867.2	7015	10195	11.5183	10.195	1.1298	1.07157525764512e-68	Sox4	9.58717863488876e-68	grouping_4_up	up	0.6417758845247512	5.76474811208722e-14	6.60529	0.6417758845247512	5.764748112087229e-14	5.928804886023246	grouping_4_up	multimodal	TRUE	6.60529	5.96351
MA0087.2	3894	5632	6.39377	5.632	1.13526	3.483638962395519e-40	Sox5	2.10772688300333e-39	grouping_4_up	up	0.6226104069177874	6.818230548500998e-16	7.68378	0.6226104069177874	6.818230548501002e-16	7.743537092816024	grouping_4_up	multimodal	TRUE	7.68378	7.06117
MA0515.1	7357	10842	12.0799	10.842	1.11417	4.43343279772143e-57	Sox6	3.58511248354204e-56	grouping_4_up	up			5.47142				grouping_4_up	atac	TRUE	5.47142	7.40412
MA0077.1	2993	4219	4.91437	4.219	1.16482	3.418647876924941e-44	Sox9	2.21160220345683e-43	grouping_4_up	up	1.887471246560723	7.438803372072067e-33	3.30847	1.887471246560723	7.438803372072115e-33	2.616284434958583	grouping_4_up	multimodal	TRUE	3.30847	1.421
MA0595.1	3641	5597	5.97836	5.597	1.06814	2.411765487255329e-11	Srebf1	7.429651189676659e-11	grouping_4_up	up			3.57017				grouping_4_up	atac	TRUE	3.57017	3.54287
MA0596.1	3891	5957	6.38885	5.957	1.07249	2.28749714904592e-13	Srebf2	7.37082414692574e-13	grouping_4_up	up	0.8734299373312959	1.572090982055331e-50	5.88792	0.8734299373312959	1.572090982055321e-50	5.600169137333129	grouping_4_up	multimodal	TRUE	5.88792	5.01449
MA0144.2	8317	13273	13.6561	13.273	1.02887	4.1455227571619e-06	Stat3	1.05011585505216e-05	grouping_4_up	up			6.97537				grouping_4_up	atac	TRUE	6.97537	7.61387
MA0520.1	5664	8951	9.30003	8.951	1.03899	6.82105799485494e-07	Stat6	1.77052770792377e-06	grouping_4_up	up	0.7920425052238143	5.580715315332195e-21	3.06609	0.7920425052238143	5.580715315332185e-21	3.84326	grouping_4_up	multimodal	TRUE	3.06609	2.27405
MA0803.1	3911	5975	6.42169	5.975	1.07476	3.77842657323611e-14	Tbx15	1.23164990236107e-13	grouping_4_up	up	1.971773455907045	6.115276738625139e-47	3.79224	1.971773455907045	6.115276738625122e-47	1.397917960225047	grouping_4_up	multimodal	TRUE	3.79224	1.82047
MA0804.1	1824	2838	2.99493	2.838	1.05529	9.61241724485435e-05	Tbx19	0.000225811	grouping_4_up	up			6.90898				grouping_4_up	atac	TRUE	6.90898	7.73222
MA1648.1	9743	12603	15.9976	12.603	1.26935	0	Tcf12	0	grouping_4_up	up			8.80073				grouping_4_up	atac	TRUE	8.80073	8.9387
MA0522.3	9751	12625	16.0107	12.625	1.26817	0	Tcf3	0	grouping_4_up	up			5.10526				grouping_4_up	atac	TRUE	5.10526	4.849
MA0830.2	10032	12728	16.4721	12.728	1.29416	0	Tcf4	0	grouping_4_up	up			8.8981				grouping_4_up	atac	TRUE	8.8981	8.66925
MA0523.1	5824	9284	9.56275	9.284	1.03002	7.56223137862218e-05	Tcf7l2	0.00017915	grouping_4_up	up			4.32235				grouping_4_up	atac	TRUE	4.32235	6.47317
MA0691.1	4648	7052	7.63181	7.052	1.08222	1.16370315637432e-19	Tfap4	4.38867423547445e-19	grouping_4_up	up	0.7008525145007796	1.875373009297969e-08	1.69278	0.7008525145007796	1.875373009297968e-08	1.797056149727079	grouping_4_up	multimodal	TRUE	1.69278	0.991931
MA0145.2	6213	9241	10.2015	9.241	1.10394	3.75202063509264e-40	Tfcp2l1	2.25389239579493e-39	grouping_4_up	up			2.87199				grouping_4_up	atac	TRUE	2.87199	2.67434
MA1122.1	1751	3565	2.87506	3.565	0.806469	1	Tfdp1	1	grouping_4_up	up	0.5167425344552647	9.493194633771947e-27	5.33673	0.5167425344552647	9.493194633771943e-27	4.969538632100311	grouping_4_up	rna	TRUE	5.33673	4.81999
MA0597.2	10583	15772	17.3768	15.772	1.10175	4.47625379462176e-69	Thap1	4.09187982747489e-68	grouping_4_up	up			3.00874				grouping_4_up	atac	TRUE	3.00874	2.90945
							Tox2		grouping_4_up	up	1.602332786404978	2.862056700198625e-95	5.67757	1.602332786404978	2.862056700198621e-95	5.096429965802157	grouping_4_up	rna	FALSE	5.67757	4.07523
							Tox3		grouping_4_up	up	0.8858332013680492	2.297313095727563e-53	7.82313	0.8858332013680492	2.297313095727568e-53	6.119721803712102	grouping_4_up	rna	FALSE	7.82313	6.9373
							Tshz1		grouping_4_up	up	0.501261	6.181441892620044e-37	6.42795	0.501261	6.181441892620073e-37	6.012989922049657	grouping_4_up	rna	FALSE	6.42795	5.92669
MA0093.3	4309	6818	7.07519	6.818	1.03772	2.8213329777043e-05	Usf1	6.85763304696334e-05	grouping_4_up	up			3.69797				grouping_4_up	atac	TRUE	3.69797	3.42345
MA0722.1	2055	3001	3.37422	3.001	1.12436	1.2682767325504e-18	Vax1	4.69876974482329e-18	grouping_4_up	up	4.225327578538923	1.148274078945402e-256	3.21721	4.225327578538923	1.148274078945372e-256	-0.449992	grouping_4_up	multimodal	TRUE	3.21721	-1.00811
MA1579.1	6896	10820	11.3229	10.82	1.04648	7.516222454679719e-11	Zbtb26	2.2656426825755e-10	grouping_4_up	up			4.09681				grouping_4_up	atac	TRUE	4.09681	4.09494
							Zbtb46		grouping_4_up	up	0.7899498091282138	1.564419783589692e-11	3.65024	0.7899498091282138	1.56441978358969e-11	2.919327116938911	grouping_4_up	rna	FALSE	3.65024	2.86029
MA1581.1	6418	9928	10.5381	9.928	1.06145	3.09474269274909e-16	Zbtb6	1.0935624389084e-15	grouping_4_up	up			3.43499				grouping_4_up	atac	TRUE	3.43499	3.44859
MA0695.1	1696	3257	2.78476	3.257	0.855006	1	Zbtb7c	1	grouping_4_up	up	0.7368769730138394	1.299227316109584e-12	4.71289	0.7368769730138394	1.299227316109585e-12	4.348868988854278	grouping_4_up	rna	TRUE	4.71289	3.97601
							Zbtb8a		grouping_4_up	up	0.7793438669471175	2.231811547369324e-14	3.29178	0.7793438669471175	2.231811547369322e-14	2.840198261729951	grouping_4_up	rna	FALSE	3.29178	2.51244
MA0103.3	9368	12623	15.3818	12.623	1.21856	1.23210414862598e-247	Zeb1	1.91888812776749e-246	grouping_4_up	up			8.57982				grouping_4_up	atac	TRUE	8.57982	8.47038
							Zfhx3		grouping_4_up	up	0.8425181537670614	1.044837187109938e-89	8.70509	0.8425181537670614	1.04483718710993e-89	8.337341421534191	grouping_4_up	rna	FALSE	8.70509	7.86257
							Zfhx4		grouping_4_up	up	0.5595144376810399	3.788577046629807e-43	8.87825	0.5595144376810399	3.788577046629788e-43	7.746362601451633	grouping_4_up	rna	FALSE	8.87825	8.31873
							Zfp119a		grouping_4_up	up	0.5096749054363658	2.956792659190426e-08	2.99015	0.5096749054363658	2.95679265919043e-08	2.758282371676701	grouping_4_up	rna	FALSE	2.99015	2.48047
							Zfp119b		grouping_4_up	up	0.5624453063938695	5.270756455607098e-07	2.51576	0.5624453063938695	5.270756455607103e-07	2.260586203516533	grouping_4_up	rna	FALSE	2.51576	1.95332
MA1972.1	11461	17940	18.8184	17.94	1.04897	6.38950150005098e-20	Zfp14	2.46494071630407e-19	grouping_4_up	up			3.93292				grouping_4_up	atac	TRUE	3.93292	3.72913
							Zfp169		grouping_4_up	up	0.6764626030215282	4.859154573593454e-26	4.46519	0.6764626030215282	4.859154573593458e-26	3.978509219062836	grouping_4_up	rna	FALSE	4.46519	3.78873
							Zfp174		grouping_4_up	up	0.5021214099523723	2.371917105870983e-05	2.32003	0.5021214099523723	2.371917105870984e-05	1.79067	grouping_4_up	rna	FALSE	2.32003	1.81791
							Zfp219		grouping_4_up	up	0.5708991164880834	3.512497864056468e-26	4.47153	0.5708991164880834	3.51249786405646e-26	4.153508628576848	grouping_4_up	rna	FALSE	4.47153	3.90063
							Zfp239		grouping_4_up	up	0.8028504284716971	1.65203247666299e-23	4.19651	0.8028504284716971	1.652032476662994e-23	3.166725227808468	grouping_4_up	rna	FALSE	4.19651	3.39366
							Zfp324		grouping_4_up	up	0.5399051958406016	1.935689407827199e-09	3.54997	0.5399051958406016	1.935689407827199e-09	2.959349403864122	grouping_4_up	rna	FALSE	3.54997	3.01007
							Zfp334		grouping_4_up	up	0.5563700141344023	1.627478644071492e-11	3.35727	0.5563700141344023	1.627478644071494e-11	3.104161835455957	grouping_4_up	rna	FALSE	3.35727	2.8009
MA2002.1	6364	9885	10.4494	9.885	1.0571	3.42577812512324e-14	Zfp335	1.12542164188619e-13	grouping_4_up	up			2.56444				grouping_4_up	atac	TRUE	2.56444	2.86088
							Zfp418		grouping_4_up	up	0.832348	1.916259991082214e-12	1.80297	0.832348	1.916259991082216e-12	1.341712703906584	grouping_4_up	rna	FALSE	1.80297	0.970625
							Zfp423		grouping_4_up	up	1.537291866388272	3.481936129421685e-45	4.54502	1.537291866388272	3.481936129421707e-45	4.953227462891273	grouping_4_up	rna	FALSE	4.54502	3.00772
							Zfp52		grouping_4_up	up	0.8451961527905443	2.450775262342143e-29	5.26321	0.8451961527905443	2.45077526234214e-29	4.388871276027939	grouping_4_up	rna	FALSE	5.26321	4.41801
							Zfp532		grouping_4_up	up	1.070716521059796	4.328751394817101e-138	7.65653	1.070716521059796	4.328751394817195e-138	6.348431432470953	grouping_4_up	rna	FALSE	7.65653	6.58581
							Zfp536		grouping_4_up	up	0.6843542338773698	6.319594143394359e-14	7.46502	0.6843542338773698	6.31959414339437e-14	6.810745306850391	grouping_4_up	rna	FALSE	7.46502	6.78067
							Zfp54		grouping_4_up	up	0.5326202895855165	6.721758633480812e-08	3.05458	0.5326202895855165	6.72175863348081e-08	2.454589206290474	grouping_4_up	rna	FALSE	3.05458	2.52196
							Zfp599		grouping_4_up	up	0.5154499178782619	7.301601707101276e-05	1.6877	0.5154499178782619	7.301601707101271e-05	1.492588289750129	grouping_4_up	rna	FALSE	1.6877	1.17225
							Zfp618		grouping_4_up	up	0.8695875934077533	6.174005928905104e-19	4.64646	0.8695875934077533	6.174005928905089e-19	3.719951900385601	grouping_4_up	rna	FALSE	4.64646	3.77687
							Zfp629		grouping_4_up	up	0.6439844239248012	6.195414817950153e-17	3.30263	0.6439844239248012	6.195414817950163e-17	3.069	grouping_4_up	rna	FALSE	3.30263	2.65864
							Zfp647		grouping_4_up	up	0.8156366274281759	4.480996605938538e-13	2.03297	0.8156366274281759	4.480996605938542e-13	1.601483469867392	grouping_4_up	rna	FALSE	2.03297	1.21734
							Zfp667		grouping_4_up	up	0.5633705713742261	3.115809232441073e-24	5.28888	0.5633705713742261	3.115809232441064e-24	4.802303881415604	grouping_4_up	rna	FALSE	5.28888	4.72551
							Zfp7		grouping_4_up	up	0.5545027463042351	1.988610148767077e-07	2.56468	0.5545027463042351	1.988610148767078e-07	2.316132045774771	grouping_4_up	rna	FALSE	2.56468	2.01017
							Zfp710		grouping_4_up	up	0.6028586574451458	1.441874997051906e-18	4.78136	0.6028586574451458	1.441874997051907e-18	4.728908940671702	grouping_4_up	rna	FALSE	4.78136	4.1785
							Zfp711		grouping_4_up	up	1.258674189310707	1.004647136282566e-17	1.84869	1.258674189310707	1.004647136282569e-17	1.632656375115837	grouping_4_up	rna	FALSE	1.84869	0.590017
							Zfp786		grouping_4_up	up	1.193436216051109	2.339805903070096e-23	2.1888	1.193436216051109	2.339805903070094e-23	1.096018593140913	grouping_4_up	rna	FALSE	2.1888	0.995368
							Zfp831		grouping_4_up	up	0.6795624906417186	1.050213589664998e-07	3.4329	0.6795624906417186	1.050213589664999e-07	2.23087	grouping_4_up	rna	FALSE	3.4329	2.75334
							Zfp873		grouping_4_up	up	0.6635981194262963	3.623787111785598e-15	3.34253	0.6635981194262963	3.62378711178559e-15	3.091396703260172	grouping_4_up	rna	FALSE	3.34253	2.67893
							Zfp92		grouping_4_up	up	1.333823846747782	1.605561633483755e-47	4.66521	1.333823846747782	1.605561633483764e-47	2.609091446923846	grouping_4_up	rna	FALSE	4.66521	3.33138
							Zfp93		grouping_4_up	up	0.5636878828385596	8.302836239755832e-07	2.43691	0.5636878828385596	8.302836239755831e-07	1.83923	grouping_4_up	rna	FALSE	2.43691	1.87323
							Zfp940		grouping_4_up	up	1.124461559477801	1.895646268398131e-24	2.58995	1.124461559477801	1.895646268398127e-24	1.79577	grouping_4_up	rna	FALSE	2.58995	1.46549
							Zfp947		grouping_4_up	up	0.5562015484310965	2.770388621166691e-06	2.51266	0.5562015484310965	2.770388621166693e-06	2.054398416683345	grouping_4_up	rna	FALSE	2.51266	1.95645
							Zfp977		grouping_4_up	up	1.111593243550136	8.812876374939281e-23	2.59904	1.111593243550136	8.812876374939264e-23	1.332842657084867	grouping_4_up	rna	FALSE	2.59904	1.48745
MA1652.1	10774	16839	17.6904	16.839	1.05056	1.05403749759675e-19	Zkscan5	4.02929788854031e-19	grouping_4_up	up			3.43446				grouping_4_up	atac	TRUE	3.43446	3.33941
MA1602.1	1552	2709	2.54831	2.709	0.940685	0.999954	Zscan29	1	grouping_4_up	up	0.5674207109866556	1.291444166773322e-12	3.68486	0.5674207109866556	1.291444166773321e-12	3.547035159848152	grouping_4_up	rna	TRUE	3.68486	3.11744
MA0007.3	3151	4874	8.66135	4.874	1.77705	0	Ar	0	grouping_4_down	down			5.50062				grouping_4_down	atac	TRUE	5.14821	5.50062
MA0151.1	12960	34873	35.624	34.873	1.02153	8.53424234854463e-05	Arid3a	0.000454259	grouping_4_down	down			3.40394				grouping_4_down	atac	TRUE	3.67533	3.40394
MA0601.1	2975	7896	8.17757	7.896	1.03566	0.00657081	Arid3b	0.0242371	grouping_4_down	down			4.58829				grouping_4_down	atac	TRUE	4.44178	4.58829
MA0602.1	1845	5027	5.07147	5.027	1.00885	0.318261	Arid5a	0.663851	grouping_4_down	down	-1.23701	4.674919650544647e-19	2.90104	-1.23701	4.674919650544639e-19	2.999746796538145	grouping_4_down	rna	TRUE	1.66403	2.90104
MA0004.1	2901	7588	7.97416	7.588	1.05089	0.000265462	Arnt	0.00132889	grouping_4_down	down			6.61258				grouping_4_down	atac	TRUE	6.48199	6.61258
MA1632.1	2696	6784	7.41067	6.784	1.09237	1.67461300229585e-09	Atf2	1.38073483816746e-08	grouping_4_down	down			7.32891				grouping_4_down	atac	TRUE	7.06104	7.32891
MA0833.2	1988	5025	5.46454	5.025	1.08747	9.15865690021682e-07	Atf4	6.18352388284882e-06	grouping_4_down	down			5.9879				grouping_4_down	atac	TRUE	5.78431	5.9879
MA0834.1	967	2496	2.65805	2.496	1.06493	0.00705841	Atf7	0.0256975	grouping_4_down	down			4.25112				grouping_4_down	atac	TRUE	4.07013	4.25112
MA1471.1	2079	5781	5.71468	5.781	0.988528	0.755857	Barx2	1	grouping_4_down	down	-2.38353	5.138876089969524e-57	2.71266	-2.38353	5.13887608996946e-57	0.5871652856352075	grouping_4_down	rna	TRUE	0.329132	2.71266
MA1634.1	3657	13769	10.0522	13.769	0.730062	1	Batf	1	grouping_4_down	down	-1.79697	6.54738912803682e-32	1.63716	-1.79697	6.54738912803679e-32	1.2093	grouping_4_down	rna	TRUE	-0.159808	1.63716
MA1989.1	3952	10517	10.8631	10.517	1.03291	0.00365265	Bcl11b	0.014698	grouping_4_down	down	-1.71169	3.232287282813361e-26	1.60294	-1.71169	3.232287282813355e-26	0.5032972090225126	grouping_4_down	multimodal	TRUE	-0.108751	1.60294
MA0463.2	2281	6474	6.26993	6.474	0.968478	0.977238	Bcl6	1	grouping_4_down	down	-0.526797	1.561057717611353e-10	4.95509	-0.526797	1.561057717611353e-10	4.735242443860544	grouping_4_down	rna	TRUE	4.4283	4.95509
MA0607.2	787	1846	2.16328	1.846	1.17187	1.38182306544313e-08	Bhlha15	1.06615889728227e-07	grouping_4_down	down			1.78322				grouping_4_down	atac	TRUE	2.99674	1.78322
MA0464.2	639	1814	1.75646	1.814	0.96828	0.854493	Bhlhe40	1	grouping_4_down	down	-1.32876	9.33484431210658e-45	5.52176	-1.32876	9.334844312106628e-45	5.016838805717958	grouping_4_down	rna	TRUE	4.193	5.52176
MA0636.1	608	1758	1.67125	1.758	0.950653	0.94599	Bhlhe41	1	grouping_4_down	down	-0.78453	2.590997966612642e-18	5.50939	-0.78453	2.590997966612636e-18	4.374999194723038	grouping_4_down	rna	TRUE	4.72486	5.50939
MA0466.3	382	625	1.05003	0.625	1.68004	2.40532240985478e-36	Cebpb	5.186861914584281e-35	grouping_4_down	down			4.48517				grouping_4_down	atac	TRUE	4.52554	4.48517
MA0836.2	1859	4562	5.10995	4.562	1.12011	2.50029730823771e-10	Cebpd	2.21342109076623e-09	grouping_4_down	down	-3.44503	4.045439488514168e-102	6.42094	-3.44503	4.045439488514219e-102	5.378539770511811	grouping_4_down	multimodal	TRUE	2.97591	6.42094
MA0838.1	667	1315	1.83342	1.315	1.39424	9.360091839224099e-27	Cebpg	1.60649739526275e-25	grouping_4_down	down			5.18388				grouping_4_down	atac	TRUE	5.46037	5.18388
MA0819.2	1166	2921	3.20506	2.921	1.09725	3.28896814732436e-05	Clock	0.000188165	grouping_4_down	down			6.77196				grouping_4_down	atac	TRUE	6.91401	6.77196
MA0018.4	2703	7057	7.42991	7.057	1.05284	0.000271582	Creb1	0.00135148	grouping_4_down	down			6.68917				grouping_4_down	atac	TRUE	6.67598	6.68917
MA0639.1	1018	1699	2.79824	1.699	1.64699	1.04513511704578e-87	Dbp	3.82155927580653e-86	grouping_4_down	down	-1.35123	1.105702201313614e-24	5.18225	-1.35123	1.105702201313617e-24	4.425639879564478	grouping_4_down	multimodal	TRUE	3.83102	5.18225
MA1478.1	1555	4061	4.27433	4.061	1.05253	0.00522823	Dmrta2	0.0203562	grouping_4_down	down	-0.515534	9.890575750997484e-11	4.75537	-0.515534	9.890575750997488e-11	3.624408149968421	grouping_4_down	multimodal	TRUE	4.23984	4.75537
MA0758.1	911	2926	2.50412	2.926	0.855818	1	E2f7	1	grouping_4_down	down	-1.08933	2.226851911616184e-12	1.98263	-1.08933	2.226851911616186e-12	1.252732698415441	grouping_4_down	rna	TRUE	0.893302	1.98263
MA0154.4	3956	10464	10.8741	10.464	1.03919	0.000720411	Ebf1	0.00327495	grouping_4_down	down	-1.14806	4.141242104175074e-11	3.75874	-1.14806	4.141242104175079e-11	3.417363304039845	grouping_4_down	multimodal	TRUE	2.61068	3.75874
MA0162.4	4435	12149	12.1908	12.149	1.00344	0.383512	Egr1	0.771612	grouping_4_down	down	-0.692402	2.249216699854801e-12	6.31799	-0.692402	2.249216699854803e-12	6.894674512734324	grouping_4_down	rna	TRUE	5.62558	6.31799
MA0472.2	1260	3414	3.46344	3.414	1.01448	0.263075	Egr2	0.571695	grouping_4_down	down	-1.98286	8.970128003564829e-46	2.17382	-1.98286	8.970128003564835e-46	2.297059599298647	grouping_4_down	rna	TRUE	0.190957	2.17382
MA0641.1	1343	4356	3.69159	4.356	0.847472	1	Elf4	1	grouping_4_down	down	-1.33454	2.048909295004562e-20	2.63935	-1.33454	2.048909295004566e-20	3.155437212858863	grouping_4_down	rna	TRUE	1.30481	2.63935
MA0258.2	3871	10558	10.6405	10.558	1.00781	0.263872	Esr2	0.571949	grouping_4_down	down	-0.609357	3.255622433083348e-05	1.64001	-0.609357	3.255622433083347e-05	0.4735997193276595	grouping_4_down	rna	TRUE	1.03065	1.64001
MA0592.3	3680	9189	10.1154	9.189	1.10082	1.3357948335282e-14	Esrra	1.49787127332962e-13	grouping_4_down	down			3.23172				grouping_4_down	atac	TRUE	3.35705	3.23172
MA0141.3	3081	7765	8.46894	7.765	1.09066	2.12907611255172e-10	Esrrb	1.90484362835745e-09	grouping_4_down	down			2.20895				grouping_4_down	atac	TRUE	2.63653	2.20895
MA0643.1	3128	7904	8.59813	7.904	1.08782	5.03325779728964e-10	Esrrg	4.3162162844945e-09	grouping_4_down	down	-1.21042	5.220535389125677e-90	8.45242	-1.21042	5.220535389125627e-90	7.383264784699762	grouping_4_down	multimodal	TRUE	7.24199	8.45242
MA0098.3	1241	3672	3.41121	3.672	0.92898	0.999595	Ets1	1	grouping_4_down	down	-1.99936	4.494967402309295e-56	4.08388	-1.99936	4.494967402309266e-56	3.744950826417055	grouping_4_down	rna	TRUE	2.08452	4.08388
MA0645.1	1705	5223	4.68664	5.223	0.897308	1	Etv6	1	grouping_4_down	down	-0.723469	8.141249489006361e-30	7.8658	-0.723469	8.141249489006329e-30	7.732878825542928	grouping_4_down	rna	TRUE	7.14233	7.8658
MA1103.2	2692	7152	7.39967	7.152	1.03463	0.0112598	Foxk2	0.0394563	grouping_4_down	down			5.4104				grouping_4_down	atac	TRUE	5.73925	5.4104
MA1607.1	3535	9311	9.71688	9.311	1.04359	0.000449064	Foxl2	0.00210985	grouping_4_down	down	-1.23096	2.567435254810292e-17	2.32721	-1.23096	2.567435254810299e-17	2.130226042909446	grouping_4_down	multimodal	TRUE	1.09625	2.32721
MA0480.2	2590	6881	7.1193	6.881	1.03463	0.0127342	Foxo1	0.0442538	grouping_4_down	down			7.07837				grouping_4_down	atac	TRUE	6.75251	7.07837
MA0848.1	2794	7403	7.68004	7.403	1.03742	0.00598919	Foxo4	0.0224862	grouping_4_down	down			1.52746				grouping_4_down	atac	TRUE	1.87774	1.52746
MA0849.1	2794	7403	7.68004	7.403	1.03742	0.00598919	Foxo6	0.0224862	grouping_4_down	down			2.83673				grouping_4_down	atac	TRUE	3.03635	2.83673
MA0734.3	3193	8306	8.7768	8.306	1.05668	2.51504829140159e-05	Gli2	0.000145873	grouping_4_down	down			1.93781				grouping_4_down	atac	TRUE	3.0896	1.93781
MA0615.1	222	506	0.610225	0.506	1.20598	0.000304165	Gmeb1	0.00147863	grouping_4_down	down			5.46977				grouping_4_down	atac	TRUE	5.29285	5.46977
MA0862.1	317	666	0.871358	0.666	1.30835	1.81482386448e-09	Gmeb2	1.4818124951725e-08	grouping_4_down	down			5.73163				grouping_4_down	atac	TRUE	5.73774	5.73163
MA0647.1	1038	2813	2.85322	2.813	1.0143	0.28675	Grhl1	0.611992	grouping_4_down	down	-0.831963	8.423884577714594e-14	3.04313	-0.831963	8.423884577714593e-14	2.555417913628602	grouping_4_down	rna	TRUE	2.21116	3.04313
MA0823.1	931	2446	2.5591	2.446	1.04624	0.0421712	Hey1	0.124442	grouping_4_down	down	-0.916959	1.660080122488629e-11	2.7097	-0.916959	1.660080122488628e-11	2.08103	grouping_4_down	rna	TRUE	1.79274	2.7097
MA1106.1	559	1367	1.53656	1.367	1.12404	0.000292098	Hif1a	0.00143658	grouping_4_down	down	-0.566298	8.763500644014134e-25	6.4925	-0.566298	8.763500644014129e-25	6.495003038308336	grouping_4_down	multimodal	TRUE	5.9262	6.4925
MA0043.3	2062	4247	5.66795	4.247	1.33458	8.21776645427185e-62	Hlf	2.30371386268088e-60	grouping_4_down	down			5.59038				grouping_4_down	atac	TRUE	6.17154	5.59038
MA0895.1	1032	2563	2.83672	2.563	1.1068	2.11026892308763e-05	Hmbox1	0.000126797	grouping_4_down	down			6.54166				grouping_4_down	atac	TRUE	6.30738	6.54166
MA0050.3	6450	16829	17.7295	16.829	1.05351	4.99290104085621e-09	Irf1	3.96134884467932e-08	grouping_4_down	down	-0.796929	5.785306154646659e-15	5.22844	-0.796929	5.785306154646669e-15	5.568735788646497	grouping_4_down	multimodal	TRUE	4.43151	5.22844
MA0653.1	3076	7749	8.4552	7.749	1.09113	1.80462387725419e-10	Irf9	1.64966160953345e-09	grouping_4_down	down			4.1409				grouping_4_down	atac	TRUE	3.81711	4.1409
MA0488.1	2656	6659	7.30071	6.659	1.09637	5.08092047758568e-10	Jun	4.3162162844945e-09	grouping_4_down	down			5.38735				grouping_4_down	atac	TRUE	5.17164	5.38735
MA1140.2	924	2471	2.53986	2.471	1.02787	0.149319	Junb	0.352745	grouping_4_down	down	-1.24534	4.040881070057684e-56	7.99372	-1.24534	4.040881070057682e-56	7.436994013986041	grouping_4_down	rna	TRUE	6.74837	7.99372
MA0492.1	2345	6005	6.44585	6.005	1.07341	5.30954222428449e-06	Jund	3.38282197774489e-05	grouping_4_down	down			6.96698				grouping_4_down	atac	TRUE	6.98916	6.96698
MA1511.2	6184	17669	16.9984	17.669	0.962044	0.999988	Klf10	1	grouping_4_down	down	-0.596803	1.712236292945536e-08	4.18698	-0.596803	1.712236292945539e-08	4.283100670329227	grouping_4_down	rna	TRUE	3.59018	4.18698
MA1515.1	4586	12962	12.6058	12.962	0.972522	0.994602	Klf2	1	grouping_4_down	down	-0.963665	5.826643843588191e-06	1.88301	-0.963665	5.826643843588187e-06	3.575628534672052	grouping_4_down	rna	TRUE	0.919343	1.88301
MA1107.2	9081	24500	24.9615	24.5	1.01884	0.00528673	Klf9	0.0204891	grouping_4_down	down	-1.54582	2.72733184575955e-103	6.99319	-1.54582	2.727331845759553e-103	6.731676444859272	grouping_4_down	multimodal	TRUE	5.44737	6.99319
MA0029.1	2278	6254	6.26168	6.254	1.00123	0.474736	Mecom	0.928496	grouping_4_down	down	-0.837518	1.375528795561779e-10	5.79589	-0.837518	1.375528795561777e-10	5.984841267951008	grouping_4_down	rna	TRUE	4.95837	5.79589
MA0052.4	5055	13082	13.895	13.082	1.06215	4.85251043040814e-09	Mef2a	3.88662978283166e-08	grouping_4_down	down			7.55434				grouping_4_down	atac	TRUE	7.61082	7.55434
MA0660.1	2462	5894	6.76745	5.894	1.14819	8.27685032298593e-19	Mef2b	1.17980188502223e-17	grouping_4_down	down			2.13656				grouping_4_down	atac	TRUE	2.49017	2.13656
MA0497.1	5058	12939	13.9032	12.939	1.07452	4.19248168268653e-12	Mef2c	4.46313556346756e-11	grouping_4_down	down			3.0495				grouping_4_down	atac	TRUE	5.66862	3.0495
MA0773.1	3156	7714	8.6751	7.714	1.12459	6.74320273914132e-18	Mef2d	9.00164048193309e-17	grouping_4_down	down			6.16655				grouping_4_down	atac	TRUE	6.02717	6.16655
MA0801.1	2558	5788	7.03134	5.788	1.21481	1.59675601030372e-36	Mga	3.53387317017218e-35	grouping_4_down	down			7.35123				grouping_4_down	atac	TRUE	7.25322	7.35123
MA0620.3	1294	3284	3.5569	3.284	1.0831	0.000144255	Mitf	0.000744285	grouping_4_down	down			5.59653				grouping_4_down	atac	TRUE	5.6509	5.59653
MA0622.1	1075	2788	2.95492	2.788	1.05987	0.00826838	Mlxip	0.0297167	grouping_4_down	down			5.84492				grouping_4_down	atac	TRUE	5.38036	5.84492
MA0707.2	1065	3046	2.92743	3.046	0.961074	0.95274	Mnx1	1	grouping_4_down	down	-4.30409	3.346066527225513e-234	3.01255	-4.30409	3.346066527225454e-234	-0.535741	grouping_4_down	rna	TRUE	-1.29154	3.01255
MA1523.1	2293	5808	6.30291	5.808	1.08521	2.58052843469791e-07	Msantd3	1.80852034465079e-06	grouping_4_down	down			3.06871				grouping_4_down	atac	TRUE	3.38983	3.06871
MA1108.2	3279	8080	9.01319	8.08	1.11549	2.30130567663458e-16	Mxi1	2.72591278035166e-15	grouping_4_down	down			5.11187				grouping_4_down	atac	TRUE	6.20853	5.11187
MA0100.3	2099	5335	5.76965	5.335	1.08147	2.23744732045664e-06	Myb	1.48164818622365e-05	grouping_4_down	down	-1.39577	3.690766541788174e-20	2.21134	-1.39577	3.690766541788179e-20	1.73455	grouping_4_down	multimodal	TRUE	0.815562	2.21134
MA0776.1	338	865	0.929082	0.865	1.07408	0.0532082	Mybl1	0.151688	grouping_4_down	down	-0.792376	9.838145504620847e-11	2.84427	-0.792376	9.838145504620858e-11	1.913312644639671	grouping_4_down	rna	TRUE	2.0519	2.84427
MA0147.3	1400	3662	3.84827	3.662	1.05087	0.00944837	Myc	0.0336698	grouping_4_down	down			1.51727				grouping_4_down	atac	TRUE	1.60472	1.51727
MA0104.4	986	2502	2.71028	2.502	1.08325	0.000809148	Mycn	0.00361964	grouping_4_down	down			1.82182				grouping_4_down	atac	TRUE	1.87501	1.82182
MA0056.2	2809	6765	7.72128	6.765	1.14136	9.58586122018114e-20	Mzf1	1.38994987692627e-18	grouping_4_down	down			3.27517				grouping_4_down	atac	TRUE	3.6599	3.27517
MA1109.1	6305	12958	17.331	12.958	1.33747	1.03475688322532e-206	Neurod1	9.66922820880548e-205	grouping_4_down	down	-4.39302	2.870803104353712e-170	5.15305	-4.39302	2.870803104353751e-170	1.550181518497657	grouping_4_down	multimodal	TRUE	0.76003	5.15305
MA0150.2	3229	10046	8.87576	10.046	0.883511	1	Nfe2l2	1	grouping_4_down	down	-0.940566	4.142713954147282e-50	6.40277	-0.940566	4.142713954147256e-50	6.038898121354918	grouping_4_down	rna	TRUE	5.4622	6.40277
MA0161.2	3464	11083	9.52172	11.083	0.859128	1	Nfic	1	grouping_4_down	down	-0.731323	1.818651786639496e-62	6.66991	-0.731323	1.818651786639506e-62	6.32477	grouping_4_down	rna	TRUE	5.93859	6.66991
MA0025.2	2373	5227	6.52281	5.227	1.24791	3.793800939895499e-43	Nfil3	9.11596168700605e-42	grouping_4_down	down	-1.00558	1.785914676017622e-27	4.61939	-1.00558	1.785914676017626e-27	4.211042495457059	grouping_4_down	multimodal	TRUE	3.61381	4.61939
MA0626.1	1237	3178	3.40022	3.178	1.06992	0.00135637	Npas2	0.00591039	grouping_4_down	down			4.52905				grouping_4_down	atac	TRUE	5.78346	4.52905
MA1995.1	463	1127	1.27268	1.127	1.12926	0.00058728	Npas4	0.00272874	grouping_4_down	down	-0.72651	3.570299746849003e-10	4.23806	-0.72651	3.570299746848999e-10	3.174488874039726	grouping_4_down	multimodal	TRUE	3.51155	4.23806
MA1532.2	2054	5553	5.64596	5.553	1.01674	0.169432	Nr1d2	0.392975	grouping_4_down	down	-0.54679	3.390076933068471e-15	6.14271	-0.54679	3.390076933068482e-15	6.028239692207559	grouping_4_down	rna	TRUE	5.59592	6.14271
MA1996.1	3834	9962	10.5388	9.962	1.0579	2.33718378425925e-06	Nr1h2	1.53560278325159e-05	grouping_4_down	down			3.97526				grouping_4_down	atac	TRUE	4.00384	3.97526
MA1535.1	2125	5253	5.84112	5.253	1.11196	2.0878255512468e-10	Nr2c1	1.88802289096619e-09	grouping_4_down	down			4.3135				grouping_4_down	atac	TRUE	4.74654	4.3135
MA1111.1	3623	9499	9.95877	9.499	1.0484	9.63756809087309e-05	Nr2f2	0.000509761	grouping_4_down	down			4.266				grouping_4_down	atac	TRUE	4.87534	4.266
MA0677.1	3055	8071	8.39747	8.071	1.04045	0.00220194	Nr2f6	0.00903332	grouping_4_down	down			4.01561				grouping_4_down	atac	TRUE	4.08449	4.01561
MA0113.3	2898	4306	7.96592	4.306	1.84996	0	Nr3c1	0	grouping_4_down	down	-3.75284	1e-300	8.61566	-3.75284	1.000000000000024e-300	6.849226972190019	grouping_4_down	multimodal	TRUE	4.86282	8.61566
MA0727.1	3021	4349	8.30401	4.349	1.90941	0	Nr3c2	0	grouping_4_down	down	-1.17857	5.696767767556166e-88	8.14256	-1.17857	5.696767767556137e-88	7.555350888883795	grouping_4_down	multimodal	TRUE	6.96399	8.14256
MA1541.1	2906	7603	7.98791	7.603	1.05063	0.000280013	Nr6a1	0.00138524	grouping_4_down	down			7.55581				grouping_4_down	atac	TRUE	7.8704	7.55581
MA0756.2	361	981	0.992303	0.981	1.01152	0.403738	Onecut2	0.806516	grouping_4_down	down	-1.9233	8.105801565205488e-65	3.86657	-1.9233	8.105801565205581e-65	1.857721055158794	grouping_4_down	rna	TRUE	1.94327	3.86657
MA0070.1	1230	3907	3.38098	3.907	0.865364	1	Pbx1	1	grouping_4_down	down	-0.814907	1.926289029183161e-48	9.37855	-0.814907	1.92628902918315e-48	9.251072901401091	grouping_4_down	rna	TRUE	8.56365	9.37855
MA0682.2	2796	5340	7.68554	5.34	1.43924	3.484407080335791e-132	Pitx1	1.8314914716015e-130	grouping_4_down	down	-0.559922	2.65677107380427e-17	6.79633	-0.559922	2.656771073804265e-17	6.121144454441541	grouping_4_down	multimodal	TRUE	6.23641	6.79633
MA1547.2	3246	6102	8.92248	6.102	1.46222	6.859573162657639e-168	Pitx2	4.12064359271077e-166	grouping_4_down	down			5.88161				grouping_4_down	atac	TRUE	5.46159	5.88161
MA0783.1	3402	8333	9.35129	8.333	1.1222	1.19996169017558e-18	Pknox2	1.6819463023961e-17	grouping_4_down	down	-1.62694	9.546573188246142e-98	6.65569	-1.62694	9.546573188246181e-98	5.714849268023744	grouping_4_down	multimodal	TRUE	5.02875	6.65569
MA1615.1	4135	10883	11.3661	10.883	1.04439	0.000112091	Plagl1	0.000589176	grouping_4_down	down			6.83821				grouping_4_down	atac	TRUE	7.42039	6.83821
MA0793.1	2049	5371	5.63222	5.371	1.04863	0.00299183	Pou6f2	0.0120968	grouping_4_down	down	-0.817242	5.152942840882998e-08	2.88919	-0.817242	5.15294284088299e-08	2.320410504516209	grouping_4_down	multimodal	TRUE	2.07195	2.88919
MA0508.3	6138	16797	16.8719	16.797	1.00446	0.318901	Prdm1	0.663851	grouping_4_down	down	-0.706203	6.580947957026695e-10	3.57748	-0.706203	6.580947957026698e-10	1.997429802708717	grouping_4_down	rna	TRUE	2.87128	3.57748
MA0729.1	2349	6488	6.45684	6.488	0.995198	0.623566	Rara	1	grouping_4_down	down	-0.865101	1.256717466986527e-40	4.5563	-0.865101	1.256717466986525e-40	4.121041267094462	grouping_4_down	rna	TRUE	3.6912	4.5563
MA1552.1	1148	2948	3.15558	2.948	1.07041	0.00184517	Rarb	0.00772035	grouping_4_down	down			5.00195				grouping_4_down	atac	TRUE	6.07303	5.00195
MA1553.1	1146	2873	3.15008	2.873	1.09644	4.35082245266954e-05	Rarg	0.000242321	grouping_4_down	down			2.17283				grouping_4_down	atac	TRUE	3.65143	2.17283
MA0071.1	3291	7738	9.04618	7.738	1.16906	2.46156126583918e-31	Rora	4.5003761403712e-30	grouping_4_down	down			10.2429				grouping_4_down	atac	TRUE	10.5337	10.2429
MA1150.1	2672	5587	7.34469	5.587	1.3146	1.07508049302227e-72	Rorb	3.3486766467842e-71	grouping_4_down	down			9.25796				grouping_4_down	atac	TRUE	9.08427	9.25796
MA1151.1	2680	5440	7.36668	5.44	1.35417	8.00696553876005e-89	Rorc	3.06084455368054e-87	grouping_4_down	down			4.61401				grouping_4_down	atac	TRUE	4.86485	4.61401
MA0073.1	9202	25199	25.2941	25.199	1.00377	0.302724	Rreb1	0.638073	grouping_4_down	down	-0.566143	1.168650698996231e-37	7.39159	-0.566143	1.168650698996232e-37	7.108358512719938	grouping_4_down	rna	TRUE	6.82545	7.39159
MA0002.2	4412	11305	12.1275	11.305	1.07276	3.29467689720185e-10	Runx1	2.88627424015287e-09	grouping_4_down	down			2.05492				grouping_4_down	atac	TRUE	2.45172	2.05492
MA0511.2	1563	4034	4.29632	4.034	1.06503	0.000790296	Runx2	0.00355422	grouping_4_down	down	-2.46479	1.061824967465422e-106	5.83193	-2.46479	1.061824967465419e-106	3.76844	grouping_4_down	multimodal	TRUE	3.36714	5.83193
MA0512.2	2647	7029	7.27598	7.029	1.03514	0.0109159	Rxra	0.0384112	grouping_4_down	down	-0.928987	8.85635145174116e-30	3.28825	-0.928987	8.85635145174119e-30	3.368958653545751	grouping_4_down	multimodal	TRUE	2.35926	3.28825
MA0855.1	2657	6997	7.30346	6.997	1.0438	0.00216554	Rxrb	0.00892754	grouping_4_down	down			4.18016				grouping_4_down	atac	TRUE	4.23158	4.18016
MA0743.2	2404	5873	6.60803	5.873	1.12515	6.47491874165489e-14	Scrt1	7.165008765436529e-13	grouping_4_down	down			3.64657				grouping_4_down	atac	TRUE	3.80241	3.64657
MA1118.1	3405	6072	9.35954	6.072	1.54143	1.43931045642282e-227	Six1	1.72922870550227e-225	grouping_4_down	down			6.56462				grouping_4_down	atac	TRUE	6.38697	6.56462
MA1119.1	4598	8194	12.6388	8.194	1.54245	6.69016396e-315	Six2	1.40660697207e-312	grouping_4_down	down			1.99193				grouping_4_down	atac	TRUE	2.41221	1.99193
MA0631.1	1067	2667	2.93293	2.667	1.09971	4.74399985408735e-05	Six3	0.000260765	grouping_4_down	down			5.28927				grouping_4_down	atac	TRUE	7.69475	5.28927
MA2001.1	3464	7055	9.52172	7.055	1.34964	1.00790453170606e-113	Six4	4.461303742972601e-112	grouping_4_down	down			3.17038				grouping_4_down	atac	TRUE	3.73764	3.17038
MA1964.1	3584	9200	9.85157	9.2	1.07082	4.22306129430961e-08	Smad2	3.17106656117355e-07	grouping_4_down	down			5.60935				grouping_4_down	atac	TRUE	5.76677	5.60935
MA0795.1	922	2287	2.53436	2.287	1.10816	4.61963433849033e-05	Smad3	0.0002556	grouping_4_down	down	-0.799869	3.908351216078879e-24	6.28303	-0.799869	3.908351216078879e-24	5.777200289575847	grouping_4_down	multimodal	TRUE	5.48316	6.28303
MA1153.1	2295	6063	6.30841	6.063	1.04048	0.00734377	Smad4	0.0266212	grouping_4_down	down			6.77267				grouping_4_down	atac	TRUE	6.44752	6.77267
MA1557.1	700	1723	1.92413	1.723	1.11673	0.000133225	Smad5	0.000691617	grouping_4_down	down			4.78325				grouping_4_down	atac	TRUE	5.294	4.78325
MA0515.1	3999	11572	10.9923	11.572	0.949905	0.999993	Sox6	1	grouping_4_down	down	-1.93271	1.57433084990509e-121	7.40412	-1.93271	1.574330849905112e-121	5.445422711484485	grouping_4_down	rna	TRUE	5.47142	7.40412
MA0595.1	2153	5424	5.91809	5.424	1.09109	1.14707623319198e-07	Srebf1	8.24522318046543e-07	grouping_4_down	down			3.54287				grouping_4_down	atac	TRUE	3.57017	3.54287
MA0596.1	2258	5952	6.20671	5.952	1.04279	0.00531673	Srebf2	0.0205109	grouping_4_down	down			5.01449				grouping_4_down	atac	TRUE	5.88792	5.01449
MA0083.3	808	2103	2.221	2.103	1.05611	0.0262862	Srf	0.0821809	grouping_4_down	down	-0.557409	7.477031721851549e-09	2.69846	-0.557409	7.477031721851537e-09	3.014201615827379	grouping_4_down	rna	TRUE	2.14105	2.69846
MA1623.1	8467	22705	23.2738	22.705	1.02505	0.00060771	Stat2	0.00280815	grouping_4_down	down			5.03772				grouping_4_down	atac	TRUE	4.5876	5.03772
MA0144.2	4873	13802	13.3947	13.802	0.970491	0.997728	Stat3	1	grouping_4_down	down	-0.638505	2.633575129747918e-24	7.61387	-0.638505	2.633575129747909e-24	7.410699723924869	grouping_4_down	rna	TRUE	6.97537	7.61387
MA1624.1	3455	9744	9.49698	9.744	0.974649	0.977544	Stat5a	1	grouping_4_down	down	-0.809084	5.338031648438787e-15	4.1665	-0.809084	5.338031648438773e-15	4.242606063948087	grouping_4_down	rna	TRUE	3.35742	4.1665
MA1625.1	3706	10384	10.1869	10.384	0.98102	0.940245	Stat5b	1	grouping_4_down	down	-0.757136	3.590022247294325e-46	6.82649	-0.757136	3.59002224729433e-46	6.440648363799991	grouping_4_down	rna	TRUE	6.06935	6.82649
MA0803.1	2558	5788	7.03134	5.788	1.21481	1.59675601030372e-36	Tbx15	3.53387317017218e-35	grouping_4_down	down			1.82047				grouping_4_down	atac	TRUE	3.79224	1.82047
MA0804.1	1496	2782	4.11215	2.782	1.47813	5.0138208946082e-80	Tbx19	1.6866493489462e-78	grouping_4_down	down	-0.82324	1.450628909450404e-46	7.73222	-0.82324	1.450628909450407e-46	2.392643219525128	grouping_4_down	multimodal	TRUE	6.90898	7.73222
MA0521.2	3524	8659	9.68664	8.659	1.11868	2.22318201870563e-18	Tcf12	3.0156388350507e-17	grouping_4_down	down			8.9387				grouping_4_down	atac	TRUE	8.80073	8.9387
MA1421.1	3433	9191	9.4365	9.191	1.02671	0.0217856	Tcf7l1	0.0710144	grouping_4_down	down	-2.61749	3.708801398481307e-74	4.28802	-2.61749	3.708801398481302e-74	3.375799978500124	grouping_4_down	rna	TRUE	1.67053	4.28802
MA0523.1	3663	9740	10.0687	9.74	1.03375	0.00420246	Tcf7l2	0.0166711	grouping_4_down	down	-2.15082	1.625281807263839e-77	6.47317	-2.15082	1.625281807263848e-77	6.189982300129245	grouping_4_down	multimodal	TRUE	4.32235	6.47317
MA0843.1	1093	1893	3.0044	1.893	1.58711	6.269763840190208e-81	Tef	2.19702974566665e-79	grouping_4_down	down	-0.678061	4.73399117159922e-20	5.57495	-0.678061	4.73399117159923e-20	5.488112498486443	grouping_4_down	multimodal	TRUE	4.89689	5.57495
MA0692.1	1487	3887	4.08741	3.887	1.05156	0.00703327	Tfeb	0.0256975	grouping_4_down	down	-0.914079	1.508921667549584e-32	4.06668	-0.914079	1.508921667549584e-32	4.046088242588727	grouping_4_down	multimodal	TRUE	3.1526	4.06668
MA0796.1	2592	6499	7.12479	6.499	1.09629	8.576817872040121e-10	Tgif1	7.141686960777961e-09	grouping_4_down	down	-2.79508	3.227632662378954e-69	3.841	-2.79508	3.227632662378939e-69	2.584915270032421	grouping_4_down	multimodal	TRUE	1.04592	3.841
MA0597.2	5630	15019	15.4755	15.019	1.0304	0.0011754	Thap1	0.00517545	grouping_4_down	down			2.90945				grouping_4_down	atac	TRUE	3.00874	2.90945
MA1969.1	5162	11444	14.1891	11.444	1.23987	1.80516233527821e-92	Thra	7.22924535223322e-91	grouping_4_down	down			6.56916				grouping_4_down	atac	TRUE	6.08812	6.56916
MA1970.1	2138	5650	5.87686	5.65	1.04015	0.00989238	Trps1	0.0349558	grouping_4_down	down	-1.36673	8.087727952089916e-71	7.7078	-1.36673	8.08772795208999e-71	7.797534878819362	grouping_4_down	multimodal	TRUE	6.34107	7.7078
MA0633.2	3885	10148	10.6789	10.148	1.05232	1.44938248117365e-05	Twist2	8.96272549019882e-05	grouping_4_down	down	-4.09836	2.824153889317303e-179	4.23731	-4.09836	2.824153889317263e-179	0.9467483645209896	grouping_4_down	multimodal	TRUE	0.138946	4.23731
MA0093.3	2751	6868	7.56185	6.868	1.10103	3.798293829844719e-11	Usf1	3.71437803592954e-10	grouping_4_down	down			3.42345				grouping_4_down	atac	TRUE	3.69797	3.42345
MA0698.1	4591	11907	12.6196	11.907	1.05984	8.32004602420531e-08	Zbtb18	6.08448583161449e-07	grouping_4_down	down			3.29638				grouping_4_down	atac	TRUE	3.4103	3.29638
MA0007.3	1075	5572	6.44794	5.572	1.1572	6.18939244119414e-08	Ar	5.00507600292718e-07	grouping_5_up	up			7.271642805004443				grouping_5_up	atac	TRUE	7.271642805004443	6.994095640281343
MA0151.1	8111	41967	48.6504	41.967	1.15925	2.65990832297116e-81	Arid3a	1.17735942085197e-79	grouping_5_up	up			3.777848271944217				grouping_5_up	atac	TRUE	3.777848271944217	3.33379
MA0601.1	2603	10425	15.613	10.425	1.49765	5.96730888804374e-116	Arid3b	3.5846476963177e-114	grouping_5_up	up			4.617082194185746				grouping_5_up	atac	TRUE	4.617082194185746	4.350868236874712
MA0602.1	1697	6908	10.1787	6.908	1.47347	9.296260746924411e-68	Arid5a	3.72293108960163e-66	grouping_5_up	up			1.884716807912932				grouping_5_up	atac	TRUE	1.884716807912932	2.429198356464275
MA0833.2	1107	5925	6.63988	5.925	1.12065	1.28949954827843e-05	Atf4	8.47241500079812e-05	grouping_5_up	up			5.923817420332507				grouping_5_up	atac	TRUE	5.923817420332507	5.927012591742945
MA0836.2	1010	5485	6.05806	5.485	1.10448	0.000231819	Cebpd	0.00134455	grouping_5_up	up			5.162117930135153				grouping_5_up	atac	TRUE	5.162117930135153	4.695778538226287
MA0754.2	369	1914	2.21329	1.914	1.15637	0.00131795	Cux1	0.00651995	grouping_5_up	up			8.171149907880212				grouping_5_up	atac	TRUE	8.171149907880212	7.988680044594898
MA0755.1	339	1699	2.03335	1.699	1.19679	0.000193901	Cux2	0.00113244	grouping_5_up	up			4.966888558633933				grouping_5_up	atac	TRUE	4.966888558633933	5.331518496578088
MA0639.1	466	2346	2.79511	2.346	1.19143	2.25511283187457e-05	Dbp	0.000140485	grouping_5_up	up			4.160474186004337				grouping_5_up	atac	TRUE	4.160474186004337	4.994787424760456
MA1478.1	924	5048	5.54223	5.048	1.09791	0.000844218	Dmrta2	0.00435575	grouping_5_up	up			3.824932144529299				grouping_5_up	atac	TRUE	3.824932144529299	4.789945624946692
MA0112.3	947	5217	5.68018	5.217	1.08878	0.00186786	Esr1	0.00902799	grouping_5_up	up			8.55141				grouping_5_up	atac	TRUE	8.55141	6.960176623624923
MA0614.1	1543	8040	9.25504	8.04	1.15112	2.82786776240063e-10	Foxj2	2.90028876607187e-09	grouping_5_up	up			4.24963				grouping_5_up	atac	TRUE	4.24963	4.211523212207788
MA0851.1	2505	13801	15.0252	13.801	1.0887	3.48006416091913e-07	Foxj3	2.63669726066035e-06	grouping_5_up	up			6.225262397230284				grouping_5_up	atac	TRUE	6.225262397230284	6.241697402570864
MA1103.2	1436	8000	8.61324	8	1.07666	0.000799585	Foxk2	0.00417672	grouping_5_up	up			5.7134				grouping_5_up	atac	TRUE	5.7134	5.51033
MA1607.1	2241	11569	13.4417	11.569	1.16187	2.20615546290804e-16	Foxl2	3.71075348861132e-15	grouping_5_up	up			2.732978962222633				grouping_5_up	atac	TRUE	2.732978962222633	2.83761
MA0481.3	1634	9117	9.80086	9.117	1.07501	0.000451053	Foxp1	0.00249563	grouping_5_up	up			8.333310890825524				grouping_5_up	atac	TRUE	8.333310890825524	8.049818107503597
MA0593.1	1953	10992	11.7143	10.992	1.06571	0.00061732	Foxp2	0.00328586	grouping_5_up	up			4.530255410795033				grouping_5_up	atac	TRUE	4.530255410795033	7.643144108497809
MA0043.3	1252	5533	7.5096	5.533	1.35724	3.82117419016091e-32	Hlf	9.73820452704644e-31	grouping_5_up	up			6.202794835074914				grouping_5_up	atac	TRUE	6.202794835074914	5.395930708808462
MA1608.1	708	3819	4.24664	3.819	1.11198	0.00098082	Isl1	0.00501617	grouping_5_up	up			3.794871792911054				grouping_5_up	atac	TRUE	3.794871792911054	4.604528632654867
MA0740.2	1802	12938	10.8085	12.938	0.835411	1	Klf14	1	grouping_5_up	up	2.170161671527214	2.166237139558597e-50	2.52271	2.163318890431007	5.694335772791364e-56	0.95562	grouping_5_up	rna	TRUE	2.52271	0.3593889743680105
MA0768.2	1857	9547	11.1384	9.547	1.16669	3.01308084480726e-14	Lef1	4.29491693302188e-13	grouping_5_up	up			3.549314973168617				grouping_5_up	atac	TRUE	3.549314973168617	1.517811442980368
MA0135.1	2184	9971	13.0998	9.971	1.31379	1.44617437373784e-46	Lhx3	5.28796803614575e-45	grouping_5_up	up			5.395104755405494				grouping_5_up	atac	TRUE	5.395104755405494	6.002657013806212
MA0619.1	2043	9612	12.2541	9.612	1.27487	4.5607153863119e-35	Lin54	1.27852054662943e-33	grouping_5_up	up			4.540384292949139				grouping_5_up	atac	TRUE	4.540384292949139	4.356126104458131
MA0052.4	3112	16804	18.666	16.804	1.11081	1.75133492679981e-12	Mef2a	2.26595795913637e-11	grouping_5_up	up			6.933770184305284				grouping_5_up	atac	TRUE	6.933770184305284	7.475869451070958
MA0660.1	1468	7405	8.80518	7.405	1.18909	7.36430898678802e-14	Mef2b	1.03223064298145e-12	grouping_5_up	up			2.416442595379787				grouping_5_up	atac	TRUE	2.416442595379787	2.552494411213912
MA0497.1	2903	16326	17.4124	16.326	1.06655	1.89913513238955e-05	Mef2c	0.000120088	grouping_5_up	up			4.151577222911173				grouping_5_up	atac	TRUE	4.151577222911173	4.68932
MA0773.1	1900	9856	11.3964	9.856	1.15629	3.6964575429817e-13	Mef2d	5.014065796205829e-12	grouping_5_up	up			5.92585				grouping_5_up	atac	TRUE	5.92585	5.93367
MA0666.2	663	3542	3.97673	3.542	1.12274	0.000558207	Msx1	0.00302872	grouping_5_up	up			5.034650584614083				grouping_5_up	atac	TRUE	5.034650584614083	5.766242848566792
MA0863.1	655	3507	3.92874	3.507	1.12026	0.000742503	Mtf1	0.00390278	grouping_5_up	up			4.984060538221847				grouping_5_up	atac	TRUE	4.984060538221847	4.902157337725847
MA0025.2	1563	6812	9.375	6.812	1.37625	1.18783583117985e-43	Nfil3	3.995879736089019e-42	grouping_5_up	up			3.49482				grouping_5_up	atac	TRUE	3.49482	3.990704889243577
MA1996.1	1972	10112	11.8282	10.112	1.16972	1.49943476218742e-15	Nr1h2	2.42504737499927e-14	grouping_5_up	up			4.078439389692647				grouping_5_up	atac	TRUE	4.078439389692647	4.1706
MA1110.2	1672	8996	10.0288	8.996	1.11481	2.49064486278823e-07	Nr1h4	1.92168103633477e-06	grouping_5_up	up			1.87608				grouping_5_up	atac	TRUE	1.87608	0.968924
MA1535.1	932	5016	5.59021	5.016	1.11448	0.00012869	Nr2c1	0.000773057	grouping_5_up	up			4.94422				grouping_5_up	atac	TRUE	4.94422	4.740941565482572
MA1111.1	1862	9765	11.1684	9.765	1.14372	2.532037163604569e-11	Nr2f2	2.87762601971817e-10	grouping_5_up	up			4.688229799746487				grouping_5_up	atac	TRUE	4.688229799746487	5.014239979944822
MA1539.1	563	3092	3.37692	3.092	1.09215	0.0112252	Nr2f6	0.046967	grouping_5_up	up			3.68092				grouping_5_up	atac	TRUE	3.68092	4.256531404719323
MA0113.3	992	5079	5.9501	5.079	1.17151	2.07677748232475e-08	Nr3c1	1.76421198245971e-07	grouping_5_up	up			6.498979747264003				grouping_5_up	atac	TRUE	6.498979747264003	6.861168405327732
MA0727.1	1002	5167	6.01008	5.167	1.16317	6.84572258710764e-08	Nr3c2	5.48309780548336e-07	grouping_5_up	up			7.974641126911251				grouping_5_up	atac	TRUE	7.974641126911251	7.242202066692204
MA1112.2	2490	12385	14.9352	12.385	1.20591	4.81416412111422e-27	Nr4a1	1.06545053312028e-25	grouping_5_up	up			5.187925865928147				grouping_5_up	atac	TRUE	5.187925865928147	5.532338179627823
MA0160.2	2158	10502	12.9439	10.502	1.23251	2.45932526173927e-28	Nr4a2	5.74525706978536e-27	grouping_5_up	up			5.764184718721448				grouping_5_up	atac	TRUE	5.764184718721448	6.16704
MA0069.1	706	3617	4.23464	3.617	1.17076	2.47815523517293e-06	Pax6	1.75136853174826e-05	grouping_5_up	up			2.33367				grouping_5_up	atac	TRUE	2.33367	3.604523697483346
MA0070.1	817	4489	4.90043	4.489	1.09165	0.00286214	Pbx1	0.0132256	grouping_5_up	up			9.054870105709329				grouping_5_up	atac	TRUE	9.054870105709329	9.081182508962137
MA1113.2	1939	8776	11.6303	8.776	1.32524	1.90262192745767e-43	Pbx2	6.154250157661159e-42	grouping_5_up	up			4.505093330034136				grouping_5_up	atac	TRUE	4.505093330034136	4.37234
MA0784.2	2566	9727	15.3911	9.727	1.5823	2.88960167586982e-144	Pou1f1	3.47165001343789e-142	grouping_5_up	up	3.792895668041237	1.009748836522161e-153	8.856962045390157	3.83836	1.249336692570554e-149	5.754843221951224	grouping_5_up	multimodal	TRUE	8.856962045390157	5.018600825476107
MA0785.1	2612	9301	15.667	9.301	1.68444	6.38723554632941e-186	Pou2f1	1.34291627361576e-183	grouping_5_up	up			6.505103274738623				grouping_5_up	atac	TRUE	6.505103274738623	6.507688015284567
MA0507.2	2551	9503	15.3011	9.503	1.61013	1.78753779223901e-153	Pou2f2	2.50553213878835e-151	grouping_5_up	up			2.74475				grouping_5_up	atac	TRUE	2.74475	3.259405251952303
MA0628.1	836	4127	5.0144	4.127	1.21502	4.22013079469023e-10	Pou6f1	4.225154759922e-09	grouping_5_up	up			5.772425925782426				grouping_5_up	atac	TRUE	5.772425925782426	5.273455187471165
MA0793.1	1261	6398	7.56358	6.398	1.18218	2.30486844850668e-11	Pou6f2	2.65533474684125e-10	grouping_5_up	up			2.718762474678044				grouping_5_up	atac	TRUE	2.718762474678044	1.96682
MA1552.1	575	2811	3.4489	2.811	1.22693	5.97556692546234e-08	Rarb	4.87907940224643e-07	grouping_5_up	up			5.19786				grouping_5_up	atac	TRUE	5.19786	5.826747809161635
MA1553.1	578	2846	3.46689	2.846	1.21816	1.4743361300864e-07	Rarg	1.16973272207798e-06	grouping_5_up	up			3.87934				grouping_5_up	atac	TRUE	3.87934	3.475987348040853
MA0071.1	1558	8251	9.34501	8.251	1.13259	1.63040133946768e-08	Rora	1.41357476957971e-07	grouping_5_up	up			10.09505344545293				grouping_5_up	atac	TRUE	10.09505344545293	10.11222602836455
MA1150.1	1211	6299	7.26368	6.299	1.15315	1.86645726916423e-08	Rorb	1.60172506466032e-07	grouping_5_up	up			8.06589				grouping_5_up	atac	TRUE	8.06589	8.129472884099256
MA1151.1	1157	6245	6.93978	6.245	1.11125	3.24566664973504e-05	Rorc	0.000199241	grouping_5_up	up			4.669622956371524				grouping_5_up	atac	TRUE	4.669622956371524	4.555375652487635
MA0856.1	1072	6857	6.42994	6.857	0.937719	0.992303	Rxrg	1	grouping_5_up	up	4.619944499743393	5.887605877437348e-204	5.860052772842867	3.836410690708223	1.13211380334874e-155	3.059306377926033	grouping_5_up	rna	TRUE	5.860052772842867	2.023642082134642
MA1963.1	1090	5648	6.53791	5.648	1.15756	4.69534551318213e-08	Satb1	3.87135840841782e-07	grouping_5_up	up			6.722781143853001				grouping_5_up	atac	TRUE	6.722781143853001	5.617812701742665
MA0720.1	812	4677	4.87044	4.677	1.04136	0.101451	Shox2	0.337233	grouping_5_up	up	1.151625016599994	2.467524770779234e-17	3.17683	2.411121746515385	9.515487873934692e-79	1.048691219663481	grouping_5_up	rna	TRUE	3.17683	0.7657121693006825
MA0137.3	1923	10084	11.5343	10.084	1.14382	1.09423753767893e-11	Stat1	1.29613206927885e-10	grouping_5_up	up			2.889961971074184				grouping_5_up	atac	TRUE	2.889961971074184	3.36701
MA0144.2	2482	14042	14.8872	14.042	1.06019	0.000326389	Stat3	0.00181783	grouping_5_up	up			6.765156684524517				grouping_5_up	atac	TRUE	6.765156684524517	7.133981848227013
MA0518.1	2263	12181	13.5737	12.181	1.11433	1.44811798063959e-09	Stat4	1.39984738128494e-08	grouping_5_up	up	2.176760548140377	1.62234523513306e-37	1.77474	1.577160449853876	2.766156013088545e-22	1.177329881736912	grouping_5_up	multimodal	TRUE	1.77474	0.1975745972890628
MA1624.1	1920	10276	11.5163	10.276	1.1207	6.400962863114471e-09	Stat5a	5.98134418653252e-08	grouping_5_up	up			4.278501374471113				grouping_5_up	atac	TRUE	4.278501374471113	3.73648
MA1625.1	2095	10869	12.566	10.869	1.15613	1.86966287300045e-14	Stat5b	2.91182680776552e-13	grouping_5_up	up			6.671270732209507				grouping_5_up	atac	TRUE	6.671270732209507	6.438251154384372
MA1421.1	1854	9918	11.1204	9.918	1.12124	1.06296550650737e-08	Tcf7l1	9.61240850508278e-08	grouping_5_up	up			1.717647228561833				grouping_5_up	atac	TRUE	1.717647228561833	3.635273116789768
MA0523.1	2000	10584	11.9962	10.584	1.13342	8.503801307647101e-11	Tcf7l2	9.41012749964633e-10	grouping_5_up	up			5.932559344159366				grouping_5_up	atac	TRUE	5.932559344159366	6.286267987717065
MA0843.1	510	2643	3.05902	2.643	1.1574	0.000172835	Tef	0.00101646	grouping_5_up	up			5.610828796055363				grouping_5_up	atac	TRUE	5.610828796055363	5.657854254278332
MA1969.1	2785	10797	16.7047	10.797	1.54716	3.75503512556193e-144	Thra	3.94748067574697e-142	grouping_5_up	up			6.07633				grouping_5_up	atac	TRUE	6.07633	6.25836
MA0693.3	1397	7993	8.37932	7.993	1.04833	0.0232494	Vdr	0.0901047	grouping_5_up	up	2.69017	2.94263624494337e-67	4.040025327342017	3.652137504201354	2.443490286937223e-142	1.630332645830807	grouping_5_up	rna	TRUE	4.040025327342017	0.387888
MA1100.2	736	11723	13.9157	11.723	1.18704	3.57700061603146e-07	Ascl1	8.8478162296543e-06	grouping_5_down	down			5.932473288144455				grouping_5_down	atac	TRUE	4.372766461703543	5.932473288144455
MA0062.3	887	15402	16.7707	15.402	1.08886	0.00265932	Gabpa	0.0306368	grouping_5_down	down			4.405779649940703				grouping_5_down	atac	TRUE	4.555622508860156	4.405779649940703
MA1418.1	631	10603	11.9304	10.603	1.12519	0.000810985	Irf3	0.0110006	grouping_5_down	down			5.301280811499945				grouping_5_down	atac	TRUE	5.28021	5.301280811499945
MA0653.1	433	6919	8.1868	6.919	1.18323	0.00014665	Irf9	0.00251699	grouping_5_down	down			4.401678799154617				grouping_5_down	atac	TRUE	3.74461	4.401678799154617
MA0741.1	1286	23886	24.3146	23.886	1.01794	0.230924	Klf16	0.780734	grouping_5_down	down	-1.01767	3.644637102658504e-22	1.673514719468005	-1.32054	2.117730385712561e-32	1.342056889050461	grouping_5_down	rna	TRUE	0.3529787455542545	1.673514719468005
MA0660.1	304	4925	5.74778	4.925	1.16706	0.00295676	Mef2b	0.0331552	grouping_5_down	down			2.552494411213912				grouping_5_down	atac	TRUE	2.416442595379787	2.552494411213912
MA0801.1	413	6060	7.80866	6.06	1.28856	7.6454309413033e-08	Mga	1.94842649140487e-06	grouping_5_down	down			7.204014302256683				grouping_5_down	atac	TRUE	7.279321860688313	7.204014302256683
MA0670.1	464	6188	8.77292	6.188	1.41773	1.75516091185628e-14	Nfia	1.13545409759318e-12	grouping_5_down	down			9.005726886399778				grouping_5_down	atac	TRUE	7.826366115739217	9.005726886399778
MA1643.1	1188	13514	22.4617	13.514	1.66211	2.38841694202828e-74	Nfib	1.00432932412289e-71	grouping_5_down	down			7.263836048637755				grouping_5_down	atac	TRUE	5.054839747262816	7.263836048637755
MA0161.2	835	10931	15.7875	10.931	1.44429	1.62071908418867e-28	Nfic	1.70378093725334e-26	grouping_5_down	down			6.123455075732258				grouping_5_down	atac	TRUE	6.311378574026627	6.123455075732258
MA0671.1	524	6427	9.90735	6.427	1.54152	2.134118538760251e-23	Nfix	1.99421521233041e-21	grouping_5_down	down			6.617239532072718				grouping_5_down	atac	TRUE	5.525615789602523	6.617239532072718
MA0626.1	155	3469	2.93061	3.469	0.8448	0.988805	Npas2	1	grouping_5_down	down	-0.947849	4.624277297272812e-11	4.867147757034934	-2.30103	1.371690075463507e-63	4.167032507293158	grouping_5_down	rna	TRUE	2.566121395051013	4.867147757034934
MA0783.1	516	8554	9.7561	8.554	1.14053	0.000865504	Pknox2	0.0115538	grouping_5_down	down			5.760055321159487				grouping_5_down	atac	TRUE	6.085656700245726	5.760055321159487
MA1616.1	603	9800	11.401	9.8	1.16337	4.41546208189974e-05	Prdm15	0.000825201	grouping_5_down	down			4.214811966235787				grouping_5_down	atac	TRUE	4.211465986315059	4.214811966235787
MA1647.2	450	7228	8.50822	7.228	1.17712	0.000167339	Prdm4	0.00270639	grouping_5_down	down			3.66496				grouping_5_down	atac	TRUE	3.567938546031937	3.66496
MA1116.1	818	13927	15.4661	13.927	1.11051	0.000556806	Rbpj	0.00780456	grouping_5_down	down			5.7367				grouping_5_down	atac	TRUE	5.595296145759288	5.7367
MA0101.1	330	5427	6.23936	5.427	1.14969	0.00463698	Rel	0.0453453	grouping_5_down	down			3.754165409173435				grouping_5_down	atac	TRUE	3.892454035639377	3.754165409173435
MA0107.1	375	5918	7.09019	5.918	1.19807	0.000164464	Rela	0.00270639	grouping_5_down	down			4.548445276364262				grouping_5_down	atac	TRUE	4.26695	4.548445276364262
MA1118.1	640	5940	12.1006	5.94	2.03714	1.12618429648332e-67	Six1	3.15706997780824e-65	grouping_5_down	down			7.00404				grouping_5_down	atac	TRUE	5.812098912134157	7.00404
MA1119.1	858	7906	16.2223	7.906	2.0519	3.32278266907373e-94	Six2	2.79446022469101e-91	grouping_5_down	down			2.808509432882123				grouping_5_down	atac	TRUE	1.82936	2.808509432882123
MA2001.1	624	6895	11.7981	6.895	1.71111	1.52732561634931e-40	Six4	1.83497263335682e-38	grouping_5_down	down			4.286485925983848				grouping_5_down	atac	TRUE	3.61838	4.286485925983848
MA1964.1	609	10006	11.5145	10.006	1.15076	0.000123701	Smad2	0.00216735	grouping_5_down	down			5.78477				grouping_5_down	atac	TRUE	5.711177280624643	5.78477
MA0869.2	803	13262	15.1825	13.262	1.14481	1.74468684068106e-05	Sox11	0.000341228	grouping_5_down	down			4.868991803146453				grouping_5_down	atac	TRUE	4.515783296508634	4.868991803146453
MA0867.2	630	10178	11.9115	10.178	1.17032	1.50609963112959e-05	Sox4	0.000301579	grouping_5_down	down			6.83355				grouping_5_down	atac	TRUE	6.096558215142561	6.83355
MA0087.2	354	5554	6.69314	5.554	1.2051	0.000164396	Sox5	0.00270639	grouping_5_down	down			8.285025466387482				grouping_5_down	atac	TRUE	7.896199386555623	8.285025466387482
MA0515.1	630	10730	11.9115	10.73	1.11011	0.00260024	Sox6	0.0303723	grouping_5_down	down			6.216158465356528				grouping_5_down	atac	TRUE	4.273721704351554	6.216158465356528
MA0803.1	413	6060	7.80866	6.06	1.28856	7.6454309413033e-08	Tbx15	1.94842649140487e-06	grouping_5_down	down			1.984384188315867				grouping_5_down	atac	TRUE	0.8868594534252777	1.984384188315867
MA0804.1	206	2557	3.89488	2.557	1.52322	1.9719917863742e-09	Tbx19	5.92301818693108e-08	grouping_5_down	down			4.034646598332598				grouping_5_down	atac	TRUE	0.6593828024171849	4.034646598332598
MA1648.1	917	14117	17.3379	14.117	1.22816	9.79606116894862e-12	Tcf12	4.11924372154289e-10	grouping_5_down	down			8.850979346346803				grouping_5_down	atac	TRUE	8.710971811256583	8.850979346346803
MA0522.3	916	14139	17.319	14.139	1.22491	1.77439075061311e-11	Tcf3	6.78301191484375e-10	grouping_5_down	down			5.089718388394063				grouping_5_down	atac	TRUE	4.957858046236443	5.089718388394063
MA0830.2	1012	14345	19.1341	14.345	1.33385	5.32594622080121e-23	Tcf4	4.47912077169382e-21	grouping_5_down	down			9.087166671419393				grouping_5_down	atac	TRUE	8.68902	9.087166671419393
MA0145.2	629	9966	11.8926	9.966	1.19332	1.51151183712714e-06	Tfcp2l1	3.53105959728867e-05	grouping_5_down	down			3.224727270974937				grouping_5_down	atac	TRUE	1.98329	3.224727270974937
MA0796.1	404	6707	7.63849	6.707	1.13888	0.00337055	Tgif1	0.0358815	grouping_5_down	down			3.420883614439012				grouping_5_down	atac	TRUE	0.5347935088663888	3.420883614439012
MA0797.1	403	6703	7.61959	6.703	1.13674	0.00382455	Tgif2	0.039225	grouping_5_down	down			1.870808523638401				grouping_5_down	atac	TRUE	1.274346218833157	1.870808523638401
MA0698.1	524	11674	9.90735	11.674	0.848668	0.999988	Zbtb18	1	grouping_5_down	down	-1.57899	1.515807735421859e-58	3.269636337088972	-1.98031	5.747895544991142e-77	2.496523416224522	grouping_5_down	rna	TRUE	1.289328162639857	3.269636337088972
MA0103.3	862	14215	16.298	14.215	1.14653	6.45394984419527e-06	Zeb1	0.000139174	grouping_5_down	down			7.715834941658454				grouping_5_down	atac	TRUE	8.169357947178257	7.715834941658454
							Aff2		grouping_6_up	up	0.8661889474973634	9.338747246840954e-12	4.99344	0.9050422117173214	6.051548124129582e-11	4.598062961833974	grouping_6_up	rna	FALSE	4.99344	4.08839
							Aff3		grouping_6_up	up	0.6535710890754016	2.89556660939233e-24	7.5913	1.228237344126897	1.693275602469309e-53	6.573785489415644	grouping_6_up	rna	FALSE	7.5913	6.363060998697865
							Ahrr		grouping_6_up	up	2.650506731344733	2.850350198442284e-81	2.56268	2.364578792723703	5.529541026928257e-57	0.235529	grouping_6_up	rna	FALSE	2.56268	0.1980965624415979
MA0007.3	2321	5253	5.64679	5.253	1.07496	1.79027413288158e-06	Ar	5.47498380273967e-06	grouping_6_up	up			7.99695				grouping_6_up	atac	TRUE	7.99695	6.90899
MA0151.1	16452	34568	40.0263	34.568	1.1579	4.180276045930751e-201	Arid3a	5.67034218488348e-200	grouping_6_up	up			3.97006				grouping_6_up	atac	TRUE	3.97006	3.68174
MA0601.1	4569	8019	11.116	8.019	1.3862	9.248295148423653e-196	Arid3b	1.16086809251109e-194	grouping_6_up	up			4.82647				grouping_6_up	atac	TRUE	4.82647	4.512389671749845
MA1100.2	5409	10071	13.1596	10.071	1.30668	2.53194731455942e-159	Ascl1	2.505138460640559e-158	grouping_6_up	up	2.927985455568772	4.873943476704411e-105	6.14323	2.655694205492209	3.76952570590544e-82	4.534120135298063	grouping_6_up	multimodal	TRUE	6.14323	3.487535059872805
MA1632.1	2942	6752	7.15763	6.752	1.06008	1.0816488177709e-05	Atf2	3.18065264246616e-05	grouping_6_up	up			7.1062				grouping_6_up	atac	TRUE	7.1062	7.194701016231004
MA0833.2	2205	5070	5.36457	5.07	1.0581	0.000212407	Atf4	0.00058187	grouping_6_up	up			6.02949				grouping_6_up	atac	TRUE	6.02949	5.87098
MA0834.1	1087	2450	2.64458	2.45	1.07942	0.000494442	Atf7	0.00130763	grouping_6_up	up			4.65813				grouping_6_up	atac	TRUE	4.65813	4.54229
MA1633.2	5969	10651	14.5221	10.651	1.36345	7.94170189251383e-237	Bach1	1.62901738819613e-235	grouping_6_up	up			4.48251				grouping_6_up	atac	TRUE	4.48251	3.960784844983695
MA1101.2	4308	7521	10.481	7.521	1.39356	1.14300660191173e-189	Bach2	1.37324078886824e-188	grouping_6_up	up			4.81682				grouping_6_up	atac	TRUE	4.81682	5.42952
MA1472.2	4131	8392	10.0504	8.392	1.19761	1.01352877563888e-55	Bhlha15	6.13221367131153e-55	grouping_6_up	up			2.531				grouping_6_up	atac	TRUE	2.531	2.105043263704855
MA1928.1	6856	12249	16.68	12.249	1.36175	1.64649238487827e-274	Bnc2	5.53880038273049e-273	grouping_6_up	up			1.58592				grouping_6_up	atac	TRUE	1.58592	1.252662639666074
MA0018.4	3059	7025	7.44228	7.025	1.0594	8.91899260313369e-06	Creb1	2.64115238705473e-05	grouping_6_up	up			6.7846				grouping_6_up	atac	TRUE	6.7846	6.67951
MA0839.1	1147	2630	2.79055	2.63	1.06105	0.00434321	Creb3l1	0.0105568	grouping_6_up	up	1.054638951164119	4.49874529142709e-17	4.90636	1.50773	3.394349952757953e-22	3.41911	grouping_6_up	multimodal	TRUE	4.90636	3.39863
							Csdc2		grouping_6_up	up	1.023336751935985	1.419983045821682e-16	2.35038	1.310589722490463	3.110444441159565e-20	2.614622026724675	grouping_6_up	rna	FALSE	2.35038	1.039787389194552
							Duxbl1		grouping_6_up	up	1.289250602806819	3.849818799444793e-30	2.69098	1.407758080004126	9.244690558135703e-29	1.902795312046501	grouping_6_up	rna	FALSE	2.69098	1.28322
MA0758.1	1244	2826	3.02654	2.826	1.07096	0.000765947	E2f7	0.00198203	grouping_6_up	up			1.55919				grouping_6_up	atac	TRUE	1.55919	2.399514831282725
MA0154.4	4357	10349	10.6002	10.349	1.02427	0.0151443	Ebf1	0.0353788	grouping_6_up	up			2.24519				grouping_6_up	atac	TRUE	2.24519	2.00494
MA0598.3	5324	13489	12.9528	13.489	0.960251	0.999984	Ehf	1	grouping_6_up	up	0.5710830901823298	1.589659972287378e-06	3.28807	2.094248381850673	4.315697413218591e-50	0.935262	grouping_6_up	rna	TRUE	3.28807	1.193820565949597
MA0759.2	601	2700	1.46218	2.7	0.541548	1	Elk3	1	grouping_6_up	up	0.7260456131812658	1.006266380624889e-28	5.66556	0.8480502962294221	3.740212728914173e-31	5.401451455136684	grouping_6_up	rna	TRUE	5.66556	4.817511702117455
MA0112.3	2607	5245	6.3426	5.245	1.20927	2.35503525172891e-38	Esr1	1.18597883036168e-37	grouping_6_up	up	0.7639197706681191	4.672546965753044e-46	9.28758	1.104253471178655	6.03401873766556e-65	7.408459819035258	grouping_6_up	multimodal	TRUE	9.28758	8.183328893003726
MA0643.1	3031	7962	7.37416	7.962	0.926169	1	Esrrg	1	grouping_6_up	up	0.6803925981196128	4.740344861220609e-40	8.42276	0.6577187004023162	1.659033414142857e-32	7.383264784699762	grouping_6_up	rna	TRUE	8.42276	7.765041154266726
MA0476.1	6687	11725	16.2689	11.725	1.38754	1.98550441106061e-299	Fos	1.04363075606373e-297	grouping_6_up	up			6.54416				grouping_6_up	atac	TRUE	6.54416	5.973321886053419
MA0477.2	6135	10751	14.9259	10.751	1.38833	8.71532126120915e-273	Fosl1	2.61770899309889e-271	grouping_6_up	up			1.60363				grouping_6_up	atac	TRUE	1.60363	1.53382
MA0478.1	6498	11306	15.8091	11.306	1.39829	1.97099342840915e-303	Fosl2	1.38133789441008e-301	grouping_6_up	up			4.87191				grouping_6_up	atac	TRUE	4.87191	3.963091459058785
MA0849.1	2689	7546	6.5421	7.546	0.866963	1	Foxo6	1	grouping_6_up	up	0.548795	5.075483360133736e-09	3.23937	0.7698270291304785	6.729563696085268e-13	2.687984435758055	grouping_6_up	rna	TRUE	3.23937	2.469542022419525
							Gm14418		grouping_6_up	up	0.5100854545512439	6.947204704124533e-06	1.79087	0.6189164370818024	1.205890824022828e-06	1.377360181730367	grouping_6_up	rna	FALSE	1.79087	1.171954081559235
							Gm14443		grouping_6_up	up	0.6669364376767994	5.35779453045014e-09	2.01428	0.7844660298595524	1.344451925462993e-09	1.378462404482795	grouping_6_up	rna	FALSE	2.01428	1.22981
MA1493.1	1459	3334	3.54962	3.334	1.06467	0.000825165	Hes6	0.00212221	grouping_6_up	up			4.99324				grouping_6_up	atac	TRUE	4.99324	4.54804
MA0738.1	2798	6193	6.80729	6.193	1.09919	1.09572601349532e-11	Hic2	4.041691128726169e-11	grouping_6_up	up			2.26889				grouping_6_up	atac	TRUE	2.26889	2.638608140322485
							Hmgb3		grouping_6_up	up	0.6806001487305444	6.101523104189102e-21	4.24879	0.6130540790331496	6.936173756746263e-16	3.532636427416855	grouping_6_up	rna	FALSE	4.24879	3.635736010670146
MA0486.2	2433	5505	5.91928	5.505	1.07525	9.23062131568604e-07	Hsf1	2.87516760240443e-06	grouping_6_up	up			4.81453				grouping_6_up	atac	TRUE	4.81453	4.809850029699096
MA0770.1	2625	5983	6.3864	5.983	1.06742	3.96002104223047e-06	Hsf2	1.18518779235439e-05	grouping_6_up	up			5.43728				grouping_6_up	atac	TRUE	5.43728	5.206135151056316
MA0771.1	2410	5463	5.86332	5.463	1.07328	1.86899164307417e-06	Hsf4	5.69500714429484e-06	grouping_6_up	up			1.89233				grouping_6_up	atac	TRUE	1.89233	1.267709047810523
MA0655.1	4048	7351	9.84843	7.351	1.33974	1.33363760299313e-138	Jdp2	1.16832210845544e-137	grouping_6_up	up	0.6444923294460856	3.071903242772322e-06	1.93588	0.6690546383801649	1.084975693678893e-05	3.195885586453281	grouping_6_up	multimodal	TRUE	1.93588	1.266824826154205
MA0489.2	6914	12145	16.8212	12.145	1.38503	1.34399272368209e-307	Jun	1.13029788061664e-305	grouping_6_up	up			5.56192				grouping_6_up	atac	TRUE	5.56192	5.39015
MA1140.2	1095	2375	2.66404	2.375	1.1217	3.36083687643772e-07	Junb	1.07470106961374e-06	grouping_6_up	up			6.88927				grouping_6_up	atac	TRUE	6.88927	6.508251217022686
MA0492.1	2583	5856	6.28421	5.856	1.07312	8.34761394252049e-07	Jund	2.60979305786607e-06	grouping_6_up	up			6.99161				grouping_6_up	atac	TRUE	6.99161	6.705850982956145
MA0740.2	7198	19069	17.5121	19.069	0.918355	1	Klf14	1	grouping_6_up	up	1.2838	2.772827047369936e-29	3.2523	1.094391340815842	6.511491166904332e-20	0.95562	grouping_6_up	rna	TRUE	3.2523	2.15791
MA0599.1	9282	23612	22.5823	23.612	0.956391	1	Klf5	1	grouping_6_up	up	0.5102830454016614	1.218867786662092e-06	3.47204	0.6505861512701852	2.873467877984559e-08	2.908443621207622	grouping_6_up	rna	TRUE	3.47204	2.821449960234685
MA0135.1	4272	7685	10.3934	7.685	1.35243	3.53484887810333e-156	Lhx3	3.30311989609433e-155	grouping_6_up	up	2.22415	5.62841326075611e-133	6.34654	1.42715	8.975154963763179e-75	4.986401605946575	grouping_6_up	multimodal	TRUE	6.34654	4.91939
MA0619.1	3432	7799	8.34976	7.799	1.07062	3.36327184879218e-08	Lin54	1.12242524795009e-07	grouping_6_up	up			4.62012				grouping_6_up	atac	TRUE	4.62012	4.50052
MA0117.2	2729	6151	6.63942	6.151	1.0794	4.65942956627849e-08	Mafb	1.53069541610946e-07	grouping_6_up	up			2.13603				grouping_6_up	atac	TRUE	2.13603	1.630687796893289
MA0659.3	5358	11493	13.0355	11.493	1.13422	2.78019270981787e-37	Mafg	1.37537768762166e-36	grouping_6_up	up			5.67253				grouping_6_up	atac	TRUE	5.67253	5.464576026996415
MA0496.3	6059	12230	14.741	12.23	1.20532	3.45245042632652e-90	Mafk	2.43992504919378e-89	grouping_6_up	up			1.57733				grouping_6_up	atac	TRUE	1.57733	1.56887
MA1522.1	7128	16845	17.3418	16.845	1.02949	0.00023755	Maz	0.000646537	grouping_6_up	up			5.09874				grouping_6_up	atac	TRUE	5.09874	4.66674
MA0052.4	6038	13663	14.6899	13.663	1.07516	1.81503827491414e-15	Mef2a	7.482584260798021e-15	grouping_6_up	up			6.85844				grouping_6_up	atac	TRUE	6.85844	6.971436462177335
MA0660.1	3083	5958	7.50067	5.958	1.25892	1.48327349232905e-65	Mef2b	9.37919554171976e-65	grouping_6_up	up			2.62793				grouping_6_up	atac	TRUE	2.62793	2.310697223241585
MA0497.1	5966	13352	14.5148	13.352	1.08708	1.2134186274645e-19	Mef2c	5.287487387034412e-19	grouping_6_up	up			4.60135				grouping_6_up	atac	TRUE	4.60135	3.92669
MA0773.1	3860	7998	9.39104	7.998	1.17417	1.17535366495246e-41	Mef2d	6.21680774984289e-41	grouping_6_up	up			5.99349				grouping_6_up	atac	TRUE	5.99349	5.892027646234901
MA0498.2	3007	7072	7.31577	7.072	1.03447	0.00627524	Meis1	0.0151217	grouping_6_up	up			5.35566				grouping_6_up	atac	TRUE	5.35566	5.343062196605279
MA0774.1	2451	5665	5.96307	5.665	1.05262	0.000355728	Meis2	0.000950075	grouping_6_up	up			5.88641				grouping_6_up	atac	TRUE	5.88641	5.04347
MA0775.1	2416	5690	5.87792	5.69	1.03303	0.0167246	Meis3	0.0389623	grouping_6_up	up			4.25691				grouping_6_up	atac	TRUE	4.25691	4.258559061904405
MA0661.1	2502	3535	6.08715	3.535	1.72197	8.94609581265396e-289	Meox1	3.76183328922099e-287	grouping_6_up	up			1.83534				grouping_6_up	atac	TRUE	1.83534	1.359538515669598
MA0801.1	2501	5884	6.08471	5.884	1.03411	0.0126497	Mga	0.0297994	grouping_6_up	up			7.35277				grouping_6_up	atac	TRUE	7.35277	7.242600041984955
MA0666.2	1725	2823	4.19677	2.823	1.48664	2.00478718306822e-104	Msx1	1.49205842562865e-103	grouping_6_up	up	0.5767636038878141	6.611818956859495e-15	5.56843	0.8006676601524219	4.42097862157283e-21	4.847466787050038	grouping_6_up	multimodal	TRUE	5.56843	4.767761364563276
MA0100.3	2153	5347	5.23806	5.347	0.979626	0.902176	Myb	1	grouping_6_up	up	2.161797737578222	4.328556044805594e-81	4.61561	2.491811993990605	3.572289850238331e-78	1.73455	grouping_6_up	rna	TRUE	4.61561	2.123795404196185
MA0056.2	2878	6712	7.00192	6.712	1.04319	0.00117204	Mzf1	0.002996	grouping_6_up	up			3.79489				grouping_6_up	atac	TRUE	3.79489	3.56481
MA0606.2	5288	11913	12.8652	11.913	1.07993	5.301592477239361e-15	Nfat5	2.13332022648723e-14	grouping_6_up	up			6.57932				grouping_6_up	atac	TRUE	6.57932	7.420139705427155
MA0624.2	4754	10519	11.5661	10.519	1.09954	1.4672965303621e-19	Nfatc1	6.360806092961472e-19	grouping_6_up	up			1.97767				grouping_6_up	atac	TRUE	1.97767	1.985517062413415
MA0152.2	4855	11193	11.8118	11.193	1.05528	1.21234911501409e-07	Nfatc2	3.93662396033531e-07	grouping_6_up	up			1.56842				grouping_6_up	atac	TRUE	1.56842	2.28069
MA0625.2	3553	8229	8.64414	8.229	1.05045	3.57811700376504e-05	Nfatc3	0.000103055	grouping_6_up	up			6.32748				grouping_6_up	atac	TRUE	6.32748	6.33273
MA0150.2	4672	9423	11.3666	9.423	1.20626	1.97158363512427e-68	Nfe2l2	1.28535026134846e-67	grouping_6_up	up			5.71659				grouping_6_up	atac	TRUE	5.71659	5.72844
MA0670.1	3366	6055	8.18918	6.055	1.35247	2.19598152376946e-121	Nfia	1.81060829557854e-120	grouping_6_up	up	0.9632911049713622	2.001566564387757e-33	8.3166	0.7353560077048464	3.551362219505048e-21	8.434413754087883	grouping_6_up	multimodal	TRUE	8.3166	7.581247446504265
MA1643.1	6937	11671	16.8771	11.671	1.44607	0	Nfib	0	grouping_6_up	up			4.85721				grouping_6_up	atac	TRUE	4.85721	5.153654430837236
MA0161.2	5761	9925	14.016	9.925	1.41219	6.12387541589598e-281	Nfic	2.23920835859501e-279	grouping_6_up	up			6.61427				grouping_6_up	atac	TRUE	6.61427	6.15994
MA0671.1	3285	5914	7.99212	5.914	1.35139	1.00873758818228e-117	Nfix	8.157195304435531e-117	grouping_6_up	up	1.503281472421176	3.101325833141875e-121	6.91873	2.089673977333644	1.265680278927112e-142	6.477294528456162	grouping_6_up	multimodal	TRUE	6.91873	4.829057797157975
MA0105.4	1252	2895	3.04601	2.895	1.05216	0.00924854	Nfkb1	0.0220966	grouping_6_up	up			6.24699				grouping_6_up	atac	TRUE	6.24699	6.40855
MA1995.1	510	1186	1.24079	1.186	1.04619	0.0957619	Npas4	0.211936	grouping_6_up	up	1.311207576910936	6.825700218973042e-30	4.4253	0.9886508053425772	3.46316143895399e-19	3.174488874039726	grouping_6_up	rna	TRUE	4.4253	3.43665
MA1110.2	3458	9297	8.41301	9.297	0.904917	1	Nr1h4	1	grouping_6_up	up	2.720277297465899	7.914056731508023e-80	3.87622	3.000214770292321	5.208621316379574e-73	1.42767	grouping_6_up	rna	TRUE	3.87622	0.8760050881103294
MA0113.3	2035	4695	4.95098	4.695	1.05452	0.00075003	Nr3c1	0.00195893	grouping_6_up	up			4.74006				grouping_6_up	atac	TRUE	4.74006	7.37844
MA0727.1	2043	4787	4.97044	4.787	1.03832	0.0121706	Nr3c2	0.0288323	grouping_6_up	up			6.74779				grouping_6_up	atac	TRUE	6.74779	8.58807
MA1112.2	4371	11510	10.6343	11.51	0.923915	1	Nr4a1	1	grouping_6_up	up	0.9566272382990686	2.701099934954415e-14	5.79751	0.9143711454014104	1.992969682165024e-12	5.941154764972799	grouping_6_up	rna	TRUE	5.79751	4.883135484127675
MA0160.2	3672	9707	8.93365	9.707	0.920331	1	Nr4a2	1	grouping_6_up	up	0.9833886669967056	3.048703195315448e-14	6.73927	1.462623474719633	8.428542982943602e-21	6.085041193981163	grouping_6_up	rna	TRUE	6.73927	5.27664
MA0069.1	1392	3267	3.38661	3.267	1.03661	0.0394226	Pax6	0.0900934	grouping_6_up	up	0.5690532099332373	1.006951370746112e-05	2.82198	0.7324716355937706	4.327135880143235e-07	2.40807	grouping_6_up	rna	TRUE	2.82198	2.08951
MA0070.1	1694	3879	4.12135	3.879	1.06248	0.000499633	Pbx1	0.00131721	grouping_6_up	up			8.98837				grouping_6_up	atac	TRUE	8.98837	9.08812
MA1113.2	3217	7139	7.82668	7.139	1.09633	1.1405997947702e-12	Pbx2	4.32092084415196e-12	grouping_6_up	up			4.66594				grouping_6_up	atac	TRUE	4.66594	4.42467
MA1114.1	4417	10324	10.7462	10.324	1.04089	0.000131628	Pbx3	0.000364143	grouping_6_up	up			6.30277				grouping_6_up	atac	TRUE	6.30277	8.348596291448914
							Pgr		grouping_6_up	up	1.696059986454961	1.324819757173298e-48	5.37108	1.285685705491517	3.804983666397496e-31	3.994484579859446	grouping_6_up	rna	FALSE	5.37108	4.085396767374595
MA1547.2	2730	6363	6.64185	6.363	1.04382	0.00135172	Pitx2	0.00343444	grouping_6_up	up	1.10113	1.374342088602388e-93	7.73409	0.808673	6.952273886830931e-57	6.14158	grouping_6_up	multimodal	TRUE	7.73409	6.925414959197375
MA0782.2	3838	9114	9.33752	9.114	1.02452	0.0207346	Pknox1	0.0481707	grouping_6_up	up			4.10711				grouping_6_up	atac	TRUE	4.10711	3.567550027818415
MA0783.1	3721	8205	9.05287	8.205	1.10334	2.3945438187986e-16	Pknox2	1.01196550332142e-15	grouping_6_up	up			6.35281				grouping_6_up	atac	TRUE	6.35281	5.952079331456154
MA0784.2	3755	8188	9.13559	8.188	1.11573	5.557777788929311e-20	Pou1f1	2.4344224585883e-19	grouping_6_up	up	0.5670187418852652	7.25513908248696e-19	9.27057	0.6204053455730012	2.999541629017537e-18	5.754843221951224	grouping_6_up	multimodal	TRUE	9.27057	8.65016
MA0785.1	3675	7879	8.94095	7.879	1.13478	2.13570517314518e-25	Pou2f1	9.708800273595111e-25	grouping_6_up	up			6.45732				grouping_6_up	atac	TRUE	6.45732	6.529
MA0507.2	3671	8029	8.93122	8.029	1.11237	1.38081177559889e-18	Pou2f2	5.95519335014702e-18	grouping_6_up	up	0.8373794737266285	8.518153930148535e-11	3.43407	1.033981768373326	1.964154505535952e-12	2.950377806296028	grouping_6_up	multimodal	TRUE	3.43407	2.400086119448525
MA0628.1	1954	3170	4.75391	3.17	1.49966	1.07331193309228e-123	Pou6f1	8.93718154188718e-123	grouping_6_up	up			6.04328				grouping_6_up	atac	TRUE	6.04328	5.637
MA0793.1	3042	5150	7.40092	5.15	1.43707	1.99327940443795e-156	Pou6f2	1.88353705520485e-155	grouping_6_up	up	2.797764131778068	6.136048872393141e-109	4.94175	3.334484467557311	1.610255936826265e-106	2.320410504516209	grouping_6_up	multimodal	TRUE	4.94175	1.60727
MA1616.1	4156	9826	10.1112	9.826	1.02902	0.00590919	Prdm15	0.0142805	grouping_6_up	up			4.33071				grouping_6_up	atac	TRUE	4.33071	4.151842803179635
MA1999.1	4945	11734	12.0308	11.734	1.02529	0.00767954	Prdm5	0.0184528	grouping_6_up	up			5.75198				grouping_6_up	atac	TRUE	5.75198	6.006736631155275
MA0794.1	897	2031	2.18232	2.031	1.07451	0.00253094	Prox1	0.00626034	grouping_6_up	up			4.95471				grouping_6_up	atac	TRUE	4.95471	6.270564174061494
MA0101.1	2183	4988	5.31105	4.988	1.06477	4.90811257334293e-05	Rel	0.000139923	grouping_6_up	up			3.27607				grouping_6_up	atac	TRUE	3.27607	4.200644960307075
MA0107.1	2424	5461	5.89738	5.461	1.07991	2.29279556116999e-07	Rela	7.35969872879376e-07	grouping_6_up	up			4.36015				grouping_6_up	atac	TRUE	4.36015	4.22036
MA1117.1	1948	4470	4.73931	4.47	1.06025	0.000314247	Relb	0.000844349	grouping_6_up	up			2.89332				grouping_6_up	atac	TRUE	2.89332	2.72625
MA0799.2	1457	3319	3.54475	3.319	1.06802	0.000479497	Rfx4	0.0012721	grouping_6_up	up			3.4788				grouping_6_up	atac	TRUE	3.4788	4.285087331349355
MA1963.1	2119	4554	5.15534	4.554	1.13205	1.94291784459572e-14	Satb1	7.78092336811907e-14	grouping_6_up	up			6.93229				grouping_6_up	atac	TRUE	6.93229	6.618025464303415
							Scx		grouping_6_up	up	0.6998952431763539	4.095922739498658e-10	2.54467	0.8017212402838562	1.92582934930737e-10	1.745237668646753	grouping_6_up	rna	FALSE	2.54467	1.742948985762755
MA0720.1	2352	3592	5.72221	3.592	1.59304	1.76504997475266e-197	Shox2	2.283703121179981e-196	grouping_6_up	up			2.56975				grouping_6_up	atac	TRUE	2.56975	3.48038
MA0631.1	997	2754	2.42561	2.754	0.88076	1	Six3	1	grouping_6_up	up	0.9204003930518274	2.349122157242683e-32	6.0456	1.180678824906407	1.684159057504536e-39	5.269426232031528	grouping_6_up	rna	TRUE	6.0456	4.86492
							Six6		grouping_6_up	up	2.076895917561933	3.958053436037006e-159	7.77583	1.93508	6.209117493690154e-127	5.563631355651355	grouping_6_up	rna	FALSE	7.77583	5.84075
MA1964.1	3929	9175	9.55891	9.175	1.04184	0.000235758	Smad2	0.000643742	grouping_6_up	up			5.73633				grouping_6_up	atac	TRUE	5.73633	5.698600605826255
MA0867.2	4411	10733	10.7316	10.733	0.999867	0.508794	Sox4	0.967756	grouping_6_up	up	1.585521721032171	6.381169489832392e-90	7.22186	1.687949080328143	1.659990038215714e-82	5.928804886023246	grouping_6_up	rna	TRUE	7.22186	5.533908521699844
MA0520.1	3964	9241	9.64406	9.241	1.04362	0.000126439	Stat6	0.000350942	grouping_6_up	up			3.4523				grouping_6_up	atac	TRUE	3.4523	3.203541881577085
MA0521.2	4119	8380	10.0212	8.38	1.19584	1.09646851662492e-54	Tcf12	6.49387339775743e-54	grouping_6_up	up			8.786				grouping_6_up	atac	TRUE	8.786	8.673457612518494
MA0522.3	5849	12305	14.2301	12.305	1.15645	9.83234611751824e-54	Tcf3	5.74236325335614e-53	grouping_6_up	up			5.19957				grouping_6_up	atac	TRUE	5.19957	4.837004563589225
MA0830.2	5986	12388	14.5634	12.388	1.17561	1.35791758898555e-67	Tcf4	8.78468224874496e-67	grouping_6_up	up			8.62808				grouping_6_up	atac	TRUE	8.62808	8.719491936070575
MA0691.1	3150	6908	7.66367	6.908	1.10939	2.52855854367681e-15	Tfap4	1.03229016273408e-14	grouping_6_up	up			2.2944				grouping_6_up	atac	TRUE	2.2944	1.69533
MA0145.2	3772	8871	9.17695	8.871	1.03449	0.00234471	Tfcp2l1	0.00581683	grouping_6_up	up			1.96474				grouping_6_up	atac	TRUE	1.96474	1.99256
MA0797.1	2876	6396	6.99706	6.396	1.09397	5.529332453312529e-11	Tgif2	1.98725153557087e-10	grouping_6_up	up			1.50002				grouping_6_up	atac	TRUE	1.50002	1.161508473649126
MA0597.2	6452	15171	15.6972	15.171	1.03468	5.65384333869506e-05	Thap1	0.00015956	grouping_6_up	up			2.98243				grouping_6_up	atac	TRUE	2.98243	2.849574630852945
MA1970.1	1876	5848	4.56414	5.848	0.780462	1	Trps1	1	grouping_6_up	up	0.6979560941083047	7.540837465527377e-48	9.14066	0.7890653785753017	6.522730398066884e-49	7.797534878819362	grouping_6_up	rna	TRUE	9.14066	8.351591023196395
MA0698.1	5333	11438	12.9747	11.438	1.13435	3.66546741760826e-37	Zbtb18	1.80272403404009e-36	grouping_6_up	up			1.50348				grouping_6_up	atac	TRUE	1.50348	1.182253521368911
MA1579.1	4738	10736	11.5271	10.736	1.07369	8.999537163096449e-12	Zbtb26	3.334189759543659e-11	grouping_6_up	up			4.28155				grouping_6_up	atac	TRUE	4.28155	4.160436071911764
MA1581.1	4129	9413	10.0455	9.413	1.06719	6.142847876553021e-09	Zbtb6	2.09155265756319e-08	grouping_6_up	up			3.63277				grouping_6_up	atac	TRUE	3.63277	3.42986
MA0103.3	5591	12225	13.6024	12.225	1.11267	1.06703884078299e-28	Zeb1	5.06994161072596e-28	grouping_6_up	up			8.32777				grouping_6_up	atac	TRUE	8.32777	8.090149714915245
							Zeb2		grouping_6_up	up	0.6855604380746936	6.467338972225255e-05	4.93857	1.363460217630305	1.586249356171973e-11	4.706177118415258	grouping_6_up	rna	FALSE	4.93857	3.575108399875925
MA1972.1	7348	16966	17.877	16.966	1.0537	8.22824214566134e-11	Zfp14	2.94466027425583e-10	grouping_6_up	up			3.64824				grouping_6_up	atac	TRUE	3.64824	3.51627
MA2002.1	4101	9517	9.97737	9.517	1.04837	1.84910239273093e-05	Zfp335	5.41844986859481e-05	grouping_6_up	up			2.85255				grouping_6_up	atac	TRUE	2.85255	2.69231
							Zfp418		grouping_6_up	up	0.6411370870442168	1.96885850495457e-09	2.13614	0.5896574066128208	2.817182090432839e-07	1.341712703906584	grouping_6_up	rna	FALSE	2.13614	1.54648
							Zfp457		grouping_6_up	up	0.535737	4.84598034808505e-06	2.10044	0.7869799661695203	2.884181889965456e-09	1.304852051009325	grouping_6_up	rna	FALSE	2.10044	1.313462224478625
							Zfp521		grouping_6_up	up	1.680948750297254	2.425391748358967e-66	5.67343	2.185594849927205	2.307844192438254e-72	5.790007914796469	grouping_6_up	rna	FALSE	5.67343	3.48784
							Zfp618		grouping_6_up	up	0.6785519595447482	5.171473412624904e-11	4.12677	1.567956266880228	2.708168817840285e-33	3.719951900385601	grouping_6_up	rna	FALSE	4.12677	2.55881
							Zfp811		grouping_6_up	up	0.8192746704553331	2.737366162452568e-17	3.1129	0.7269181422509956	1.043641522043898e-12	2.434977873514785	grouping_6_up	rna	FALSE	3.1129	2.38598
							Zfp820		grouping_6_up	up	0.9312753913221046	9.026698225731837e-15	2.07354	1.268630359502129	2.448706616414055e-20	1.385678224783456	grouping_6_up	rna	FALSE	2.07354	0.8049076402459935
							Zfp940		grouping_6_up	up	0.5522998656107134	5.842035923664317e-08	2.35413	0.6008736851124616	1.115465684213596e-07	1.79577	grouping_6_up	rna	FALSE	2.35413	1.753255483251895
							Zfp947		grouping_6_up	up	1.018326657496765	8.964323327000505e-23	3.01709	0.8886825943017165	3.409886390690877e-16	2.054398416683345	grouping_6_up	rna	FALSE	3.01709	2.12841
							Zfp972		grouping_6_up	up	0.8599618584984232	3.114731064416966e-26	4.37541	1.04287	1.716757191958395e-29	2.591001581644966	grouping_6_up	rna	FALSE	4.37541	3.332545468166085
							Zfp977		grouping_6_up	up	0.5876528788999231	1.045240533233635e-07	1.87234	0.6649531441313239	8.765109773564482e-08	1.332842657084867	grouping_6_up	rna	FALSE	1.87234	1.20738
MA0007.3	959	5386	6.44923	5.386	1.19741	6.65908922369008e-10	Ar	6.222548930137061e-09	grouping_6_down	down			6.90899				grouping_6_down	atac	TRUE	7.99695	6.90899
MA0836.2	769	4714	5.17149	4.714	1.09705	0.00253885	Cebpd	0.0133448	grouping_6_down	down			5.34602				grouping_6_down	atac	TRUE	4.79431	5.34602
MA0838.1	252	1415	1.69469	1.415	1.19766	0.00124353	Cebpg	0.00697207	grouping_6_down	down			5.22068				grouping_6_down	atac	TRUE	5.34458	5.22068
MA0639.1	430	1882	2.89173	1.882	1.53652	1.47110347863595e-20	Dbp	2.57749588652674e-19	grouping_6_down	down			4.379516176851985				grouping_6_down	atac	TRUE	3.72239	4.379516176851985
MA0641.1	579	4213	3.89375	4.213	0.924222	0.983816	Elf4	1	grouping_6_down	down	-2.42461	1.321388647156143e-85	2.981136068161775	-1.47363	1.34946785869513e-44	3.155437212858863	grouping_6_down	rna	TRUE	1.50751	2.981136068161775
MA0592.3	1774	9230	11.9301	9.23	1.29253	4.46920454223726e-33	Esrra	1.39207445185983e-31	grouping_6_down	down			3.378622287854405				grouping_6_down	atac	TRUE	3.86046	3.378622287854405
MA0643.1	1545	7899	10.39	7.899	1.31536	2.79769006031802e-32	Esrrg	7.842857802424841e-31	grouping_6_down	down			7.765041154266726				grouping_6_down	atac	TRUE	8.42276	7.765041154266726
MA0098.3	534	3603	3.59112	3.603	0.996704	0.540997	Ets1	1	grouping_6_down	down	-2.35878	2.79176875215496e-82	3.71429	-2.0411	1.792206111704605e-58	3.744950826417055	grouping_6_down	rna	TRUE	1.67319	3.71429
MA0761.2	2421	15281	16.2811	15.281	1.06545	0.000137853	Etv1	0.000878292	grouping_6_down	down			5.2126				grouping_6_down	atac	TRUE	5.79332	5.2126
MA0614.1	1314	7024	8.83658	7.024	1.25806	5.16729370097999e-20	Foxj2	7.90126182277123e-19	grouping_6_down	down			4.18357				grouping_6_down	atac	TRUE	4.38176	4.18357
MA0851.1	1891	11729	12.7169	11.729	1.08423	3.07041612679935e-05	Foxj3	0.000208244	grouping_6_down	down			6.205782832500271				grouping_6_down	atac	TRUE	6.26422	6.205782832500271
MA0852.2	1335	7094	8.97781	7.094	1.26555	2.92729366806855e-21	Foxk1	5.35185646705577e-20	grouping_6_down	down			4.812254509508126				grouping_6_down	atac	TRUE	4.87825	4.812254509508126
MA1103.2	1360	7213	9.14593	7.213	1.26798	5.76557149618991e-22	Foxk2	1.10201037006721e-20	grouping_6_down	down			5.724327453053235				grouping_6_down	atac	TRUE	5.69155	5.724327453053235
MA1607.1	1697	9515	11.4122	9.515	1.19939	3.66459812024021e-17	Foxl2	4.89194764940002e-16	grouping_6_down	down			3.42857				grouping_6_down	atac	TRUE	1.34181	3.42857
MA1489.1	849	4704	5.70948	4.704	1.21375	5.28352536930615e-10	Foxn3	5.049369131348261e-09	grouping_6_down	down			8.403891096877931				grouping_6_down	atac	TRUE	8.07351	8.403891096877931
MA0480.2	1316	6890	8.85003	6.89	1.28448	2.40378225831649e-23	Foxo1	4.93068507132723e-22	grouping_6_down	down			6.222344686265485				grouping_6_down	atac	TRUE	5.72695	6.222344686265485
MA0157.3	1356	7253	9.11903	7.253	1.25728	1.51720094095683e-20	Foxo3	2.60401222723407e-19	grouping_6_down	down			5.955561728053199				grouping_6_down	atac	TRUE	5.77084	5.955561728053199
MA0848.1	1416	7419	9.52253	7.419	1.28353	5.47638288556606e-25	Foxo4	1.21201000177922e-23	grouping_6_down	down			1.824289757650285				grouping_6_down	atac	TRUE	2.29885	1.824289757650285
MA0849.1	1416	7419	9.52253	7.419	1.28353	5.47638288556606e-25	Foxo6	1.21201000177922e-23	grouping_6_down	down			2.469542022419525				grouping_6_down	atac	TRUE	3.23937	2.469542022419525
MA0481.3	1479	8008	9.9462	8.008	1.24203	2.43641968067985e-20	Foxp1	3.94044029125338e-19	grouping_6_down	down			8.43448				grouping_6_down	atac	TRUE	8.13098	8.43448
MA0593.1	1781	9847	11.9771	9.847	1.21632	1.64074868530907e-20	Foxp2	2.75973928868986e-19	grouping_6_down	down			4.85203				grouping_6_down	atac	TRUE	3.8867	4.85203
MA0062.3	2331	15034	15.6759	15.034	1.04269	0.00933714	Gabpa	0.04291	grouping_6_down	down			4.491459034283345				grouping_6_down	atac	TRUE	4.68395	4.491459034283345
MA0036.3	1209	4833	8.13046	4.833	1.68228	4.75967083129504e-80	Gata2	1.33429438970638e-77	grouping_6_down	down	-2.43702	5.281327344617878e-57	5.184326015493919	-3.73853	2.152815380200405e-132	2.85081	grouping_6_down	multimodal	TRUE	1.44579	5.184326015493919
MA0734.3	1319	8288	8.87021	8.288	1.07025	0.00293962	Gli2	0.0152606	grouping_6_down	down	-4.40263	1.018744641159047e-244	4.42762	-2.75387	1.16526739794591e-128	3.020164183234038	grouping_6_down	multimodal	TRUE	1.67375	4.42762
MA0647.1	482	2921	3.24143	2.921	1.1097	0.00695137	Grhl1	0.0332425	grouping_6_down	down	-2.48662	1.407458816436027e-117	3.010665756698795	-1.49677	6.583028747949077e-61	2.555417913628602	grouping_6_down	multimodal	TRUE	1.51389	3.010665756698795
MA0043.3	856	4491	5.75656	4.491	1.2818	3.218550216627871e-15	Hlf	3.92289961186093e-14	grouping_6_down	down	-0.507263	4.294894161609738e-12	6.590925829059476	-1.16439	2.630910910350022e-63	5.796610599828486	grouping_6_down	multimodal	TRUE	5.42653	6.590925829059476
MA0050.3	2906	17175	19.5427	17.175	1.13786	1.53845348737249e-16	Irf1	1.9905221275081e-15	grouping_6_down	down			4.662628567788104				grouping_6_down	atac	TRUE	3.99792	4.662628567788104
MA0051.1	1502	8525	10.1009	8.525	1.18485	1.58126431523009e-13	Irf2	1.74979380145856e-12	grouping_6_down	down			6.533253793940395				grouping_6_down	atac	TRUE	6.41991	6.533253793940395
MA1418.1	1969	11706	13.2414	11.706	1.13117	2.68416280923556e-10	Irf3	2.62486153786873e-09	grouping_6_down	down			5.25854				grouping_6_down	atac	TRUE	5.32356	5.25854
MA1509.1	110	853	0.739744	0.853	0.867227	0.955224	Irf6	1	grouping_6_down	down	-0.533685	6.489058029704672e-09	3.44674	-0.758951	9.3472623795522e-16	3.075971114609791	grouping_6_down	rna	TRUE	2.68779	3.44674
MA0653.1	1494	7997	10.0471	7.997	1.25636	1.69284916921568e-22	Irf9	3.31089802630322e-21	grouping_6_down	down			3.796203259990775				grouping_6_down	atac	TRUE	3.64143	3.796203259990775
MA1608.1	562	3688	3.77942	3.688	1.02479	0.267405	Isl1	0.780861	grouping_6_down	down	-0.980621	7.538683791630046e-11	4.736698668232635	-2.82548	4.228856400076049e-114	3.367813699177731	grouping_6_down	rna	TRUE	1.91122	4.736698668232635
MA0768.2	1731	8760	11.6409	8.76	1.32887	8.34867931351487e-39	Lef1	2.92551637611083e-37	grouping_6_down	down	-0.767827	2.023118213934391e-07	4.248672748927335	-2.09807	9.149584863461064e-71	2.186039944808293	grouping_6_down	multimodal	TRUE	2.1506	4.248672748927335
MA0029.1	1062	6299	7.1419	6.299	1.13381	3.4444476833295e-06	Mecom	2.60971216367578e-05	grouping_6_down	down			5.098201703925345				grouping_6_down	atac	TRUE	5.49313	5.098201703925345
MA1523.1	938	5838	6.308	5.838	1.08051	0.00455246	Msantd3	0.0225213	grouping_6_down	down			3.87573				grouping_6_down	atac	TRUE	4.42878	3.87573
MA0606.2	1791	12137	12.0444	12.137	0.992369	0.650395	Nfat5	1	grouping_6_down	down	-1.11479	3.531738139940097e-80	7.420139705427155	-0.840824	1.578054808718749e-48	7.781822850965844	grouping_6_down	rna	TRUE	6.57932	7.420139705427155
MA0624.2	1694	10837	11.3921	10.837	1.05122	0.00979299	Nfatc1	0.0447603	grouping_6_down	down			1.985517062413415				grouping_6_down	atac	TRUE	1.97767	1.985517062413415
MA0625.2	1364	8370	9.17283	8.37	1.09592	8.00829523048267e-05	Nfatc3	0.000518075	grouping_6_down	down			6.33273				grouping_6_down	atac	TRUE	6.32748	6.33273
MA0025.2	1037	5402	6.97377	5.402	1.29096	3.73298637843557e-19	Nfil3	5.606145614757701e-18	grouping_6_down	down			3.460962998512895				grouping_6_down	atac	TRUE	3.56254	3.460962998512895
MA1996.1	2090	9954	14.0551	9.954	1.41201	1.55291096156758e-67	Nr1h2	1.86571159811191e-65	grouping_6_down	down			4.10656				grouping_6_down	atac	TRUE	4.0222	4.10656
MA1535.1	976	5211	6.56355	5.211	1.25956	3.48517936526724e-15	Nr2c1	4.1282195016757e-14	grouping_6_down	down			4.866725747968911				grouping_6_down	atac	TRUE	5.09921	4.866725747968911
MA0504.1	1747	10804	11.7485	10.804	1.08742	3.61185635497349e-05	Nr2c2	0.000239179	grouping_6_down	down			6.851070009051105				grouping_6_down	atac	TRUE	6.91471	6.851070009051105
MA1111.1	2030	9420	13.6516	9.42	1.44922	9.84306248768357e-75	Nr2f2	1.65560311042838e-72	grouping_6_down	down			4.739067171684169				grouping_6_down	atac	TRUE	4.58656	4.739067171684169
MA0677.1	1463	8017	9.8386	8.017	1.22722	3.24203279899536e-18	Nr2f6	4.54424930659183e-17	grouping_6_down	down			3.60528				grouping_6_down	atac	TRUE	3.8322	3.60528
MA0113.3	878	4743	5.90451	4.743	1.24489	1.29798870441393e-12	Nr3c1	1.39949807745143e-11	grouping_6_down	down	-3.17886	7.460769276522578e-294	7.37844	-2.63837	1.285043642340888e-211	6.849226972190019	grouping_6_down	multimodal	TRUE	4.74006	7.37844
MA0727.1	916	4802	6.16005	4.802	1.28281	2.66277383489738e-16	Nr3c2	3.39301938658894e-15	grouping_6_down	down	-2.41988	1.517706203230784e-300	8.58807	-1.84027	1.256931003045422e-190	7.555350888883795	grouping_6_down	multimodal	TRUE	6.74779	8.58807
MA1112.2	2217	11200	14.9092	11.2	1.33118	3.87679918471965e-51	Nr4a1	1.81132673019401e-49	grouping_6_down	down			4.883135484127675				grouping_6_down	atac	TRUE	5.79751	4.883135484127675
MA0160.2	1914	9410	12.8716	9.41	1.36786	1.76763407431219e-51	Nr4a2	8.74458974409738e-50	grouping_6_down	down			5.27664				grouping_6_down	atac	TRUE	6.73927	5.27664
MA1540.2	2032	12760	13.6651	12.76	1.07093	0.00019588	Nr5a1	0.00121129	grouping_6_down	down			1.881081002883895				grouping_6_down	atac	TRUE	0.818679	1.881081002883895
MA1541.1	1264	7761	8.50034	7.761	1.09526	0.000160929	Nr6a1	0.0010176	grouping_6_down	down			7.882270441371364				grouping_6_down	atac	TRUE	7.83245	7.882270441371364
MA0756.2	163	986	1.09617	0.986	1.11173	0.0780101	Onecut2	0.271101	grouping_6_down	down	-0.655437	4.558241335920834e-09	3.04915	-1.09472	1.737883721203076e-23	1.857721055158794	grouping_6_down	rna	TRUE	1.95443	3.04915
MA1114.1	1540	10573	10.3564	10.573	0.979516	0.827685	Pbx3	1	grouping_6_down	down	-1.77246	1.446380551039474e-153	8.348596291448914	-2.04583	4.93107061486847e-180	6.739767543045936	grouping_6_down	rna	TRUE	6.30277	8.348596291448914
MA1615.1	1762	10484	11.8494	10.484	1.13023	3.49717080716539e-09	Plagl1	3.0011435192103e-08	grouping_6_down	down			7.780668307162245				grouping_6_down	atac	TRUE	8.01881	7.780668307162245
MA1548.1	651	3971	4.37794	3.971	1.10248	0.00345427	Plagl2	0.0177137	grouping_6_down	down			3.55255				grouping_6_down	atac	TRUE	3.567	3.55255
MA1550.1	1214	6974	8.16409	6.974	1.17065	7.83602818942915e-10	Ppard	7.24186781023068e-09	grouping_6_down	down			5.036579438244321				grouping_6_down	atac	TRUE	4.76619	5.036579438244321
MA1647.2	1230	7547	8.27169	7.547	1.09602	0.000178086	Prdm4	0.00111769	grouping_6_down	down			3.56205				grouping_6_down	atac	TRUE	3.57972	3.56205
MA0794.1	274	2087	1.84264	2.087	0.882911	0.98988	Prox1	1	grouping_6_down	down	-1.70639	3.212179727857683e-117	6.270564174061494	-1.31585	7.617343472252358e-73	5.560131981813695	grouping_6_down	rna	TRUE	4.95471	6.270564174061494
MA1552.1	520	2936	3.49697	2.936	1.19107	9.81285416313892e-06	Rarb	6.99373758576257e-05	grouping_6_down	down			5.32497				grouping_6_down	atac	TRUE	4.94364	5.32497
MA1553.1	542	2861	3.64492	2.861	1.274	1.0327110916611e-09	Rarg	9.44032639224988e-09	grouping_6_down	down			3.821746329847895				grouping_6_down	atac	TRUE	3.99453	3.821746329847895
MA0101.1	709	5148	4.76799	5.148	0.926183	0.989601	Rel	1	grouping_6_down	down	-1.15149	3.440551124205086e-31	4.200644960307075	-0.924573	2.417021079330487e-20	4.312652599651521	grouping_6_down	rna	TRUE	3.27607	4.200644960307075
MA0509.3	1039	5576	6.98722	5.576	1.25309	1.70796702578332e-15	Rfx1	2.11235333629966e-14	grouping_6_down	down			3.146901087902195				grouping_6_down	atac	TRUE	3.35581	3.146901087902195
MA0600.2	1062	5594	7.1419	5.594	1.27671	3.85062532788216e-18	Rfx2	5.30881295204737e-17	grouping_6_down	down			5.094097124625685				grouping_6_down	atac	TRUE	5.32837	5.094097124625685
MA0798.3	1057	5816	7.10827	5.816	1.22219	6.5746577974006e-13	Rfx3	7.18089247742066e-12	grouping_6_down	down			8.37061				grouping_6_down	atac	TRUE	8.13586	8.37061
MA0799.2	563	3440	3.78615	3.44	1.10062	0.00695682	Rfx4	0.0332425	grouping_6_down	down			4.285087331349355				grouping_6_down	atac	TRUE	3.4788	4.285087331349355
MA0510.2	1128	6056	7.58574	6.056	1.2526	1.06343512354244e-16	Rfx5	1.39742021702999e-15	grouping_6_down	down			3.806537268041905				grouping_6_down	atac	TRUE	3.82562	3.806537268041905
MA1554.1	493	2817	3.3154	2.817	1.17693	5.356307637237e-05	Rfx7	0.000351926	grouping_6_down	down			6.814347109659765				grouping_6_down	atac	TRUE	6.95446	6.814347109659765
MA0071.1	1659	7754	11.1567	7.754	1.43883	4.26884461613234e-58	Rora	2.76161409397484e-56	grouping_6_down	down			10.03208726293775				grouping_6_down	atac	TRUE	10.221	10.03208726293775
MA1150.1	1285	5666	8.64156	5.666	1.52516	2.52266627641713e-58	Rorb	1.76796861538901e-56	grouping_6_down	down			8.451492614212711				grouping_6_down	atac	TRUE	7.29469	8.451492614212711
MA1151.1	1283	5559	8.62811	5.559	1.5521	1.0785781020304e-62	Rorc	8.2462198527961e-61	grouping_6_down	down			4.64267				grouping_6_down	atac	TRUE	4.72353	4.64267
MA0512.2	1268	6991	8.52724	6.991	1.21974	4.72291974799822e-15	Rxra	5.51663265009236e-14	grouping_6_down	down			2.967913890390765				grouping_6_down	atac	TRUE	2.53273	2.967913890390765
MA0855.1	1210	7094	8.13719	7.094	1.14705	7.08666568485505e-08	Rxrb	5.84302533427755e-07	grouping_6_down	down			3.986292759063346				grouping_6_down	atac	TRUE	4.10999	3.986292759063346
MA0856.1	1207	6852	8.11701	6.852	1.18462	5.2142470212425e-11	Rxrg	5.28335149983728e-10	grouping_6_down	down	-2.98104	3.129466995658075e-159	6.928872367350476	-3.20646	2.203186604539667e-169	3.059306377926033	grouping_6_down	multimodal	TRUE	3.72241	6.928872367350476
MA1118.1	1367	6466	9.19301	6.466	1.42175	1.10318484038906e-44	Six1	4.417992622700939e-43	grouping_6_down	down			5.840324566403975				grouping_6_down	atac	TRUE	5.75565	5.840324566403975
MA1119.1	1846	8682	12.4143	8.682	1.42988	4.63794640628529e-63	Six2	3.900512927685931e-61	grouping_6_down	down			1.83083				grouping_6_down	atac	TRUE	1.82641	1.83083
MA0631.1	456	2682	3.06658	2.682	1.14339	0.00107489	Six3	0.00614954	grouping_6_down	down			4.86492				grouping_6_down	atac	TRUE	6.0456	4.86492
MA2001.1	1434	7346	9.64358	7.346	1.31277	1.58828265446341e-29	Six4	4.30885713678621e-28	grouping_6_down	down			3.62523				grouping_6_down	atac	TRUE	3.60468	3.62523
MA1964.1	1452	9207	9.76463	9.207	1.06057	0.00589799	Smad2	0.0287065	grouping_6_down	down			5.698600605826255				grouping_6_down	atac	TRUE	5.73633	5.698600605826255
MA0795.1	370	2352	2.48823	2.352	1.05792	0.123712	Smad3	0.403262	grouping_6_down	down	-1.34349	3.239964716721672e-50	5.52203	-1.06081	8.950624567782077e-32	5.777200289575847	grouping_6_down	rna	TRUE	4.46121	5.52203
MA0869.2	2278	14152	15.3194	14.152	1.08249	6.04864697140796e-06	Sox11	4.42340182865574e-05	grouping_6_down	down			4.12884				grouping_6_down	atac	TRUE	5.28968	4.12884
MA1120.1	935	5985	6.28783	5.985	1.0506	0.048275	Sox13	0.18288	grouping_6_down	down	-1.75282	1.648644124103674e-61	4.048019878146025	-1.79661	1.103458233706203e-58	3.592123073942949	grouping_6_down	rna	TRUE	2.25141	4.048019878146025
MA0867.2	1795	10942	12.0713	10.942	1.10321	1.22072379667861e-06	Sox4	9.4186120459331e-06	grouping_6_down	down			5.533908521699844				grouping_6_down	atac	TRUE	7.22186	5.533908521699844
MA0515.1	1812	11590	12.1856	11.59	1.05139	0.00748448	Sox6	0.0353573	grouping_6_down	down			4.407730204666885				grouping_6_down	atac	TRUE	4.0057	4.407730204666885
MA0595.1	966	5425	6.4963	5.425	1.19747	5.68282681313468e-10	Srebf1	5.369952078478951e-09	grouping_6_down	down			4.05024				grouping_6_down	atac	TRUE	3.92946	4.05024
MA0596.1	1037	5851	6.97377	5.851	1.19189	3.54792957129031e-10	Srebf2	3.4296652522473e-09	grouping_6_down	down	-0.940202	5.076130157515395e-72	6.029167120637625	-0.857733	1.065048899698934e-55	5.600169137333129	grouping_6_down	multimodal	TRUE	5.17143	6.029167120637625
MA0137.3	1667	9482	11.2105	9.482	1.18229	1.22741981938548e-14	Stat1	1.40093309133341e-13	grouping_6_down	down			2.91313				grouping_6_down	atac	TRUE	2.84362	2.91313
MA1623.1	3708	23127	24.9361	23.127	1.07823	9.513965147870513e-09	Stat2	8.08206534278697e-08	grouping_6_down	down	-0.749465	2.38873923121367e-24	4.991443609256899	-0.732708	4.114977542584255e-21	5.15923	grouping_6_down	multimodal	TRUE	4.25874	4.991443609256899
MA0144.2	2133	13545	14.3443	13.545	1.05901	0.00112196	Stat3	0.00637547	grouping_6_down	down			6.854132916263295				grouping_6_down	atac	TRUE	6.5872	6.854132916263295
MA0518.1	1983	11665	13.3356	11.665	1.14321	7.05132372211935e-12	Stat4	7.506535759876418e-11	grouping_6_down	down			1.758518915301415				grouping_6_down	atac	TRUE	1.80717	1.758518915301415
MA1624.1	1627	9607	10.9415	9.607	1.13891	2.08733335543483e-09	Stat5a	1.86749718289436e-08	grouping_6_down	down			4.055007808052495				grouping_6_down	atac	TRUE	4.72549	4.055007808052495
MA1625.1	1753	10278	11.7888	10.278	1.147	5.45859176882625e-11	Stat5b	5.46509009236057e-10	grouping_6_down	down			6.57056				grouping_6_down	atac	TRUE	6.87269	6.57056
MA1421.1	1766	9207	11.8763	9.207	1.28992	1.8735765253625e-32	Tcf7l1	5.627420920820931e-31	grouping_6_down	down			1.556593948921255				grouping_6_down	atac	TRUE	2.03975	1.556593948921255
MA0523.1	1954	9736	13.1406	9.736	1.34969	1.31129694286849e-48	Tcf7l2	5.80421436290737e-47	grouping_6_down	down	-1.95736	3.110567936769631e-83	6.562284751329045	-1.88918	8.90351274608242e-72	6.189982300129245	grouping_6_down	multimodal	TRUE	4.67311	6.562284751329045
MA0843.1	462	2064	3.10693	2.064	1.50529	3.35940134324552e-20	Tef	5.3306726974896e-19	grouping_6_down	down			5.617344273696036				grouping_6_down	atac	TRUE	5.5978	5.617344273696036
MA0597.2	2331	14787	15.6759	14.787	1.06011	0.000524359	Thap1	0.0030624	grouping_6_down	down			2.849574630852945				grouping_6_down	atac	TRUE	2.98243	2.849574630852945
MA1969.1	2790	11334	18.7626	11.334	1.65543	3.12709361015668e-186	Thra	2.62988572614177e-183	grouping_6_down	down			5.87497				grouping_6_down	atac	TRUE	6.47906	5.87497
MA1574.1	1137	6639	7.64627	6.639	1.15172	8.18548472000694e-08	Thrb	6.68348800924838e-07	grouping_6_down	down			8.060486174743065				grouping_6_down	atac	TRUE	8.6591	8.060486174743065
MA1970.1	1301	5556	8.74916	5.556	1.57472	1.84399339414627e-67	Trps1	1.93849805559627e-65	grouping_6_down	down			8.351591023196395				grouping_6_down	atac	TRUE	9.14066	8.351591023196395
MA0007.3	2646	5145	6.8831	5.145	1.33782	6.37408069572093e-84	Ar	1.37451329874392e-82	grouping_7_up	up			5.91948				grouping_7_up	atac	TRUE	5.91948	7.947726259954051
MA0602.1	1816	4611	4.724	4.611	1.02451	0.0917357	Arid5a	0.189557	grouping_7_up	up	1.619421410114857	1.071022778744172e-47	3.31365	2.143399612567389	7.70425006529825e-56	2.999746796538145	grouping_7_up	rna	TRUE	3.31365	1.170250270390468
MA0004.1	3195	7858	8.31122	7.858	1.05768	1.42770022953946e-05	Arnt	4.21296804576382e-05	grouping_7_up	up			6.7139				grouping_7_up	atac	TRUE	6.7139	6.496534171145695
MA1632.1	2848	6733	7.40856	6.733	1.10034	1.12071310895814e-11	Atf2	4.80877410527448e-11	grouping_7_up	up			7.35597				grouping_7_up	atac	TRUE	7.35597	7.069816674530655
MA1988.1	6577	13849	17.1089	13.849	1.23539	7.00489600756356e-121	Atf3	2.80529406779093e-119	grouping_7_up	up	0.7263212769207927	3.477990786743692e-07	2.14387	0.8946092695422727	2.982662133041908e-08	4.334462386141097	grouping_7_up	multimodal	TRUE	2.14387	1.24926
MA0833.2	2127	4648	5.53301	4.648	1.19041	1.33167939299388e-25	Atf4	9.82405587287593e-25	grouping_7_up	up			6.15329				grouping_7_up	atac	TRUE	6.15329	5.809083385447336
MA0834.1	1097	2483	2.85365	2.483	1.14927	1.97081814521191e-09	Atf7	7.67341694501489e-09	grouping_7_up	up			4.63765				grouping_7_up	atac	TRUE	4.63765	4.552527398483296
MA1633.2	4975	10436	12.9416	10.436	1.24009	1.46648307360683e-91	Bach1	3.33327639163067e-90	grouping_7_up	up			4.32149				grouping_7_up	atac	TRUE	4.32149	4.041292218967625
MA1101.2	3604	7423	9.37516	7.423	1.26299	8.73977463740633e-76	Bach2	1.56386180214015e-74	grouping_7_up	up	1.5012	2.758479949250497e-56	6.31802	1.639105237029712	3.057620868934466e-53	5.575075102495756	grouping_7_up	multimodal	TRUE	6.31802	4.678916440524461
							Bbx		grouping_7_up	up	0.5323609110921588	1.781292687648256e-66	8.74131	0.5995880698028797	1.825722708596514e-67	7.909108127979789	grouping_7_up	rna	FALSE	8.74131	8.14172
MA1472.2	4033	8700	10.4911	8.7	1.20588	5.39336492166425e-56	Bhlha15	6.8724543926055e-55	grouping_7_up	up			2.75026				grouping_7_up	atac	TRUE	2.75026	1.99542
MA1928.1	5952	12283	15.4831	12.283	1.26053	1.40055271292113e-128	Bnc2	6.54369350870372e-127	grouping_7_up	up			1.72632				grouping_7_up	atac	TRUE	1.72632	1.182464777338534
MA0466.3	561	504	1.45934	0.504	2.89552	0	Cebpb	0	grouping_7_up	up	0.5462543709637941	5.853877520747331e-08	4.75674	1.076361227840496	1.592453064089135e-19	4.735703044138281	grouping_7_up	multimodal	TRUE	4.75674	3.680375277489685
MA0836.2	2441	4093	6.34983	4.093	1.55139	2.56497087615461e-172	Cebpd	3.08162929549432e-170	grouping_7_up	up	1.244772324166085	3.916347477092537e-32	6.03908	1.315444704052815	1.239295194984976e-28	5.378539770511811	grouping_7_up	multimodal	TRUE	6.03908	4.72364
MA0838.1	948	1145	2.46605	1.145	2.15376	2.24995165205053e-211	Cebpg	3.78441867874899e-209	grouping_7_up	up			5.4653				grouping_7_up	atac	TRUE	5.4653	5.16032
MA0018.4	2957	7004	7.69211	7.004	1.09824	1.10687939339637e-11	Creb1	4.77377215305819e-11	grouping_7_up	up			6.67657				grouping_7_up	atac	TRUE	6.67657	6.73352
MA0839.1	1071	2639	2.78602	2.639	1.05571	0.0117293	Creb3l1	0.0270255	grouping_7_up	up			3.85172				grouping_7_up	atac	TRUE	3.85172	3.92595
MA0608.1	1365	3277	3.5508	3.277	1.08355	6.99047988752294e-05	Creb3l2	0.000195315	grouping_7_up	up			7.67326				grouping_7_up	atac	TRUE	7.67326	7.22312
MA0840.1	1202	2782	3.12679	2.782	1.12394	1.07375358675238e-07	Creb5	3.68582353656632e-07	grouping_7_up	up			1.79582				grouping_7_up	atac	TRUE	1.79582	1.30225
MA0609.2	1306	3223	3.39733	3.223	1.05409	0.00730377	Crem	0.0172541	grouping_7_up	up			6.79325				grouping_7_up	atac	TRUE	6.79325	6.70633
MA0639.1	808	1754	2.10187	1.754	1.19833	3.2113269619749e-11	Dbp	1.35036298751045e-10	grouping_7_up	up			3.8906				grouping_7_up	atac	TRUE	3.8906	4.29541
MA0758.1	959	2874	2.49467	2.874	0.868012	1	E2f7	1	grouping_7_up	up	1.956257790061396	4.101721477014566e-53	3.51545	2.09406	1.812181438805045e-48	1.252732698415441	grouping_7_up	rna	TRUE	3.51545	1.421385936252025
MA0154.4	4588	10918	11.9349	10.918	1.09314	2.73737049173971e-16	Ebf1	1.44787961229754e-15	grouping_7_up	up			2.66799				grouping_7_up	atac	TRUE	2.66799	1.793538148351655
MA0162.4	5706	12555	14.8431	12.555	1.18225	6.38226074565973e-66	Egr1	9.58478801267827e-65	grouping_7_up	up	0.5568137537792266	5.125690681322115e-06	6.28574	0.7322453608784842	7.273479272386819e-07	6.894674512734324	grouping_7_up	multimodal	TRUE	6.28574	5.553495459455585
MA0472.2	1842	3425	4.79163	3.425	1.39902	1.81937511189354e-76	Egr2	3.3262923241358e-75	grouping_7_up	up	1.455625730042569	3.95384260669015e-36	2.07733	1.556345492918721	5.80979120374717e-33	2.297059599298647	grouping_7_up	multimodal	TRUE	2.07733	0.5209832011256895
MA0598.3	5524	13817	14.3697	13.817	1.04	3.36607079304832e-05	Ehf	9.66165712270865e-05	grouping_7_up	up			2.71699				grouping_7_up	atac	TRUE	2.71699	1.479362111040762
MA0473.3	6126	15086	15.9357	15.086	1.05632	1.73308252951639e-09	Elf1	6.810852370669551e-09	grouping_7_up	up			5.85996				grouping_7_up	atac	TRUE	5.85996	5.99381
MA0640.2	6013	14885	15.6417	14.885	1.05084	6.07999261398964e-08	Elf3	2.09560401162512e-07	grouping_7_up	up	0.8138396040336299	4.282191214237413e-11	1.57067	0.8297559491631529	1.262691058578955e-09	1.580288920199364	grouping_7_up	multimodal	TRUE	1.57067	0.740913
MA0641.1	1688	4490	4.39103	4.49	0.977958	0.886961	Elf4	1	grouping_7_up	up	2.424614193001712	1.321388647156143e-85	3.93212	2.163292352941659	2.084493989037175e-61	3.155437212858863	grouping_7_up	rna	TRUE	3.93212	1.76883
MA0592.3	3853	9131	10.0229	9.131	1.09768	7.440942489947951e-15	Esrra	3.79262583881589e-14	grouping_7_up	up			3.40241				grouping_7_up	atac	TRUE	3.40241	3.607643204052535
MA0643.1	3277	7772	8.52453	7.772	1.09683	1.50339528086321e-12	Esrrg	6.76125899040622e-12	grouping_7_up	up			7.74237				grouping_7_up	atac	TRUE	7.74237	8.10524
MA0098.3	1468	3751	3.81874	3.751	1.01806	0.191035	Ets1	0.368487	grouping_7_up	up	2.358783995452971	2.79176875215496e-82	4.03197	1.497076031723972	5.059210825915942e-45	3.744950826417055	grouping_7_up	rna	TRUE	4.03197	2.53489
MA0761.2	6387	15425	16.6146	15.425	1.07712	1.28072073500224e-16	Etv1	6.94894282668957e-16	grouping_7_up	up			4.50598				grouping_7_up	atac	TRUE	4.50598	5.85627
MA0476.1	5576	11594	14.505	11.594	1.25108	3.64812566617971e-112	Fos	1.18002834048351e-110	grouping_7_up	up			6.38273				grouping_7_up	atac	TRUE	6.38273	6.05404
MA0477.2	5107	10516	13.2849	10.516	1.26331	1.88074269473956e-110	Fosl1	5.64894502241419e-109	grouping_7_up	up			1.71462				grouping_7_up	atac	TRUE	1.71462	1.47833
MA0478.1	5602	11302	14.5726	11.302	1.28938	8.49570573795539e-144	Fosl2	5.9540737713504e-142	grouping_7_up	up			4.60507				grouping_7_up	atac	TRUE	4.60507	4.096512293972815
MA0614.1	2655	6560	6.90651	6.56	1.05282	0.000255354	Foxj2	0.00068831	grouping_7_up	up			4.26264				grouping_7_up	atac	TRUE	4.26264	4.243125204266055
MA0852.2	2864	6721	7.45018	6.721	1.10849	2.51509845656321e-13	Foxk1	1.16861757014898e-12	grouping_7_up	up			4.77148				grouping_7_up	atac	TRUE	4.77148	4.865638132880591
MA1103.2	2879	6855	7.4892	6.855	1.09252	2.3409809256259e-10	Foxk2	9.65080861985973e-10	grouping_7_up	up			5.61328				grouping_7_up	atac	TRUE	5.61328	5.763462524175685
MA1489.1	1688	4497	4.39103	4.497	0.976436	0.902214	Foxn3	1	grouping_7_up	up	0.5964739844319382	7.651772711052311e-56	8.66999	0.5643316393214182	1.574197148345148e-44	8.29086	grouping_7_up	rna	TRUE	8.66999	8.10565
MA0480.2	2823	6592	7.34353	6.592	1.11401	2.92106374122443e-14	Foxo1	1.4366167288712e-13	grouping_7_up	up	1.335035480555803	5.943273042563849e-98	7.06198	1.507155324488088	1.440367863657258e-96	6.508936077189793	grouping_7_up	multimodal	TRUE	7.06198	5.554826945987585
MA0157.3	2903	6932	7.55164	6.932	1.08939	6.995341583799121e-10	Foxo3	2.78819065022515e-09	grouping_7_up	up			6.22143				grouping_7_up	atac	TRUE	6.22143	5.73027
MA0848.1	3031	7126	7.88461	7.126	1.10646	1.27230706374809e-13	Foxo4	6.0452555966788e-13	grouping_7_up	up			2.42173				grouping_7_up	atac	TRUE	2.42173	1.76285
MA0849.1	3031	7126	7.88461	7.126	1.10646	1.27230706374809e-13	Foxo6	6.0452555966788e-13	grouping_7_up	up			2.69057				grouping_7_up	atac	TRUE	2.69057	2.74394
MA0481.3	3149	7566	8.19156	7.566	1.08268	2.12695859617707e-09	Foxp1	8.243189766750761e-09	grouping_7_up	up	0.7085194110348247	2.56624874293565e-89	8.8395	0.7592836238912408	3.00400758221227e-84	8.27231	grouping_7_up	multimodal	TRUE	8.8395	8.080216349528445
MA0593.1	3790	9224	9.85901	9.224	1.06884	2.4668907342128e-08	Foxp2	8.82831960626794e-08	grouping_7_up	up			4.03521				grouping_7_up	atac	TRUE	4.03521	4.777776436808345
MA0062.3	6303	15127	16.3961	15.127	1.0839	6.38499100420415e-19	Gabpa	3.72901210731645e-18	grouping_7_up	up			4.62179				grouping_7_up	atac	TRUE	4.62179	4.522541025905225
MA0036.3	1913	4754	4.97633	4.754	1.04677	0.00480067	Gata2	0.0117707	grouping_7_up	up			3.88281				grouping_7_up	atac	TRUE	3.88281	3.965816669568855
MA0734.3	4278	8358	11.1285	8.358	1.33147	9.87117179453765e-135	Gli2	5.53443698613744e-133	grouping_7_up	up	4.402629398971708	1.018744641159047e-244	6.07638	3.850071123617292	2.052215386763542e-186	3.020164183234038	grouping_7_up	multimodal	TRUE	6.07638	2.226308282134755
MA0736.1	1788	3958	4.65116	3.958	1.17513	7.415770374994132e-19	Glis2	4.27168690778771e-18	grouping_7_up	up			4.21962				grouping_7_up	atac	TRUE	4.21962	4.372432101997795
MA0737.1	1849	3831	4.80984	3.831	1.25551	1.38857349874278e-36	Glis3	1.29754479160298e-35	grouping_7_up	up	2.46304	2.997720462898155e-180	7.75973	3.025683966195421	2.792007944693955e-174	6.530598305489232	grouping_7_up	multimodal	TRUE	7.75973	4.734049778400875
MA0615.1	246	518	0.639925	0.518	1.23538	1.63320330084526e-05	Gmeb1	4.80253138465338e-05	grouping_7_up	up			5.50101				grouping_7_up	atac	TRUE	5.50101	5.36956
MA0862.1	304	646	0.790802	0.646	1.22415	4.72226671464571e-06	Gmeb2	1.47089863222853e-05	grouping_7_up	up			5.55811				grouping_7_up	atac	TRUE	5.55811	5.49458
MA0647.1	1134	2841	2.9499	2.841	1.03833	0.0530263	Grhl1	0.11233	grouping_7_up	up	2.486624692430981	1.407458816436027e-117	4.00052	2.233163953685505	1.814360877698883e-85	2.555417913628602	grouping_7_up	rna	TRUE	4.00052	1.767353410483305
MA1099.2	849	2391	2.20852	2.391	0.923681	0.998735	Hes1	1	grouping_7_up	up	0.8889839103619672	8.980371817634666e-07	3.1312	1.163366897777262	1.941424459608728e-08	3.647232156485882	grouping_7_up	rna	TRUE	3.1312	1.967828743547155
							Heyl		grouping_7_up	up	1.982470153899635	1.441419748843393e-45	2.17629	1.978479413872201	7.335021617609831e-37	1.850745213373045	grouping_7_up	rna	FALSE	2.17629	0.1978065663749545
MA0738.1	2621	6574	6.81806	6.574	1.03713	0.00726908	Hic2	0.0172206	grouping_7_up	up			2.82098				grouping_7_up	atac	TRUE	2.82098	2.36257
MA0043.3	1958	4101	5.09339	4.101	1.24199	2.46234154201914e-35	Hlf	2.15711378837302e-34	grouping_7_up	up			5.9338				grouping_7_up	atac	TRUE	5.9338	6.33729
							Ikzf4		grouping_7_up	up	0.8089259264982784	1.036829229465363e-37	5.62238	0.9164784331275097	3.042916085334444e-38	4.959170889995814	grouping_7_up	rna	FALSE	5.62238	4.705900807957756
MA0155.1	3511	8578	9.13324	8.578	1.06473	4.17735157503403e-07	Insm1	1.3777069312171e-06	grouping_7_up	up			4.71856				grouping_7_up	atac	TRUE	4.71856	4.847532790580195
MA0050.3	6724	16021	17.4913	16.021	1.09177	1.07074458813342e-23	Irf1	7.44211734396866e-23	grouping_7_up	up	1.212705892274584	1.143547670349394e-38	5.21063	1.154353636825497	4.041493660212952e-31	5.568735788646497	grouping_7_up	multimodal	TRUE	5.21063	4.056275621650815
MA0051.1	3455	7944	8.98757	7.944	1.13137	5.398435935857949e-22	Irf2	3.51944544345468e-21	grouping_7_up	up			6.54743				grouping_7_up	atac	TRUE	6.54743	6.469497174201566
MA1418.1	4662	11231	12.1274	11.231	1.07981	8.56600565269433e-13	Irf3	3.89405986698158e-12	grouping_7_up	up			5.22036				grouping_7_up	atac	TRUE	5.22036	5.310137048607025
MA0653.1	3444	7313	8.95895	7.313	1.22507	2.460302047055489e-55	Irf9	3.08822988294578e-54	grouping_7_up	up			3.93094				grouping_7_up	atac	TRUE	3.93094	3.651448782366285
MA0489.2	5953	12230	15.4857	12.23	1.2662	1.88688202028084e-133	Jun	9.917923619101152e-132	grouping_7_up	up			5.94599				grouping_7_up	atac	TRUE	5.94599	5.19811
MA1140.2	1072	2491	2.78862	2.491	1.11948	1.16748894963211e-06	Junb	3.80565196372326e-06	grouping_7_up	up			7.10947				grouping_7_up	atac	TRUE	7.10947	6.39815
MA0492.1	2482	5881	6.45648	5.881	1.09785	6.47585034402214e-10	Jund	2.59342387586791e-09	grouping_7_up	up			7.21668				grouping_7_up	atac	TRUE	7.21668	6.59332
MA1512.1	5716	14027	14.8692	14.027	1.06004	8.022358765493041e-10	Klf11	3.18245458574512e-09	grouping_7_up	up			1.71984				grouping_7_up	atac	TRUE	1.71984	1.047271098491624
MA0657.1	1655	4456	4.30519	4.456	0.966155	0.967482	Klf13	1	grouping_7_up	up	0.7341641818417468	4.99385766685308e-51	6.4176	0.9627925734972108	1.364575774702284e-64	6.593494259528159	grouping_7_up	rna	TRUE	6.4176	5.454806786191855
MA1513.1	2842	8445	7.39296	8.445	0.875424	1	Klf15	1	grouping_7_up	up	2.191753181895897	1.964673835731021e-95	3.74466	2.332769862211568	1.17276587595515e-82	2.226097300513648	grouping_7_up	rna	TRUE	3.74466	1.41189
MA0039.4	10301	25652	26.7962	25.652	1.04461	3.311656955136919e-11	Klf4	1.38562363147769e-10	grouping_7_up	up			2.53328				grouping_7_up	atac	TRUE	2.53328	1.508447323469761
MA0599.1	9575	24558	24.9077	24.558	1.01424	0.0216117	Klf5	0.0487278	grouping_7_up	up			2.96175				grouping_7_up	atac	TRUE	2.96175	3.076591482935515
MA1107.2	10490	25116	27.2879	25.116	1.08647	5.649503260093329e-36	Klf9	5.05450238482818e-35	grouping_7_up	up	0.6947559060527055	1.846033293339863e-36	6.88085	0.7345318663944362	1.82720392115245e-33	6.731676444859272	grouping_7_up	multimodal	TRUE	6.88085	6.146318253118601
MA0768.2	3500	8331	9.10463	8.331	1.09286	1.81215848538804e-12	Lef1	8.06362585297005e-12	grouping_7_up	up			2.91843				grouping_7_up	atac	TRUE	2.91843	3.864759226106315
							Litaf		grouping_7_up	up	0.6069184120937874	4.215663193353661e-07	3.75537	0.9654937989853868	2.501253772680547e-12	4.206709594991566	grouping_7_up	rna	FALSE	3.75537	2.78988
MA0659.3	4864	11761	12.6528	11.761	1.07583	2.94368099795623e-12	Mafg	1.28939360379229e-11	grouping_7_up	up			5.56648				grouping_7_up	atac	TRUE	5.56648	5.517600370047335
MA0496.3	5496	12483	14.2969	12.483	1.14531	1.68146843906545e-42	Mafk	1.79001893323297e-41	grouping_7_up	up			2.00507				grouping_7_up	atac	TRUE	2.00507	1.355003027024495
MA0498.2	2839	7097	7.38515	7.097	1.0406	0.00266635	Meis1	0.00667381	grouping_7_up	up			4.99763				grouping_7_up	atac	TRUE	4.99763	5.522076458753415
MA0775.1	2344	5787	6.0975	5.787	1.05365	0.000483101	Meis3	0.00127363	grouping_7_up	up			4.11788				grouping_7_up	atac	TRUE	4.11788	4.328074785315515
MA0661.1	967	3928	2.51548	3.928	0.640397	1	Meox1	1	grouping_7_up	up	0.6253724456446652	9.72375045015505e-07	2.46071	1.413856474760763	1.534948050965939e-22	0.9854973929467096	grouping_7_up	rna	TRUE	2.46071	1.046852292847263
MA0801.1	2492	6111	6.48249	6.111	1.06079	5.90354097810724e-05	Mga	0.000166049	grouping_7_up	up			7.57812				grouping_7_up	atac	TRUE	7.57812	7.12992
MA0620.3	1450	3181	3.77192	3.181	1.18576	4.43073952576305e-17	Mitf	2.41964411764073e-16	grouping_7_up	up			5.50892				grouping_7_up	atac	TRUE	5.50892	6.588559686648056
MA0663.1	771	1867	2.00562	1.867	1.07425	0.005765	Mlx	0.0138922	grouping_7_up	up			4.016				grouping_7_up	atac	TRUE	4.016	4.11584
MA0664.1	808	1938	2.10187	1.938	1.08456	0.00167	Mlxipl	0.00423033	grouping_7_up	up	1.210516545613067	1.495593303450104e-31	3.4765	1.377023731320712	6.662812139118995e-31	2.549027565512167	grouping_7_up	multimodal	TRUE	3.4765	2.099480018668915
MA1523.1	2439	5944	6.34462	5.944	1.0674	1.30125740808863e-05	Msantd3	3.85337140916387e-05	grouping_7_up	up			3.37126				grouping_7_up	atac	TRUE	3.37126	4.404490448522335
MA0863.1	1571	3898	4.08668	3.898	1.0484	0.0078943	Mtf1	0.018545	grouping_7_up	up			5.03007				grouping_7_up	atac	TRUE	5.03007	4.96106
MA1108.2	3354	8091	8.72483	8.091	1.07834	3.88719834283627e-09	Mxi1	1.46597928534767e-08	grouping_7_up	up			6.12692				grouping_7_up	atac	TRUE	6.12692	5.9129
MA0100.3	2217	5343	5.76713	5.343	1.07938	1.4405564414644e-06	Myb	4.64179297805196e-06	grouping_7_up	up			2.45381				grouping_7_up	atac	TRUE	2.45381	3.204694272985295
MA0776.1	323	839	0.840227	0.839	1.00146	0.499729	Mybl1	0.864758	grouping_7_up	up	0.5649856800796016	1.130107020491606e-06	2.41134	1.076643159065774	8.102213219291099e-17	1.913312644639671	grouping_7_up	rna	TRUE	2.41134	1.334700134933307
MA0104.4	1146	2676	2.98111	2.676	1.11402	1.45659156791563e-06	Mycn	4.67554774281316e-06	grouping_7_up	up			2.85852				grouping_7_up	atac	TRUE	2.85852	1.79444
							Myrfl		grouping_7_up	up	2.090025702159229	2.067396137135863e-62	1.89157	2.139206581958058	1.04177907939897e-52	0.1821996839340016	grouping_7_up	rna	FALSE	1.89157	-0.247634
MA0606.2	4238	11374	11.0244	11.374	0.969263	0.997163	Nfat5	1	grouping_7_up	up	1.11479	3.531738139940097e-80	7.69411	0.8313612264870183	3.412306450766586e-49	7.781822850965844	grouping_7_up	rna	TRUE	7.69411	6.86274
MA0624.2	3948	10217	10.27	10.217	1.00519	0.334601	Nfatc1	0.610411	grouping_7_up	up	0.9169816226764128	1.039658661811936e-19	2.89465	1.367624070904994	1.066385438851636e-29	3.073793809201155	grouping_7_up	rna	TRUE	2.89465	1.52703
MA0152.2	4225	10699	10.9906	10.699	1.02725	0.00953806	Nfatc2	0.0222203	grouping_7_up	up	1.804325680001786	9.178001603802005e-46	3.37275	1.994223500873082	2.397983155371687e-42	3.361813507850696	grouping_7_up	multimodal	TRUE	3.37275	1.378524870018105
MA0625.2	3226	7933	8.39186	7.933	1.05784	1.22942488501203e-05	Nfatc3	3.66647634147203e-05	grouping_7_up	up			6.29051				grouping_7_up	atac	TRUE	6.29051	6.35121
MA1525.2	2791	7148	7.26029	7.148	1.01571	0.140862	Nfatc4	0.278742	grouping_7_up	up	1.824088826969706	3.563496539992877e-51	1.88146	1.675043311057436	2.068191060842925e-37	1.024144156942811	grouping_7_up	rna	TRUE	1.88146	0.2064129528613137
MA0150.2	4057	9686	10.5536	9.686	1.08957	1.59208004300403e-13	Nfe2l2	7.52213098969883e-13	grouping_7_up	up			5.98783				grouping_7_up	atac	TRUE	5.98783	5.59282
MA1643.1	4441	13477	11.5525	13.477	0.857199	1	Nfib	1	grouping_7_up	up	0.7944930346292107	2.096984241627447e-12	5.6517	0.8952955012205699	6.454724148588883e-13	6.505114617154713	grouping_7_up	rna	TRUE	5.6517	4.756407913522625
MA0025.2	2237	4904	5.81916	4.904	1.18661	5.375447043871749e-26	Nfil3	4.036384789192981e-25	grouping_7_up	up			3.87338				grouping_7_up	atac	TRUE	3.87338	3.305543914752225
MA1995.1	493	1174	1.28245	1.174	1.09238	0.00665805	Npas4	0.0159074	grouping_7_up	up			3.11409				grouping_7_up	atac	TRUE	3.11409	4.09225
MA1531.1	2423	5834	6.303	5.834	1.08039	3.42157090496271e-07	Nr1d1	1.13736803599748e-06	grouping_7_up	up			3.85517				grouping_7_up	atac	TRUE	3.85517	4.06429
MA1532.2	2303	5599	5.99084	5.599	1.06998	1.1698479132224e-05	Nr1d2	3.50121742000012e-05	grouping_7_up	up			5.99799				grouping_7_up	atac	TRUE	5.99799	5.99691
MA1996.1	4518	9730	11.7528	9.73	1.20789	2.82444695273147e-64	Nr1h2	4.09544808146063e-63	grouping_7_up	up			4.33611				grouping_7_up	atac	TRUE	4.33611	3.9496
MA1535.1	2372	5356	6.17033	5.356	1.15204	1.68860950380847e-19	Nr2c1	1.02166949115318e-18	grouping_7_up	up			5.02394				grouping_7_up	atac	TRUE	5.02394	4.904356658207345
MA0504.1	4931	11243	12.8271	11.243	1.1409	8.07059607322639e-36	Nr2c2	7.14460136587725e-35	grouping_7_up	up			6.91467				grouping_7_up	atac	TRUE	6.91467	6.85109
MA1111.1	4242	9143	11.0348	9.143	1.20691	1.35342409006512e-59	Nr2f2	1.89704943290795e-58	grouping_7_up	up			4.82348				grouping_7_up	atac	TRUE	4.82348	4.6206
MA0677.1	3690	8036	9.59888	8.036	1.19448	3.19965315250138e-46	Nr2f6	3.54066881743903e-45	grouping_7_up	up			3.72502				grouping_7_up	atac	TRUE	3.72502	3.658867439634855
MA0113.3	2451	4472	6.37584	4.472	1.42572	8.88267447012566e-114	Nr3c1	2.98813169175027e-112	grouping_7_up	up	3.178860438274402	7.460769276522578e-294	7.91892	2.129917542893231	3.987282456852503e-181	6.849226972190019	grouping_7_up	multimodal	TRUE	7.91892	5.789007232966259
MA0727.1	2557	4554	6.65158	4.554	1.4606	3.50305465192631e-135	Nr3c2	2.10433497305002e-133	grouping_7_up	up	2.419878662159547	1.517706203230784e-300	9.16767	1.789543952226486	2.280867160629443e-197	7.555350888883795	grouping_7_up	multimodal	TRUE	9.16767	7.37813
MA1112.2	4919	10520	12.7959	10.52	1.21634	1.62388785751163e-75	Nr4a1	2.84518685034849e-74	grouping_7_up	up			4.84088				grouping_7_up	atac	TRUE	4.84088	5.361449103277209
MA0160.2	4245	8858	11.0426	8.858	1.24663	9.12239315945772e-81	Nr4a2	1.8712030846595e-79	grouping_7_up	up			5.75588				grouping_7_up	atac	TRUE	5.75588	5.76834
MA1541.1	3008	7580	7.82477	7.58	1.03229	0.0108538	Nr6a1	0.0251447	grouping_7_up	up			7.87812				grouping_7_up	atac	TRUE	7.87812	7.859432476560364
MA1545.1	198	598	0.515062	0.598	0.861307	0.997058	Ovol2	1	grouping_7_up	up	0.6464342901856905	1.658298273404734e-08	1.57324	0.7437544257452477	9.189779900650054e-09	0.8232477876951999	grouping_7_up	rna	TRUE	1.57324	0.829488
MA1114.1	4507	10638	11.7242	10.638	1.1021	1.07789735308321e-18	Pbx3	6.1250788779931e-18	grouping_7_up	up			8.07523				grouping_7_up	atac	TRUE	8.07523	7.462367884077835
							Peg3		grouping_7_up	up	0.5477592554390665	1.133631452961804e-19	9.4764	0.6944819487323759	6.282607384749122e-24	8.718102162236018	grouping_7_up	rna	FALSE	9.4764	8.78192
MA0782.2	3939	9178	10.2466	9.178	1.11643	2.05753670483455e-20	Pknox1	1.30104388629012e-19	grouping_7_up	up			3.95872				grouping_7_up	atac	TRUE	3.95872	3.64175
MA0783.1	3758	8375	9.77577	8.375	1.16726	2.74382984591051e-36	Pknox2	2.50821837001167e-35	grouping_7_up	up			5.44638				grouping_7_up	atac	TRUE	5.44638	6.405294941929735
MA0163.1	4371	10862	11.3704	10.862	1.0468	2.4222318680156e-05	Plag1	7.07325347569832e-05	grouping_7_up	up			5.59331				grouping_7_up	atac	TRUE	5.59331	5.1645
MA1615.1	4983	11428	12.9624	11.428	1.13427	2.68526004880433e-33	Plagl1	2.28111484953984e-32	grouping_7_up	up	0.5077298783047244	1.143709004557985e-18	8.52654	0.9997353290819256	1.268345635359312e-46	7.041900329534158	grouping_7_up	multimodal	TRUE	8.52654	7.5268
MA1548.1	2002	4366	5.20785	4.366	1.19282	1.17482887562109e-24	Plagl2	8.37314478302826e-24	grouping_7_up	up			3.80031				grouping_7_up	atac	TRUE	3.80031	3.4359
							Ppara		grouping_7_up	up	1.28919	5.240858231818537e-33	2.44791	1.509642818958559	5.772222083414682e-34	2.42377	grouping_7_up	rna	FALSE	2.44791	0.9382669763489816
MA1550.1	3109	7026	8.08751	7.026	1.15108	3.93654514860387e-25	Ppard	2.82960211109047e-24	grouping_7_up	up			5.2785				grouping_7_up	atac	TRUE	5.2785	4.78042
MA0066.1	2374	6015	6.17554	6.015	1.02669	0.0472627	Pparg	0.10114	grouping_7_up	up	2.002778886279994	1.914054635884604e-39	2.72321	2.399708660483308	3.327577470178583e-42	1.730442281923235	grouping_7_up	rna	TRUE	2.72321	0.3234984605025907
MA0508.3	6521	16776	16.9632	16.776	1.01116	0.106905	Prdm1	0.217692	grouping_7_up	up	2.033985755555651	1.157260985049426e-51	2.22053	2.418590452458119	7.382736554963645e-55	1.997429802708717	grouping_7_up	rna	TRUE	2.22053	-0.198056
MA1999.1	4762	12097	12.3875	12.097	1.02401	0.0134155	Prdm5	0.0307424	grouping_7_up	up			6.13568				grouping_7_up	atac	TRUE	6.13568	5.81489
MA0794.1	700	2099	1.82093	2.099	0.86752	1	Prox1	1	grouping_7_up	up	1.706394074625159	3.212179727857683e-117	6.66111	1.243741494727742	4.448855006091465e-72	5.560131981813695	grouping_7_up	rna	TRUE	6.66111	5.417367136748915
MA0729.1	2599	6386	6.76083	6.386	1.0587	7.05299826303265e-05	Rara	0.00019641	grouping_7_up	up			3.3512				grouping_7_up	atac	TRUE	3.3512	3.5841
MA1552.1	1294	2895	3.36611	2.895	1.16273	1.89268691547088e-12	Rarb	8.37762997847898e-12	grouping_7_up	up	1.135819662021278	5.863810334630639e-44	6.07946	1.322392295443108	3.801385255065417e-44	5.80382	grouping_7_up	multimodal	TRUE	6.07946	4.75706
MA1553.1	1240	2836	3.22564	2.836	1.13739	3.21837252227184e-09	Rarg	1.23029604146846e-08	grouping_7_up	up			3.73054				grouping_7_up	atac	TRUE	3.73054	3.95374
MA1116.1	5412	13561	14.0784	13.561	1.03815	8.50010670437754e-05	Rbpj	0.000235151	grouping_7_up	up			5.67442				grouping_7_up	atac	TRUE	5.67442	5.555734210529115
MA0509.3	2613	5370	6.79725	5.37	1.26578	2.626054949742219e-55	Rfx1	3.24781207754884e-54	grouping_7_up	up			3.26594				grouping_7_up	atac	TRUE	3.26594	3.191833102400205
MA0600.2	2672	5401	6.95073	5.401	1.28693	2.04535327061537e-64	Rfx2	3.01779315892549e-63	grouping_7_up	up			5.00311				grouping_7_up	atac	TRUE	5.00311	5.256723755374235
MA0798.3	2750	5616	7.15363	5.616	1.2738	2.76825749950135e-61	Rfx3	3.94593992725531e-60	grouping_7_up	up			8.53911				grouping_7_up	atac	TRUE	8.53911	8.16899
MA0799.2	1393	3437	3.62364	3.437	1.0543	0.00561072	Rfx4	0.0135592	grouping_7_up	up	2.080748049007796	7.045086773979933e-71	5.55955	2.314838870049638	6.812855937188972e-65	3.793671064188111	grouping_7_up	multimodal	TRUE	5.55955	3.24471
MA0510.2	2837	5950	7.37995	5.95	1.24033	1.09228312302781e-50	Rfx5	1.31230015209483e-49	grouping_7_up	up			3.84513				grouping_7_up	atac	TRUE	3.84513	3.796781140942594
MA0071.1	3128	7725	8.13693	7.725	1.05332	6.32649342238806e-05	Rora	0.000177353	grouping_7_up	up			10.005				grouping_7_up	atac	TRUE	10.005	10.14009768525425
MA0073.1	10490	25474	27.2879	25.474	1.0712	1.73494249363679e-25	Rreb1	1.26877098882482e-24	grouping_7_up	up			7.15058				grouping_7_up	atac	TRUE	7.15058	7.079139319030491
MA0002.2	4601	11537	11.9687	11.537	1.03742	0.000388936	Runx1	0.00103511	grouping_7_up	up			1.88669				grouping_7_up	atac	TRUE	1.88669	1.108672325350166
MA0512.2	3240	7046	8.42828	7.046	1.19618	5.1339241127859e-41	Rxra	5.26540265713773e-40	grouping_7_up	up			3.05958				grouping_7_up	atac	TRUE	3.05958	2.70449
MA0855.1	3174	7026	8.25659	7.026	1.17515	4.74211927786018e-33	Rxrb	3.98812231268041e-32	grouping_7_up	up			4.24262				grouping_7_up	atac	TRUE	4.24262	3.919978424575815
MA0856.1	3059	6807	7.95744	6.807	1.16901	5.9608508505206e-30	Rxrg	4.91477996596845e-29	grouping_7_up	up			6.70345				grouping_7_up	atac	TRUE	6.70345	5.43835
MA0743.2	2813	5801	7.31752	5.801	1.26142	5.45475674475787e-58	Scrt1	7.16789128490839e-57	grouping_7_up	up			3.39624				grouping_7_up	atac	TRUE	3.39624	3.51756
MA1118.1	2705	6389	7.03657	6.389	1.10136	2.52418860956647e-11	Six1	1.06675508575146e-10	grouping_7_up	up			5.4756				grouping_7_up	atac	TRUE	5.4756	5.980348725753775
MA1119.1	3644	8489	9.47922	8.489	1.11665	5.976560469301182e-19	Six2	3.51488626201559e-18	grouping_7_up	up			1.79992				grouping_7_up	atac	TRUE	1.79992	1.844078710398785
MA0631.1	1078	2589	2.80422	2.589	1.08313	0.000401055	Six3	0.001064	grouping_7_up	up			5.1252				grouping_7_up	atac	TRUE	5.1252	5.325119540668555
MA2001.1	3011	7307	7.83258	7.307	1.07193	2.64357575729365e-07	Six4	8.85755861308351e-07	grouping_7_up	up			3.31433				grouping_7_up	atac	TRUE	3.31433	3.770403690452725
MA1964.1	3828	9577	9.95786	9.577	1.03977	0.000647747	Smad2	0.00168655	grouping_7_up	up			5.74009				grouping_7_up	atac	TRUE	5.74009	5.69672
MA0795.1	913	2382	2.37501	2.382	0.997064	0.553451	Smad3	0.932769	grouping_7_up	up	1.343493722064094	3.239964716721672e-50	5.80471	0.9544267609427388	9.869900181442928e-30	5.777200289575847	grouping_7_up	rna	TRUE	5.80471	4.850279004802025
MA1153.1	2488	6096	6.47209	6.096	1.06169	4.76673647492922e-05	Smad4	0.000134977	grouping_7_up	up			6.61309				grouping_7_up	atac	TRUE	6.61309	6.34842
							Smad6		grouping_7_up	up	1.519163693936337	6.363016192275214e-37	3.08614	1.641028574133146	1.677021424753779e-33	2.802115450138613	grouping_7_up	rna	FALSE	3.08614	1.445115653116795
							Smad9		grouping_7_up	up	1.9179	1.566091252695802e-54	2.9057	1.910979261945208	5.523518314262102e-44	1.308821006086752	grouping_7_up	rna	FALSE	2.9057	0.9947228009733368
MA1120.1	2363	5713	6.14692	5.713	1.07595	1.74373571566128e-06	Sox13	5.53389334668354e-06	grouping_7_up	up			4.00423				grouping_7_up	atac	TRUE	4.00423	3.17161
MA0143.4	2240	5461	5.82696	5.461	1.06701	3.21118926260034e-05	Sox2	9.24866496522906e-05	grouping_7_up	up	0.6754689534112814	1.597515959227363e-05	2.78666	0.9254966165662278	2.109181309810102e-07	3.029212404160183	grouping_7_up	multimodal	TRUE	2.78666	1.861164927625945
MA0087.2	2478	5926	6.44607	5.926	1.08776	2.30542642719988e-08	Sox5	8.28574198835512e-08	grouping_7_up	up			7.8584				grouping_7_up	atac	TRUE	7.8584	7.915099146518525
MA0515.1	4498	11345	11.7007	11.345	1.03136	0.00264463	Sox6	0.0066392	grouping_7_up	up	1.320944329334504	1.065054831054668e-36	5.32665	1.579390993055764	1.17854501867344e-37	5.445422711484485	grouping_7_up	multimodal	TRUE	5.32665	3.74726
MA0077.1	1780	4413	4.63035	4.413	1.04925	0.00436421	Sox9	0.0107633	grouping_7_up	up			1.88491				grouping_7_up	atac	TRUE	1.88491	1.166187860858071
MA0595.1	2426	5558	6.31081	5.558	1.13545	1.96202095065062e-16	Srebf1	1.04434153132732e-15	grouping_7_up	up			3.9746				grouping_7_up	atac	TRUE	3.9746	4.02767
MA0596.1	2569	5962	6.68279	5.962	1.1209	2.23078790041075e-14	Srebf2	1.1234087570332e-13	grouping_7_up	up			6.11164				grouping_7_up	atac	TRUE	6.11164	5.55907
							St18		grouping_7_up	up	2.391077946499532	1.129769554375187e-43	6.06688	1.480203992957986	5.923829325559542e-24	4.521285620942848	grouping_7_up	rna	FALSE	6.06688	4.586674140605719
MA0137.3	4064	9224	10.5718	9.224	1.14612	3.836311707367461e-31	Stat1	3.19439420385745e-30	grouping_7_up	up			3.28897				grouping_7_up	atac	TRUE	3.28897	2.69046
MA1623.1	8995	21637	23.3989	21.637	1.08143	8.80218391567523e-27	Stat2	6.7296697028026e-26	grouping_7_up	up			5.0082				grouping_7_up	atac	TRUE	5.0082	4.61671
MA0144.2	5555	13310	14.4503	13.31	1.08568	3.54902047431002e-17	Stat3	1.96363567032548e-16	grouping_7_up	up	0.6238024305873182	1.580394412930269e-26	7.21101	0.6687749506646359	5.072514843551286e-25	7.410699723924869	grouping_7_up	multimodal	TRUE	7.21101	6.542231700969641
MA0518.1	4801	11440	12.4889	11.44	1.09169	1.32454550968531e-16	Stat4	7.095176902199659e-16	grouping_7_up	up	0.5240114899074337	0.000816441	2.33118	0.8346656303857318	1.976536019625743e-06	1.177329881736912	grouping_7_up	multimodal	TRUE	2.33118	1.496513170347695
MA1624.1	4027	9289	10.4755	9.289	1.12773	1.83790998438642e-24	Stat5a	1.28806858072415e-23	grouping_7_up	up			4.66369				grouping_7_up	atac	TRUE	4.66369	4.085906341840875
MA1625.1	4387	9930	11.412	9.93	1.14924	5.44271645499939e-35	Stat5b	4.71889127696339e-34	grouping_7_up	up			6.96694				grouping_7_up	atac	TRUE	6.96694	6.52343
MA0521.2	3986	8691	10.3689	8.691	1.19306	1.77477768020348e-49	Tcf12	2.07303892923768e-48	grouping_7_up	up			8.68882				grouping_7_up	atac	TRUE	8.68882	8.72205
MA1421.1	3651	8745	9.49742	8.745	1.08604	1.85018165339496e-11	Tcf7l1	7.89849122083839e-11	grouping_7_up	up			2.07768				grouping_7_up	atac	TRUE	2.07768	1.53763
MA0523.1	3899	9320	10.1426	9.32	1.08826	1.04607175378412e-12	Tcf7l2	4.72981905877659e-12	grouping_7_up	up			6.63047				grouping_7_up	atac	TRUE	6.63047	5.583604753266835
MA0843.1	919	1933	2.39061	1.933	1.23674	1.30923389036139e-16	Tef	7.05811347303801e-16	grouping_7_up	up			5.57976				grouping_7_up	atac	TRUE	5.57976	5.62636
MA0691.1	3131	7027	8.14474	7.027	1.15906	1.23169624762618e-27	Tfap4	9.50327104819834e-27	grouping_7_up	up			2.52954				grouping_7_up	atac	TRUE	2.52954	1.577762776880294
MA0145.2	3662	9500	9.52604	9.5	1.00274	0.416249	Tfcp2l1	0.739723	grouping_7_up	up	0.7113000327567709	2.541310591633502e-11	2.67604	1.039128953705155	3.018386139116362e-17	2.371792781335142	grouping_7_up	rna	TRUE	2.67604	1.63691
MA0831.3	1010	2260	2.62733	2.26	1.16254	5.166090444128501e-10	Tfe3	2.09888022391887e-09	grouping_7_up	up			4.88265				grouping_7_up	atac	TRUE	4.88265	4.8713
MA0692.1	1738	3822	4.5211	3.822	1.18291	9.99540094953954e-20	Tfeb	6.13586291865894e-19	grouping_7_up	up	0.7772361410961843	1.154786215424351e-24	3.74798	0.728457	2.145703621150339e-19	4.046088242588727	grouping_7_up	multimodal	TRUE	3.74798	3.019522767763025
MA0797.1	2952	6438	7.6791	6.438	1.19278	3.36153116137466e-36	Tgif2	3.03983624378074e-35	grouping_7_up	up			1.51644				grouping_7_up	atac	TRUE	1.51644	1.1533
MA0597.2	6372	15838	16.5756	15.838	1.04657	2.46554854552288e-07	Thap1	8.327414967007e-07	grouping_7_up	up			3.05507				grouping_7_up	atac	TRUE	3.05507	2.81325
MA1969.1	5233	11940	13.6127	11.94	1.14009	8.48824373986412e-38	Thra	8.300712773518291e-37	grouping_7_up	up			6.11707				grouping_7_up	atac	TRUE	6.11707	6.05596
MA1574.1	3032	6786	7.88721	6.786	1.16228	1.08357696442828e-27	Thrb	8.437853954483169e-27	grouping_7_up	up			7.63803				grouping_7_up	atac	TRUE	7.63803	8.57102
							Tox3		grouping_7_up	up	0.8997803019641868	3.720834427597897e-51	7.28604	0.9582532440937244	3.032224420250267e-48	6.119721803712102	grouping_7_up	rna	FALSE	7.28604	6.327786350089905
							Tub		grouping_7_up	up	1.781583186708442	6.0119889594323e-97	5.4716	1.30266	4.017403790981631e-60	4.23215	grouping_7_up	rna	FALSE	5.4716	4.168941956454875
							Tulp3		grouping_7_up	up	0.5146870635009542	3.798642728218505e-29	5.81884	0.515482	4.882765574504481e-25	5.20846	grouping_7_up	rna	FALSE	5.81884	5.303359049949385
MA0093.3	3207	6719	8.34244	6.719	1.24162	4.91705092983176e-58	Usf1	6.56387274918812e-57	grouping_7_up	up			3.91385				grouping_7_up	atac	TRUE	3.91385	3.81164
MA0526.4	993	2301	2.58311	2.301	1.1226	1.65285015894612e-06	Usf2	5.2853497478087e-06	grouping_7_up	up			5.50277				grouping_7_up	atac	TRUE	5.50277	5.550963296852975
MA1649.1	3883	9560	10.1009	9.56	1.05658	2.4025999855675e-06	Zbtb12	7.56774002944671e-06	grouping_7_up	up			2.94999				grouping_7_up	atac	TRUE	2.94999	2.48217
							Zbtb16		grouping_7_up	up	2.375909421906272	5.793963664528197e-145	7.23667	2.155924957273357	2.494033707504162e-110	5.322517627511803	grouping_7_up	rna	FALSE	7.23667	5.08074
							Zbtb46		grouping_7_up	up	0.6125657654986723	1.261448962331582e-06	2.47595	0.5704459281864039	2.810686657715006e-05	2.919327116938911	grouping_7_up	rna	FALSE	2.47595	1.905501025088075
							Zfp189		grouping_7_up	up	1.073138303529666	4.471391221314994e-33	3.53779	1.298981967842233	7.910288371669725e-36	2.56089	grouping_7_up	rna	FALSE	3.53779	2.238811109608965
							Zfp202		grouping_7_up	up	0.5446179993161562	3.365629275999558e-09	2.82997	0.5844349774470796	1.131243670511738e-08	2.299966285687518	grouping_7_up	rna	FALSE	2.82997	2.245539827857995
							Zfp366		grouping_7_up	up	1.026055635079877	3.699859089066434e-12	1.61094	1.299054947193462	1.321339487382226e-14	0.9089942202258092	grouping_7_up	rna	FALSE	1.61094	0.3118843734813101
							Zfp423		grouping_7_up	up	2.034802034329944	6.120663195728107e-152	6.44642	1.966573711413399	4.537091026691459e-125	4.953227462891273	grouping_7_up	rna	FALSE	6.44642	4.479841288817296
							Zfp715		grouping_7_up	up	0.5030636400713986	1.294103295577705e-23	4.80368	0.5292314436048096	8.994340251484857e-22	4.282374242725795	grouping_7_up	rna	FALSE	4.80368	4.274446244725841
							Zfp773		grouping_7_up	up	1.098972546080439	2.900794567461288e-21	2.609	1.606419526315063	3.428949705013026e-31	0.8553552065659552	grouping_7_up	rna	FALSE	2.609	1.002575713279087
							Zfp831		grouping_7_up	up	1.345102591172624	1.510308816565348e-30	3.88345	1.4199	3.22724847528286e-27	2.23087	grouping_7_up	rna	FALSE	3.88345	2.46355
							Zfp867		grouping_7_up	up	0.5470867138769466	1.691342369934417e-14	4.21476	0.6619535476770291	9.871089853565294e-17	3.217959717663181	grouping_7_up	rna	FALSE	4.21476	3.55281
							Zfp92		grouping_7_up	up	0.6993666168511368	5.810504319871681e-12	3.38801	0.7608629702159391	1.230304048248922e-11	2.609091446923846	grouping_7_up	rna	FALSE	3.38801	2.627146240779315
							Zim1		grouping_7_up	up	3.385827987886854	2.288876873555274e-140	5.88108	3.092761593330383	1.675218502373641e-110	3.84465	grouping_7_up	rna	FALSE	5.88108	2.788315910227445
MA1652.1	6666	16935	17.3404	16.935	1.02394	0.00357457	Zkscan5	0.00886788	grouping_7_up	up			3.61721				grouping_7_up	atac	TRUE	3.61721	3.46344
MA0007.3	879	5497	5.51132	5.497	1.0026	0.471542	Ar	1	grouping_7_down	down	-2.07748	1.090311886739336e-161	7.947726259954051	-2.02825	8.452328374808733e-143	6.910320912180743	grouping_7_down	rna	TRUE	5.91948	7.947726259954051
MA0151.1	7137	37372	44.7489	37.372	1.19739	1.75228277089326e-96	Arid3a	7.36834905160615e-94	grouping_7_down	down			3.700231501634555				grouping_7_down	atac	TRUE	3.93308	3.700231501634555
MA0601.1	1978	9213	12.402	9.213	1.34614	9.42051735657111e-49	Arid3b	2.03145002484008e-47	grouping_7_down	down	-0.636561	1.373183152188364e-27	4.830670066554974	-0.640764	7.873238124259451e-25	4.248674502002968	grouping_7_down	multimodal	TRUE	4.18991	4.830670066554974
MA1464.1	296	2429	1.85592	2.429	0.764066	1	Arnt2	1	grouping_7_down	down	-0.883807	3.255837062880281e-37	5.713952752752745	-0.745097	1.890971407498319e-25	4.874663079863775	grouping_7_down	rna	TRUE	4.96886	5.713952752752745
MA1100.2	1756	10072	11.0101	10.072	1.09314	1.1362981880496e-05	Ascl1	6.0102312965391e-05	grouping_7_down	down	-2.92799	4.873943476704411e-105	4.951527787657195	-1.73628	2.703317833579985e-54	4.534120135298063	grouping_7_down	multimodal	TRUE	3.21524	4.951527787657195
MA0139.1	2943	17837	18.4526	17.837	1.03451	0.0139933	Ctcf	0.0488314	grouping_7_down	down			6.103070906938671				grouping_7_down	atac	TRUE	6.07193	6.103070906938671
MA0639.1	375	2105	2.35124	2.105	1.11698	0.0105722	Dbp	0.0379968	grouping_7_down	down			4.29541				grouping_7_down	atac	TRUE	3.8906	4.29541
MA0112.3	951	5312	5.96276	5.312	1.12251	4.37275543688312e-05	Esr1	0.000222878	grouping_7_down	down			8.565288778337786				grouping_7_down	atac	TRUE	8.52366	8.565288778337786
MA0592.3	1592	9015	9.98182	9.015	1.10725	2.32032054789662e-06	Esrra	1.29231098064971e-05	grouping_7_down	down			3.607643204052535				grouping_7_down	atac	TRUE	3.40241	3.607643204052535
MA0643.1	1374	7774	8.61496	7.774	1.10818	1.02901777826384e-05	Esrrg	5.477240199493e-05	grouping_7_down	down			8.10524				grouping_7_down	atac	TRUE	7.74237	8.10524
MA0761.2	2097	14583	13.1482	14.583	0.901609	1	Etv1	1	grouping_7_down	down	-1.28734	5.552991340935609e-48	5.85627	-1.35029	1.467012782127494e-47	5.73585	grouping_7_down	rna	TRUE	4.50598	5.85627
MA0765.3	181	2141	1.13487	2.141	0.530064	1	Etv5	1	grouping_7_down	down	-1.10299	4.716119385719358e-24	4.071543753875835	-1.16328	3.387440460884029e-24	3.704802624017337	grouping_7_down	rna	TRUE	2.90826	4.071543753875835
MA0614.1	1241	7250	7.78105	7.25	1.07325	0.00269342	Foxj2	0.0109428	grouping_7_down	down			4.243125204266055				grouping_7_down	atac	TRUE	4.26264	4.243125204266055
MA0852.2	1232	7238	7.72462	7.238	1.06723	0.00534377	Foxk1	0.0205211	grouping_7_down	down			4.865638132880591				grouping_7_down	atac	TRUE	4.77148	4.865638132880591
MA1607.1	1790	10242	11.2233	10.242	1.09581	5.46708254671701e-06	Foxl2	2.98559507908377e-05	grouping_7_down	down			3.38057				grouping_7_down	atac	TRUE	1.43781	3.38057
MA1489.1	907	5004	5.68688	5.004	1.13647	1.17747842284634e-05	Foxn3	6.1891209600861e-05	grouping_7_down	down			8.10565				grouping_7_down	atac	TRUE	8.66999	8.10565
MA0480.2	1190	6930	7.46128	6.93	1.07666	0.00224442	Foxo1	0.00934434	grouping_7_down	down			5.554826945987585				grouping_7_down	atac	TRUE	7.06198	5.554826945987585
MA0157.3	1244	7346	7.79986	7.346	1.06178	0.00900635	Foxo3	0.0325079	grouping_7_down	down			5.73027				grouping_7_down	atac	TRUE	6.22143	5.73027
MA0848.1	1281	7433	8.03185	7.433	1.08057	0.000962712	Foxo4	0.00426127	grouping_7_down	down			1.76285				grouping_7_down	atac	TRUE	2.42173	1.76285
MA0849.1	1281	7433	8.03185	7.433	1.08057	0.000962712	Foxo6	0.00426127	grouping_7_down	down			2.74394				grouping_7_down	atac	TRUE	2.69057	2.74394
MA0593.1	1717	10097	10.7656	10.097	1.06621	0.00125713	Foxp2	0.00547798	grouping_7_down	down			4.777776436808345				grouping_7_down	atac	TRUE	4.03521	4.777776436808345
MA0036.3	856	4965	5.36711	4.965	1.08099	0.00605407	Gata2	0.0227298	grouping_7_down	down			3.965816669568855				grouping_7_down	atac	TRUE	3.88281	3.965816669568855
MA0043.3	859	4996	5.38592	4.996	1.07805	0.00763012	Hlf	0.0278997	grouping_7_down	down			6.33729				grouping_7_down	atac	TRUE	5.9338	6.33729
MA1608.1	725	3625	4.54574	3.625	1.254	2.559863361097509e-11	Isl1	1.70860721165318e-10	grouping_7_down	down			4.24639				grouping_7_down	atac	TRUE	2.89184	4.24639
MA0768.2	1507	8922	9.44887	8.922	1.05905	0.00593442	Lef1	0.0223805	grouping_7_down	down			3.864759226106315				grouping_7_down	atac	TRUE	2.91843	3.864759226106315
MA0135.1	1858	8621	11.6496	8.621	1.35131	1.06511783851184e-46	Lhx3	2.11639698766333e-45	grouping_7_down	down	-2.22415	5.62841326075611e-133	6.031463983699075	-1.90908	1.286277892083018e-95	4.986401605946575	grouping_7_down	multimodal	TRUE	4.12239	6.031463983699075
MA0619.1	1473	8538	9.23569	8.538	1.08172	0.000344729	Lin54	0.00162875	grouping_7_down	down			4.475578495529245				grouping_7_down	atac	TRUE	4.67	4.475578495529245
MA0052.4	2642	14908	16.5653	14.908	1.11117	1.27050027067478e-10	Mef2a	8.21915944336529e-10	grouping_7_down	down			6.927717428230685				grouping_7_down	atac	TRUE	6.94588	6.927717428230685
MA0660.1	1341	6580	8.40805	6.58	1.27782	4.23024222759747e-23	Mef2b	4.13678338768543e-22	grouping_7_down	down			2.369097983557845				grouping_7_down	atac	TRUE	2.51113	2.369097983557845
MA0497.1	2637	14409	16.534	14.409	1.14747	1.2405920213858e-16	Mef2c	9.84281028288168e-16	grouping_7_down	down	-1.37251	7.811816335865299e-26	4.612945027445285	-1.3841	1.102759243083381e-23	5.0249	grouping_7_down	multimodal	TRUE	3.22884	4.612945027445285
MA0773.1	1685	8708	10.5649	8.708	1.21324	4.57360608775707e-19	Mef2d	3.88525527252898e-18	grouping_7_down	down			5.885033737911581				grouping_7_down	atac	TRUE	6.00748	5.885033737911581
MA1523.1	827	5948	5.18528	5.948	0.871768	0.999997	Msantd3	1	grouping_7_down	down	-1.05752	5.088334528048285e-57	4.404490448522335	-1.03323	7.810541455747211e-49	3.508121294569994	grouping_7_down	rna	TRUE	3.37126	4.404490448522335
MA0666.2	700	3161	4.38899	3.161	1.38848	1.32772380120607e-20	Msx1	1.21371273566772e-19	grouping_7_down	down			5.056143166507185				grouping_7_down	atac	TRUE	4.99167	5.056143166507185
MA0606.2	2144	12742	13.4428	12.742	1.055	0.00207325	Nfat5	0.00867462	grouping_7_down	down			6.86274				grouping_7_down	atac	TRUE	7.69411	6.86274
MA0624.2	1901	11299	11.9192	11.299	1.05489	0.00378487	Nfatc1	0.0148742	grouping_7_down	down			1.52703				grouping_7_down	atac	TRUE	2.89465	1.52703
MA1643.1	2050	11727	12.8535	11.727	1.09606	9.67387741139866e-07	Nfib	5.57241842670293e-06	grouping_7_down	down			4.756407913522625				grouping_7_down	atac	TRUE	5.6517	4.756407913522625
MA0161.2	1832	10374	11.4866	10.374	1.10725	3.64158521688111e-07	Nfic	2.156741667181e-06	grouping_7_down	down			6.423636759040625				grouping_7_down	atac	TRUE	6.08686	6.423636759040625
MA0025.2	1095	6048	6.86563	6.048	1.13519	1.78597075179732e-06	Nfil3	1.00133426817437e-05	grouping_7_down	down			3.305543914752225				grouping_7_down	atac	TRUE	3.87338	3.305543914752225
MA1995.1	156	1147	0.978118	1.147	0.852762	0.988207	Npas4	1	grouping_7_down	down	-1.31121	6.825700218973042e-30	4.09225	-0.978161	2.246409423776999e-18	3.174488874039726	grouping_7_down	rna	TRUE	3.11409	4.09225
MA1996.1	1699	9895	10.6527	9.895	1.07657	0.000277367	Nr1h2	0.00131788	grouping_7_down	down			3.9496				grouping_7_down	atac	TRUE	4.33611	3.9496
MA1111.1	1677	9393	10.5148	9.393	1.11943	9.31601017706753e-08	Nr2f2	5.59626039922414e-07	grouping_7_down	down			4.6206				grouping_7_down	atac	TRUE	4.82348	4.6206
MA1539.1	572	3172	3.58643	3.172	1.13065	0.000720807	Nr2f6	0.00331256	grouping_7_down	down			3.658867439634855				grouping_7_down	atac	TRUE	3.72502	3.658867439634855
MA1112.2	2162	11487	13.5557	11.487	1.18009	1.05086697908089e-18	Nr4a1	8.66450126869638e-18	grouping_7_down	down			5.361449103277209				grouping_7_down	atac	TRUE	4.84088	5.361449103277209
MA0160.2	1843	9812	11.5556	9.812	1.1777	1.36198209191628e-15	Nr4a2	1.0412972175469e-14	grouping_7_down	down			5.76834				grouping_7_down	atac	TRUE	5.75588	5.76834
MA1113.2	1333	7843	8.35789	7.843	1.06565	0.00459879	Pbx2	0.0178229	grouping_7_down	down			4.555585405083955				grouping_7_down	atac	TRUE	4.40411	4.555585405083955
MA0682.2	1077	5637	6.75277	5.637	1.19794	4.11936696036876e-11	Pitx1	2.72786426273239e-10	grouping_7_down	down	-0.594612	8.380702764446371e-23	7.275573206635769	-1.0255	5.934638672481321e-62	6.121144454441541	grouping_7_down	multimodal	TRUE	6.25008	7.275573206635769
MA1547.2	1314	6379	8.23876	6.379	1.29154	2.03472712920286e-24	Pitx2	2.06169339236097e-23	grouping_7_down	down	-1.10113	1.374342088602388e-93	7.47598	-0.843017	1.949903520424399e-57	6.14158	grouping_7_down	multimodal	TRUE	6.63296	7.47598
MA0783.1	1158	8150	7.26064	8.15	0.890876	0.999997	Pknox2	1	grouping_7_down	down	-0.906431	7.738116456071337e-41	6.405294941929735	-0.958915	9.435599269109207e-40	5.714849268023744	grouping_7_down	rna	TRUE	5.44638	6.405294941929735
MA0784.2	1702	8868	10.6715	8.868	1.20337	7.37256663672731e-18	Pou1f1	5.96185436681506e-17	grouping_7_down	down			8.93367				grouping_7_down	atac	TRUE	8.70355	8.93367
MA0785.1	1602	8549	10.0445	8.549	1.17493	2.80514029491249e-13	Pou2f1	2.01634443420633e-12	grouping_7_down	down			6.4112				grouping_7_down	atac	TRUE	6.69292	6.4112
MA0507.2	1568	8683	9.83134	8.683	1.13225	1.69528842035867e-08	Pou2f2	1.03314316052293e-07	grouping_7_down	down			2.81878				grouping_7_down	atac	TRUE	2.59669	2.81878
MA0628.1	830	3546	5.20409	3.546	1.46759	5.589823150784511e-32	Pou6f1	6.62118488705602e-31	grouping_7_down	down			5.714504434779165				grouping_7_down	atac	TRUE	5.88827	5.714504434779165
MA0793.1	1258	5754	7.88764	5.754	1.37081	5.36651617712247e-34	Pou6f2	7.163873182476179e-33	grouping_7_down	down			3.006149718047975				grouping_7_down	atac	TRUE	2.14399	3.006149718047975
MA1616.1	1656	9666	10.3831	9.666	1.07419	0.000479564	Prdm15	0.00221601	grouping_7_down	down			4.23297				grouping_7_down	atac	TRUE	4.16845	4.23297
MA0799.2	597	3268	3.74318	3.268	1.1454	0.000160639	Rfx4	0.00078091	grouping_7_down	down			3.24471				grouping_7_down	atac	TRUE	5.55955	3.24471
MA0071.1	1596	7813	10.0069	7.813	1.2808	5.64102890322233e-28	Rora	6.16117572416881e-27	grouping_7_down	down			10.14009768525425				grouping_7_down	atac	TRUE	10.005	10.14009768525425
MA1150.1	1396	5796	8.7529	5.796	1.51016	1.84401660198568e-61	Rorb	5.96468447026906e-60	grouping_7_down	down			8.45258				grouping_7_down	atac	TRUE	7.29251	8.45258
MA1151.1	1450	5714	9.09148	5.714	1.59109	1.76376897470467e-79	Rorc	1.14102285209741e-77	grouping_7_down	down			4.53561				grouping_7_down	atac	TRUE	4.93764	4.53561
MA1963.1	923	5015	5.7872	5.015	1.15398	9.26630960516933e-07	Satb1	5.37445957099821e-06	grouping_7_down	down			6.519948614302145				grouping_7_down	atac	TRUE	7.12845	6.519948614302145
MA0720.1	1001	4018	6.27626	4.018	1.56203	1.60131899030003e-50	Shox2	3.63975478606034e-49	grouping_7_down	down			3.622695627162215				grouping_7_down	atac	TRUE	2.28511	3.622695627162215
MA1561.1	331	2157	2.07537	2.157	0.962154	0.788584	Sox12	1	grouping_7_down	down	-0.85555	3.083099696163633e-18	2.139056410352975	-0.680949	9.476408168785054e-12	2.256432223948489	grouping_7_down	rna	TRUE	1.45811	2.139056410352975
MA0108.2	722	4106	4.52693	4.106	1.10252	0.00206326	Tbp	0.00867462	grouping_7_down	down			4.224063185081685				grouping_7_down	atac	TRUE	4.40202	4.224063185081685
MA0830.2	2026	12118	12.703	12.118	1.04827	0.00724431	Tcf4	0.0266971	grouping_7_down	down			8.694039919864025				grouping_7_down	atac	TRUE	8.67899	8.694039919864025
MA1421.1	1553	9226	9.73729	9.226	1.05542	0.00806914	Tcf7l1	0.0293772	grouping_7_down	down			1.53763				grouping_7_down	atac	TRUE	2.07768	1.53763
MA0523.1	1664	9879	10.4333	9.879	1.0561	0.00569845	Tcf7l2	0.0217836	grouping_7_down	down			5.583604753266835				grouping_7_down	atac	TRUE	6.63047	5.583604753266835
MA1969.1	2038	11164	12.7782	11.164	1.14459	2.00302593066168e-12	Thra	1.39218579147643e-11	grouping_7_down	down			6.05596				grouping_7_down	atac	TRUE	6.11707	6.05596
MA1574.1	881	6589	5.52386	6.589	0.838345	1	Thrb	1	grouping_7_down	down	-1.02107	1.363864883948693e-84	8.57102	-0.932997	1.96091772057849e-64	6.926063483897896	grouping_7_down	rna	TRUE	7.63803	8.57102
MA0693.3	1093	7704	6.85309	7.704	0.88955	0.999996	Vdr	1	grouping_7_down	down	-0.807461	3.432871563829238e-11	4.794346404459755	-2.26296	1.644579581966513e-100	1.630332645830807	grouping_7_down	rna	TRUE	2.53138	4.794346404459755
MA0695.1	344	2946	2.15688	2.946	0.732137	1	Zbtb7c	1	grouping_7_down	down	-0.829638	2.00508806675406e-24	5.872428886542335	-1.08657	3.163436161615298e-37	4.348868988854278	grouping_7_down	rna	TRUE	4.78585	5.872428886542335
MA0151.1	4976	38250	41.141	38.25	1.07558	1.93970662419764e-12	Arid3a	2.54889573585972e-11	grouping_8_up	up			3.43041				grouping_8_up	atac	TRUE	3.43041	3.951569090260965
MA0601.1	1204	9300	9.95453	9.3	1.07038	0.00456434	Arid3b	0.0196852	grouping_8_up	up			4.83487				grouping_8_up	atac	TRUE	4.83487	4.508186844252419
MA0639.1	386	2058	3.1914	2.058	1.55073	1.04814930918195e-18	Dbp	1.72841876278827e-17	grouping_8_up	up	1.146046060436415	5.296270872610349e-16	4.86844	1.06194	4.385600408388586e-14	4.425639879564478	grouping_8_up	multimodal	TRUE	4.86844	3.806493146633775
MA0592.3	1501	9070	12.4101	9.07	1.36826	2.43089120758077e-39	Esrra	1.36291967038362e-37	grouping_8_up	up			3.35483				grouping_8_up	atac	TRUE	3.35483	3.63143
MA0643.1	1268	7798	10.4837	7.798	1.34441	8.970995950163269e-30	Esrrg	2.60158882554735e-28	grouping_8_up	up			7.78772				grouping_8_up	atac	TRUE	7.78772	8.082563555609235
MA0614.1	1173	7256	9.69822	7.256	1.33658	1.49171099874253e-26	Foxj2	3.30139197353281e-25	grouping_8_up	up			4.10449				grouping_8_up	atac	TRUE	4.10449	4.322199173538195
MA0851.1	1710	12480	14.1381	12.48	1.13286	3.67983611197827e-09	Foxj3	3.91739515211864e-08	grouping_8_up	up			6.05252				grouping_8_up	atac	TRUE	6.05252	6.311632227627145
MA0852.2	1190	7359	9.83878	7.359	1.33697	5.45385903901311e-27	Foxk1	1.31048441480286e-25	grouping_8_up	up			4.85303				grouping_8_up	atac	TRUE	4.85303	4.824861459994035
MA1103.2	1210	7406	10.0041	7.406	1.35081	3.34789637889168e-29	Foxk2	9.08251888596098e-28	grouping_8_up	up			5.83537				grouping_8_up	atac	TRUE	5.83537	5.65242
MA1607.1	1582	10345	13.0798	10.345	1.26436	9.46167024235342e-25	Foxl2	1.89458682709982e-23	grouping_8_up	up	4.077520287216698	1.35559494699363e-199	5.41933	4.029519639794558	3.365890023674881e-194	2.130226042909446	grouping_8_up	multimodal	TRUE	5.41933	1.38981
MA1489.1	769	4982	6.358	4.982	1.27619	4.24451577419708e-13	Foxn3	5.666091692221819e-12	grouping_8_up	up			8.1378				grouping_8_up	atac	TRUE	8.1378	8.37175
MA0480.2	1171	7010	9.68169	7.01	1.38113	4.62616146290637e-32	Foxo1	1.62108407929344e-30	grouping_8_up	up			5.38271				grouping_8_up	atac	TRUE	5.38271	6.394464530197769
MA0157.3	1212	7454	10.0207	7.454	1.34433	2.003393498518909e-28	Foxo3	5.1056179765285e-27	grouping_8_up	up			5.6897				grouping_8_up	atac	TRUE	5.6897	5.99613
MA0849.1	1254	7546	10.3679	7.546	1.37396	2.09210163974256e-33	Foxo6	7.99753399556133e-32	grouping_8_up	up			2.24851				grouping_8_up	atac	TRUE	2.24851	2.964971608553895
MA0481.3	1313	8334	10.8557	8.334	1.30258	3.00104367442637e-25	Foxp1	6.15579934193312e-24	grouping_8_up	up			8.02945				grouping_8_up	atac	TRUE	8.02945	8.485240267902274
MA0593.1	1601	10220	13.2369	10.22	1.29519	8.03921915226304e-30	Foxp2	2.41463689537615e-28	grouping_8_up	up	1.782156473466371	1.617010279915486e-34	5.66885	1.707898894119749	5.504518616433143e-32	5.913725141755547	grouping_8_up	multimodal	TRUE	5.66885	3.960955779421785
MA0036.3	1019	4926	8.42497	4.926	1.71031	3.83090144193625e-69	Gata2	6.443576225336771e-67	grouping_8_up	up	5.040047046708503	8.775472071335237e-208	6.48584	3.821537700783441	1.986518396876615e-156	2.85081	grouping_8_up	multimodal	TRUE	6.48584	2.664302492139665
							Glmp		grouping_8_up	up	0.6187269524107268	1.095573912377027e-16	5.05944	0.6625109123633033	9.124487382891306e-19	4.427630293281208	grouping_8_up	rna	FALSE	5.05944	4.39693
MA0043.3	742	4945	6.13477	4.945	1.2406	2.33661988766891e-10	Hlf	2.62012976737273e-09	grouping_8_up	up	1.821522867099002	1.611609496706338e-114	7.24806	1.567891318694815	2.166472459626603e-93	5.796610599828486	grouping_8_up	multimodal	TRUE	7.24806	5.680164395509975
							Id3		grouping_8_up	up	1.398204317708861	1.708368769736959e-16	4.45473	1.87249	1.073549461488518e-26	3.69182	grouping_8_up	rna	FALSE	4.45473	2.58224
MA0051.1	1178	8885	9.73956	8.885	1.09618	0.000262467	Irf2	0.00161222	grouping_8_up	up			6.51908				grouping_8_up	atac	TRUE	6.51908	6.48367
MA1608.1	593	3679	4.90285	3.679	1.33266	1.42898201498787e-13	Isl1	1.93834495903999e-12	grouping_8_up	up	4.670339753379099	2.372194795107437e-217	6.58156	4.180029004103906	1.417984258033834e-193	3.367813699177731	grouping_8_up	multimodal	TRUE	6.58156	2.401528791543085
MA0768.2	1394	9105	11.5254	9.105	1.26583	6.311288159094369e-22	Lef1	1.15386811778225e-20	grouping_8_up	up	3.428319608910276	4.137914561644625e-134	5.57892	3.044406086089257	4.504946368075223e-118	2.186039944808293	grouping_8_up	multimodal	TRUE	5.57892	2.53451
MA0135.1	1171	8815	9.68169	8.815	1.09832	0.000208783	Lhx3	0.0013202	grouping_8_up	up			5.71639				grouping_8_up	atac	TRUE	5.71639	5.234460731695785
MA0029.1	986	6637	8.15213	6.637	1.22829	2.14449982116964e-12	Mecom	2.77465284554411e-11	grouping_8_up	up			4.78502				grouping_8_up	atac	TRUE	4.78502	5.45225
MA0660.1	885	6719	7.31707	6.719	1.08901	0.00293084	Mef2b	0.01377	grouping_8_up	up			2.11026				grouping_8_up	atac	TRUE	2.11026	2.56953
MA0497.1	1874	14702	15.494	14.702	1.05387	0.00471722	Mef2c	0.0202407	grouping_8_up	up			4.62454				grouping_8_up	atac	TRUE	4.62454	3.915097475753334
MA0773.1	1146	8852	9.47499	8.852	1.07038	0.00559678	Mef2d	0.0232451	grouping_8_up	up			5.77657				grouping_8_up	atac	TRUE	5.77657	6.00049
MA0620.3	332	3409	2.74494	3.409	0.805203	0.999996	Mitf	1	grouping_8_up	up	1.555396372399403	9.198423624971752e-139	7.36626	1.70637	7.223405002748942e-155	5.824010916868394	grouping_8_up	rna	TRUE	7.36626	5.659892393089575
MA0666.2	444	3209	3.67094	3.209	1.14395	0.00136577	Msx1	0.00713373	grouping_8_up	up			4.54386				grouping_8_up	atac	TRUE	4.54386	5.28005
MA0056.2	913	6707	7.54857	6.707	1.12548	5.4612938421878e-05	Mzf1	0.00036452	grouping_8_up	up			3.69378				grouping_8_up	atac	TRUE	3.69378	3.615361013339275
MA1109.1	1201	13605	9.92972	13.605	0.729858	1	Neurod1	1	grouping_8_up	up	1.345015102930644	9.325576557617504e-15	2.0729	1.348189671021034	8.861994041241765e-15	1.550181518497657	grouping_8_up	rna	TRUE	2.0729	0.724707
MA0606.2	1657	13058	13.6999	13.058	1.04916	0.0135568	Nfat5	0.0497873	grouping_8_up	up			7.14617				grouping_8_up	atac	TRUE	7.14617	7.136711045304825
MA0025.2	890	6049	7.35841	6.049	1.21647	1.96834610146871e-10	Nfil3	2.27196322769248e-09	grouping_8_up	up			3.04855				grouping_8_up	atac	TRUE	3.04855	3.71796
MA1996.1	1635	9917	13.518	9.917	1.36311	3.74192927173331e-42	Nr1h2	2.247830369662649e-40	grouping_8_up	up			3.87701				grouping_8_up	atac	TRUE	3.87701	4.17915
MA1535.1	739	5118	6.10996	5.118	1.19382	1.40570600132217e-07	Nr2c1	1.34340766717267e-06	grouping_8_up	up			4.70951				grouping_8_up	atac	TRUE	4.70951	5.061574285995665
MA1111.1	1606	9485	13.2782	9.485	1.39992	5.36744566805323e-48	Nr2f2	3.76168483902731e-46	grouping_8_up	up			4.65465				grouping_8_up	atac	TRUE	4.65465	4.70502
MA1539.1	466	3207	3.85283	3.207	1.20138	1.5287480944431e-05	Nr2f6	0.000109887	grouping_8_up	up			3.48553				grouping_8_up	atac	TRUE	3.48553	3.778612229228875
MA0727.1	662	5002	5.47334	5.002	1.09423	0.00641819	Nr3c2	0.0262024	grouping_8_up	up			8.00846				grouping_8_up	atac	TRUE	8.00846	7.957731097315801
MA1112.2	1813	11660	14.9897	11.66	1.28556	2.67149479009839e-32	Nr4a1	9.76837877596848e-31	grouping_8_up	up			4.92539				grouping_8_up	atac	TRUE	4.92539	5.319193010379555
MA0160.2	1558	9865	12.8814	9.865	1.30576	1.25721568837967e-30	Nr4a2	4.2292735757092e-29	grouping_8_up	up			4.79741				grouping_8_up	atac	TRUE	4.79741	6.24757
MA1540.2	1754	12388	14.5019	12.388	1.17064	8.6686192019934e-14	Nr5a1	1.19513258178303e-12	grouping_8_up	up	1.852826148744264	4.533855074275648e-33	2.6715	1.716837038730666	9.324959974777468e-29	1.313205310662638	grouping_8_up	multimodal	TRUE	2.6715	0.954668
MA1541.1	1077	7703	8.90451	7.703	1.15598	1.16871238768317e-07	Nr6a1	1.12975530809373e-06	grouping_8_up	up			7.88642				grouping_8_up	atac	TRUE	7.88642	7.85529
MA0756.2	127	1006	1.05002	1.006	1.04376	0.316263	Onecut2	0.75735	grouping_8_up	up	1.534012641579772	6.625888376339141e-38	3.48844	1.206294036583253	3.110706313370558e-26	1.857721055158794	grouping_8_up	rna	TRUE	3.48844	2.28215
MA1114.1	1071	10259	8.8549	10.259	0.863135	1	Pbx3	1	grouping_8_up	up	2.319197357272638	1.681124472487111e-206	8.62197	1.432968949901556	5.856041058483754e-115	6.739767543045936	grouping_8_up	rna	TRUE	8.62197	7.188997612812599
MA0682.2	814	5831	6.73005	5.831	1.15419	5.47868339240176e-06	Pitx1	4.37789128185791e-05	grouping_8_up	up	0.8617682196531558	1.862539148077101e-45	7.70646	1.159074064745738	2.79773623854989e-73	6.121144454441541	grouping_8_up	multimodal	TRUE	7.70646	6.54738
MA1547.2	976	6652	8.06945	6.652	1.21309	4.45821620268398e-11	Pitx2	5.43385482095251e-10	grouping_8_up	up			7.21787				grouping_8_up	atac	TRUE	7.21787	7.183524780794155
MA1647.2	988	7600	8.16866	7.6	1.07482	0.00658748	Prdm4	0.026635	grouping_8_up	up			3.29616				grouping_8_up	atac	TRUE	3.29616	3.70383
MA0600.2	743	5574	6.14303	5.574	1.10209	0.00215175	Rfx2	0.0103407	grouping_8_up	up			5.18508				grouping_8_up	atac	TRUE	5.18508	5.16574
MA0799.2	466	3254	3.85283	3.254	1.18403	6.01996944327451e-05	Rfx4	0.000395531	grouping_8_up	up			3.01062				grouping_8_up	atac	TRUE	3.01062	4.519178152391195
MA0510.2	795	5985	6.57296	5.985	1.09824	0.00215089	Rfx5	0.0103407	grouping_8_up	up			3.76794				grouping_8_up	atac	TRUE	3.76794	3.83538
MA0071.1	1465	7866	12.1124	7.866	1.53985	2.70564971241522e-68	Rora	3.79241901356866e-66	grouping_8_up	up			10.0592				grouping_8_up	atac	TRUE	10.0592	10.113
MA1150.1	1252	5836	10.3514	5.836	1.77371	2.13892489272102e-96	Rorb	8.99417917389188e-94	grouping_8_up	up	2.31579	3.011595339561608e-208	9.61048	2.316880000854031	3.094502673519406e-207	7.227956011914481	grouping_8_up	multimodal	TRUE	9.61048	7.293597762622371
MA1151.1	1304	5619	10.7813	5.619	1.91872	9.97806508230701e-127	Rorc	8.39155273422019e-124	grouping_8_up	up			4.3477				grouping_8_up	atac	TRUE	4.3477	4.83059
MA0856.1	890	6764	7.35841	6.764	1.08788	0.00316291	Rxrg	0.0147778	grouping_8_up	up			7.15429				grouping_8_up	atac	TRUE	7.15429	5.212933315966545
MA1963.1	686	4952	5.67177	4.952	1.14535	7.16229925575156e-05	Satb1	0.000466937	grouping_8_up	up			6.1076				grouping_8_up	atac	TRUE	6.1076	7.03037
MA0720.1	579	4193	4.7871	4.193	1.14169	0.000342819	Shox2	0.00203036	grouping_8_up	up	2.105898502093814	1.539475827740057e-70	4.67564	2.248216443589579	6.359423322094434e-77	1.048691219663481	grouping_8_up	multimodal	TRUE	4.67564	2.427428434619545
MA1118.1	1093	6719	9.03679	6.719	1.34496	1.1032661196076e-25	Six1	2.37909437587177e-24	grouping_8_up	up			6.20505				grouping_8_up	atac	TRUE	6.20505	5.61562
MA1119.1	1462	8956	12.0876	8.956	1.34967	2.55053243141252e-35	Six2	1.34062360926121e-33	grouping_8_up	up			1.86174				grouping_8_up	atac	TRUE	1.86174	1.813168016824375
MA0631.1	399	2806	3.29888	2.806	1.17565	0.000337196	Six3	0.00202558	grouping_8_up	up			4.60464				grouping_8_up	atac	TRUE	4.60464	5.585397972523135
MA2001.1	1124	7532	9.2931	7.532	1.23382	1.54149186872774e-14	Six4	2.16065776933338e-13	grouping_8_up	up			3.93613				grouping_8_up	atac	TRUE	3.93613	3.459505500165005
MA0869.2	1839	14248	15.2046	14.248	1.06714	0.000751727	Sox11	0.00424297	grouping_8_up	up			3.3071				grouping_8_up	atac	TRUE	3.3071	5.120126750989515
MA0137.3	1333	9804	11.0211	9.804	1.12414	1.20299705415576e-06	Stat1	1.0538755443177e-05	grouping_8_up	up			2.5373				grouping_8_up	atac	TRUE	2.5373	3.06629
MA1623.1	3048	24236	25.2005	24.236	1.0398	0.00439196	Stat2	0.0195897	grouping_8_up	up			4.97469				grouping_8_up	atac	TRUE	4.97469	4.633468219950849
MA1625.1	1344	10526	11.112	10.526	1.05567	0.0134823	Stat5b	0.0497307	grouping_8_up	up			6.17418				grouping_8_up	atac	TRUE	6.17418	6.91982
MA0523.1	1546	10030	12.7821	10.03	1.27439	1.25732852355424e-25	Tcf7l2	2.6435332207728e-24	grouping_8_up	up			6.4941				grouping_8_up	atac	TRUE	6.4941	5.65179
MA0843.1	413	2294	3.41463	2.294	1.48851	7.34019280058442e-17	Tef	1.10233966880205e-15	grouping_8_up	up			5.65493				grouping_8_up	atac	TRUE	5.65493	5.588779165150905
MA0597.2	1756	13617	14.5184	13.617	1.0662	0.00115362	Thap1	0.00625932	grouping_8_up	up			2.64408				grouping_8_up	atac	TRUE	2.64408	3.018752216717985
MA1969.1	1996	11199	16.5027	11.199	1.47359	1.04881952401947e-78	Thra	2.94019073233457e-76	grouping_8_up	up			5.63286				grouping_8_up	atac	TRUE	5.63286	6.29807
							Tox		grouping_8_up	up	1.804150748430436	4.216546420965168e-102	8.06174	1.478515261714325	4.237053093972755e-77	7.090151402194704	grouping_8_up	rna	FALSE	8.06174	6.58322
MA1970.1	1130	5886	9.3427	5.886	1.58728	8.94315861937711e-59	Trps1	8.35688488766239e-57	grouping_8_up	up			8.26048				grouping_8_up	atac	TRUE	8.26048	8.79168
MA0693.3	960	7828	7.93716	7.828	1.01395	0.322154	Vdr	0.765096	grouping_8_up	up	2.911003860826711	1.36226506276175e-155	6.24985	3.314734511296637	1.035993249975758e-172	1.630332645830807	grouping_8_up	rna	TRUE	6.24985	2.93511
MA0695.1	254	2625	2.10004	2.625	0.800016	0.999968	Zbtb7c	1	grouping_8_up	up	0.5138729389146741	1.498288212628095e-10	6.12937	0.9286918299296434	2.734576202503403e-30	4.348868988854278	grouping_8_up	rna	TRUE	6.12937	5.20067
							Zfpm2		grouping_8_up	up	4.41296	4.272091627810691e-227	8.47223	4.287108623395589	4.842476400472908e-223	5.859999687025769	grouping_8_up	rna	FALSE	8.47223	4.18512
MA0007.3	3000	5368	5.66401	5.368	1.05514	5.43877377958946e-06	Ar	1.58270198914697e-05	grouping_8_down	down			6.95822				grouping_8_down	atac	TRUE	7.8985	6.95822
MA0151.1	16595	32577	31.3314	32.577	0.961765	1	Arid3a	1	grouping_8_down	down	-0.53965	6.823800044248404e-10	3.951569090260965	-0.521162	2.712043136049714e-09	3.442696820711943	grouping_8_down	rna	TRUE	3.43041	3.951569090260965
MA0602.1	2461	4656	4.64638	4.656	0.997933	0.56693	Arid5a	1	grouping_8_down	down	-1.04796	1.676058948512841e-10	2.50394	-1.85767	3.047724185661432e-37	2.999746796538145	grouping_8_down	rna	TRUE	0.646272	2.50394
MA0004.1	4573	7779	8.63384	7.779	1.10989	3.59009020188014e-27	Arnt	1.89890934577434e-26	grouping_8_down	down			6.650474700610475				grouping_8_down	atac	TRUE	6.40602	6.650474700610475
MA1464.1	1484	2568	2.8018	2.568	1.09104	3.66421374763578e-07	Arnt2	1.10451747733394e-06	grouping_8_down	down			5.410758652262335				grouping_8_down	atac	TRUE	5.57524	5.410758652262335
MA1100.2	6923	10631	13.0706	10.631	1.22948	2.22208045547512e-158	Ascl1	3.16740620856708e-157	grouping_8_down	down			4.67924				grouping_8_down	atac	TRUE	3.75983	4.67924
MA0604.1	615	967	1.16112	0.967	1.20075	1.22189156739172e-11	Atf1	4.391499180241159e-11	grouping_8_down	down			5.471511765847556				grouping_8_down	atac	TRUE	5.149	5.471511765847556
MA1632.1	3962	6469	7.48027	6.469	1.15633	5.85129800622593e-44	Atf2	4.39369787788929e-43	grouping_8_down	down			7.23109				grouping_8_down	atac	TRUE	7.03343	7.23109
MA1988.1	11143	12488	21.038	12.488	1.68466	0	Atf3	0	grouping_8_down	down			1.780711870519475				grouping_8_down	atac	TRUE	1.08098	1.780711870519475
MA0833.2	2779	4574	5.24676	4.574	1.14708	1.0648292634361e-27	Atf4	5.66785702879597e-27	grouping_8_down	down			6.091389406045906				grouping_8_down	atac	TRUE	5.58867	6.091389406045906
MA1466.1	1289	2027	2.43364	2.027	1.20061	1.04527907810487e-22	Atf6	4.96655200387683e-22	grouping_8_down	down			6.853359335554915				grouping_8_down	atac	TRUE	6.35227	6.853359335554915
MA0834.1	1604	2375	3.02836	2.375	1.2751	2.31169219190964e-48	Atf7	1.81694685364113e-47	grouping_8_down	down			4.647888191999725				grouping_8_down	atac	TRUE	4.44693	4.647888191999725
MA1633.2	8570	9384	16.1802	9.384	1.72423	0	Bach1	0	grouping_8_down	down	-0.882428	4.739260570493014e-20	4.402	-0.801921	8.639981884406043e-17	4.924152599344599	grouping_8_down	multimodal	TRUE	3.60008	4.402
MA1101.2	6263	6644	11.8246	6.644	1.77974	0	Bach2	0	grouping_8_down	down			5.56742				grouping_8_down	atac	TRUE	4.54101	5.56742
MA0463.2	3190	6218	6.02273	6.218	0.968596	0.996789	Bcl6	1	grouping_8_down	down	-0.744446	1.98295727021023e-13	4.5667	-0.926685	1.076024153336309e-20	4.735242443860544	grouping_8_down	rna	TRUE	3.64001	4.5667
MA1472.2	5982	8364	11.294	8.364	1.35032	1.23737447368229e-286	Bhlha15	2.36507257356093e-285	grouping_8_down	down	-1.07117	3.47874143407401e-13	2.640630473670575	-1.1808	6.895515293082778e-16	1.499321533384869	grouping_8_down	multimodal	TRUE	1.45983	2.640630473670575
MA0464.2	1112	1864	2.09946	1.864	1.12632	2.58037454621127e-09	Bhlhe40	8.54368107623494e-09	grouping_8_down	down			4.097556132310695				grouping_8_down	atac	TRUE	4.21078	4.097556132310695
MA0636.1	1058	1797	1.99751	1.797	1.11158	2.11806422508065e-07	Bhlhe41	6.45395656990155e-07	grouping_8_down	down			4.237301526852709				grouping_8_down	atac	TRUE	3.91592	4.237301526852709
MA1928.1	10063	11071	18.999	11.071	1.7161	0	Bnc2	0	grouping_8_down	down	-0.806912	0.00018288	1.65612	-0.87711	4.66659459623083e-05	2.225874659471388	grouping_8_down	multimodal	TRUE	0.779009	1.65612
MA0466.3	488	612	0.921346	0.612	1.50547	1.45046041599975e-43	Cebpb	1.07950195562459e-42	grouping_8_down	down	-1.06021	2.438630268459695e-14	4.483609319848285	-1.33334	1.027821753242938e-22	4.735703044138281	grouping_8_down	multimodal	TRUE	3.15027	4.483609319848285
MA0836.2	2634	4325	4.973	4.325	1.14983	3.74743839183975e-27	Cebpd	1.96974730471077e-26	grouping_8_down	down			5.41669				grouping_8_down	atac	TRUE	4.65296	5.41669
MA0838.1	881	1249	1.66333	1.249	1.33173	2.40990778560942e-37	Cebpg	1.58338472476369e-36	grouping_8_down	down			5.40494				grouping_8_down	atac	TRUE	4.97607	5.40494
MA0819.2	1768	2898	3.33799	2.898	1.15183	5.29886800287196e-19	Clock	2.3454463107449e-18	grouping_8_down	down			6.86982				grouping_8_down	atac	TRUE	7.05465	6.86982
MA0018.4	4231	6609	7.98814	6.609	1.20868	7.096902935549639e-79	Creb1	7.65191713948366e-78	grouping_8_down	down			6.73059				grouping_8_down	atac	TRUE	6.68244	6.73059
MA0638.1	1112	1782	2.09946	1.782	1.17815	3.19395071394256e-16	Creb3	1.29165241805725e-15	grouping_8_down	down			4.86946				grouping_8_down	atac	TRUE	4.62422	4.86946
MA0839.1	1623	2619	3.06423	2.619	1.17	2.90985774551224e-21	Creb3l1	1.34461009009659e-20	grouping_8_down	down	-1.96082	2.561072222458081e-27	4.37904	-1.4335	5.677922669072148e-17	3.41911	grouping_8_down	multimodal	TRUE	2.94554	4.37904
MA0608.1	1952	3349	3.68538	3.349	1.10044	1.7503341288801e-10	Creb3l2	6.05774075056859e-10	grouping_8_down	down			7.39604				grouping_8_down	atac	TRUE	7.32743	7.39604
MA0840.1	1729	2720	3.26436	2.72	1.20013	6.65328824326858e-30	Creb5	3.70557312091979e-29	grouping_8_down	down	-1.14605	9.472454259980082e-07	1.835546874015635	-1.10632	2.419062651459214e-06	3.247912103615969	grouping_8_down	multimodal	TRUE	0.729224	1.835546874015635
MA0609.2	1932	2982	3.64762	2.982	1.22321	2.73130176677023e-40	Crem	1.91418732154481e-39	grouping_8_down	down			6.836032622490645				grouping_8_down	atac	TRUE	6.53385	6.836032622490645
MA0754.2	787	1373	1.48586	1.373	1.0822	0.000610071	Cux1	0.00162364	grouping_8_down	down			8.129278273524701				grouping_8_down	atac	TRUE	8.25489	8.129278273524701
MA0755.1	700	1221	1.3216	1.221	1.08239	0.00113838	Cux2	0.00297321	grouping_8_down	down			4.943200584019619				grouping_8_down	atac	TRUE	5.01426	4.943200584019619
MA0024.3	309	717	0.583393	0.717	0.813658	1	E2f1	1	grouping_8_down	down	-1.33737	4.638097812038681e-21	1.77302	-1.15817	2.003988042028031e-16	0.9819265892094512	grouping_8_down	rna	TRUE	0.614853	1.77302
MA0471.2	7470	13873	14.1034	13.873	1.01661	0.0129391	E2f6	0.0316332	grouping_8_down	down			4.216201414705755				grouping_8_down	atac	TRUE	4.24256	4.216201414705755
MA0758.1	1544	2765	2.91508	2.765	1.05428	0.00112188	E2f7	0.00293926	grouping_8_down	down			2.53732				grouping_8_down	atac	TRUE	1.28358	2.53732
MA0154.4	6261	10965	11.8208	10.965	1.07805	1.80817392894454e-20	Ebf1	8.30969548766318e-20	grouping_8_down	down	-0.903309	0.000179106	2.456591486779015	-1.11471	2.234274593345095e-06	3.417363304039845	grouping_8_down	multimodal	TRUE	1.34188	2.456591486779015
MA0162.4	7391	13573	13.9542	13.573	1.02809	9.65154948087468e-05	Egr1	0.000267005	grouping_8_down	down			6.007333943444455				grouping_8_down	atac	TRUE	5.37806	6.007333943444455
MA0598.3	7581	13587	14.313	13.587	1.05343	5.85787394014102e-13	Ehf	2.19931784984759e-12	grouping_8_down	down	-3.61741	1.171649565766047e-93	3.002527402709105	-3.33187	4.734151438301212e-80	0.935262	grouping_8_down	multimodal	TRUE	-0.329345	3.002527402709105
MA0473.3	8457	14927	15.9668	14.927	1.06966	5.69479250998829e-23	Elf1	2.75248304649434e-22	grouping_8_down	down			6.061956852959025				grouping_8_down	atac	TRUE	5.72366	6.061956852959025
MA0760.1	1903	3963	3.59287	3.963	0.906604	1	Erf	1	grouping_8_down	down	-0.921219	1.245505089081212e-22	3.51177	-0.776327	9.171204733231188e-17	3.729159472660339	grouping_8_down	rna	TRUE	2.73544	3.51177
MA0112.3	2927	5510	5.52619	5.51	1.00294	0.411403	Esr1	0.784557	grouping_8_down	down	-1.44459	7.792191794616229e-84	8.90562	-1.06263	9.190582416774244e-52	7.408459819035258	grouping_8_down	rna	TRUE	7.843	8.90562
MA0761.2	8577	15167	16.1934	15.167	1.06767	3.69130423759144e-22	Etv1	1.73429433732648e-21	grouping_8_down	down			5.14965				grouping_8_down	atac	TRUE	5.91922	5.14965
MA0476.1	9542	10406	18.0153	10.406	1.73124	0	Fos	0	grouping_8_down	down	-0.980252	6.498820984589305e-11	6.46345	-0.899538	4.819179407560728e-09	7.177320494048264	grouping_8_down	multimodal	TRUE	5.56391	6.46345
MA0477.2	8767	9395	16.5521	9.395	1.7618	0	Fosl1	0	grouping_8_down	down			1.65913				grouping_8_down	atac	TRUE	1.35302	1.65913
MA0478.1	9593	10092	18.1116	10.092	1.79465	0	Fosl2	0	grouping_8_down	down	-1.5508	2.529597689122308e-22	4.73849	-1.41738	6.584472782447093e-19	4.994807583620825	grouping_8_down	multimodal	TRUE	3.32111	4.73849
MA0848.1	3523	7141	6.65144	7.141	0.931443	1	Foxo4	1	grouping_8_down	down	-1.072	6.093645140061639e-18	2.360288008857085	-1.13344	7.044719085586059e-20	2.127500537428984	grouping_8_down	rna	TRUE	1.22685	2.360288008857085
MA0062.3	8428	15031	15.9121	15.031	1.05862	6.41169870258884e-17	Gabpa	2.696119304438609e-16	grouping_8_down	down			4.65287				grouping_8_down	atac	TRUE	4.36113	4.65287
MA0734.3	5249	8813	9.91013	8.813	1.12449	4.44443033110976e-39	Gli2	2.99021272677065e-38	grouping_8_down	down			3.875064706266195				grouping_8_down	atac	TRUE	2.77887	3.875064706266195
MA0736.1	2409	4218	4.5482	4.218	1.07828	1.81052866044275e-08	Glis2	5.7895612297808e-08	grouping_8_down	down			4.26553				grouping_8_down	atac	TRUE	4.43342	4.26553
MA0737.1	2285	3991	4.31409	3.991	1.08095	1.56026377642503e-08	Glis3	5.00832761821929e-08	grouping_8_down	down	-1.12529	4.684302763255539e-19	6.528215325912084	-2.35681	1.103680989765464e-93	6.530598305489232	grouping_8_down	multimodal	TRUE	4.1714	6.528215325912084
MA0615.1	286	492	0.539969	0.492	1.0975	0.0118937	Gmeb1	0.0292474	grouping_8_down	down			5.4583				grouping_8_down	atac	TRUE	5.32351	5.4583
MA1099.2	1344	2550	2.53748	2.55	0.995089	0.612953	Hes1	1	grouping_8_down	down	-0.548766	0.021805	2.686703686143435	-0.993258	3.025182900058156e-06	3.647232156485882	grouping_8_down	rna	TRUE	1.69345	2.686703686143435
MA1493.1	2059	3283	3.8874	3.283	1.1841	1.27503261445445e-30	Hes6	7.29457434528022e-30	grouping_8_down	down			4.699831319495566				grouping_8_down	atac	TRUE	4.68966	4.699831319495566
MA0738.1	3766	6443	7.11022	6.443	1.10356	3.30941006527817e-20	Hic2	1.49635154026825e-19	grouping_8_down	down			2.544934495250645				grouping_8_down	atac	TRUE	2.45624	2.544934495250645
MA1106.1	858	1482	1.61991	1.482	1.09305	6.85279403310289e-05	Hif1a	0.000191468	grouping_8_down	down			6.588784676406335				grouping_8_down	atac	TRUE	6.21119	6.588784676406335
MA0486.2	3058	5411	5.77352	5.411	1.067	3.88919706420445e-08	Hsf1	1.22502424381871e-07	grouping_8_down	down			4.843133614564294				grouping_8_down	atac	TRUE	4.74797	4.843133614564294
MA0770.1	3286	5813	6.20398	5.813	1.06726	1.05274622068486e-08	Hsf2	3.40522912152295e-08	grouping_8_down	down			5.224900849109956				grouping_8_down	atac	TRUE	5.39975	5.224900849109956
MA0771.1	3074	5394	5.80372	5.394	1.07596	5.844654709358201e-10	Hsf4	1.99002210954261e-09	grouping_8_down	down	-1.41347	1.547975963974275e-22	1.974442400070565	-1.49557	5.183015835437068e-25	1.572082459620612	grouping_8_down	multimodal	TRUE	0.478867	1.974442400070565
MA0155.1	4990	8764	9.42114	8.764	1.07498	3.04588168154183e-15	Insm1	1.18591967322995e-14	grouping_8_down	down			4.822571229453295				grouping_8_down	atac	TRUE	4.76848	4.822571229453295
MA0655.1	5922	6256	11.1808	6.256	1.78721	0	Jdp2	0	grouping_8_down	down			1.613633299811325				grouping_8_down	atac	TRUE	1.24226	1.613633299811325
MA0489.2	10189	10988	19.2369	10.988	1.75072	0	Jun	0	grouping_8_down	down	-0.727623	2.493447885521487e-06	5.75396	-0.91966	2.228712160740421e-09	6.574038596391763	grouping_8_down	multimodal	TRUE	4.8343	5.75396
MA1140.2	1582	2379	2.98682	2.379	1.25549	6.08960192337944e-42	Junb	4.34013154030687e-41	grouping_8_down	down	-0.982238	4.7913957684443e-10	6.999370281311045	-1.09234	1.023359919212563e-11	7.436994013986041	grouping_8_down	multimodal	TRUE	5.90703	6.999370281311045
MA0492.1	3526	5644	6.6571	5.644	1.1795	5.92959134532893e-50	Jund	4.74932030611584e-49	grouping_8_down	down	-0.796589	2.111763262061003e-13	7.104145399403555	-0.909121	6.813041540827651e-17	7.260126516690336	grouping_8_down	multimodal	TRUE	6.19502	7.104145399403555
MA1511.2	10743	19816	20.2828	19.816	1.02356	4.36216954722955e-05	Klf10	0.000122695	grouping_8_down	down			4.21202				grouping_8_down	atac	TRUE	4.10207	4.21202
MA1512.1	8040	14799	15.1795	14.799	1.02571	0.000165908	Klf11	0.000451548	grouping_8_down	down	-0.840678	1.115425767819386e-11	1.593725668310745	-0.966794	3.106089045712234e-15	2.160842315819816	grouping_8_down	multimodal	TRUE	0.626932	1.593725668310745
MA0740.2	11038	20256	20.8398	20.256	1.02882	5.61120384954144e-07	Klf14	1.68536515623727e-06	grouping_8_down	down			2.6104				grouping_8_down	atac	TRUE	2.34732	2.6104
MA1515.1	7804	14525	14.734	14.525	1.01439	0.0237558	Klf2	0.0558062	grouping_8_down	down	-1.01685	2.94320468114428e-06	2.253051969523745	-1.14975	1.085930739572971e-07	3.575628534672052	grouping_8_down	rna	TRUE	1.1033	2.253051969523745
MA0039.4	15058	26247	28.4296	26.247	1.08315	1.14461021510956e-62	Klf4	1.08159234933386e-61	grouping_8_down	down	-1.91721	5.159112881890693e-29	2.500164309383515	-1.95032	4.801911976517578e-30	3.601479302369482	grouping_8_down	multimodal	TRUE	0.549843	2.500164309383515
MA0599.1	14195	25115	26.8002	25.115	1.0671	3.20475857722083e-39	Klf5	2.17354997051832e-38	grouping_8_down	down			3.21689				grouping_8_down	atac	TRUE	2.68115	3.21689
MA1517.1	4804	9266	9.06997	9.266	0.978844	0.988667	Klf6	1	grouping_8_down	down	-0.871469	1.713217764764321e-13	4.497942742065675	-0.917198	1.00488464585575e-14	5.619102935764876	grouping_8_down	rna	TRUE	3.58074	4.497942742065675
MA1959.1	9188	17073	17.347	17.073	1.01605	0.0074332	Klf7	0.0187165	grouping_8_down	down			7.087903224582375				grouping_8_down	atac	TRUE	7.25122	7.087903224582375
MA1107.2	14587	25344	27.5403	25.344	1.08666	7.267735573611811e-65	Klf9	6.94564274705402e-64	grouping_8_down	down			6.53347				grouping_8_down	atac	TRUE	6.10654	6.53347
MA0117.2	3326	5901	6.2795	5.901	1.06414	3.61822586239017e-08	Mafb	1.1439578760414e-07	grouping_8_down	down	-1.28767	4.121762051399062e-12	2.274521085721005	-1.42616	9.3892365373302e-15	2.85666	grouping_8_down	multimodal	TRUE	0.848364	2.274521085721005
MA0659.3	7596	11067	14.3413	11.067	1.29586	4.35534962803554e-276	Mafg	7.793295823782739e-275	grouping_8_down	down			5.6195				grouping_8_down	atac	TRUE	5.36267	5.6195
MA0496.3	8674	11811	16.3765	11.811	1.38655	0	Mafk	0	grouping_8_down	down			1.791203837567025				grouping_8_down	atac	TRUE	1.13267	1.791203837567025
MA0058.3	1840	2964	3.47393	2.964	1.17204	1.94453233611397e-24	Max	9.61971585101088e-24	grouping_8_down	down			5.30344				grouping_8_down	atac	TRUE	5.27103	5.30344
MA1522.1	10393	17982	19.622	17.982	1.0912	5.08049395766374e-47	Maz	3.91990405357358e-46	grouping_8_down	down			4.899921083801615				grouping_8_down	atac	TRUE	4.63238	4.899921083801615
MA0029.1	2864	5948	5.40724	5.948	0.909086	1	Mecom	1	grouping_8_down	down	-0.708104	3.378486073921547e-06	5.45225	-0.667232	1.267815991272749e-05	5.984841267951008	grouping_8_down	rna	TRUE	4.78502	5.45225
MA0498.2	3893	7062	7.35	7.062	1.04078	8.38290521870997e-05	Meis1	0.000233444	grouping_8_down	down			5.176642551167404				grouping_8_down	atac	TRUE	5.6885	5.176642551167404
MA0774.1	3220	5732	6.07937	5.732	1.0606	2.74328700224924e-07	Meis2	8.2989365787468e-07	grouping_8_down	down	-1.84208	1.134706326009641e-34	5.964512828591936	-1.92018	1.594784739517766e-37	5.587055085725236	grouping_8_down	multimodal	TRUE	4.04433	5.964512828591936
MA0775.1	3303	5734	6.23608	5.734	1.08756	2.07621533742613e-13	Meis3	7.83003183307343e-13	grouping_8_down	down			4.1874				grouping_8_down	atac	TRUE	4.39924	4.1874
MA0661.1	1904	3632	3.59476	3.632	0.989746	0.753356	Meox1	1	grouping_8_down	down	-1.57697	2.036088755798876e-20	2.148022544785695	-1.88965	2.22113590291775e-29	0.9854973929467096	grouping_8_down	rna	TRUE	0.258368	2.148022544785695
MA0801.1	3545	5878	6.69297	5.878	1.13865	9.56465345685717e-32	Mga	5.586023303622831e-31	grouping_8_down	down			7.465444642129725				grouping_8_down	atac	TRUE	6.90708	7.465444642129725
MA0620.3	1980	3161	3.73825	3.161	1.18262	4.52659526760996e-29	Mitf	2.47199131172726e-28	grouping_8_down	down			5.659892393089575				grouping_8_down	atac	TRUE	7.36626	5.659892393089575
MA0663.1	1082	1875	2.04282	1.875	1.0895	1.74732082834445e-05	Mlx	4.99828849196489e-05	grouping_8_down	down			4.135445168874985				grouping_8_down	atac	TRUE	3.97679	4.135445168874985
MA0622.1	1630	2740	3.07745	2.74	1.12316	1.90630580963427e-12	Mlxip	7.000887274683049e-12	grouping_8_down	down			5.631504528537885				grouping_8_down	atac	TRUE	5.3528	5.631504528537885
MA0664.1	1135	1953	2.14288	1.953	1.09723	2.16898605887474e-06	Mlxipl	6.35580932234724e-06	grouping_8_down	down			2.871245477183095				grouping_8_down	atac	TRUE	1.93297	2.871245477183095
MA0825.1	1764	2862	3.33044	2.862	1.16368	1.48798884724903e-21	Mnt	6.91380453335048e-21	grouping_8_down	down			4.24963				grouping_8_down	atac	TRUE	3.74386	4.24963
MA0863.1	2177	3918	4.11018	3.918	1.04905	0.000464395	Mtf1	0.00124778	grouping_8_down	down			4.994154957514215				grouping_8_down	atac	TRUE	4.96387	4.994154957514215
MA1108.2	4684	7751	8.84341	7.751	1.14094	2.25436222267416e-43	Mxi1	1.6630865169026e-42	grouping_8_down	down	-0.948678	1.622102155043408e-45	6.257081173999961	-0.818517	6.23146358473486e-35	5.820969308110518	grouping_8_down	multimodal	TRUE	5.43856	6.257081173999961
MA0100.3	2879	5277	5.43556	5.277	1.03005	0.00896378	Myb	0.0223696	grouping_8_down	down	-2.82183	2.948155145046633e-75	3.53471	-1.74093	4.383017553587404e-40	1.73455	grouping_8_down	multimodal	TRUE	1.79378	3.53471
MA0776.1	422	865	0.796738	0.865	0.921084	0.993889	Mybl1	1	grouping_8_down	down	-1.02331	5.806000352657808e-12	2.12885	-1.30581	1.83646396250386e-19	1.913312644639671	grouping_8_down	rna	TRUE	0.823043	2.12885
MA0147.3	2305	3828	4.35185	3.828	1.13685	2.0356846583017e-20	Myc	9.304406508868112e-20	grouping_8_down	down	-1.01743	2.943993458044603e-08	2.001555503658685	-1.02113	3.376868688201361e-08	2.220233312924957	grouping_8_down	multimodal	TRUE	0.98043	2.001555503658685
MA0104.4	1608	2724	3.03591	2.724	1.1145	6.2605242259481e-11	Mycn	2.2029710769968e-10	grouping_8_down	down	-2.53398	3.245724167019116e-59	2.95998	-2.43253	2.618182797577609e-54	1.82893	grouping_8_down	multimodal	TRUE	0.527444	2.95998
MA0624.2	5265	10203	9.94034	10.203	0.974257	0.998258	Nfatc1	1	grouping_8_down	down	-0.901285	2.196959202301312e-10	2.436159510641995	-1.35978	4.902073450634983e-25	3.073793809201155	grouping_8_down	rna	TRUE	1.07638	2.436159510641995
MA0150.2	6456	9022	12.189	9.022	1.35103	1.982035539737e-312	Nfe2l2	4.1672297222974e-311	grouping_8_down	down			5.85221				grouping_8_down	atac	TRUE	5.46906	5.85221
MA0670.1	3535	6335	6.67409	6.335	1.05353	1.54907185869626e-06	Nfia	4.57112081811774e-06	grouping_8_down	down			7.834957901723435				grouping_8_down	atac	TRUE	7.80918	7.834957901723435
MA1643.1	8184	12596	15.4514	12.596	1.22669	1.09930469555294e-186	Nfib	1.68093681629096e-185	grouping_8_down	down			5.254456897428589				grouping_8_down	atac	TRUE	4.65561	5.254456897428589
MA0161.2	6246	10552	11.7925	10.552	1.11756	2.46554725327479e-42	Nfic	1.7722437948753e-41	grouping_8_down	down			6.350563780131625				grouping_8_down	atac	TRUE	6.23301	6.350563780131625
MA0025.2	2576	5125	4.8635	5.125	0.948975	0.999967	Nfil3	1	grouping_8_down	down	-0.513986	7.938892864597418e-06	3.71796	-0.669405	1.654107223196897e-09	4.211042495457059	grouping_8_down	rna	TRUE	3.04855	3.71796
MA0671.1	3729	6294	7.04037	6.294	1.11858	2.39768843178941e-25	Nfix	1.21473251273186e-24	grouping_8_down	down	-2.67607	5.165360412459972e-164	6.16709	-1.92443	2.052114399440998e-99	6.477294528456162	grouping_8_down	multimodal	TRUE	4.24267	6.16709
MA0778.1	1755	3186	3.31345	3.186	1.04	0.00778086	Nfkb2	0.0195334	grouping_8_down	down	-1.39168	7.997420736461131e-19	3.28399	-1.54147	6.009734050823171e-23	3.065793986143968	grouping_8_down	multimodal	TRUE	1.74252	3.28399
MA0626.1	1977	3192	3.73258	3.192	1.16936	1.79785900171066e-25	Npas2	9.21950866121137e-25	grouping_8_down	down			2.55246				grouping_8_down	atac	TRUE	2.59344	2.55246
MA1995.1	721	1188	1.36125	1.188	1.14583	4.09772147234566e-08	Npas4	1.28588946203086e-07	grouping_8_down	down			3.769695978159499				grouping_8_down	atac	TRUE	3.75921	3.769695978159499
MA1531.1	3261	5743	6.15678	5.743	1.07205	1.22018326781899e-09	Nr1d1	4.07211955649114e-09	grouping_8_down	down			3.8799				grouping_8_down	atac	TRUE	4.22395	3.8799
MA1110.2	5063	9486	9.55896	9.486	1.00769	0.204765	Nr1h4	0.424157	grouping_8_down	down	-3.28015	3.42804416721354e-66	2.51608	-1.92001	1.472553595851697e-34	1.42767	grouping_8_down	rna	TRUE	0.596068	2.51608
MA1535.1	2934	5391	5.5394	5.391	1.02753	0.0141841	Nr2c1	0.0344764	grouping_8_down	down			5.061574285995665				grouping_8_down	atac	TRUE	4.70951	5.061574285995665
MA0504.1	6375	11553	12.036	11.553	1.04181	2.0392267556976e-07	Nr2c2	6.23632618742431e-07	grouping_8_down	down			6.914687346113155				grouping_8_down	atac	TRUE	6.78747	6.914687346113155
MA0677.1	4393	8115	8.294	8.115	1.02206	0.0142992	Nr2f6	0.034656	grouping_8_down	down			3.778612229228875				grouping_8_down	atac	TRUE	3.48553	3.778612229228875
MA0113.3	2640	4700	4.98433	4.7	1.0605	3.39824595800414e-06	Nr3c1	9.92335017597737e-06	grouping_8_down	down			6.32949				grouping_8_down	atac	TRUE	6.83795	6.32949
MA0727.1	2694	4812	5.08628	4.812	1.057	8.86747407001781e-06	Nr3c2	2.56273047865463e-05	grouping_8_down	down			7.957731097315801				grouping_8_down	atac	TRUE	8.00846	7.957731097315801
MA0160.2	4599	9263	8.68293	9.263	0.937378	1	Nr4a2	1	grouping_8_down	down	-1.94186	2.330182122172026e-27	6.24757	-1.45016	2.877856983416859e-17	6.085041193981163	grouping_8_down	rna	TRUE	4.79741	6.24757
MA1961.1	13917	25050	26.2753	25.05	1.04892	1.14770876797963e-21	Patz1	5.3623504103937e-21	grouping_8_down	down			5.139479247206046				grouping_8_down	atac	TRUE	4.80847	5.139479247206046
MA1114.1	6475	10450	12.2248	10.45	1.16984	1.40101949211174e-85	Pbx3	1.59223972008916e-84	grouping_8_down	down			7.188997612812599				grouping_8_down	atac	TRUE	8.62197	7.188997612812599
MA0782.2	5575	9036	10.5256	9.036	1.16485	4.93627425504456e-69	Pknox1	4.82721703313079e-68	grouping_8_down	down	-0.930722	2.51146268259695e-28	4.032911014360775	-0.856526	3.928585235395605e-24	3.807273706184853	grouping_8_down	multimodal	TRUE	3.17638	4.032911014360775
MA0783.1	5417	8040	10.2273	8.04	1.27205	1.61900190515494e-164	Pknox2	2.43139393256304e-163	grouping_8_down	down			5.899595827351289				grouping_8_down	atac	TRUE	6.45778	5.899595827351289
MA0163.1	6457	11075	12.1908	11.075	1.10075	3.09024282316416e-33	Plag1	1.85635301020075e-32	grouping_8_down	down			5.29694				grouping_8_down	atac	TRUE	5.32843	5.29694
MA1615.1	6605	12068	12.4703	12.068	1.03333	1.76001661121867e-05	Plagl1	5.01753888147424e-05	grouping_8_down	down	-0.984011	1.76255118589396e-33	8.272673757939446	-1.23788	4.97909849696277e-54	7.041900329534158	grouping_8_down	multimodal	TRUE	7.0348	8.272673757939446
MA1548.1	2644	4661	4.99188	4.661	1.07099	7.13306490841542e-08	Plagl2	2.23007717025181e-07	grouping_8_down	down			3.68366				grouping_8_down	atac	TRUE	3.30479	3.68366
MA0628.1	1542	3005	2.9113	3.005	0.968819	0.968527	Pou6f1	1	grouping_8_down	down	-0.657554	1.590180090925688e-28	5.965775195789854	-0.580048	8.938251085494622e-23	5.121825103629621	grouping_8_down	rna	TRUE	5.38573	5.965775195789854
MA0793.1	2716	5162	5.12782	5.162	0.993378	0.702958	Pou6f2	1	grouping_8_down	down	-3.8712	4.225722832407829e-104	3.542870053827215	-2.47232	2.390799219045484e-56	2.320410504516209	grouping_8_down	rna	TRUE	1.07055	3.542870053827215
MA0066.1	3174	6028	5.99252	6.028	0.994115	0.696262	Pparg	1	grouping_8_down	down	-0.79386	8.93962078041569e-05	1.721817677845902	-1.79525	7.191352185530103e-25	1.730442281923235	grouping_8_down	rna	TRUE	-0.0734313	1.721817677845902
MA1999.1	6531	12060	12.3306	12.06	1.02243	0.00272425	Prdm5	0.00694272	grouping_8_down	down			5.943827277378215				grouping_8_down	atac	TRUE	5.8778	5.943827277378215
MA1116.1	7435	13456	14.0373	13.456	1.0432	5.576408267637961e-09	Rbpj	1.82480908680293e-08	grouping_8_down	down			5.6969				grouping_8_down	atac	TRUE	5.39209	5.6969
MA0509.3	3158	5511	5.96232	5.511	1.08189	1.59582126152441e-11	Rfx1	5.711002897625669e-11	grouping_8_down	down			3.31087				grouping_8_down	atac	TRUE	3.02786	3.31087
MA0600.2	3178	5577	6.00008	5.577	1.07586	3.10125637614569e-10	Rfx2	1.06022626517826e-09	grouping_8_down	down			5.16574				grouping_8_down	atac	TRUE	5.18508	5.16574
MA0798.3	3332	5732	6.29083	5.732	1.09749	3.34941489042033e-16	Rfx3	1.34777891045144e-15	grouping_8_down	down			8.337486542756231				grouping_8_down	atac	TRUE	8.20212	8.337486542756231
MA0510.2	3499	6031	6.60612	6.031	1.09536	2.42263671878933e-16	Rfx5	9.93871941708206e-16	grouping_8_down	down			3.83538				grouping_8_down	atac	TRUE	3.76794	3.83538
MA0073.1	14082	25500	26.5869	25.5	1.04262	2.96333534519074e-17	Rreb1	1.2586692046997e-16	grouping_8_down	down			7.19962				grouping_8_down	atac	TRUE	6.90962	7.19962
MA0002.2	6040	11348	11.4035	11.348	1.00489	0.281785	Runx1	0.566941	grouping_8_down	down	-0.827921	0.000140489	1.70466	-1.00995	2.375155054419139e-06	3.154932826429267	grouping_8_down	rna	TRUE	0.694712	1.70466
MA1963.1	2071	4164	3.91006	4.164	0.939014	0.999991	Satb1	1	grouping_8_down	down	-0.824688	1.021867445805553e-34	7.03037	-0.922765	3.092528669559502e-43	5.572482612099852	grouping_8_down	rna	TRUE	6.1076	7.03037
MA0743.2	3543	5811	6.6892	5.811	1.15113	5.83303087667225e-37	Scrt1	3.80277439324136e-36	grouping_8_down	down			3.590119304936235				grouping_8_down	atac	TRUE	3.25113	3.590119304936235
MA0631.1	1237	2583	2.33546	2.583	0.904166	1	Six3	1	grouping_8_down	down	-1.44096	1.207426238873783e-46	5.585397972523135	-0.980757	1.040118126466308e-26	5.269426232031528	grouping_8_down	rna	TRUE	4.60464	5.585397972523135
MA1964.1	5360	9512	10.1197	9.512	1.06389	1.81603912338614e-12	Smad2	6.69863553845503e-12	grouping_8_down	down			5.738208588087795				grouping_8_down	atac	TRUE	5.65711	5.738208588087795
MA1557.1	956	1725	1.80493	1.725	1.04634	0.0207968	Smad5	0.0494071	grouping_8_down	down			4.676026018604335				grouping_8_down	atac	TRUE	4.67568	4.676026018604335
MA0869.2	7178	13642	13.5521	13.642	0.993409	0.81281	Sox11	1	grouping_8_down	down	-1.98258	3.175076475720193e-39	5.120126750989515	-1.81303	2.768572559727198e-33	4.042262124443154	grouping_8_down	rna	TRUE	3.3071	5.120126750989515
MA1120.1	3157	5702	5.96043	5.702	1.04532	9.57346277522105e-05	Sox13	0.000265719	grouping_8_down	down			3.127818941696625				grouping_8_down	atac	TRUE	4.09181	3.127818941696625
MA0143.4	2905	5450	5.48465	5.45	1.00636	0.309209	Sox2	0.617683	grouping_8_down	down	-0.500055	0.0130239	2.44893	-0.83779	6.02230096162844e-06	3.029212404160183	grouping_8_down	rna	TRUE	1.61114	2.44893
MA0087.2	3267	5944	6.16811	5.944	1.0377	0.000762903	Sox5	0.00201761	grouping_8_down	down			7.775666566588825				grouping_8_down	atac	TRUE	8.13727	7.775666566588825
MA0515.1	5992	11118	11.3129	11.118	1.01753	0.0191681	Sox6	0.0457966	grouping_8_down	down	-0.516893	0.000596492	4.666176868388145	-1.17737	2.789088752519367e-21	5.445422711484485	grouping_8_down	multimodal	TRUE	3.48881	4.666176868388145
MA0077.1	2384	4528	4.501	4.528	0.994037	0.674083	Sox9	1	grouping_8_down	down	-0.939862	3.079632679988406e-06	1.76052	-1.06426	1.110725294109898e-07	2.616284434958583	grouping_8_down	rna	TRUE	0.696257	1.76052
MA0685.2	11978	21625	22.6145	21.625	1.04576	3.6663880866295e-16	Sp4	1.46830113374067e-15	grouping_8_down	down			6.110269331835481				grouping_8_down	atac	TRUE	5.7788	6.110269331835481
MA0595.1	3190	5634	6.02273	5.634	1.069	7.8575581890151e-09	Srebf1	2.55143105674197e-08	grouping_8_down	down			3.95203				grouping_8_down	atac	TRUE	4.12588	3.95203
MA0596.1	3378	6035	6.37768	6.035	1.05678	7.10147526085491e-07	Srebf2	2.11036773652967e-06	grouping_8_down	down			5.641534882798226				grouping_8_down	atac	TRUE	5.9467	5.641534882798226
MA0083.3	1042	2110	1.9673	2.11	0.93237	0.999598	Srf	1	grouping_8_down	down	-0.720107	6.693203466490815e-11	2.222097837945785	-0.699186	3.102383515472414e-10	3.014201615827379	grouping_8_down	rna	TRUE	1.52291	2.222097837945785
MA0518.1	6105	11406	11.5263	11.406	1.01054	0.103891	Stat4	0.224476	grouping_8_down	down	-0.621308	0.00173252	2.06917	-0.883314	2.879261523184052e-06	1.177329881736912	grouping_8_down	rna	TRUE	1.18586	2.06917
MA1624.1	5050	9424	9.53442	9.424	1.01172	0.104281	Stat5a	0.224476	grouping_8_down	down	-1.27916	4.320901645741046e-32	4.69459	-1.24827	1.909276940080419e-30	4.242606063948087	grouping_8_down	rna	TRUE	3.44632	4.69459
MA1625.1	5406	10020	10.2065	10.02	1.01862	0.0189979	Stat5b	0.0455191	grouping_8_down	down	-0.69851	9.112221615814926e-34	6.91982	-0.745638	3.478491167979371e-38	6.440648363799991	grouping_8_down	multimodal	TRUE	6.17418	6.91982
MA1566.2	3204	5454	6.04916	5.454	1.10912	6.287614524798072e-19	Tbx3	2.76852555777758e-18	grouping_8_down	down			1.745215434721125				grouping_8_down	atac	TRUE	1.98835	1.745215434721125
MA0521.2	5947	8359	11.228	8.359	1.34322	1.04290281940368e-274	Tcf12	1.827252648163529e-273	grouping_8_down	down			8.737412153683504				grouping_8_down	atac	TRUE	8.65809	8.737412153683504
MA0522.3	7883	12988	14.8831	12.988	1.14591	9.9686173146556e-81	Tcf3	1.10310620547702e-79	grouping_8_down	down			5.037549194191625				grouping_8_down	atac	TRUE	4.79848	5.037549194191625
MA0830.2	8055	13109	15.2079	13.109	1.16011	6.868546210936971e-98	Tcf4	8.135841356898592e-97	grouping_8_down	down			8.653534184343009				grouping_8_down	atac	TRUE	8.76	8.653534184343009
MA1421.1	4256	8969	8.03534	8.969	0.895902	1	Tcf7l1	1	grouping_8_down	down	-1.00425	7.339200801236328e-08	2.058716980962075	-1.02321	4.511651568098381e-08	3.375799978500124	grouping_8_down	rna	TRUE	1.03551	2.058716980962075
MA0090.3	3972	7101	7.49915	7.101	1.05607	1.01518788505179e-07	Tead1	3.16212226417985e-07	grouping_8_down	down			7.48842				grouping_8_down	atac	TRUE	7.03907	7.48842
MA0691.1	4362	6865	8.23547	6.865	1.19963	3.28751299755257e-75	Tfap4	3.45599803867714e-74	grouping_8_down	down	-1.43327	2.743823443170859e-25	2.411967550800805	-1.55084	2.242375836590486e-29	1.797056149727079	grouping_8_down	multimodal	TRUE	0.861129	2.411967550800805
MA0145.2	5172	9519	9.76475	9.519	1.02582	0.00255026	Tfcp2l1	0.00653892	grouping_8_down	down	-0.655658	2.890394558938604e-06	2.32039	-1.01131	1.017945413900493e-14	2.371792781335142	grouping_8_down	multimodal	TRUE	1.30909	2.32039
MA0831.3	1434	2348	2.7074	2.348	1.15307	6.979323429606901e-16	Tfe3	2.78180616317507e-15	grouping_8_down	down			4.88956				grouping_8_down	atac	TRUE	4.84612	4.88956
MA0692.1	2409	3805	4.5482	3.805	1.19532	1.30975440720601e-39	Tfeb	8.95531265414842e-39	grouping_8_down	down			3.359361961848015				grouping_8_down	atac	TRUE	3.0683	3.359361961848015
MA0797.1	4200	6235	7.92962	6.235	1.27179	1.8232508130282e-125	Tgif2	2.43389513294716e-124	grouping_8_down	down	-0.693443	2.073139776481686e-05	1.508229894240575	-0.701651	1.742204658584652e-05	1.412376777391271	grouping_8_down	multimodal	TRUE	0.806579	1.508229894240575
MA0597.2	9077	16018	17.1374	16.018	1.06988	5.95388018568265e-25	Thap1	2.98048406914233e-24	grouping_8_down	down			3.018752216717985				grouping_8_down	atac	TRUE	2.64408	3.018752216717985
MA0093.3	4098	6860	7.73704	6.86	1.12785	8.38619160816066e-32	Usf1	4.96675150877684e-31	grouping_8_down	down			3.91343				grouping_8_down	atac	TRUE	3.71027	3.91343
MA0526.4	1444	2369	2.72628	2.369	1.15081	1.35821133273494e-15	Usf2	5.3627029616436e-15	grouping_8_down	down			5.594759035962465				grouping_8_down	atac	TRUE	5.41518	5.594759035962465
MA1578.1	5525	9432	10.4312	9.432	1.10594	6.934200056050451e-31	Vezf1	3.994289210368789e-30	grouping_8_down	down			6.675187318699495				grouping_8_down	atac	TRUE	6.41959	6.675187318699495
MA0844.1	986	1570	1.86157	1.57	1.18571	1.38711545924055e-15	Xbp1	5.45123411785654e-15	grouping_8_down	down			6.744072852770005				grouping_8_down	atac	TRUE	6.27063	6.744072852770005
MA1649.1	5098	9435	9.62504	9.435	1.02014	0.0149447	Zbtb12	0.0361163	grouping_8_down	down	-0.705723	7.210911329064393e-11	2.89251	-0.763206	1.583332361693803e-12	2.373964074659141	grouping_8_down	multimodal	TRUE	2.1293	2.89251
MA1579.1	5906	10721	11.1505	10.721	1.04007	1.63675338890207e-06	Zbtb26	4.81297062960364e-06	grouping_8_down	down			4.293345426847075				grouping_8_down	atac	TRUE	4.01573	4.293345426847075
MA1581.1	5548	9936	10.4746	9.936	1.05421	7.74006472036792e-10	Zbtb6	2.61421463045358e-09	grouping_8_down	down			3.620428043192635				grouping_8_down	atac	TRUE	3.25163	3.620428043192635
MA0103.3	7783	12893	14.6943	12.893	1.13971	1.50489948750342e-73	Zeb1	1.56249440616095e-72	grouping_8_down	down			8.331201966272495				grouping_8_down	atac	TRUE	7.84567	8.331201966272495
MA1972.1	9906	18144	18.7026	18.144	1.03079	5.92161362964405e-07	Zfp14	1.77226941727069e-06	grouping_8_down	down			3.584262546616255				grouping_8_down	atac	TRUE	3.51225	3.584262546616255
MA2002.1	5537	9845	10.4539	9.845	1.06185	3.49976676528038e-12	Zfp335	1.26866545241414e-11	grouping_8_down	down			2.814925935878335				grouping_8_down	atac	TRUE	2.60732	2.814925935878335
MA0146.2	5850	10703	11.0448	10.703	1.03194	0.000106756	Zfx	0.000294366	grouping_8_down	down			5.79541				grouping_8_down	atac	TRUE	5.6372	5.79541
MA1652.1	9594	16882	18.1135	16.882	1.07295	1.19856364877577e-28	Zkscan5	6.50317437819629e-28	grouping_8_down	down			3.57429				grouping_8_down	atac	TRUE	3.3955	3.57429
