# Supplementary material for: Consensus Pituitary Atlas, a scalable resource for annotation, novel marker discovery, and analyses in mouse pituitary gland research
Source: Cell Rep. Author manuscript; Available in PMC 2026 Jul 24. (PMC13397322; doi:10.1016/j.celrep.2026.117407)
Supplement: 6 [file NIHMS2190707-supplement-6.xlsx]

## Sheet: Table_S13
# Title: 13_curation_bulk_datasets	Unnamed: 1	Unnamed: 2	Unnamed: 3	Unnamed: 4	Unnamed: 5	Unnamed: 6
# Correspondence: bence.kover@kcl.ac.uk or cynthia.andoniadou@kcl.ac.uk
# Table S13: Curation of bulk datasets, related to Figure 3 and 4
GEO	SRA_ID	Name	Conditions	Author	Age	Sex
GSM6622103	SRX17837195	mRNA-Seq Young replicate 1	normal	Li et al (2023)	2-3 months	female
GSM6622104	SRX17837196	mRNA-Seq Young replicate 2	normal	Li et al (2023)	2-3 months	female
GSM6622105	SRX17837197	mRNA-Seq Young replicate 3	normal	Li et al (2023)	2-3 months	female
GSM6622106	SRX17837198	mRNA-Seq Young replicate 4	normal	Li et al (2023)	2-3 months	female
GSM6622107	SRX17837199	mRNA-Seq Old replicate 1	normal	Li et al (2023)	18-24 months	female
GSM6622108	SRX17837200	mRNA-Seq Old replicate 2	normal	Li et al (2023)	18-24 months	female
GSM6622109	SRX17837201	mRNA-Seq Old replicate 3	normal	Li et al (2023)	18-24 months	female
GSM6622110	SRX17837202	mRNA-Seq Old replicate 4	normal	Li et al (2023)	18-24 months	female
GSM6820463	Sample1	pituitaries of hpg mice, Female, placebo, 1	placebo	Alonso et al., (2023)		female
GSM6820464	Sample2	pituitaries of hpg mice, Female, placebo, 2	placebo	Alonso et al., (2023)		female
GSM6820465	Sample3	pituitaries of hpg mice, Female, placebo, 3	placebo	Alonso et al., (2023)		female
GSM6820466	Sample4	pituitaries of hpg mice, Female, placebo, 4	placebo	Alonso et al., (2023)		female
GSM6820467	Sample5	pituitaries of hpg mice, Female, placebo, 5	placebo	Alonso et al., (2023)		female
GSM6820468	Sample6	pituitaries of hpg mice, Female, GnRH, 6	GnRH	Alonso et al., (2023)		female
GSM6820469	Sample7	pituitaries of hpg mice, Female, GnRH, 7	GnRH	Alonso et al., (2023)		female
GSM6820470	Sample8	pituitaries of hpg mice, Female, GnRH, 8	GnRH	Alonso et al., (2023)		female
GSM6820471	Sample9	pituitaries of hpg mice, Female, GnRH, 9	GnRH	Alonso et al., (2023)		female
GSM6820472	Sample10	pituitaries of hpg mice, Female, GnRH, 10	GnRH	Alonso et al., (2023)		female
GSM6820473	Sample11	pituitaries of hpg mice, Female, GnRH, 11	GnRH	Alonso et al., (2023)		female
GSM6820474	Sample12	pituitaries of hpg mice, Male, placebo, 12	placebo	Alonso et al., (2023)		male
GSM6820475	Sample13	pituitaries of hpg mice, Male, placebo, 13	placebo	Alonso et al., (2023)		male
GSM6820476	Sample14	pituitaries of hpg mice, Male, placebo, 14	placebo	Alonso et al., (2023)		male
GSM6820477	Sample15	pituitaries of hpg mice, Male, placebo, 15	placebo	Alonso et al., (2023)		male
GSM6820478	Sample16	pituitaries of hpg mice, Male, placebo, 16	placebo	Alonso et al., (2023)		male
GSM6820479	Sample17	pituitaries of hpg mice, Male, placebo, 17	placebo	Alonso et al., (2023)		male
GSM6820480	Sample18	pituitaries of hpg mice, Male, GnRH, 18	GnRH	Alonso et al., (2023)		male
GSM6820481	Sample19	pituitaries of hpg mice, Male, GnRH, 19	GnRH	Alonso et al., (2023)		male
GSM6820482	Sample20	pituitaries of hpg mice, Male, GnRH, 20	GnRH	Alonso et al., (2023)		male
GSM6820483	Sample21	pituitaries of hpg mice, Male, GnRH, 21	GnRH	Alonso et al., (2023)		male
GSM6820484	Sample22	pituitaries of hpg mice, Male, GnRH, 22	GnRH	Alonso et al., (2023)		male
GSM6820485	Sample23	pituitaries of hpg mice, Male, GnRH, 23	GnRH	Alonso et al., (2023)		male
GSM6820486	Sample24	pituitaries of hpg mice, Male, GnRH, 24	GnRH	Alonso et al., (2023)		male
GSM6820487	Sample25	pituitaries of hpg mice, Male, GnRH, 25	GnRH	Alonso et al., (2023)		male
WL1505	WL1505			Hou et al., (2022)		female
WL1506	WL1506			Hou et al., (2022)		female
WL1507	WL1507			Hou et al., (2022)		female
WL1508	WL1508			Hou et al., (2022)		female
WL1509	WL1509			Hou et al., (2022)		female
WL1510	WL1510			Hou et al., (2022)		female
WL1512	WL1512			Hou et al., (2022)		male
WL1513	WL1513			Hou et al., (2022)		male
WL1514	WL1514			Hou et al., (2022)		male
WL1515	WL1515			Hou et al., (2022)		male
WL1516	WL1516			Hou et al., (2022)		male
WL1517	WL1517			Hou et al., (2022)		female
WL1518	WL1518			Hou et al., (2022)		female
WL1519	WL1519			Hou et al., (2022)		female
WL1520	WL1520			Hou et al., (2022)		female
WL1521	WL1521			Hou et al., (2022)		female
WL1522	WL1522			Hou et al., (2022)		female
WL1523	WL1523			Hou et al., (2022)		male
WL1524	WL1524			Hou et al., (2022)		male
WL1525	WL1525			Hou et al., (2022)		male
WL1526	WL1526			Hou et al., (2022)		male
WL1527	WL1527			Hou et al., (2022)		male
WL1528	WL1528			Hou et al., (2022)		male
WL1529	WL1529			Hou et al., (2022)		female
WL1530	WL1530			Hou et al., (2022)		female
WL1531	WL1531			Hou et al., (2022)		female
WL1532	WL1532			Hou et al., (2022)		female
WL1533	WL1533			Hou et al., (2022)		female
WL1534	WL1534			Hou et al., (2022)		female
WL1535	WL1535			Hou et al., (2022)		male
WL1536	WL1536			Hou et al., (2022)		male
WL1537	WL1537			Hou et al., (2022)		male
WL1538	WL1538			Hou et al., (2022)		male
WL1539	WL1539			Hou et al., (2022)		male
WL1541	WL1541			Hou et al., (2022)		female
WL1542	WL1542			Hou et al., (2022)		female
WL1543	WL1543			Hou et al., (2022)		female
WL1544	WL1544			Hou et al., (2022)		female
WL1545	WL1545			Hou et al., (2022)		female
WL1546	WL1546			Hou et al., (2022)		female
WL1548	WL1548			Hou et al., (2022)		male
WL1549	WL1549			Hou et al., (2022)		male
WL1550	WL1550			Hou et al., (2022)		male
WL1552	WL1552			Hou et al., (2022)		male
WL1553	WL1553			Hou et al., (2022)		female
WL1555	WL1555			Hou et al., (2022)		female
WL1556	WL1556			Hou et al., (2022)		female
WL1557	WL1557			Hou et al., (2022)		female
WL1558	WL1558			Hou et al., (2022)		female
WL1559	WL1559			Hou et al., (2022)		male
WL1560	WL1560			Hou et al., (2022)		male
WL1561	WL1561			Hou et al., (2022)		male
WL1562	WL1562			Hou et al., (2022)		male
WL1563	WL1563			Hou et al., (2022)		male
WL1564	WL1564			Hou et al., (2022)		male
ERX10689726	ERX10689726			Duncan et al. (2023)	14 weeks	female
ERX10689727	ERX10689727			Duncan et al. (2023)	14 weeks	female
ERX10689729	ERX10689729			Duncan et al. (2023)	14 weeks	male
ERX10689725	ERX10689725			Duncan et al. (2023)	14 weeks	female
ERX10689728	ERX10689728			Duncan et al. (2023)	14 weeks	male
ERX10689730	ERX10689730			Duncan et al. (2023)	14 weeks	male
GSM6674404	SRX18006459	Pituitary gonadotrope, female, rep1	Ad4BP (nr5a1)-BAC-EGFP mouse	Shima et al. (2022)		female
GSM6674405	SRX18006460	Pituitary gonadotrope, female, rep2	Ad4BP (nr5a1)-BAC-EGFP mouse	Shima et al. (2022)		female
GSM6674406	SRX18006461	Pituitary gonadotrope, female, rep3	Ad4BP (nr5a1)-BAC-EGFP mouse	Shima et al. (2022)		female
GSM6674407	SRX18006462	Pituitary gonadotrope, female, rep4	Ad4BP (nr5a1)-BAC-EGFP mouse	Shima et al. (2022)		female
GSM6674408	SRX18006463	Pituitary gonadotrope, male, rep1	Ad4BP (nr5a1)-BAC-EGFP mouse	Shima et al. (2022)		male
GSM6674409	SRX18006464	Pituitary gonadotrope, male, rep2	Ad4BP (nr5a1)-BAC-EGFP mouse	Shima et al. (2022)		male
GSM6674410	SRX18006465	Pituitary gonadotrope, male, rep3	Ad4BP (nr5a1)-BAC-EGFP mouse	Shima et al. (2022)		male
GSM6674411	SRX18006466	Pituitary gonadotrope, male, rep4	Ad4BP (nr5a1)-BAC-EGFP mouse	Shima et al. (2022)		male
GSM6674420	SRX18010034	Pituitary, female, Nr5a1-PE heterozygous deletion, rep1	Nr5a1-PE heterozygous deletion	Shima et al. (2022)		female
GSM6674421	SRX18010039	Pituitary, female, Nr5a1-PE heterozygous deletion, rep2	Nr5a1-PE heterozygous deletion	Shima et al. (2022)		female
GSM6674422	SRX18010038	Pituitary, female, Nr5a1-PE heterozygous deletion, rep3	Nr5a1-PE heterozygous deletion	Shima et al. (2022)		female
GSM6674423	SRX18010037	Pituitary, female, Nr5a1-PE heterozygous deletion, rep4	Nr5a1-PE heterozygous deletion	Shima et al. (2022)		female
GSM6674424	SRX18010048	Pituitary, female, Nr5a1-PE homozygous deletion, rep1	Nr5a1-PE homozygous deletion	Shima et al. (2022)		female
GSM6674425	SRX18010047	Pituitary, female, Nr5a1-PE homozygous deletion, rep2	Nr5a1-PE homozygous deletion	Shima et al. (2022)		female
GSM6674426	SRX18010046	Pituitary, female, Nr5a1-PE homozygous deletion, rep3	Nr5a1-PE homozygous deletion	Shima et al. (2022)		female
GSM6674427	SRX18010045	Pituitary, male, Nr5a1-PE heterozygous deletion, rep1	Nr5a1-PE heterozygous deletion	Shima et al. (2022)		male
GSM6674428	SRX18010044	Pituitary, male, Nr5a1-PE heterozygous deletion, rep2	Nr5a1-PE heterozygous deletion	Shima et al. (2022)		male
GSM6674429	SRX18010043	Pituitary, male, Nr5a1-PE heterozygous deletion, rep3	Nr5a1-PE heterozygous deletion	Shima et al. (2022)		male
GSM6674430	SRX18010042	Pituitary, male, Nr5a1-PE heterozygous deletion, rep4	Nr5a1-PE heterozygous deletion	Shima et al. (2022)		male
GSM6674431	SRX18010041	Pituitary, male, Nr5a1-PE homozygous deletion, rep1	Nr5a1-PE homozygous deletion	Shima et al. (2022)		male
GSM6674432	SRX18010040	Pituitary, male, Nr5a1-PE homozygous deletion, rep2	Nr5a1-PE homozygous deletion	Shima et al. (2022)		male
GSM6674433	SRX18010035	Pituitary, male, Nr5a1-PE homozygous deletion, rep3	Nr5a1-PE homozygous deletion	Shima et al. (2022)		male
GSM6674434	SRX18010036	Pituitary, male, Nr5a1-PE homozygous deletion, rep4	Nr5a1-PE homozygous deletion	Shima et al. (2022)		male
