# Supplementary material for: Consensus Pituitary Atlas, a scalable resource for annotation, novel marker discovery, and analyses in mouse pituitary gland research
Source: Cell Rep. Author manuscript; Available in PMC 2026 Jul 24. (PMC13397322; doi:10.1016/j.celrep.2026.117407)
Supplement: 8 [file NIHMS2190707-supplement-8.xlsx]

## Sheet: Table_S1
# Title: 1_curation_sc_datasets	Unnamed: 1	Unnamed: 2	Unnamed: 3	Unnamed: 4	Unnamed: 5	Unnamed: 6	Unnamed: 7	Unnamed: 8	Unnamed: 9	Unnamed: 10	Unnamed: 11	Unnamed: 12	Unnamed: 13	Unnamed: 14	Unnamed: 15	Unnamed: 16	Unnamed: 17	Unnamed: 18	Unnamed: 19	Unnamed: 20	Unnamed: 21	Unnamed: 22	Unnamed: 23
# Correspondence: bence.kover@kcl.ac.uk or cynthia.andoniadou@kcl.ac.uk
# Table S1: Curation of single-cell datasets, related to Figure 1. Values in 'Normal': 0 - treated/mutant, 1 - WT/Ctrl, 2 - Organoids. 'Sorted': 0 - unsorted/whole, 1 - sorted. 'Sex_numeric/Comp_sex': 0 - Male, 1 - Female
GEO	SRA_ID	Name	Conditions	Normal	Background	Sorted	Author	DOI	Age	Sex_numeric	Sex	Comp_sex	Estrous_stage	Age_numeric	Single_pool	10X version	Modality	published	species	n_cells	Core	Notes 1	Notes 2
GSM4594333	SRX8489818	M-Pituitary	normal	1	C57BL/6	0	Ruf-Zamojski et al. (2021)	10.1038/s41467-021-22859-w	10-12 weeks	1	male	1		77	single	10XV2	sc	1	mouse	1278	1
GSM4594334	SRX8489819	FM_Pit_1-1	normal	1	C57BL/6	0	Ruf-Zamojski et al. (2021)	10.1038/s41467-021-22859-w	10-12 weeks	0	female	0	missing	77	single	10XV3	sc	1	mouse	8236	1
GSM4594335	SRX8489820	FM_Pit_1-2	normal	1	C57BL/6	0	Ruf-Zamojski et al. (2021)	10.1038/s41467-021-22859-w	10-12 weeks	0	female	0	missing	77	single	10XV3	sc	1	mouse	7092	1	GEO name should be FM_Pit_1-2
GSM4594336	SRX8489821	MM_Pit_4-1	normal	1	C57BL/6	0	Ruf-Zamojski et al. (2021)	10.1038/s41467-021-22859-w	10-12 weeks	1	male	1		77	single	10XV3	sc	1	mouse	1755	1
GSM4594337	SRX8489822	MM_Pit_1v2	normal	1	C57BL/6	0	Ruf-Zamojski et al. (2021)	10.1038/s41467-021-22859-w	10-12 weeks	1	male	1		77	single	10XV2	sc	1	mouse	416	1
GSM4594338	SRX8489823	MM_Pit_5	normal	1	C57BL/6	0	Ruf-Zamojski et al. (2021)	10.1038/s41467-021-22859-w	10-12 weeks	1	male	1		77	single	10XV3	sc	1	mouse	2032	1
GSM4594339	SRX8489824	MM_Pit_6	normal	1	C57BL/6	0	Ruf-Zamojski et al. (2021)	10.1038/s41467-021-22859-w	10-12 weeks	1	male	1		77	single	10XV3	sc	1	mouse	1630	1
GSM4594382	SRX8489833	FrozPit-MM1	normal	1	C57BL/6	0	Ruf-Zamojski et al. (2021)	10.1038/s41467-021-22859-w	10-12 weeks	1	male	1		77	single	10XV1	atac	1	mouse	2747	1
GSM4594383	SRX8489825	FrozPit-MM2	normal	1	C57BL/6	0	Ruf-Zamojski et al. (2021)	10.1038/s41467-021-22859-w	10-12 weeks	1	male	1		77	single	10XV1	atac	1	mouse	1009	1
GSM4594384	SRX8489826	FrozPit-MM3	normal	1	C57BL/6	0	Ruf-Zamojski et al. (2021)	10.1038/s41467-021-22859-w	10-12 weeks	1	male	1		77	single	10XV1	atac	1	mouse	1012	1
GSM4594385	SRX8489827	FrozPit-FM1	normal	1	C57BL/6	0	Ruf-Zamojski et al. (2021)	10.1038/s41467-021-22859-w	10-12 weeks	0	female	0	missing	77	single	10XV1	atac	1	mouse	4310	1
GSM4594386	SRX8489828	FrozPit-FM2	normal	1	C57BL/6	0	Ruf-Zamojski et al. (2021)	10.1038/s41467-021-22859-w	10-12 weeks	0	female	0	missing	77	single	10XV1	atac	1	mouse	8561	1
GSM4594387	SRX8489829	FrozPit-FM3	normal	1	C57BL/6	0	Ruf-Zamojski et al. (2021)	10.1038/s41467-021-22859-w	10-12 weeks	0	female	0	missing	77	single	10XV1	atac	1	mouse	11119	1
GSM4594388	SRX8489830	Female_Pit_1	normal	1	C57BL/6	0	Ruf-Zamojski et al. (2021)	10.1038/s41467-021-22859-w	10-12 weeks	0	female	0	missing	77	single	10XV1	atac	1	mouse	8905	1
GSM4594389	SRX8489831	Female_Pit_2	normal	1	C57BL/6	0	Ruf-Zamojski et al. (2021)	10.1038/s41467-021-22859-w	10-12 weeks	0	female	0	missing	77	single	10XV1	atac	1	mouse	8802	1
GSM4594390	SRX8489832	Male_Pit_4	normal	1	C57BL/6	0	Ruf-Zamojski et al. (2021)	10.1038/s41467-021-22859-w	10-12 weeks	1	male	1		77	single	10XV1	atac	1	mouse	2090	1
GSM4594391	SRX8489834	FrozPit-MM1¬†	normal	1	C57BL/6	0	Ruf-Zamojski et al. (2021)	10.1038/s41467-021-22859-w	10-12 weeks	1	male	1		77	single	10XV3	sn	1	mouse	6535	1
GSM4594392	SRX8489835	FrozPit-MM2	normal	1	C57BL/6	0	Ruf-Zamojski et al. (2021)	10.1038/s41467-021-22859-w	10-12 weeks	1	male	1		77	single	10XV3	sn	1	mouse	4187	1
GSM4594393	SRX8489836	FrozPit-MM3	normal	1	C57BL/6	0	Ruf-Zamojski et al. (2021)	10.1038/s41467-021-22859-w	10-12 weeks	1	male	1		77	single	10XV3	sn	1	mouse	5594	1
GSM4594394	SRX8489837	FrozPit-FM1	normal	1	C57BL/6	0	Ruf-Zamojski et al. (2021)	10.1038/s41467-021-22859-w	10-12 weeks	0	female	0	missing	77	single	10XV3	sn	1	mouse	6224	1
GSM4594395	SRX8489838	FrozPit-FM2	normal	1	C57BL/6	0	Ruf-Zamojski et al. (2021)	10.1038/s41467-021-22859-w	10-12 weeks	0	female	0	missing	77	single	10XV3	sn	1	mouse	4847	1
GSM4594396	SRX8489839	FrozPit-FM3	normal	1	C57BL/6	0	Ruf-Zamojski et al. (2021)	10.1038/s41467-021-22859-w	10-12 weeks	0	female	0	missing	77	single	10XV3	sn	1	mouse	3847	1
GSM4594397	SRX8489840	FM_Pit_1-2¬†	normal	1	C57BL/6	0	Ruf-Zamojski et al. (2021)	10.1038/s41467-021-22859-w	10-12 weeks	0	female	0	missing	77	single	10XV3	sc	1	mouse	17275	1	actually sc, not sn
GSM4594398	SRX8489841	FM_Pit_2-2	normal	1	C57BL/6	0	Ruf-Zamojski et al. (2021)	10.1038/s41467-021-22859-w	10-12 weeks	0	female	0	missing	77	single	10XV3	sc	1	mouse	7214	1	actually sc, not sn
GSM4594399	SRX8489842	MM_Pit_4-2	normal	1	C57BL/6	0	Ruf-Zamojski et al. (2021)	10.1038/s41467-021-22859-w	10-12 weeks	1	male	1		77	single	10XV3	sc	1	mouse	6515	1	actually sc, not sn
GSM3400452	SRX4736337	7_wo_B6_males_pool1	normal	1	C57BL/6	0	Cheung et al. (2018)	10.1210/en.2018-00750	7 week	1	male	1		49	pool	10XV2	sc	1	mouse	5549	1	had to get .bam files
GSM3400453	SRX4736338	7_wo_B6_males_pool2	normal	1	C57BL/6	0	Cheung et al. (2018)	10.1210/en.2018-00750	7 week	1	male	1		49	pool	10XV2	sc	1	mouse	6152	1	had to get .bam files
GSM3579942	SRX5292053	DROPituitary_02G5MK_7950_S1_L007	normal	1	C57BL/6	0	Mayran et al. (2019)	10.1038/s41467-019-11791-9	4 month	1	male	1		120	single	10XV2	sc	1	mouse	8067	1
GSM4026476	SRX6699502	PP1 (scRNA-Seq)	normal	1	C57BL/6	1	Chen et al. (2020)	10.1523/ENEURO.0345-19.2019	3 months	1	male	1		90	pool	10XV2	sc	1	mouse	313	1
GSM4026477	SRX6699503	PP2 (scRNA-Seq)	normal	1	C57BL/6	1	Chen et al. (2020)	10.1523/ENEURO.0345-19.2019	3 months	1	male	1		90	pool	10XV2	sc	1	mouse	266	1
GSM4399743	SRX7874737	WT-8wk-female	normal	1	CD1	0	Ho et al. (2020)	10.1007/s13238-020-00705-x	8 week	0	female	0	missing	56	single	10XV2	sc	1	mouse	1292	1
GSM4399744	SRX7874738	WT-8wk-male	normal	1	CD1	0	Ho et al. (2020)	10.1007/s13238-020-00705-x	8 week	1	male	1		56	single	10XV2	sc	1	mouse	1194	1
GSM4399745	SRX7874739	mt/hGRF transgenic-8wk-female	mt/hGRF	0	CD1	0	Ho et al. (2020)	10.1007/s13238-020-00705-x	8 week	0	female	0	missing	56	single	DROPSEQ	sc	1	mouse	1249	1
GSM4399746	SRX7874740	WT-13wk-ctrl-female	normal	1	CD1	0	Ho et al. (2020)	10.1007/s13238-020-00705-x	13 week	0	female	0	missing	91	single	DROPSEQ	sc	1	mouse	454	1
GSM4399747	SRX7874741	WT-13wk-lac1-female	normal	1	CD1	0	Ho et al. (2020)	10.1007/s13238-020-00705-x	13 week	0	female	0	missing	91	single	DROPSEQ	sc	1	mouse	977	1
GSM4399748	SRX7874742	WT-13wk-lac2-female	normal	1	CD1	0	Ho et al. (2020)	10.1007/s13238-020-00705-x	13 week	0	female	0	missing	91	single	DROPSEQ	sc	1	mouse	1012	1
GSM4399749	SRX7874743	WT-8wk-0324-female	normal	1	CD1	0	Ho et al. (2020)	10.1007/s13238-020-00705-x	8 week	0	female	0	missing	56	single	DROPSEQ	sc	1	mouse	213	1
GSM4399750	SRX7874744	WT-8wk-0324-male	normal	1	CD1	0	Ho et al. (2020)	10.1007/s13238-020-00705-x	8 week	1	male	1		56	single	DROPSEQ	sc	1	mouse	65	1
GSM4399751	SRX7874745	WT-8wk-0511-female	normal	1	CD1	0	Ho et al. (2020)	10.1007/s13238-020-00705-x	8 week	0	female	0	missing	56	single	DROPSEQ	sc	1	mouse	560	1
GSM4399752	SRX7874746	WT-8wk-0511-male	normal	1	CD1	0	Ho et al. (2020)	10.1007/s13238-020-00705-x	8 week	1	male	1		56	single	DROPSEQ	sc	1	mouse	834	1
GSM4914024	SRX9528564	Pituitary_Control	normal	1	C57BL/6	0	Lopez et al. (2021)	10.1126/sciadv.abe4497	10 week	1	male	1		70	pool	10XV2	sc	1	mouse	4432	1
GSM4914025	SRX9528565	Pituitary_Stress	stressed	0	C57BL/6	0	Lopez et al. (2021)	10.1126/sciadv.abe4497	10 week	1	male	1		70	pool	10XV2	sc	1	mouse	4332	1
GSM7679944	SRX21241798	CTRL 1	normal	1	C57BL/6	0	Ruggiero-Ruff et al. (2024)	10.1210/endocr/bqad196	16 week	1	male	1		112	single	10XV3	sc	1	mouse	3685	1
GSM7679945	SRX21241799	CTRL 2	normal	1	C57BL/6	0	Ruggiero-Ruff et al. (2024)	10.1210/endocr/bqad196	16 week	1	male	1		112	single	10XV3	sc	1	mouse	5808	1
GSM7679946	SRX21241800	HFD 1	high_fat_diet	0	C57BL/6	0	Ruggiero-Ruff et al. (2024)	10.1210/endocr/bqad196	16 week	1	male	1		112	single	10XV3	sc	1	mouse	5297	1
GSM7679947	SRX21241801	HFD 2	high_fat_diet	0	C57BL/6	0	Ruggiero-Ruff et al. (2024)	10.1210/endocr/bqad196	16 week	1	male	1		112	single	10XV3	sc	1	mouse	6174	1
ERX4978537	ERX4978537	EXT036	GH+/+;R26iDTR/+	1	C57BL/6	0	Vennekens et al. (2021)	10.1073/pnas.2100052118	9-11 weeks	1	male	1		70	single	10XV2	sc	1	mouse	4093	1	got fastq separately from arrayexpress
ERX4978538	ERX4978538	EXT037	GHCre/+;R26iDTR/+ ablation	0	C57BL/6	0	Vennekens et al. (2021)	10.1073/pnas.2100052118	9-11 weeks	1	male	1		70	single	10XV2	sc	1	mouse	3463	1	got fastq separately from arrayexpress
ERX4978539	ERX4978539	EXT144	GH+/+;R26iDTR/+	1	C57BL/6	0	Vennekens et al. (2021)	10.1073/pnas.2100052118	14 month	1	male	1		420	single	10XV2	sc	1	mouse	2149	1	got fastq separately from arrayexpress
ERX4978540	ERX4978540	EXT145	GH+/+;R26iDTR/+	1	C57BL/6	0	Vennekens et al. (2021)	10.1073/pnas.2100052118	14 month	1	male	1		420	single	10XV2	sc	1	mouse	2597	1	got fastq separately from arrayexpress
ERX4978541	ERX4978541	EXT146	GHCre/+;R26iDTR/+ ablation	0	C57BL/6	0	Vennekens et al. (2021)	10.1073/pnas.2100052118	14 month	1	male	1		420	single	10XV2	sc	1	mouse	2224	1	got fastq separately from arrayexpress
ERX4978542	ERX4978542	EXT147	GHCre/+;R26iDTR/+ ablation	0	C57BL/6	0	Vennekens et al. (2021)	10.1073/pnas.2100052118	14 month	1	male	1		420	single	10XV2	sc	1	mouse	2320	1	got fastq separately from arrayexpress
ERX4978543	ERX4978543	EXT148	GHCre/+;R26iDTR/+ ablation	0	C57BL/6	0	Vennekens et al. (2021)	10.1073/pnas.2100052118	9-11 weeks	1	male	1		70	single	10XV2	sc	1	mouse	2614	1	got fastq separately from arrayexpress
ERX4978544	ERX4978544	EXT149	GH+/+;R26iDTR/+	1	C57BL/6	0	Vennekens et al. (2021)	10.1073/pnas.2100052118	9-11 weeks	1	male	1		70	single	10XV2	sc	1	mouse	2662	1	got fastq separately from arrayexpress
ERX7593481	ERX7593481	EXT292	GH+/+;R26iDTR/+	1	C57BL/6	0	Laporte et al. (2022)	10.7554/eLife.75742	7 days	0,5	mixed	1		7	pool	10XV3	sc	1	mouse	3652	1	had to correct from v2 to v3 - Not actually mixed
ERX7593482	ERX7593482	EXT293	GHCre/+;R26iDTR/+ ablation	0	C57BL/6	0	Laporte et al. (2022)	10.7554/eLife.75742	7 days	0,5	mixed	0		7	pool	10XV3	sc	1	mouse	4585	1	had to correct from v2 to v3 - Not actually mixed
ERX7593483	ERX7593483	EXT294	GHCre/+;R26iDTR/+ ablation	0	C57BL/6	0	Laporte et al. (2022)	10.7554/eLife.75742	7 days	0,5	mixed	1		7	pool	10XV3	sc	1	mouse	5290	1	had to correct from v2 to v3 - Not actually mixed
ERX7593484	ERX7593484	EXT295	GH+/+;R26iDTR/+	1	C57BL/6	0	Laporte et al. (2022)	10.7554/eLife.75742	7 days	0,5	mixed	1		7	pool	10XV3	sc	1	mouse	4490	1	had to correct from v2 to v3 - Not actually mixed
GSM7664008	SRX21170823	Young	normal	1	C57BL/6	0	Li et al. (2023)	10.1016/j.isci.2023.107747	2-3 months	0	female	0	missing	75	pool	10XV3	sc	1	mouse	8285	1	had to correct from v2 to v3
GSM7664009	SRX21170824	Old	normal	1	C57BL/6	0	Li et al. (2023)	10.1016/j.isci.2023.107747	18-24 months	0	female	0	missing	630	pool	10XV3	sc	1	mouse	7083	1	had to correct from v2 to v3
GSM7664010	SRX21170825	Igha-Cre	Igha-Cre, ZsGreen+ pituitary cells	1	C57BL/6	1	Li et al. (2023)	10.1016/j.isci.2023.107747	4-8 months	0	female	1	missing	180	pool	10XV3	sc	1	mouse	948	1	had to correct from v2 to v3	Based on expression profile, most likely male-female pool
GSM7821513	SRX21986105	Female Control Pituitary 10 wk	normal	1	FVB/Ant	0	Miles et al. (2023)	10.1210/endocr/bqad191	23 week	0	female	0	missing	161	single	10XV3	sc	1	mouse	1578	1
GSM7821514	SRX21986106	Female High Fat Diet Pituitary 10 wk	high_fat_diet	0	FVB/Ant	0	Miles et al. (2023)	10.1210/endocr/bqad191	23 week	0	female	0	missing	161	single	10XV3	sc	1	mouse	1348	1
GSM7821515	SRX21986107	Male Control Pituitary 10 wk	normal	1	FVB/Ant	0	Miles et al. (2023)	10.1210/endocr/bqad191	23 week	1	male	1		161	single	10XV3	sc	1	mouse	1621	1
GSM7821516	SRX21986108	Male High Fat Diet Pituitary 10 wk	high_fat_diet	0	FVB/Ant	0	Miles et al. (2023)	10.1210/endocr/bqad191	23 week	1	male	1		161	single	10XV3	sc	1	mouse	1304	1
GSM7821517	SRX21986109	Female Control Pituitary 15 wk rep1	normal	1	FVB/Ant	0	Miles et al. (2023)	10.1210/endocr/bqad191	28 week	0	female	0	missing	196	single	10XV3	sc	1	mouse	601	1
GSM7821518	SRX21986110	Female Control Pituitary 15 wk rep2	normal	1	FVB/Ant	0	Miles et al. (2023)	10.1210/endocr/bqad191	28 week	0	female	1	missing	196	single	10XV3	sc	1	mouse	1085	1	Incorrect sex, actually male
GSM7821519	SRX21986111	Male Control Pituitary 15 wk rep1	normal	1	FVB/Ant	0	Miles et al. (2023)	10.1210/endocr/bqad191	28 week	1	male	1		196	single	10XV3	sc	1	mouse	1047	1
GSM7821520	SRX21986112	Male Control Pituitary 15 wk rep2	normal	1	FVB/Ant	0	Miles et al. (2023)	10.1210/endocr/bqad191	28 week	1	male	0		196	single	10XV3	sc	1	mouse	560	1	Incorrect sex, actually female
GSM7821521	SRX21986113	Female High Fat Diet Pituitary 15 wk rep1	high_fat_diet	0	FVB/Ant	0	Miles et al. (2023)	10.1210/endocr/bqad191	28 week	0	female	0	missing	196	single	10XV3	sc	1	mouse	693	1
GSM7821522	SRX21986114	Female High Fat Diet Pituitary 15 wk rep2	high_fat_diet	0	FVB/Ant	0	Miles et al. (2023)	10.1210/endocr/bqad191	28 week	0	female	0	missing	196	single	10XV3	sc	1	mouse	566	1
GSM7821523	SRX21986115	Male High Fat Diet Pituitary 15 wk rep1	high_fat_diet	0	FVB/Ant	0	Miles et al. (2023)	10.1210/endocr/bqad191	28 week	1	male	1		196	single	10XV3	sc	1	mouse	675	1
GSM7821524	SRX21986116	Male High Fat Diet Pituitary 15 wk rep2	high_fat_diet	0	FVB/Ant	0	Miles et al. (2023)	10.1210/endocr/bqad191	28 week	1	male	1		196	single	10XV3	sc	1	mouse	1372	1
GSM4790066	SRX9134906	adult mouse pituitary 1	normal	1	C57BL/6	0	Bohaczuk et al. (2021)	10.1210/endocr/bqaa181	adult	1	male	1		63	single	10XV1	atac	1	mouse	4307	1		fixed by realigning
GSM4790067	SRX9134907	adult mouse pituitary 2	normal	1	C57BL/6	0	Bohaczuk et al. (2021)	10.1210/endocr/bqaa181	adult	1	male	1		63	single	10XV1	atac	1	mouse	4808	1	fragment file missing	fixed by realigning
GSM5712758	SRX13293484	Control_Mouse2_snATAC	normal	1	mixed	0	Schang et al. (2022)	10.1016/j.jbc.2022.102072	8-10 weeks	1	male	1		63	single	10XV1	atac	1	mouse	5405	1
GSM5712759	SRX13293485	Control_Mouse8_snATAC	normal	1	mixed	0	Schang et al. (2022)	10.1016/j.jbc.2022.102072	8-10 weeks	1	male	1		63	single	10XV1	atac	1	mouse	2513	1
GSM5712760	SRX13293486	Control_Mouse9_snATAC	normal	1	mixed	0	Schang et al. (2022)	10.1016/j.jbc.2022.102072	8-10 weeks	1	male	1		63	single	10XV1	atac	1	mouse	2559	1
GSM5712761	SRX13293487	GATA2cKO_Mouse3_snATAC	GATAcKO	0	mixed	0	Schang et al. (2022)	10.1016/j.jbc.2022.102072	8-10 weeks	1	male	1		63	single	10XV1	atac	1	mouse	2442	1
GSM5712762	SRX13293488	GATA2cKO_Mouse7_snATAC	GATAcKO	0	mixed	0	Schang et al. (2022)	10.1016/j.jbc.2022.102072	8-10 weeks	1	male	1		63	single	10XV1	atac	1	mouse	4434	1
GSM5712763	SRX13293489	GATA2cKO_Mouse17_snATAC	GATAcKO	0	mixed	0	Schang et al. (2022)	10.1016/j.jbc.2022.102072	8-10 weeks	1	male	1		63	single	10XV1	atac	1	mouse	3689	1
GSM5712738	SRX13290057	Control_Mouse2_snRNA	normal	1	mixed	0	Schang et al. (2022)	10.1016/j.jbc.2022.102072	8-10 weeks	1	male	1		63	single	10XV3	sn	1	mouse	3819	1
GSM5712739	SRX13290058	Control_Mouse8_snRNA	normal	1	mixed	0	Schang et al. (2022)	10.1016/j.jbc.2022.102072	8-10 weeks	1	male	1		63	single	10XV3	sn	1	mouse	4264	1
GSM5712740	SRX13290059	Control_Mouse9_snRNA	normal	1	mixed	0	Schang et al. (2022)	10.1016/j.jbc.2022.102072	8-10 weeks	1	male	1		63	single	10XV3	sn	1	mouse	7190	1
GSM5712741	SRX13290060	GATA2cKO_Mouse3_snRNA	GATAcKO	0	mixed	0	Schang et al. (2022)	10.1016/j.jbc.2022.102072	8-10 weeks	1	male	1		63	single	10XV3	sn	1	mouse	8428	1
GSM5712742	SRX13290061	GATA2cKO_Mouse7_snRNA	GATAcKO	0	mixed	0	Schang et al. (2022)	10.1016/j.jbc.2022.102072	8-10 weeks	1	male	1		63	single	10XV3	sn	1	mouse	10130	1
GSM5712743	SRX13290062	GATA2cKO_Mouse17_snRNA	GATAcKO	0	mixed	0	Schang et al. (2022)	10.1016/j.jbc.2022.102072	8-10 weeks	1	male	1		63	single	10XV3	sn	1	mouse	9052	1
GSM5959921	SRX14495686	SF1Cont_MaleMouse1	normal	1	C57BL/6 x 129sv/ev	0	Lin et al. (2022)	10.1210/endocr/bqac131	10-12 weeks	1	male	1		77	single	10XV1	atac	1	mouse	4705	1
GSM5959922	SRX14495687	SF1Cont_MaleMouse2	normal	1	C57BL/6 x 129sv/ev	0	Lin et al. (2022)	10.1210/endocr/bqac131	10-12 weeks	1	male	1		77	single	10XV1	atac	1	mouse	6516	1
GSM5959923	SRX14495689	SF1Cont_MaleMouse4	normal	1	C57BL/6 x 129sv/ev	0	Lin et al. (2022)	10.1210/endocr/bqac131	10-12 weeks	1	male	1		77	single	10XV1	atac	1	mouse	11072	1
GSM5959924	SRX14495688	SF1KO_MaleMouse8	SF1_KO	0	C57BL/6 x 129sv/ev	0	Lin et al. (2022)	10.1210/endocr/bqac131	10-12 weeks	1	male	1		77	single	10XV1	atac	1	mouse	2311	1
GSM6723958	SRX18224104	Unchallenged	normal_sox9_sorted	1	C57BL/6	1	Rizzoti et al. (2023)	10.1126/sciadv.adf6911	7 to 10 w-old	1	male	1		60	pooled	10XV2	sc	1	mouse	1731	1
GSM6723959	SRX18224105	AX4days	adrenalectomy_sox9_sorted	0	C57BL/6	1	Rizzoti et al. (2023)	10.1126/sciadv.adf6911	7 to 10 w-old	1	male	1		60	single	10XV2	sc	1	mouse	1457	1	Incorrectly v3 in paper
GSM6723960	SRX18224106	AX48hrs	adrenalectomy_sox9_sorted	0	C57BL/6	1	Rizzoti et al. (2023)	10.1126/sciadv.adf6911	7 to 10 w-old	1	male	1		60	single	10XV3	sc	1	mouse	3483	1
GSM6723961	SRX18224107	AXSham48hrs	sham_sox9_sorted	1	C57BL/6	1	Rizzoti et al. (2023)	10.1126/sciadv.adf6911	7 to 10 w-old	1	male	1		60	single	10XV3	sc	1	mouse	4176	1
GSM6723962	SRX18224108	GX4days	gonadectomy_sox9_sorted	0	C57BL/6	1	Rizzoti et al. (2023)	10.1126/sciadv.adf6911	7 to 10 w-old	1	male	1		60	single	10XV2	sc	1	mouse	1016	1
GSM6723963	SRX18224109	AXGX4days	adrenalectomy_gonadectomy_sox9_sorted	1	C57BL/6	1	Rizzoti et al. (2023)	10.1126/sciadv.adf6911	7 to 10 w-old	1	male	1		60	single	10XV2	sc	1	mouse	1392	1
GSM6212046	SRX15581370	YFP FAC-sorted cells from Tshb-Cre; R26-LSL-eYFP	sorted_thyrotropes	1	missing	1	Cheung et al. (2023)	10.1210/endocr/bqad076	7	1	male	1		7	pooled	10XV3	sc	1	mouse	4257	1	This should be SRX15581371 - celltype proportions verified it - Not actually mixed! Respective values have been now manually changed.
GSM6212047	SRX15581371	unsorted total pituitary cells from R26-LSL-eYFP	normal	1	missing	0	Cheung et al. (2023)	10.1210/endocr/bqad076	7	0,75	mixed (3m, 1f)	0		7	pooled	10XV3	sc	1	mouse	4430	1	Potentially mixed sex sample. This should be SRX15581370 - celltype proportions verified it
GSM4633506	SRX8602211	P1 Control female fl/fl Msi1 fl/fl Msi2	normal	1	FVB	0	Allensworth-James et al. (2021)	10.1210/endocr/bqaa245	8 week	0	female	0	Diestrus	56	pooled	10XV3	sc	1	mouse	2759	1
GSM4633507	SRX8602212	P2 Control female fl/fl Msi1 fl/fl Msi2	normal	1	FVB	0	Allensworth-James et al. (2021)	10.1210/endocr/bqaa245	8 week	0	female	0	Diestrus	56	pooled	10XV3	sc	1	mouse	3281	1
GSM4597450	SRX8497092	Sox9iresCreERT2/+	Sox9iresCreERT2/+	1	missing	0	Moncho-Amor et al. (2021)	10.1073/pnas.2017115118	3 month	-1	?	1		84	single	10XV3	sc	1	mouse	1576	1	intermediate lobe only; no sex
GSM4597452	SRX8497093	Sox9iresCreERT2/+;Sox2fl/+;p27-/-	S2CK	0	missing	0	Moncho-Amor et al. (2021)	10.1073/pnas.2017115118	3 month	-1	?	0	missing	84	single	10XV3	sc	1	mouse	3262	1	intermediate lobe only; no sex
GSM4597453	SRX8497094	Sox9iresCreERT2/+;p27-/-	P27NULL	0	missing	0	Moncho-Amor et al. (2021)	10.1073/pnas.2017115118	3 month	-1	?	1		84	single	10XV3	sc	1	mouse	3762	1	intermediate lobe only; no sex - probably bit female actually
GSM4958650	SRX9637224	Single cell RNA-seq - adult tdTomato MPs enriched pituitary gland	Hic1CreERT2/CreERT2;Rosa26LSLtdTomato/tdTomato	1	C57BL/6	1	Bastedo et al. (2024)	10.1186/s12987-024-00535-7	8 week	-1	?	1		56	single	10XV3	sc	1	mouse	5535	1	missing sex
GSM7483739	SRX20679984	Wild-type MaleMouse22 [multiome]	normal	1	C57BL/6	0	Zhang et al. (2024)	10.1093/nar/gkad1166	10 week	1	male	1		70	single	10XV3	multi_rna	1	mouse	13604	1
GSM7483739	SRX20679984	Wild-type MaleMouse22 [multiome]	normal	1	C57BL/6	0	Zhang et al. (2024)	10.1093/nar/gkad1166	10 week	1	male	1		70	single		multi_atac		mouse	13604	1
GSM4219537	SRX7377164	pituitary gland, Hesx1Cre	normal	1	missing	0	Cheung et al. (2020)	10.1210/endocr/bqaa002	p4	0	female	0		4	single	10XV2	sc	1	mouse	5426	1	fastq file is weird need bam!!
GSM4219538	SRX7377166	pituitary gland, Hesx1Cre_dnRAR	Hesx1Cre_dnRAR	0	missing	0	Cheung et al. (2020)	10.1210/endocr/bqaa002	p4	0	female	0		4	single	10XV2	sc	1	mouse	4886	1	fastq file is weird need bam!!
GSM8435090	SRX25532498	Prop1 +/+	normal	1	missing	0	Masser et al. (2024)	10.1210/jendso/bvae146	P4	0	female	0		4	single	10XV2	sc	1	mouse	6097	1	V2 actually, not V3
GSM8435091	SRX25532499	Prop1 df/df	Prop1 df/df	0	missing	0	Masser et al. (2024)	10.1210/jendso/bvae146	P4	0	female	0		4	single	10XV2	sc	1	mouse	4321	1	V2 actually, not V3
GSM8187330	SRX24151432	RD_pituitary scRNA-seq_01	normal	1	C57BL/6	0	Qian et al. (2024)	10.1016/j.cmet.2024.04.014	3+16 weeks?	1	male	1		133	single	10XV3	sc	1	mouse	5405	1
GSM8187331	SRX24151433	RD_pituitary scRNA-seq_02	normal	1	C57BL/6	0	Qian et al. (2024)	10.1016/j.cmet.2024.04.014	3+16 weeks?	1	male	1		133	single	10XV3	sc	1	mouse	5406	1
GSM8187332	SRX24151434	HFD_pituitary scRNA-seq_01	high_fat_diet	0	C57BL/6	0	Qian et al. (2024)	10.1016/j.cmet.2024.04.014	3+16 weeks?	1	male	1		133	single	10XV3	sc	1	mouse	2967	1
GSM8187333	SRX24151435	HFD_pituitary scRNA-seq_02	high_fat_diet	0	C57BL/6	0	Qian et al. (2024)	10.1016/j.cmet.2024.04.014	3+16 weeks?	1	male	1		133	single	10XV3	sc	1	mouse	2982	1
GSM8187334	SRX24151436	IREfl_pituitary scRNA-seq_01	IREfl	1	missing	0	Qian et al. (2024)	10.1016/j.cmet.2024.04.014	3+16 weeks?	1	male	1		133	single	10XV3	sc	1	mouse	2506	1
GSM8187335	SRX24151437	IREfl_pituitary scRNA-seq_02	IREfl	1	missing	0	Qian et al. (2024)	10.1016/j.cmet.2024.04.014	3+16 weeks?	1	male	1		133	single	10XV3	sc	1	mouse	2491	1
GSM8187336	SRX24151438	IREPKO_pituitary scRNA-seq_01	IREPKO	0	missing	0	Qian et al. (2024)	10.1016/j.cmet.2024.04.014	3+16 weeks?	1	male	1		133	single	10XV3	sc	1	mouse	3858	1
GSM8187337	SRX24151439	IREPKO_pituitary scRNA-seq_02	IREPKO	0	missing	0	Qian et al. (2024)	10.1016/j.cmet.2024.04.014	3+16 weeks?	1	male	1		133	single	10XV3	sc	1	mouse	3851	1
GSM7864906	SRX22219345	Retinoic acid reporter mouse (RARE-LacZ JAX strain #008477)	normal	1	C57BL/6	0	Martinez-Mayer et al. (2024)	10.1186/s13073-024-01347-y	e12.5	-1	?	0		-7,5	single	10XV2	sc	1	mouse	1529	1	V2 actually, not V3 ; no sex
GSM7864907	SRX22219346	Two pooled e14.5 pituitary glands from C57BL6 strain	normal	1	C57BL/6	0	Martinez-Mayer et al. (2024)	10.1186/s13073-024-01347-y	e14.5	-1	?	1		-5,5	pooled	10XV3	sc	1	mouse	7909	1	no sex
GSM7757812	SRX21636476	Young, rep1, scRNAseq	normal	1	C57BL/6	0	Kang et al. (2023)		2 months	1	male	1		60	pooled	10XV3	sc	0	mouse	8110	1
GSM7757813	SRX21636477	Old, rep1, scRNAseq	normal	1	C57BL/6	0	Kang et al. (2023)		20 months	1	male	1		600	pooled	10XV3	sc	0	mouse	3685	1
GSM8483901	SRX25839820	Sox9iresGFP PND3 XY	normal	1	C57BL/6	1	Sheridan et al. (2025)	10.1038/s41467-025-59495-7	p3	1	male	1		3	single	10XV3	sc	1	mouse	6985	1
GSM8483902	SRX25839821	Sox9iresGFP PND3 XX	normal	1	C57BL/6	1	Sheridan et al. (2025)	10.1038/s41467-025-59495-7	p3	0	female	0		3	single	10XV3	sc	1	mouse	5164	1
GSM7102842	SRX19698102	Pituitary_TpitWT	normal	1	Balb/c	0	Khetchoumian et al. (2024)	10.1073/pnas.2410269121	3 month	1	male	1		90	pooled 2	10XV3	sc	1	mouse	11136	1
GSM7102843	SRX19698101	Pituitary_TpitHT	Pituitary_TpitHT	0	Balb/c	0	Khetchoumian et al. (2024)	10.1073/pnas.2410269121	3 month	1	male	1		90	pooled 2	10XV3	sc	1	mouse	13463	1
GSM7102844	SRX19698100	Pituitary_TpitKO	Pituitary_TpitKO	0	Balb/c	0	Khetchoumian et al. (2024)	10.1073/pnas.2410269121	3 month	1	male	1		90	pooled 2	10XV3	sc	1	mouse	14912	1
GSM7807725	SRX21902348	MF37, GEX	normal	1	C57BL/6	0	Wang et al. (2024)	10.1016/j.cels.2024.09.003	11 weeks	0	female	0	missing	77	single	10XV3	multi_rna	1	mouse	4046	1
GSM7807726	SRX21902349	MF38, GEX	normal	1	C57BL/6	0	Wang et al. (2024)	10.1016/j.cels.2024.09.003	11 weeks	0	female	0	missing	77	single	10XV3	multi_rna	1	mouse	8050	1
GSM7807727	SRX21902350	MF41, GEX	normal	1	C57BL/6	0	Wang et al. (2024)	10.1016/j.cels.2024.09.003	11 weeks	0	female	0	missing	77	single	10XV3	multi_rna	1	mouse	12192	1
GSM7807728	SRX21902351	MF42, GEX	normal	1	C57BL/6	0	Wang et al. (2024)	10.1016/j.cels.2024.09.003	11 weeks	0	female	0	missing	77	single	10XV3	multi_rna	1	mouse	8199	1
GSM7807729	SRX21902352	MF44_bio rep 1, GEX	normal	1	C57BL/6	0	Wang et al. (2024)	10.1016/j.cels.2024.09.003	11 weeks	0	female	0	missing	77	single	10XV3	multi_rna	1	mouse	8273	1
GSM7807730	SRX21902353	MF44_bio rep 2, GEX	normal	1	C57BL/6	0	Wang et al. (2024)	10.1016/j.cels.2024.09.003	11 weeks	0	female	0	missing	77	single	10XV3	multi_rna	1	mouse	3904	1
GSM7807731	SRX21902354	MF45, GEX	normal	1	C57BL/6	0	Wang et al. (2024)	10.1016/j.cels.2024.09.003	11 weeks	0	female	0	missing	77	single	10XV3	multi_rna	1	mouse	6595	1
GSM7807732	SRX21902355	MF50_bio rep 1, GEX	normal	1	C57BL/6	0	Wang et al. (2024)	10.1016/j.cels.2024.09.003	11 weeks	0	female	0	missing	77	single	10XV3	multi_rna	1	mouse	13759	1
GSM7807733	SRX21902356	MF50_bio rep 2, GEX	normal	1	C57BL/6	0	Wang et al. (2024)	10.1016/j.cels.2024.09.003	11 weeks	0	female	0	missing	77	single	10XV3	multi_rna	1	mouse	10220	1
GSM7807734	SRX21902364	MF51, GEX	normal	1	C57BL/6	0	Wang et al. (2024)	10.1016/j.cels.2024.09.003	11 weeks	0	female	0	missing	77	single	10XV3	multi_rna	1	mouse	9512	1
GSM7807735	SRX21902365	MF55, GEX	normal	1	C57BL/6	0	Wang et al. (2024)	10.1016/j.cels.2024.09.003	11 weeks	0	female	0	missing	77	single	10XV3	multi_rna	1	mouse	8440	1
GSM7807736	SRX21902366	MF56, GEX	normal	1	C57BL/6	0	Wang et al. (2024)	10.1016/j.cels.2024.09.003	11 weeks	0	female	0	missing	77	single	10XV3	multi_rna	1	mouse	5486	1
GSM7807737	SRX21902367	MF57, GEX	normal	1	C57BL/6	0	Wang et al. (2024)	10.1016/j.cels.2024.09.003	11 weeks	0	female	0	missing	77	single	10XV3	multi_rna	1	mouse	14909	1
GSM7807738	SRX21902368	MF60, GEX	normal	1	C57BL/6	0	Wang et al. (2024)	10.1016/j.cels.2024.09.003	11 weeks	0	female	0	missing	77	single	10XV3	multi_rna	1	mouse	8697	1
GSM7807739	SRX21902369	MF61, GEX	normal	1	C57BL/6	0	Wang et al. (2024)	10.1016/j.cels.2024.09.003	11 weeks	0	female	0	missing	77	single	10XV3	multi_rna	1	mouse	3849	1
GSM7807740	SRX21902370	MF64, GEX	normal	1	C57BL/6	0	Wang et al. (2024)	10.1016/j.cels.2024.09.003	11 weeks	0	female	0	missing	77	single	10XV3	multi_rna	1	mouse	6071	1
GSM7807741	SRX21902371	MF37, ATAC	normal	1	C57BL/6	0	Wang et al. (2024)	10.1016/j.cels.2024.09.003	11 weeks	0	female	0	missing	77	single	10XV1	multi_atac	1	mouse	7042	1
GSM7807742	SRX21902372	MF38, ATAC	normal	1	C57BL/6	0	Wang et al. (2024)	10.1016/j.cels.2024.09.003	11 weeks	0	female	0	missing	77	single	10XV1	multi_atac	1	mouse	8038	1
GSM7807743	SRX21902373	MF41, ATAC	normal	1	C57BL/6	0	Wang et al. (2024)	10.1016/j.cels.2024.09.003	11 weeks	0	female	0	missing	77	single	10XV1	multi_atac	1	mouse	7836	1
GSM7807744	SRX21902374	MF42, ATAC	normal	1	C57BL/6	0	Wang et al. (2024)	10.1016/j.cels.2024.09.003	11 weeks	0	female	0	missing	77	single	10XV1	multi_atac	1	mouse	7074	1
GSM7807745	SRX21902375	MF44_bio rep 1, ATAC	normal	1	C57BL/6	0	Wang et al. (2024)	10.1016/j.cels.2024.09.003	11 weeks	0	female	0	missing	77	single	10XV1	multi_atac	1	mouse	7426	1	realigned
GSM7807746	SRX21902376	MF44_bio rep 2, ATAC	normal	1	C57BL/6	0	Wang et al. (2024)	10.1016/j.cels.2024.09.003	11 weeks	0	female	0	missing	77	single	10XV1	multi_atac	1	mouse	7278	1	realigned
GSM7807747	SRX21902377	MF45, ATAC	normal	1	C57BL/6	0	Wang et al. (2024)	10.1016/j.cels.2024.09.003	11 weeks	0	female	0	missing	77	single	10XV1	multi_atac	1	mouse	6375	1
GSM7807748	SRX21902378	MF50_bio rep 1, ATAC	normal	1	C57BL/6	0	Wang et al. (2024)	10.1016/j.cels.2024.09.003	11 weeks	0	female	0	missing	77	single	10XV1	multi_atac	1	mouse	11806	1	realigned
GSM7807749	SRX21902379	MF50_bio rep 2, ATAC	normal	1	C57BL/6	0	Wang et al. (2024)	10.1016/j.cels.2024.09.003	11 weeks	0	female	0	missing	77	single	10XV1	multi_atac	1	mouse	9588	1	realigned
GSM7807750	SRX21902357	MF51, ATAC	normal	1	C57BL/6	0	Wang et al. (2024)	10.1016/j.cels.2024.09.003	11 weeks	0	female	0	missing	77	single	10XV1	multi_atac	1	mouse	7356	1
GSM7807751	SRX21902358	MF55, ATAC	normal	1	C57BL/6	0	Wang et al. (2024)	10.1016/j.cels.2024.09.003	11 weeks	0	female	0	missing	77	single	10XV1	multi_atac	1	mouse	5850	1
GSM7807752	SRX21902359	MF56, ATAC	normal	1	C57BL/6	0	Wang et al. (2024)	10.1016/j.cels.2024.09.003	11 weeks	0	female	0	missing	77	single	10XV1	multi_atac	1	mouse	4532	1
GSM7807753	SRX21902360	MF57, ATAC	normal	1	C57BL/6	0	Wang et al. (2024)	10.1016/j.cels.2024.09.003	11 weeks	0	female	0	missing	77	single	10XV1	multi_atac	1	mouse	9110	1
GSM7807754	SRX21902361	MF60, ATAC	normal	1	C57BL/6	0	Wang et al. (2024)	10.1016/j.cels.2024.09.003	11 weeks	0	female	0	missing	77	single	10XV1	multi_atac	1	mouse	8548	1
GSM7807755	SRX21902362	MF61, ATAC	normal	1	C57BL/6	0	Wang et al. (2024)	10.1016/j.cels.2024.09.003	11 weeks	0	female	0	missing	77	single	10XV1	multi_atac	1	mouse	8341	1
GSM7807756	SRX21902363	MF64, ATAC	normal	1	C57BL/6	0	Wang et al. (2024)	10.1016/j.cels.2024.09.003	11 weeks	0	female	0	missing	77	single	10XV1	multi_atac	1	mouse	5965	1
GSM6845274	SRX18716672	WT pituitary, 40 week, scRNAseq	normal	1	C57BL/6- B6;CBA-BiTg mice	0	Huang et al. (2024)	10.1016/j.neo.2024.101054	40	0	female	0	missing	280	single	10XV2	sc	1	mouse	5746	1	Incorrectly v3 in paper
GSM6845275	SRX18716673	p25OE pituitary, 40 week, scRNAseq	p25OE	0	C57BL/6- B6;CBA-BiTg mice	0	Huang et al. (2024)	10.1016/j.neo.2024.101054	40	0	female	0	missing	280	single	10XV2	sc	1	mouse	6205	1	Incorrectly v3 in paper
GSM6845276	SRX18716674	p25OE pituitary, 14 week, scRNAseq	p25OE	0	C57BL/6- B6;CBA-BiTg mice	0	Huang et al. (2024)	10.1016/j.neo.2024.101054	14	0	female	0	missing	98	single	10XV3	sc	1	mouse	5457	1	Incorrectly v2 on GEO
GSM6845277	SRX18716675	WT pituitary, 14week, scRNAseq	normal	1	C57BL/6- B6;CBA-BiTg mice	0	Huang et al. (2024)	10.1016/j.neo.2024.101054	14	0	female	0	missing	98	single	10XV3	sc	1	mouse	4749	1	Incorrectly v2 on GEO
ERX13202612	ERX13202612	EXT330	GH+/+;R26iDTR/+	1	C57BL/6	0	De Vriendt et al. (2025)	10.1016/j.isci.2024.111708	24-26 month	1	male	1		750	single	10XV3	sc	1	mouse	1523	1
ERX13202613	ERX13202613	EXT331	GHCre/+;R26iDTR/+ ablation	0	C57BL/6	0	De Vriendt et al. (2025)	10.1016/j.isci.2024.111708	24-26 month	1	male	1		750	single	10XV3	sc	1	mouse	3657	1
ERX13202614	ERX13202614	EXT352	GHCre/+;R26iDTR/+ ablation	0	C57BL/6	0	De Vriendt et al. (2025)	10.1016/j.isci.2024.111708	24-26 month	1	male	1		750	single	10XV3	sc	1	mouse	4506	1
ERX13202615	ERX13202615	EXT353	GH+/+;R26iDTR/+	1	C57BL/6	0	De Vriendt et al. (2025)	10.1016/j.isci.2024.111708	24-26 month	1	male	1		750	single	10XV3	sc	1	mouse	5722	1
ERX12265374	ERX12265374	EXT356 organoid	normal	2	C57BL/6	1	De Vriendt et al. (2025)	10.1016/j.isci.2024.111708	2-3 months	1	male	1		75	single	10XV3	sc	1	mouse	5159	1
ERX12265375	ERX12265375	EXT357 organoid	normal	2	C57BL/6	1	De Vriendt et al. (2025)	10.1016/j.isci.2024.111708	10-15 months	1	male	1		375	single	10XV3	sc	1	mouse	4861	1
ERX12265376	ERX12265376	EXT358 organoid	normal	2	C57BL/6	1	De Vriendt et al. (2025)	10.1016/j.isci.2024.111708	24 months	1	male	1		720	single	10XV3	sc	1	mouse	2936	1
ERX12265377	ERX12265377	EXT364 organoid	normal	2	C57BL/6	1	De Vriendt et al. (2025)	10.1016/j.isci.2024.111708	1/4 months	0,5	mixed	1		7	single	10XV3	sc	1	mouse	6805	1
GSM8464638	SRX25736219	Gonadotrope-specific Acvr1b conditional knockout female mouse #45	Acvr1bflox/flox;GnrhrCre/+ (Alk4-cKO)	0	129/SvJ and C57BL/6J	0	Ongaro et al. (2025)	10.1126/science.adi4736	12-13 weeks old	0	female	0	missing	87,5	single	10XV3	sn	1	mouse	5494	1
GSM8464639	SRX25736220	Gonadotrope-specific Acvr1b conditional knockout female mouse #44	Acvr1bflox/flox;GnrhrCre/+ (Alk4-cKO)	0	129/SvJ and C57BL/6J	0	Ongaro et al. (2025)	10.1126/science.adi4736	12-13 weeks old	0	female	0	missing	87,5	single	10XV3	sn	1	mouse	20469	1
GSM8464640	SRX25736221	Gonadotrope-specific Acvr1b conditional knockout female mouse #313	Acvr1bflox/flox;GnrhrCre/+ (Alk4-cKO)	0	129/SvJ and C57BL/6J	0	Ongaro et al. (2025)	10.1126/science.adi4736	12-13 weeks old	0	female	0	missing	87,5	single	10XV3	sn	1	mouse	6874	1
GSM8464641	SRX25736222	Control Acvr1b floxed female mouse #35	Acvr1bflox/flox;Gnrhr+/+ (Alk4-control)	1	129/SvJ and C57BL/6J	0	Ongaro et al. (2025)	10.1126/science.adi4736	12-13 weeks old	0	female	0	missing	87,5	single	10XV3	sn	1	mouse	9806	1
GSM8464642	SRX25736223	Control Acvr1b floxed female mouse #14	Acvr1bflox/flox;Gnrhr+/+ (Alk4-control)	1	129/SvJ and C57BL/6J	0	Ongaro et al. (2025)	10.1126/science.adi4736	12-13 weeks old	0	female	0	missing	87,5	single	10XV3	sn	1	mouse	34733	1
GSM8464643	SRX25736224	Control Acvr1b floxed female mouse #16	Acvr1bflox/flox;Gnrhr+/+ (Alk4-control)	1	129/SvJ and C57BL/6J	0	Ongaro et al. (2025)	10.1126/science.adi4736	12-13 weeks old	0	female	0	missing	87,5	single	10XV3	sn	1	mouse	8841	1
GSM8464644	SRX25736225	Gonadotrope-specific Tgfbr1 conditional knockout male mouse #53	Tgfbr1flox/flox;GnrhrCre/+ (Alk5-cKO)	0	129/SvJ/129S6/SvEv/C57BL/6J	0	Ongaro et al. (2025)	10.1126/science.adi4736	8-9 weeks old	1	male	1		59,5	single	10XV3	sn	1	mouse	5314	1
GSM8464645	SRX25736226	Gonadotrope-specific Tgfbr1 conditional knockout male mouse #54	Tgfbr1flox/flox;GnrhrCre/+ (Alk5-cKO)	0	129/SvJ/129S6/SvEv/C57BL/6J	0	Ongaro et al. (2025)	10.1126/science.adi4736	8-9 weeks old	1	male	1		59,5	single	10XV3	sn	1	mouse	1589	1
GSM8464646	SRX25736227	Gonadotrope-specific Tgfbr1 conditional knockout male mouse #48B	Tgfbr1flox/flox;GnrhrCre/+ (Alk5-cKO)	0	129/SvJ/129S6/SvEv/C57BL/6J	0	Ongaro et al. (2025)	10.1126/science.adi4736	8-9 weeks old	1	male	1		59,5	single	10XV3	sn	1	mouse	7270	1
GSM8464647	SRX25736228	Control Tgfbr1 floxed male mouse #52	Tgfbr1flox/flox;Gnrhr+/+ (Alk5-control)	1	129/SvJ/129S6/SvEv/C57BL/6J	0	Ongaro et al. (2025)	10.1126/science.adi4736	8-9 weeks old	1	male	1		59,5	single	10XV3	sn	1	mouse	9039	1
GSM8464648	SRX25736229	Control Tgfbr1 floxed male mouse #17B	Tgfbr1flox/flox;Gnrhr+/+ (Alk5-control)	1	129/SvJ/129S6/SvEv/C57BL/6J	0	Ongaro et al. (2025)	10.1126/science.adi4736	8-9 weeks old	1	male	1		59,5	single	10XV3	sn	1	mouse	7971	1
GSM8628052	SRX26708357	Two pooled e14.5 pituitary glands from C57BL6 strain	Nxn -/-	0	C57BL/6	0	Brinkmeier et al. (2025)	10.1093/hmg/ddaf032	e14.5	-1	unclear	0		-5,5	pooled	10XV3	sc	1	mouse	4600	1	missing sex
GSM8499069	SRX25982294	FVB.129P2-Pde6b + Tyr c-ch/AntJ control female mice replicate 1	FVB.129P2-Pde6b + Tyr c-ch/AntJ; Leprtm1Rck (fl/fl)	1	FVB/Ant	0	Miles et al. (2025)	10.1210/endocr/bqaf036	10 months	0	female	0	missing	300	pooled	10XV3	sc	1	mouse	1711	1	somewhat unclear, but the text suggests they were 10 months old at collection
GSM8499070	SRX25982295	FVB.129P2-Pde6b + Tyr c-ch/AntJ control female mice replicate 2	FVB.129P2-Pde6b + Tyr c-ch/AntJ; Leprtm1Rck (fl/fl)	1	FVB/Ant	0	Miles et al. (2025)	10.1210/endocr/bqaf036	10 months	0	female	0	missing	300	pooled	10XV3	sc	1	mouse	1058	1	somewhat unclear, but the text suggests they were 10 months old at collection
GSM8499071	SRX25982296	FVB.129P2-Pde6b + Tyr c-ch/AntJ control male mice replicate 1	FVB.129P2-Pde6b + Tyr c-ch/AntJ; Leprtm1Rck (fl/fl)	1	FVB/Ant	0	Miles et al. (2025)	10.1210/endocr/bqaf036	10 months	1	male	1		300	pooled	10XV3	sc	1	mouse	1642	1	somewhat unclear, but the text suggests they were 10 months old at collection
GSM8499072	SRX25982297	FVB.129P2-Pde6b + Tyr c-ch/AntJ control male mice replicate 2	FVB.129P2-Pde6b + Tyr c-ch/AntJ; Leprtm1Rck (fl/fl)	1	FVB/Ant	0	Miles et al. (2025)	10.1210/endocr/bqaf036	10 months	1	male	1		300	pooled	10XV3	sc	1	mouse	1085	1	somewhat unclear, but the text suggests they were 10 months old at collection
GSM8499073	SRX25982298	FVB.129P2-Pde6b + Tyr c-ch/AntJ LEPR mutant female mice replicate 1	FVB.129P2-Pde6b + Tyr c-ch/AntJ; Tg(Gh1-cre)bKnmn (+/-); Leprtm1Rck (fl/fl)	0	FVB/Ant	0	Miles et al. (2025)	10.1210/endocr/bqaf036	10 months	0	female	0	missing	300	pooled	10XV3	sc	1	mouse	1064	1	somewhat unclear, but the text suggests they were 10 months old at collection
GSM8499074	SRX25982301	FVB.129P2-Pde6b + Tyr c-ch/AntJ LEPR mutant female mice replicate 2	FVB.129P2-Pde6b + Tyr c-ch/AntJ; Tg(Gh1-cre)bKnmn (+/-); Leprtm1Rck (fl/fl)	0	FVB/Ant	0	Miles et al. (2025)	10.1210/endocr/bqaf036	10 months	0	female	0	missing	300	pooled	10XV3	sc	1	mouse	2641	1	somewhat unclear, but the text suggests they were 10 months old at collection
GSM8499075	SRX25982300	FVB.129P2-Pde6b + Tyr c-ch/AntJ LEPR mutant male mice replicate 1	FVB.129P2-Pde6b + Tyr c-ch/AntJ; Tg(Gh1-cre)bKnmn (+/-); Leprtm1Rck (fl/fl)	0	FVB/Ant	0	Miles et al. (2025)	10.1210/endocr/bqaf036	10 months	1	male	1		300	pooled	10XV3	sc	1	mouse	632	1	somewhat unclear, but the text suggests they were 10 months old at collection
GSM8499076	SRX25982299	FVB.129P2-Pde6b + Tyr c-ch/AntJ LEPR mutant male mice replicate 2	FVB.129P2-Pde6b + Tyr c-ch/AntJ; Tg(Gh1-cre)bKnmn (+/-); Leprtm1Rck (fl/fl)	0	FVB/Ant	0	Miles et al. (2025)	10.1210/endocr/bqaf036	10 months	1	male	1		300	pooled	10XV3	sc	1	mouse	709	1	somewhat unclear, but the text suggests they were 10 months old at collection
016_B6J_10F_01	016_B6J_10F_01		normal	1	C57BL/6	0	Rebboah et al. (2025)		72	0	Female	0	Diestrus	72	single	PARSE_WT_MegaV2	sn	1	mouse	1521	0	B6J
017_B6J_10M_01	017_B6J_10M_01		normal	1	C57BL/6	0	Rebboah et al. (2025)		72	1	Male	0		72	single	PARSE_WT_MegaV2	sn	1	mouse	2378	0	B6J
018_B6J_10F_01	018_B6J_10F_01		normal	1	C57BL/6	0	Rebboah et al. (2025)		72	0	Female	0	Proestrus	72	single	PARSE_WT_MegaV2	sn	1	mouse	2499	0	B6J
019_B6J_10M_01	019_B6J_10M_01		normal	1	C57BL/6	0	Rebboah et al. (2025)		72	1	Male	0		72	single	PARSE_WT_MegaV2	sn	1	mouse	1855	0	B6J
020_B6J_10F_01	020_B6J_10F_01		normal	1	C57BL/6	0	Rebboah et al. (2025)		72	0	Female	0	Diestrus	72	single	PARSE_WT_MegaV2	sn	1	mouse	1566	0	B6J
021_B6J_10M_01	021_B6J_10M_01		normal	1	C57BL/6	0	Rebboah et al. (2025)		72	1	Male	1		72	single	PARSE_WT_MegaV2	sn	1	mouse	2652	0	B6J
024_B6J_10F_01	024_B6J_10F_01		normal	1	C57BL/6	0	Rebboah et al. (2025)		72	0	Female	0	Estrus	72	single	PARSE_WT_MegaV2	sn	1	mouse	2466	0	B6J
025_B6J_10M_01	025_B6J_10M_01		normal	1	C57BL/6	0	Rebboah et al. (2025)		72	1	Male	1		72	single	PARSE_WT_MegaV2	sn	1	mouse	2462	0	B6J
066_NODJ_10F_01	066_NODJ_10F_01		normal	1	NODJ	0	Rebboah et al. (2025)		72	0	Female		Proestrus	72	single	PARSE_WT_MegaV2	sn	1	mouse	3	0
067_NODJ_10M_01	067_NODJ_10M_01		normal	1	NODJ	0	Rebboah et al. (2025)		72	1	Male	1		72	single	PARSE_WT_MegaV2	sn	1	mouse	4042	0
068_NODJ_10F_01	068_NODJ_10F_01		normal	1	NODJ	0	Rebboah et al. (2025)		72	0	Female	0	Metestrus	72	single	PARSE_WT_MegaV2	sn	1	mouse	2232	0
069_NODJ_10M_01	069_NODJ_10M_01		normal	1	NODJ	0	Rebboah et al. (2025)		72	1	Male	1		72	single	PARSE_WT_MegaV2	sn	1	mouse	166	0
070_NODJ_10F_01	070_NODJ_10F_01		normal	1	NODJ	0	Rebboah et al. (2025)		72	0	Female	0	Metestrus	72	single	PARSE_WT_MegaV2	sn	1	mouse	2506	0
071_NODJ_10M_01	071_NODJ_10M_01		normal	1	NODJ	0	Rebboah et al. (2025)		72	1	Male	1		72	single	PARSE_WT_MegaV2	sn	1	mouse	4412	0
072_NODJ_10F_01	072_NODJ_10F_01		normal	1	NODJ	0	Rebboah et al. (2025)		72	0	Female	0	Metestrus	72	single	PARSE_WT_MegaV2	sn	1	mouse	3749	0
073_NODJ_10M_01	073_NODJ_10M_01		normal	1	NODJ	0	Rebboah et al. (2025)		72	1	Male	1		72	single	PARSE_WT_MegaV2	sn	1	mouse	3107	0
026_AJ_10F_01	026_AJ_10F_01		normal	1	AJ	0	Rebboah et al. (2025)		69	0	Female	0	Estrus	69	single	PARSE_WT_MegaV2	sn	1	mouse	2701	0
029_AJ_10M_01	029_AJ_10M_01		normal	1	AJ	0	Rebboah et al. (2025)		69	1	Male	1		69	single	PARSE_WT_MegaV2	sn	1	mouse	1917	0
028_AJ_10F_01	028_AJ_10F_01		normal	1	AJ	0	Rebboah et al. (2025)		69	0	Female	0	Estrus	69	single	PARSE_WT_MegaV2	sn	1	mouse	2292	0
031_AJ_10M_01	031_AJ_10M_01		normal	1	AJ	0	Rebboah et al. (2025)		69	1	Male	1		69	single	PARSE_WT_MegaV2	sn	1	mouse	1320	0
030_AJ_10F_01	030_AJ_10F_01		normal	1	AJ	0	Rebboah et al. (2025)		69	0	Female	0	Metestrus	69	single	PARSE_WT_MegaV2	sn	1	mouse	2953	0
033_AJ_10M_01	033_AJ_10M_01		normal	1	AJ	0	Rebboah et al. (2025)		69	1	Male	1		69	single	PARSE_WT_MegaV2	sn	1	mouse	3511	0
032_AJ_10F_01	032_AJ_10F_01		normal	1	AJ	0	Rebboah et al. (2025)		69	0	Female		Estrus	69	single	PARSE_WT_MegaV2	sn	1	mouse	29	0
035_AJ_10M_01	035_AJ_10M_01		normal	1	AJ	0	Rebboah et al. (2025)		69	1	Male	1		69	single	PARSE_WT_MegaV2	sn	1	mouse	1918	0
076_PWKJ_10F_01	076_PWKJ_10F_01		normal	1	PWKJ	0	Rebboah et al. (2025)		69	0	Female	0	Estrus	69	single	PARSE_WT_MegaV2	sn	1	mouse	1466	0
077_PWKJ_10M_01	077_PWKJ_10M_01		normal	1	PWKJ	0	Rebboah et al. (2025)		69	1	Male	1		69	single	PARSE_WT_MegaV2	sn	1	mouse	1348	0
078_PWKJ_10F_01	078_PWKJ_10F_01		normal	1	PWKJ	0	Rebboah et al. (2025)		69	0	Female	0	Estrus	69	single	PARSE_WT_MegaV2	sn	1	mouse	1680	0
079_PWKJ_10M_01	079_PWKJ_10M_01		normal	1	PWKJ	0	Rebboah et al. (2025)		69	1	Male	1		69	single	PARSE_WT_MegaV2	sn	1	mouse	920	0
080_PWKJ_10F_01	080_PWKJ_10F_01		normal	1	PWKJ	0	Rebboah et al. (2025)		69	0	Female	0	Estrus	69	single	PARSE_WT_MegaV2	sn	1	mouse	1602	0
081_PWKJ_10M_01	081_PWKJ_10M_01		normal	1	PWKJ	0	Rebboah et al. (2025)		69	1	Male	1		69	single	PARSE_WT_MegaV2	sn	1	mouse	3460	0
084_PWKJ_10F_01	084_PWKJ_10F_01		normal	1	PWKJ	0	Rebboah et al. (2025)		69	0	Female	0	Proestrus	69	single	PARSE_WT_MegaV2	sn	1	mouse	3042	0
085_PWKJ_10M_01	085_PWKJ_10M_01		normal	1	PWKJ	0	Rebboah et al. (2025)		69	1	Male	1		69	single	PARSE_WT_MegaV2	sn	1	mouse	1759	0
036_129S1J_10F_01	036_129S1J_10F_01		normal	1	129S1J	0	Rebboah et al. (2025)		72	0	Female	0	Diestrus	72	single	PARSE_WT_MegaV2	sn	1	mouse	1473	0
037_129S1J_10M_01	037_129S1J_10M_01		normal	1	129S1J	0	Rebboah et al. (2025)		72	1	Male	1		72	single	PARSE_WT_MegaV2	sn	1	mouse	2073	0
038_129S1J_10F_01	038_129S1J_10F_01		normal	1	129S1J	0	Rebboah et al. (2025)		72	0	Female	0	Diestrus	72	single	PARSE_WT_MegaV2	sn	1	mouse	2386	0
041_129S1J_10M_01	041_129S1J_10M_01		normal	1	129S1J	0	Rebboah et al. (2025)		72	1	Male	1		72	single	PARSE_WT_MegaV2	sn	1	mouse	1605	0
040_129S1J_10F_01	040_129S1J_10F_01		normal	1	129S1J	0	Rebboah et al. (2025)		72	0	Female	0	Diestrus	72	single	PARSE_WT_MegaV2	sn	1	mouse	1780	0
043_129S1J_10M_01	043_129S1J_10M_01		normal	1	129S1J	0	Rebboah et al. (2025)		72	1	Male	1		72	single	PARSE_WT_MegaV2	sn	1	mouse	2863	0
044_129S1J_10F_01	044_129S1J_10F_01		normal	1	129S1J	0	Rebboah et al. (2025)		72	0	Female	0	Diestrus	72	single	PARSE_WT_MegaV2	sn	1	mouse	3478	0
045_129S1J_10M_01	045_129S1J_10M_01		normal	1	129S1J	0	Rebboah et al. (2025)		72	1	Male	1		72	single	PARSE_WT_MegaV2	sn	1	mouse	2871	0
086_CASTJ_10F_01	086_CASTJ_10F_01		normal	1	CASTJ	0	Rebboah et al. (2025)		69	0	Female		Diestrus	69	single	PARSE_WT_MegaV2	sn	1	mouse	3	0
087_CASTJ_10M_01	087_CASTJ_10M_01		normal	1	CASTJ	0	Rebboah et al. (2025)		69	1	Male	1		69	single	PARSE_WT_MegaV2	sn	1	mouse	1446	0
088_CASTJ_10F_01	088_CASTJ_10F_01		normal	1	CASTJ	0	Rebboah et al. (2025)		69	0	Female	0	Diestrus	69	single	PARSE_WT_MegaV2	sn	1	mouse	608	0
089_CASTJ_10M_01	089_CASTJ_10M_01		normal	1	CASTJ	0	Rebboah et al. (2025)		69	1	Male	1		69	single	PARSE_WT_MegaV2	sn	1	mouse	813	0
090_CASTJ_10F_01	090_CASTJ_10F_01		normal	1	CASTJ	0	Rebboah et al. (2025)		69	0	Female	0	Diestrus	69	single	PARSE_WT_MegaV2	sn	1	mouse	1233	0
091_CASTJ_10M_01	091_CASTJ_10M_01		normal	1	CASTJ	0	Rebboah et al. (2025)		72	1	Male	1		72	single	PARSE_WT_MegaV2	sn	1	mouse	851	0
094_CASTJ_10F_01	094_CASTJ_10F_01		normal	1	CASTJ	0	Rebboah et al. (2025)		69	0	Female	0	Diestrus	69	single	PARSE_WT_MegaV2	sn	1	mouse	174	0
093_CASTJ_10M_01	093_CASTJ_10M_01		normal	1	CASTJ	0	Rebboah et al. (2025)		72	1	Male	0		72	single	PARSE_WT_MegaV2	sn	1	mouse	992	0
058_WSBJ_10F_01	058_WSBJ_10F_01		normal	1	WSBJ	0	Rebboah et al. (2025)		69	0	Female	0	missing	69	single	PARSE_WT_MegaV2	sn	1	mouse	660	0
057_WSBJ_10M_01	057_WSBJ_10M_01		normal	1	WSBJ	0	Rebboah et al. (2025)		69	1	Male	1		69	single	PARSE_WT_MegaV2	sn	1	mouse	2872	0
060_WSBJ_10F_01	060_WSBJ_10F_01		normal	1	WSBJ	0	Rebboah et al. (2025)		69	0	Female		missing	69	single	PARSE_WT_MegaV2	sn	1	mouse	18	0		Pituitary seems to be missing
059_WSBJ_10M_01	059_WSBJ_10M_01		normal	1	WSBJ	0	Rebboah et al. (2025)		69	1	Male	1		69	single	PARSE_WT_MegaV2	sn	1	mouse	1362	0
062_WSBJ_10F_01	062_WSBJ_10F_01		normal	1	WSBJ	0	Rebboah et al. (2025)		69	0	Female	0	missing	69	single	PARSE_WT_MegaV2	sn	1	mouse	42	0		Pituitary seems to be missing
061_WSBJ_10M_01	061_WSBJ_10M_01		normal	1	WSBJ	0	Rebboah et al. (2025)		69	1	Male	1		69	single	PARSE_WT_MegaV2	sn	1	mouse	1060	0
096_WSBJ_10F_01	096_WSBJ_10F_01		normal	1	WSBJ	0	Rebboah et al. (2025)		69	0	Female		Metestrus	69	single	PARSE_WT_MegaV2	sn	1	mouse	15	0		Pituitary seems to be missing
063_WSBJ_10M_01	063_WSBJ_10M_01		normal	1	WSBJ	0	Rebboah et al. (2025)		69	1	Male	1		69	single	PARSE_WT_MegaV2	sn	1	mouse	1306	0
092_CASTJ_10F_01	092_CASTJ_10F_01		normal	1	CASTJ	0	Rebboah et al. (2025)		69	0	Female	0	Diestrus	69	single	PARSE_WT_MegaV2	sn	1	mouse	414	0		Sample_swap
047_NZOJ_10M_01	047_NZOJ_10M_01		normal	1	NZOJ	0	Rebboah et al. (2025)		69	1	Male	1		69	single	PARSE_WT_MegaV2	sn	1	mouse	3341	0
048_NZOJ_10F_01	048_NZOJ_10F_01		normal	1	NZOJ	0	Rebboah et al. (2025)		69	0	Female	0	Diestrus	69	single	PARSE_WT_MegaV2	sn	1	mouse	2842	0
049_NZOJ_10M_01	049_NZOJ_10M_01		normal	1	NZOJ	0	Rebboah et al. (2025)		69	1	Male	1		69	single	PARSE_WT_MegaV2	sn	1	mouse	3521	0
050_NZOJ_10F_01	050_NZOJ_10F_01		normal	1	NZOJ	0	Rebboah et al. (2025)		69	0	Female	0	Estrus	69	single	PARSE_WT_MegaV2	sn	1	mouse	3340	0
051_NZOJ_10M_01	051_NZOJ_10M_01		normal	1	NZOJ	0	Rebboah et al. (2025)		69	1	Male	1		69	single	PARSE_WT_MegaV2	sn	1	mouse	4212	0
052_NZOJ_10F_01	052_NZOJ_10F_01		normal	1	NZOJ	0	Rebboah et al. (2025)		69	0	Female	0	Estrus	69	single	PARSE_WT_MegaV2	sn	1	mouse	4009	0
053_NZOJ_10M_01	053_NZOJ_10M_01		normal	1	NZOJ	0	Rebboah et al. (2025)		69	1	Male	1		69	single	PARSE_WT_MegaV2	sn	1	mouse	3439	0
046_NZOJ_10F_01	046_NZOJ_10F_01		normal	1	NZOJ	0	Rebboah et al. (2025)		69	0	Female	0	Diestrus	69	single	PARSE_WT_MegaV2	sn	1	mouse	2129	0		Addition
GSM9047453	SRX29174027	5 month old males	normal	1	UM-HET3	0	Cheung et al. (2025)		150	1	Male	1		150	pooled	10XV3	sn	0	mouse	6367	1
GSM9047454	SRX29174028	5 month old females	normal	1	UM-HET3	0	Cheung et al. (2025)		150	0	Female	1	missing	150	pooled	10XV3	sn	0	mouse	3591	1
GSM9047455	SRX29174029	22 month old males	normal	1	UM-HET3	0	Cheung et al. (2025)		660	1	Male	0		660	pooled	10XV3	sn	0	mouse	7023	1
GSM9047456	SRX29174030	22 month old females	normal	1	UM-HET3	0	Cheung et al. (2025)		660	0	Female	0	missing	660	pooled	10XV3	sn	0	mouse	5064	1
GSM7663099	SRX21168593	Pituitary, young, sample1, scRNA-seq	normal	1	C57BL/6	0	Wei et al. (2025)		6 months		?	0	missing	180	single	10XV3	sc	0	mouse	10116	1	missing sex
GSM7663100	SRX21168594	Pituitary, aged, sample1, scRNA-seq	normal	1	C57BL/6	0	Wei et al. (2025)		24 months		?	0	missing	720	single	10XV3	sc	0	mouse	7710	1	missing sex
GSM7663101	SRX21168595	Pituitary, young, sample2, scRNA-seq	normal	1	C57BL/6	0	Wei et al. (2025)		6 months		?	1		180	single	10XV3	sc	0	mouse	7736	1	missing sex
GSM7663102	SRX21168596	Pituitary, aged, sample2, scRNA-seq	normal	1	C57BL/6	0	Wei et al. (2025)		24 months		?	1		720	single	10XV3	sc	0	mouse	6507	1	missing sex
MMP3-CONT1	MMP3-CONT1	Pituitary_ctrl	normal	1	C57BL/6	0	Kover et al. (2025)		4 days	1	Male	1		4	single	10XV3	multi_rna	1	mouse	2779	2
MMP3-CONT1	MMP3-CONT1	Pituitary_ctrl	normal	1	C57BL/6	0	Kover et al. (2025)		4 days	1	Male	1		4	single	10XV3	multi_atac	1	mouse	2175	2
GSM9301719	SRX31143268	WildType_Mouse1	normal	1	C57BL/6	0	Jin et al. (2025)		8 weeks	1	Male	1		56	single	10XV1	atac	1	mouse	2506	1
GSM9301720	SRX31143269	Fshb-Enh2-KO_Mouse2	Fshb-Enh2-KO	0	C57BL/6	0	Jin et al. (2025)		8 weeks	1	Male	1		56	single	10XV1	atac	1	mouse	5483	1
GSM9301721	SRX31143270	Fshb-Enh2-KO_Mouse3	Fshb-Enh2-KO	0	C57BL/6	0	Jin et al. (2025)		8 weeks	1	Male	1		56	single	10XV1	atac	1	mouse	6918	1
GSM9301722	SRX31143271	WildType_Mouse4	normal	1	C57BL/6	0	Jin et al. (2025)		8 weeks	1	Male	1		56	single	10XV1	atac	1	mouse	6465	1
GSM9301723	SRX31143272	Fshb-Enh2-KO_Mouse5	Fshb-Enh2-KO	0	C57BL/6	0	Jin et al. (2025)		8 weeks	1	Male	1		56	single	10XV1	atac	1	mouse	7222	1
GSM9301724	SRX31143273	IgG-treated_Mouse11	IgG-treated	0	C57BL/6	0	Jin et al. (2025)		9 weeks	1	Male	1		56	single	10XV1	atac	1	mouse	7510	1
GSM9301725	SRX31143274	IgG-treated_Mouse12	IgG-treated	0	C57BL/6	0	Jin et al. (2025)		9 weeks	1	Male	1		56	single	10XV1	atac	1	mouse	4995	1
GSM9301726	SRX31143275	Bimagrumab-treated_Mouse13	Bimagrumab-treated	0	C57BL/6	0	Jin et al. (2025)		9 weeks	1	Male	1		56	single	10XV1	atac	1	mouse	3267	1
GSM9301727	SRX31143276	Bimagrumab-treated_Mouse14	Bimagrumab-treated	0	C57BL/6	0	Jin et al. (2025)		9 weeks	1	Male	1		56	single	10XV1	atac	1	mouse	6247	1
GSM9301728	SRX31143277	Bimagrumab-treated_Mouse15	Bimagrumab-treated	0	C57BL/6	0	Jin et al. (2025)		9 weeks	1	Male	1		56	single	10XV1	atac	1	mouse	7129	1
GSM9302172	SRX31166358	pituitary, HFD_1	high_fat_diet	0	Unclear	0	Guo et al. (2025)		16 weeks		Male	1		112	pool	10XV3	sc	0	mouse	7192	1
GSM9302173	SRX31166359	pituitary, HFD_2	high_fat_diet	0	Unclear	0	Guo et al. (2025)		16 weeks		Male	1		112	pool	10XV3	sc	0	mouse	7193	1
GSM9302174	SRX31166360	pituitary, ND_1	normal	1	Unclear	0	Guo et al. (2025)		16 weeks		Male	1		112	pool	10XV3	sc	0	mouse	7298	1
GSM9302175	SRX31166361	pituitary, ND_2	normal	1	Unclear	0	Guo et al. (2025)		16 weeks		Male	1		112	pool	10XV3	sc	0	mouse	7530	1	in previous version Normal was switched as 0 with HFD
GSM9459038	SRX31798127	POMC-WT	POMC-WT	1	C57BL/6J	0	Sochodolsky et al. (2026)		386 days	1	Male	1		386	pool	10XV3	sc	0	mouse	8083	1
GSM9459037	SRX31798126	POMC-KO	POMC-KO	0	C57BL/6J	0	Sochodolsky et al. (2026)		376 and 386 days	1	Male	1		381	pool	10XV3	sc	0	mouse	7038	1
