# Supplementary material for: Consensus Pituitary Atlas, a scalable resource for annotation, novel marker discovery, and analyses in mouse pituitary gland research
Source: Cell Rep. Author manuscript; Available in PMC 2026 Jul 24. (PMC13397322; doi:10.1016/j.celrep.2026.117407)
Supplement: 9 [file NIHMS2190707-supplement-9.xlsx]

## Sheet: Table_S2
# Title: 2_cell_typing_markers	Unnamed: 1	Unnamed: 2	Unnamed: 3	Unnamed: 4
# Correspondence: bence.kover@kcl.ac.uk or cynthia.andoniadou@kcl.ac.uk
# Table S2: Table of all cell typing markers, related to Figure 2
gene	log2fc	pval	avg_expr	celltype
AW551984	4.66694	0	4.55034	Corticotrophs
Alpk2	5.66787	0	1.87345	Corticotrophs
Avpr1b	5.71107	0	-0.20133	Corticotrophs
Crhr1	6.83396	0	1.45691	Corticotrophs
Qrfpr	5.5418	0	0.242	Corticotrophs
Bean1	5.25182	0	1.03459	Gonadotrophs
Cfap73	4.89629	0	-0.283913	Gonadotrophs
E130111B04Rik	4.39021	0	-0.506812	Gonadotrophs
Gm33474	4.60432	0	-0.0804753	Gonadotrophs
Gnrhr	7.81316	0	2.48267	Gonadotrophs
Nr5a1	6.06159	0	1.31321	Gonadotrophs
Nr5a1os	5.31727	0	-0.158035	Gonadotrophs
Vegfd	4.64845	0	3.26639	Gonadotrophs
Gm31819	5.91853	0	-0.00411297	Melanotrophs
Gm32284	3.83192	0	-0.778732	Melanotrophs
Grik1	6.41212	0	3.07267	Melanotrophs
Gulo	6.37059	0	0.654665	Melanotrophs
Oacyl	8.392	0	3.35449	Melanotrophs
Pax7	7.86203	0	1.08126	Melanotrophs
Pcsk2	6.29667	0	6.47018	Melanotrophs
Rbfox3	5.42904	0	3.80961	Melanotrophs
Scn2a	3.88266	0	4.58908	Melanotrophs
Vax1	4.28251	0	-0.449992	Melanotrophs
Arl6ip1	3.08636	0	6.74585	Pituicytes
Btbd17	6.69733	0	0.0833518	Pituicytes
Car14	6.83475	0	0.0012853	Pituicytes
Ccnjl	5.7109	0	1.29679	Pituicytes
Cdh19	7.92874	0	0.114291	Pituicytes
Col23a1	6.99452	0	1.58099	Pituicytes
Col25a1	7.40589	0	4.75295	Pituicytes
ENSMUSG00000085345.2	4.65101	0	-1.15324	Pituicytes
ENSMUSG00000120617.1	5.65317	0	-1.16169	Pituicytes
Enox2	3.27688	0	6.05043	Pituicytes
Fat3	5.8025	0	5.22959	Pituicytes
Fbn2	6.52201	0	1.84244	Pituicytes
Fgf10	7.98288	0	1.41533	Pituicytes
Fndc3c1	9.04281	0	-0.149876	Pituicytes
Gldc	8.23936	0	0.598931	Pituicytes
Gm43782	5.29591	0	-1.24347	Pituicytes
Gpr50	5.35818	0	-1.16048	Pituicytes
Ism2	6.4091	0	0.253505	Pituicytes
Lhx2	7.0781	0	-0.470681	Pituicytes
Lrp2	6.7489	0	0.08989	Pituicytes
Lrrtm3	9.35707	0	1.50876	Pituicytes
Nkx2-1	7.67041	0	-0.92957	Pituicytes
Nkx2-4	6.29097	0	-1.07885	Pituicytes
Otx2	6.87681	0	-0.402996	Pituicytes
Rax	7.15961	0	-0.245201	Pituicytes
Scn7a	8.9616	0	1.15928	Pituicytes
Sfta3	8.23257	0	-0.245272	Pituicytes
Slc1a3	6.46259	0	3.53994	Pituicytes
Slco1a5	6.05153	0	-0.617161	Pituicytes
Sox1	5.39147	0	-1.1187	Pituicytes
Sox1ot	6.87209	0	-0.400104	Pituicytes
Tbx3	6.07038	0	1.74209	Pituicytes
Tbx3os1	7.81213	0	0.845478	Pituicytes
Agr3	5.92592	0	1.67582	Stem_cells
Alox12e	5.8621	0	0.444629	Stem_cells
Amot	3.11337	0	4.51236	Stem_cells
Ccdc190	5.25276	0	0.663531	Stem_cells
Cdh26	5.99144	0	0.968526	Stem_cells
Dctn6	2.285	0	5.66866	Stem_cells
Ezr	3.18481	0	6.03485	Stem_cells
Gm13266	4.86045	0	0.286848	Stem_cells
Gm28380	5.21315	0	0.00675629	Stem_cells
Grhl2	5.49447	0	1.32992	Stem_cells
Hey2	5.44999	0	1.28665	Stem_cells
Il17re	5.4137	0	1.39202	Stem_cells
Kcnk1	4.34344	0	4.83342	Stem_cells
Klhl31	5.51941	0	1.22894	Stem_cells
Klk11	5.10601	0	-0.0547814	Stem_cells
Lhfpl7	4.88583	0	0.459359	Stem_cells
Pof1b	4.47688	0	0.185108	Stem_cells
Rassf9	4.86719	0	2.39216	Stem_cells
Sh3rf2	5.06632	0	1.41262	Stem_cells
Zfp185	4.38583	0	0.906296	Stem_cells
4933430M04Rik	4.72821	0	-0.681795	Thyrotrophs
Dio2	5.87176	0	3.73897	Thyrotrophs
Trhr	6.11115	0	1.46858	Thyrotrophs
4930430E12Rik	5.87768	0	-0.886169	Immune_cells
AU020206	6.11472	0	1.8489	Immune_cells
Abcc3	6.12671	0	0.702981	Immune_cells
Abhd12	3.17582	0	5.73363	Immune_cells
Acp5	7.21213	0	-0.281245	Immune_cells
Acsl1	2.85431	0	4.96277	Immune_cells
Adam17	3.1029	0	4.99549	Immune_cells
Adgre1	8.82491	0	0.358504	Immune_cells
Aif1	8.52547	0	0.559729	Immune_cells
Aim2	7.77693	0	0.389939	Immune_cells
Alox5ap	5.91624	0	1.43954	Immune_cells
Anxa2r1	5.48132	0	-0.96714	Immune_cells
Aoah	7.23848	0	0.576725	Immune_cells
Apbb1ip	5.92735	0	2.93046	Immune_cells
Apobec1	4.8682	0	4.52447	Immune_cells
Arhgap15	6.66887	0	3.4106	Immune_cells
Arhgap22	7.52039	0	1.38734	Immune_cells
Arhgap25	7.66624	0	0.272721	Immune_cells
Arhgap30	7.46439	0	-0.077478	Immune_cells
Arhgap45	7.44232	0	0.236952	Immune_cells
Arhgap9	6.1807	0	-0.341612	Immune_cells
Arhgdib	6.15489	0	1.55394	Immune_cells
Arl11	6.95202	0	-0.954913	Immune_cells
Arl5c	6.61384	0	0.236923	Immune_cells
Arrb2	4.50949	0	3.4484	Immune_cells
Asb2	6.17537	0	-0.152246	Immune_cells
BC035044	6.22204	0	-0.207514	Immune_cells
Bach2os	5.65774	0	-0.65445	Immune_cells
Batf3	6.23183	0	-0.213354	Immune_cells
Bcl2a1a	8.04138	0	-0.697941	Immune_cells
Bcl2a1b	9.03655	0	-0.00818271	Immune_cells
Bcl2a1d	8.22562	0	-0.407459	Immune_cells
Bin2	7.93893	0	-0.369732	Immune_cells
Blnk	8.07439	0	0.786368	Immune_cells
Btk	6.54922	0	-0.188468	Immune_cells
C1qa	9.35835	0	1.91621	Immune_cells
C1qb	9.21418	0	1.86262	Immune_cells
C1qc	9.55448	0	1.35667	Immune_cells
C3ar1	8.85802	0	-0.200412	Immune_cells
C5ar1	8.66891	0	-0.22513	Immune_cells
C5ar2	5.42362	0	-0.618426	Immune_cells
Calhm6	5.9347	0	-0.508742	Immune_cells
Card11	6.02884	0	0.370379	Immune_cells
Casp1	6.44359	0	-0.45003	Immune_cells
Ccdc88b	5.93364	0	-0.501455	Immune_cells
Ccl12	9.3752	0	-0.241826	Immune_cells
Ccl24	6.15038	0	-1.03089	Immune_cells
Ccl3	9.46156	0	0.278503	Immune_cells
Ccl4	9.81351	0	0.870603	Immune_cells
Ccl6	8.09103	0	-0.632749	Immune_cells
Ccl9	7.2544	0	-0.853966	Immune_cells
Ccr1	6.51568	0	-1.00781	Immune_cells
Ccr2	7.66708	0	-0.791343	Immune_cells
Ccr5	8.02913	0	0.528583	Immune_cells
Ccrl2	6.14062	0	1.49017	Immune_cells
Cd14	8.35918	0	0.691335	Immune_cells
Cd200r1	5.68191	0	-0.825362	Immune_cells
Cd22	5.71258	0	-0.932337	Immune_cells
Cd244a	6.36308	0	-0.660032	Immune_cells
Cd300a	8.11908	0	0.292925	Immune_cells
Cd300c2	9.16122	0	0.0135599	Immune_cells
Cd300lb	5.23333	0	-1.00783	Immune_cells
Cd300ld	6.62381	0	-0.966248	Immune_cells
Cd300lf	6.98523	0	-0.619431	Immune_cells
Cd33	7.94264	0	-0.637711	Immune_cells
Cd37	7.17128	0	-0.218395	Immune_cells
Cd4	6.10189	0	-0.546973	Immune_cells
Cd48	8.33951	0	-0.2661	Immune_cells
Cd52	8.13144	0	1.49524	Immune_cells
Cd53	8.51028	0	0.179848	Immune_cells
Cd68	7.39281	0	1.37315	Immune_cells
Cd69	6.71164	0	-0.720831	Immune_cells
Cd72	7.31436	0	0.722821	Immune_cells
Cd74	7.99086	0	4.00002	Immune_cells
Cd80	5.64445	0	0.545641	Immune_cells
Cd83	8.75124	0	1.04264	Immune_cells
Cd84	8.31242	0	-0.0131332	Immune_cells
Cd86	9.61012	0	0.484117	Immune_cells
Cebpa	6.62154	0	0.306499	Immune_cells
Ciita	5.69787	0	1.03602	Immune_cells
Clec12a	7.49121	0	0.230706	Immune_cells
Clec2i	5.94237	0	-0.914459	Immune_cells
Clec4a1	6.12879	0	-0.624263	Immune_cells
Clec4a2	7.88157	0	-0.621229	Immune_cells
Clec4a3	7.89287	0	-0.65161	Immune_cells
Clec4b1	5.83874	0	-1.04021	Immune_cells
Clec4d	6.23094	0	-0.974987	Immune_cells
Clec4n	6.93154	0	-0.941394	Immune_cells
Clec5a	6.95984	0	-0.874398	Immune_cells
Clec7a	8.91005	0	-0.439068	Immune_cells
Cmklr1	6.08736	0	0.008204	Immune_cells
Cmtm7	4.20652	0	2.92157	Immune_cells
Coro1a	7.75658	0	0.670229	Immune_cells
Cotl1	3.8635	0	4.33608	Immune_cells
Crlf3	3.27417	0	4.57833	Immune_cells
Csf1r	8.71733	0	0.846557	Immune_cells
Csf2ra	3.7796	0	3.98154	Immune_cells
Csf2rb	7.32695	0	-0.55255	Immune_cells
Csf2rb2	5.9883	0	-0.943984	Immune_cells
Csf3r	7.96411	0	-0.39451	Immune_cells
Cst7	5.05402	0	-0.992057	Immune_cells
Ctsa	3.73277	0	4.57554	Immune_cells
Ctsb	3.34077	0	7.00784	Immune_cells
Ctsc	7.44607	0	2.57915	Immune_cells
Ctsd	3.95628	0	5.50921	Immune_cells
Ctsh	6.7931	0	2.07987	Immune_cells
Ctss	9.08687	0	2.00845	Immune_cells
Ctsz	3.49828	0	5.46467	Immune_cells
Cx3cr1	5.59925	0	3.63335	Immune_cells
Cxcl16	6.63644	0	1.83842	Immune_cells
Cxcl2	8.48324	0	0.444757	Immune_cells
Cxcr3	5.16019	0	-1.05258	Immune_cells
Cxcr4	5.70932	0	0.52803	Immune_cells
Cyba	5.83513	0	2.99625	Immune_cells
Cybb	9.33747	0	0.477429	Immune_cells
Cyp4f18	6.94855	0	-0.357857	Immune_cells
Cyrib	2.75423	0	6.93935	Immune_cells
Cyth4	8.37683	0	0.0542495	Immune_cells
Cytip	7.16534	0	0.651097	Immune_cells
Daglb	3.29143	0	4.1382	Immune_cells
Dclre1c	3.75529	0	4.69097	Immune_cells
Dennd4a	3.27848	0	6.58205	Immune_cells
Dnase1l3	6.47727	0	-0.704525	Immune_cells
Dock2	7.53334	0	2.38711	Immune_cells
Dock8	6.71023	0	2.43056	Immune_cells
Dok1	4.30742	0	0.73432	Immune_cells
E230029C05Rik	4.87324	0	3.57989	Immune_cells
ENSMUSG00000110235.3	7.48508	0	-0.233864	Immune_cells
Efhd2	4.59947	0	3.56663	Immune_cells
Epsti1	5.8696	0	2.14965	Immune_cells
Evi2a	8.0139	0	-0.164792	Immune_cells
Fcer1g	8.39734	0	1.98927	Immune_cells
Fcgr1	8.49482	0	-0.486703	Immune_cells
Fcgr2b	6.8336	0	0.851102	Immune_cells
Fcgr3	7.84714	0	0.556391	Immune_cells
Fcgr4	7.65638	0	-0.39996	Immune_cells
Fcrl1	5.9782	0	-0.931305	Immune_cells
Fcrl2	8.93116	0	-0.347946	Immune_cells
Fermt3	5.54661	0	1.98763	Immune_cells
Fes	5.36923	0	1.10616	Immune_cells
Fgd3	6.01569	0	0.990494	Immune_cells
Fgr	5.95942	0	0.278141	Immune_cells
Fmnl1	4.53355	0	2.48108	Immune_cells
Fyb1	8.5569	0	1.7749	Immune_cells
Gatm	7.84621	0	1.06774	Immune_cells
Gimap3	5.71275	0	-0.776451	Immune_cells
Glipr1	7.5338	0	0.837539	Immune_cells
Gm15503	5.60096	0	-0.951541	Immune_cells
Gm15964	5.53335	0	-0.399827	Immune_cells
Gm20429	4.8416	0	-1.03428	Immune_cells
Gm20513	6.65705	0	-0.689337	Immune_cells
Gm2245	6.94521	0	-0.458292	Immune_cells
Gm2629	7.27724	0	-0.464429	Immune_cells
Gm26740	6.82859	0	1.06675	Immune_cells
Gm2848	5.65839	0	-1.09243	Immune_cells
Gm29094	4.81491	0	-1.16659	Immune_cells
Gm34589	5.5188	0	-0.971717	Immune_cells
Gm35154	7.60044	0	-0.545978	Immune_cells
Gm39816	6.0882	0	-0.373111	Immune_cells
Gm40645	6.32541	0	-0.505433	Immune_cells
Gm46224	8.08061	0	-0.784639	Immune_cells
Gm47754	5.46948	0	-1.05321	Immune_cells
Gm48065	4.94102	0	-1.19554	Immune_cells
Gm53692	5.54675	0	-1.12086	Immune_cells
Gm5547	5.8482	0	-0.686058	Immune_cells
Gm56663	6.76071	0	-0.962703	Immune_cells
Gm6377	6.50871	0	-0.834419	Immune_cells
Gm67564	4.86866	0	-1.0293	Immune_cells
Gmip	4.15198	0	3.09291	Immune_cells
Gna15	6.32983	0	-0.142577	Immune_cells
Gpr132	7.24301	0	-0.2494	Immune_cells
Gpr183	8.0399	0	0.547231	Immune_cells
Gpr34	7.9419	0	0.344434	Immune_cells
Gpr65	8.79306	0	-0.380169	Immune_cells
Gpr84	5.86706	0	-0.720432	Immune_cells
Gpsm3	5.70345	0	0.681384	Immune_cells
Grn	3.92664	0	4.37374	Immune_cells
Gsap	4.14546	0	3.77958	Immune_cells
Gusb	3.16388	0	4.212	Immune_cells
H2-Aa	7.67083	0	2.8181	Immune_cells
H2-Ab1	7.73929	0	2.7575	Immune_cells
H2-DMa	4.11124	0	4.68427	Immune_cells
H2-DMb1	6.06238	0	1.37353	Immune_cells
H2-Eb1	8.05532	0	2.4342	Immune_cells
H2-M2	7.19444	0	-0.829098	Immune_cells
H2-Oa	6.05862	0	-0.918308	Immune_cells
H2-Ob	5.93252	0	-0.806932	Immune_cells
Havcr2	8.03851	0	-0.0779824	Immune_cells
Hcar2	6.19831	0	-0.927003	Immune_cells
Hck	8.12518	0	0.614858	Immune_cells
Hcls1	7.19246	0	0.512918	Immune_cells
Hcst	6.02103	0	0.209739	Immune_cells
Hexb	4.13138	0	6.02134	Immune_cells
Hk3	5.87332	0	0.0658345	Immune_cells
Hmga2-ps1	6.08234	0	-0.60232	Immune_cells
Hpgds	7.13604	0	1.79717	Immune_cells
Hvcn1	6.19002	0	0.167979	Immune_cells
I830077J02Rik	6.69396	0	-0.5723	Immune_cells
Icosl	5.09044	0	0.954205	Immune_cells
Ifi207	8.74616	0	-0.0534721	Immune_cells
Ifi209	6.93025	0	-0.827178	Immune_cells
Ifi30	3.96037	0	3.62623	Immune_cells
Ifngr2	3.7334	0	3.77314	Immune_cells
Ighm	7.31732	0	-0.164463	Immune_cells
Igsf6	7.16552	0	0.563786	Immune_cells
Ikzf1	8.17306	0	0.412386	Immune_cells
Il10ra	8.79729	0	-0.266325	Immune_cells
Il12b	5.83197	0	-1.11354	Immune_cells
Il1b	9.48984	0	0.355399	Immune_cells
Il21r	7.71295	0	-0.506983	Immune_cells
Il2rb	5.89991	0	-0.717122	Immune_cells
Inpp5d	8.1084	0	1.5389	Immune_cells
Irag2	6.8208	0	-0.260481	Immune_cells
Irak2	4.52312	0	4.20738	Immune_cells
Irf5	7.3218	0	0.427489	Immune_cells
Itga4	6.09349	0	1.528	Immune_cells
Itgam	7.53275	0	-0.78491	Immune_cells
Itgax	7.57969	0	-0.69627	Immune_cells
Itgb2	7.70262	0	-0.202526	Immune_cells
Kcnk13	7.69883	0	0.251758	Immune_cells
Klra2	7.80774	0	-0.184203	Immune_cells
Klrd1	6.38613	0	-0.787209	Immune_cells
Klrk1	6.37814	0	-0.634647	Immune_cells
Lacc1	6.12632	0	1.49384	Immune_cells
Lair1	8.04948	0	0.937787	Immune_cells
Laptm5	9.04206	0	0.595743	Immune_cells
Lat2	5.90561	0	0.95599	Immune_cells
Lcp1	7.91459	0	1.91246	Immune_cells
Lcp2	7.96807	0	0.116265	Immune_cells
Lgmn	4.62342	0	5.26918	Immune_cells
Lilra5	8.25304	0	-0.610508	Immune_cells
Lilrb4a	7.96603	0	-0.837492	Immune_cells
Lilrb4b	8.32926	0	-0.628857	Immune_cells
Lipa	4.31613	0	3.13824	Immune_cells
Lpcat2	6.18789	0	2.99952	Immune_cells
Lpxn	5.62624	0	2.38348	Immune_cells
Lrrc25	8.06137	0	-0.612312	Immune_cells
Lsp1	5.40704	0	1.66524	Immune_cells
Lst1	6.1607	0	2.10541	Immune_cells
Ltc4s	7.21633	0	-0.266195	Immune_cells
Ly86	9.29319	0	0.724223	Immune_cells
Ly9	6.86697	0	-0.876806	Immune_cells
Lyl1	6.09625	0	-0.224812	Immune_cells
Lyn	5.8835	0	4.49287	Immune_cells
Lyz2	9.3793	0	1.51464	Immune_cells
Mafb	5.23402	0	2.85666	Immune_cells
Man2b1	4.06122	0	4.54479	Immune_cells
Mapkapk3	3.52594	0	3.55465	Immune_cells
Mertk	5.96984	0	2.25483	Immune_cells
Mgl2	5.99451	0	-0.94648	Immune_cells
Mir142hg	8.65163	0	0.219556	Immune_cells
Mir223hg	5.6725	0	-1.03603	Immune_cells
Mmp12	7.73374	0	-0.290839	Immune_cells
Mmp13	6.87726	0	-0.908978	Immune_cells
Mpeg1	9.00974	0	0.235393	Immune_cells
Mrc1	7.49202	0	1.04342	Immune_cells
Ms4a14	6.92065	0	-0.681879	Immune_cells
Ms4a4a	5.55486	0	-1.13411	Immune_cells
Ms4a4c	7.01444	0	-0.800985	Immune_cells
Ms4a6b	8.38865	0	-0.286742	Immune_cells
Ms4a6c	8.72013	0	0.158656	Immune_cells
Ms4a6d	8.41355	0	-0.471596	Immune_cells
Ms4a7	9.53867	0	0.718688	Immune_cells
Msr1	7.21083	0	-0.740221	Immune_cells
Myo1f	7.13139	0	0.958568	Immune_cells
Myo1g	6.74528	0	-0.317145	Immune_cells
Napsa	5.89826	0	0.213716	Immune_cells
Ncf1	6.933	0	0.456843	Immune_cells
Ncf2	7.34333	0	0.880504	Immune_cells
Ncf4	7.71378	0	-0.569641	Immune_cells
Nckap1l	6.67472	0	1.3687	Immune_cells
Neurl3	7.689	0	0.4214	Immune_cells
Nfam1	6.60876	0	-0.0963311	Immune_cells
Nlrp1b	7.40618	0	-0.168435	Immune_cells
Nlrp3	8.60323	0	-0.231893	Immune_cells
Nrros	6.15165	0	1.76655	Immune_cells
Ophn1	2.34244	0	6.38492	Immune_cells
Or5v1	5.19311	0	-1.18437	Immune_cells
Or5v1b	7.14709	0	-0.869008	Immune_cells
Osm	7.20789	0	-0.865021	Immune_cells
Otulinl	5.73162	0	3.04551	Immune_cells
P2rx4	2.95796	0	4.94296	Immune_cells
P2rx7	6.86304	0	0.762342	Immune_cells
P2ry13	6.82834	0	-0.801923	Immune_cells
P2ry6	8.26818	0	-0.110152	Immune_cells
Pf4	6.86913	0	-0.233443	Immune_cells
Phf11a	5.48671	0	-1.00563	Immune_cells
Phf11b	7.05872	0	-0.364493	Immune_cells
Pik3ap1	6.96728	0	2.35473	Immune_cells
Pik3cg	6.26117	0	0.0761767	Immune_cells
Pik3r5	7.43939	0	-0.261416	Immune_cells
Pilra	6.55171	0	-0.819088	Immune_cells
Pilrb2	5.27827	0	-0.93226	Immune_cells
Pirb	5.93288	0	0.16476	Immune_cells
Pla2g15	3.60645	0	3.16832	Immune_cells
Plau	6.82398	0	-0.483371	Immune_cells
Plbd1	7.83594	0	-0.0591136	Immune_cells
Plcb2	6.21445	0	-0.613267	Immune_cells
Pld4	8.68545	0	-0.0320086	Immune_cells
Plek	6.4002	0	4.3116	Immune_cells
Plin2	4.34705	0	3.30566	Immune_cells
Plxna4os1	5.74259	0	-0.71411	Immune_cells
Pmaip1	6.77762	0	0.00637886	Immune_cells
Pou2f2	5.58638	0	2.95038	Immune_cells
Ppfia4	6.79025	0	1.11659	Immune_cells
Prex1	3.2995	0	4.93368	Immune_cells
Prkcd	4.70992	0	3.10095	Immune_cells
Ptafr	7.95133	0	-0.468601	Immune_cells
Ptpn18	5.68459	0	3.12043	Immune_cells
Ptpn22	6.11503	0	0.99109	Immune_cells
Ptpn6	3.9828	0	3.76335	Immune_cells
Ptprc	8.87795	0	0.8724	Immune_cells
Ptpre	5.61476	0	2.30803	Immune_cells
Ptprj	4.25087	0	6.30357	Immune_cells
Rab20	5.34196	0	1.45637	Immune_cells
Rab7b	6.44484	0	0.763328	Immune_cells
Rab8b	3.56559	0	5.47401	Immune_cells
Rac2	7.68769	0	-0.119423	Immune_cells
Rasal3	6.51067	0	-0.765237	Immune_cells
Rbpj	2.57401	0	5.76889	Immune_cells
Rel	4.37557	0	4.31265	Immune_cells
Rgs1	9.09247	0	0.0764016	Immune_cells
Rgs10	7.59201	0	1.28655	Immune_cells
Rhoh	7.37703	0	-0.0850229	Immune_cells
Rnase6	6.62405	0	-0.631449	Immune_cells
Rubcnl	6.30562	0	-0.394667	Immune_cells
Runx3	8.00081	0	-0.339205	Immune_cells
S100a4	5.95319	0	0.164748	Immune_cells
Sash3	6.11686	0	-0.692856	Immune_cells
Scimp	7.81443	0	-0.533906	Immune_cells
Selplg	7.41898	0	0.667024	Immune_cells
Sema4d	3.07718	0	5.05874	Immune_cells
Sgpl1	2.97608	0	4.50301	Immune_cells
Sh2d1b1	6.5908	0	-0.876134	Immune_cells
Sh3bp1	4.83272	0	0.408231	Immune_cells
Sh3bp2	5.13468	0	1.12493	Immune_cells
Siglece	6.82085	0	-0.883553	Immune_cells
Siglech	8.40611	0	-0.449314	Immune_cells
Sirpa	4.5679	0	4.59237	Immune_cells
Sirpb1a	5.13006	0	-1.13234	Immune_cells
Sirpb1c	5.1803	0	-1.13762	Immune_cells
Skap2	4.01444	0	4.78311	Immune_cells
Sla	7.52771	0	-0.345853	Immune_cells
Slamf6	5.97111	0	-0.844164	Immune_cells
Slamf7	8.36063	0	-0.303509	Immune_cells
Slamf8	6.85786	0	-0.791887	Immune_cells
Slamf9	8.23353	0	-0.488309	Immune_cells
Slc11a1	7.90006	0	0.0881605	Immune_cells
Slc15a3	7.68008	0	0.589476	Immune_cells
Slc16a10	5.30307	0	2.34799	Immune_cells
Slc29a3	4.31992	0	2.64993	Immune_cells
Slc9a9	4.01091	0	6.13937	Immune_cells
Slco2b1	7.51329	0	0.329354	Immune_cells
Slfn1	5.10316	0	-1.08466	Immune_cells
Slfn2	7.1907	0	0.50013	Immune_cells
Slfn8	5.07459	0	0.360952	Immune_cells
Slfnlnc	6.61731	0	-0.500592	Immune_cells
Snx20	5.91299	0	1.46145	Immune_cells
Snx24	2.95906	0	6.41935	Immune_cells
Snx5	2.52887	0	5.92217	Immune_cells
Spi1	8.87451	0	0.191952	Immune_cells
Spic	6.59901	0	-0.682802	Immune_cells
Spn	5.71577	0	-0.676757	Immune_cells
Stap1	6.96852	0	0.868003	Immune_cells
Sting1	5.05956	0	0.441438	Immune_cells
Stk17b	4.8996	0	2.61128	Immune_cells
Susd3	6.49744	0	0.177774	Immune_cells
Syk	8.17554	0	0.346887	Immune_cells
Tagap	7.12763	0	0.306517	Immune_cells
Tank	3.74619	0	5.54649	Immune_cells
Tasl	7.47977	0	-0.625325	Immune_cells
Tbxas1	6.52595	0	1.73374	Immune_cells
Tgfbr1	4.15671	0	6.24097	Immune_cells
Themis2	7.12201	0	-0.433006	Immune_cells
Tifab	7.11752	0	-0.90472	Immune_cells
Tlr1	6.54196	0	-0.801402	Immune_cells
Tlr12	5.92257	0	-0.943489	Immune_cells
Tlr13	6.82839	0	-0.79915	Immune_cells
Tlr2	6.53849	0	0.824725	Immune_cells
Tlr7	7.99449	0	-0.704376	Immune_cells
Tlr8	6.13676	0	-1.02378	Immune_cells
Tm6sf1	5.5012	0	2.96833	Immune_cells
Tmem273	7.15045	0	-0.748848	Immune_cells
Tnf	8.47115	0	-0.444097	Immune_cells
Tnfaip8	5.87113	0	2.25256	Immune_cells
Tnfaip8l2	7.40867	0	-0.414211	Immune_cells
Tnfrsf11a	6.73691	0	0.732726	Immune_cells
Tnfrsf13b	5.98429	0	-0.550684	Immune_cells
Tnfrsf1b	6.5989	0	0.887023	Immune_cells
Tnip3	7.29644	0	-0.679356	Immune_cells
Trem2	9.38323	0	0.103424	Immune_cells
Trf	6.74579	0	2.53196	Immune_cells
Tyrobp	8.95394	0	1.34869	Immune_cells
Unc93b1	5.28371	0	4.08305	Immune_cells
Vav1	7.82209	0	-0.142091	Immune_cells
Vcam1	7.26818	0	0.87436	Immune_cells
Vis1	7.60863	0	-0.891006	Immune_cells
Vsir	6.51857	0	1.33304	Immune_cells
Was	6.90193	0	-0.651693	Immune_cells
Wdfy4	7.08541	0	0.436564	Immune_cells
Wfdc17	8.16113	0	0.319294	Immune_cells
Xcl1	6.53322	0	-0.686521	Immune_cells
Xlr	5.7672	0	-0.309977	Immune_cells
Zeb2os	6.59733	0	0.265921	Immune_cells
Zmynd15	6.32408	0	0.235703	Immune_cells
1700018A04Rik	6.11038	0	-0.644199	Mesenchymal_cells
Adamts12	5.07274	0	1.50084	Mesenchymal_cells
Adgra2	5.35849	0	1.51609	Mesenchymal_cells
Adh1	7.20328	0	-0.336758	Mesenchymal_cells
Alx3	6.66501	0	-0.867005	Mesenchymal_cells
Apod	9.19766	0	1.93063	Mesenchymal_cells
Aspa	5.16289	0	1.66201	Mesenchymal_cells
Bicc1	4.77283	0	4.93008	Mesenchymal_cells
Bmp4	5.88222	0	0.196225	Mesenchymal_cells
Bnc2	6.54165	0	2.22587	Mesenchymal_cells
C1qtnf2	5.72147	0	-0.427508	Mesenchymal_cells
C1qtnf7	7.41199	0	-0.0973932	Mesenchymal_cells
C1ra	5.54643	0	0.159884	Mesenchymal_cells
C1s1	6.79824	0	-0.305913	Mesenchymal_cells
Calhm5	5.57166	0	-0.798541	Mesenchymal_cells
Carmn	5.82834	0	-0.482365	Mesenchymal_cells
Cemip	8.02155	0	1.86201	Mesenchymal_cells
Cfh	7.89319	0	2.13688	Mesenchymal_cells
Cldn11	7.23666	0	0.940928	Mesenchymal_cells
Col1a1	8.53571	0	0.451464	Mesenchymal_cells
Col26a1	6.2778	0	1.2775	Mesenchymal_cells
Col3a1	8.20271	0	0.617077	Mesenchymal_cells
Col4a6	6.7594	0	0.705696	Mesenchymal_cells
Col5a1	6.20275	0	0.42176	Mesenchymal_cells
Col6a1	7.64935	0	0.483958	Mesenchymal_cells
Col6a2	7.50346	0	-0.00877228	Mesenchymal_cells
Colec12	6.44689	0	3.13301	Mesenchymal_cells
Cped1	5.13242	0	5.49059	Mesenchymal_cells
Cpxm1	7.07306	0	0.632972	Mesenchymal_cells
Cpz	5.33066	0	-0.272188	Mesenchymal_cells
Cygb	6.25583	0	1.41034	Mesenchymal_cells
Cyp1b1	6.42388	0	-0.240733	Mesenchymal_cells
Dcn	9.43744	0	2.22254	Mesenchymal_cells
Ddr2	5.8776	0	1.37642	Mesenchymal_cells
Dkk2	5.89292	0	-0.204287	Mesenchymal_cells
Dpep1	7.88275	0	-0.268194	Mesenchymal_cells
Ebf2	6.61152	0	0.414097	Mesenchymal_cells
Edn3	6.2267	0	0.357627	Mesenchymal_cells
Fam180a	5.65511	0	-1.07607	Mesenchymal_cells
Fbln1	5.65408	0	1.5694	Mesenchymal_cells
Fbln7	5.95593	0	0.312089	Mesenchymal_cells
Foxc1	5.68683	0	1.55223	Mesenchymal_cells
Foxc2	6.65644	0	-0.808603	Mesenchymal_cells
Foxd1	8.43283	0	-0.27756	Mesenchymal_cells
Foxf2	6.26476	0	-0.755595	Mesenchymal_cells
Gfra2	5.98477	0	0.229684	Mesenchymal_cells
Gm10824	4.88182	0	-1.07942	Mesenchymal_cells
Gm12963	5.14304	0	-0.393189	Mesenchymal_cells
Gm29683	7.42575	0	1.04891	Mesenchymal_cells
Gm42397	6.18684	0	-0.189016	Mesenchymal_cells
Gsn	5.66707	0	4.25233	Mesenchymal_cells
Hhip	6.32469	0	0.380569	Mesenchymal_cells
Htra3	6.8616	0	0.0186111	Mesenchymal_cells
Igfbp6	7.94526	0	0.437534	Mesenchymal_cells
Il33	6.40656	0	1.93651	Mesenchymal_cells
Inmt	8.35298	0	0.264722	Mesenchymal_cells
Irag1	6.14156	0	0.305145	Mesenchymal_cells
Itga8	6.27951	0	0.685215	Mesenchymal_cells
Itih2	7.26754	0	0.515921	Mesenchymal_cells
Itih5	8.31505	0	2.91631	Mesenchymal_cells
Lama2	7.10764	0	3.25591	Mesenchymal_cells
Lhfpl6	5.46826	0	2.93978	Mesenchymal_cells
Lhx8	5.02918	0	-1.08317	Mesenchymal_cells
Lum	8.73293	0	0.0691247	Mesenchymal_cells
Mfap4	8.14159	0	-0.130573	Mesenchymal_cells
Mfap5	6.72616	0	0.248569	Mesenchymal_cells
Mmp2	6.06765	0	0.626769	Mesenchymal_cells
Moxd1	6.06337	0	-0.17695	Mesenchymal_cells
Ms4a4d	5.98371	0	-0.933015	Mesenchymal_cells
Nbl1	5.52117	0	0.693347	Mesenchymal_cells
Nr2f1	6.14944	0	1.20802	Mesenchymal_cells
Ogn	7.62495	0	1.00905	Mesenchymal_cells
Omd	5.32487	0	-0.107838	Mesenchymal_cells
Osr1	5.00744	0	-0.992559	Mesenchymal_cells
Pax9	7.09309	0	-0.614649	Mesenchymal_cells
Pcolce	5.59638	0	2.53528	Mesenchymal_cells
Pdgfra	8.7446	0	0.0956272	Mesenchymal_cells
Pdgfrb	7.41618	0	0.821703	Mesenchymal_cells
Pdlim2	4.90539	0	1.01459	Mesenchymal_cells
Rarres2	6.28436	0	0.778808	Mesenchymal_cells
Rem1	5.41167	0	0.323042	Mesenchymal_cells
Scarf2	5.11882	0	0.916764	Mesenchymal_cells
Serpinf1	5.45916	0	1.11009	Mesenchymal_cells
Serping1	6.43108	0	2.46097	Mesenchymal_cells
Sfrp4	6.69246	0	-0.407662	Mesenchymal_cells
Srpx	5.43986	0	-0.729235	Mesenchymal_cells
Srpx2	5.9665	0	-0.259911	Mesenchymal_cells
Tbx1	6.26173	0	-0.890743	Mesenchymal_cells
Tcf21	7.48785	0	-0.601499	Mesenchymal_cells
Tfap2b	7.32966	0	-0.498517	Mesenchymal_cells
Thbs2	5.47253	0	0.268021	Mesenchymal_cells
Tmem100	6.59023	0	0.709744	Mesenchymal_cells
Twist1	6.11691	0	-0.443258	Mesenchymal_cells
Zic1	6.67928	0	-0.367816	Mesenchymal_cells
3110099E03Rik	5.05852	0	-1.06546	Endothelial_cells
4833403J16Rik	6.34284	0	-0.827711	Endothelial_cells
AU021092	7.06624	0	-0.741272	Endothelial_cells
Abcc9	6.50935	0	0.560748	Endothelial_cells
Abcg2	5.09446	0	4.56238	Endothelial_cells
Adcy4	6.43511	0	-0.539504	Endothelial_cells
Adgrf5	7.62281	0	1.02037	Endothelial_cells
Adgrl4	9.23522	0	1.24469	Endothelial_cells
Afap1l1	6.49405	0	0.697134	Endothelial_cells
Alox12	5.8191	0	0.429872	Endothelial_cells
Aplnr	8.00872	0	-0.340271	Endothelial_cells
Arhgef15	6.19244	0	0.587332	Endothelial_cells
Arl15	2.90618	0	7.56611	Endothelial_cells
B3gnt3	5.58866	0	-0.884781	Endothelial_cells
Bcl6b	7.13026	0	-0.173352	Endothelial_cells
Btnl9	7.41785	0	-0.67299	Endothelial_cells
Bvht	4.9004	0	1.1613	Endothelial_cells
C130074G19Rik	6.10681	0	-0.358248	Endothelial_cells
Calcrl	5.04749	0	3.28777	Endothelial_cells
Card10	4.4566	0	0.508815	Endothelial_cells
Cavin2	7.36402	0	0.817768	Endothelial_cells
Cavin3	4.37655	0	3.57416	Endothelial_cells
Cbfa2t3	4.54549	0	3.1776	Endothelial_cells
Ccm2l	6.59055	0	-0.611754	Endothelial_cells
Cd200	3.66029	0	5.20884	Endothelial_cells
Cd34	6.91125	0	0.809371	Endothelial_cells
Cd38	6.49268	0	0.682478	Endothelial_cells
Cd93	7.67744	0	0.346691	Endothelial_cells
Cdh5	8.40371	0	1.14627	Endothelial_cells
Cemip2	2.95371	0	5.51377	Endothelial_cells
Ces2e	6.61538	0	-0.867178	Endothelial_cells
Chrm3	6.69812	0	4.6345	Endothelial_cells
Chst15	6.80699	0	0.120301	Endothelial_cells
Cldn5	8.42617	0	-0.222545	Endothelial_cells
Clec14a	7.47757	0	0.519742	Endothelial_cells
Clec1a	7.64638	0	-0.113821	Endothelial_cells
Cracr2b	4.41198	0	1.36001	Endothelial_cells
Ctla2a	8.03633	0	1.06278	Endothelial_cells
Cyp26b1	8.02404	0	0.397684	Endothelial_cells
Cyyr1	6.73047	0	3.6469	Endothelial_cells
Depp1	6.05254	0	-0.897251	Endothelial_cells
Dipk2b	5.48006	0	-0.962295	Endothelial_cells
Dll4	7.09526	0	0.600386	Endothelial_cells
Dysf	6.35943	0	2.8927	Endothelial_cells
Ecscr	7.64545	0	-0.00631151	Endothelial_cells
Egfl7	7.65053	0	1.50468	Endothelial_cells
Emcn	8.40534	0	1.85394	Endothelial_cells
Eng	7.40398	0	1.49995	Endothelial_cells
Ephb4	5.27275	0	1.12299	Endothelial_cells
Erg	7.71979	0	0.665949	Endothelial_cells
Esam	7.54286	0	1.08674	Endothelial_cells
Ets1	4.75283	0	3.74495	Endothelial_cells
Exoc3l2	7.77571	0	0.831118	Endothelial_cells
Exoc3l4	5.14226	0	0.636739	Endothelial_cells
Fabp4	8.76951	0	0.532145	Endothelial_cells
Fam110d	7.95416	0	-0.434332	Endothelial_cells
Fam167b	8.28651	0	0.204085	Endothelial_cells
Fgd5	7.54747	0	0.512135	Endothelial_cells
Flt1	8.97179	0	1.72096	Endothelial_cells
Flt4	7.54853	0	0.175269	Endothelial_cells
Galnt15	6.28575	0	0.175967	Endothelial_cells
Garre1	3.09583	0	5.73893	Endothelial_cells
Gimap1	5.54766	0	0.935022	Endothelial_cells
Gimap4	6.92446	0	0.0983732	Endothelial_cells
Gimap5	6.60939	0	-0.0208735	Endothelial_cells
Gimap6	7.55799	0	1.17657	Endothelial_cells
Gimap8	5.78479	0	0.357644	Endothelial_cells
Gja4	5.68006	0	-0.612132	Endothelial_cells
Gm11707	5.4727	0	-0.901887	Endothelial_cells
Gm11730	5.82957	0	-1.02754	Endothelial_cells
Gm20532	6.75041	0	0.749412	Endothelial_cells
Gm32688	6.86223	0	-0.661156	Endothelial_cells
Gm47405	5.86608	0	-0.241665	Endothelial_cells
Gm525	5.53797	0	-0.855348	Endothelial_cells
Gm56580	5.37451	0	-1.08757	Endothelial_cells
Gm56622	6.86881	0	-0.872247	Endothelial_cells
Gm57265	5.25924	0	-0.811685	Endothelial_cells
Gm831	5.09289	0	-1.04284	Endothelial_cells
Gpihbp1	8.09315	0	-0.603905	Endothelial_cells
Gpr182	5.91012	0	0.0789955	Endothelial_cells
Gpr4	5.32088	0	0.228544	Endothelial_cells
Grap	6.76017	0	-0.133257	Endothelial_cells
Icam2	7.68692	0	0.152728	Endothelial_cells
Ifi44	5.56356	0	0.784488	Endothelial_cells
Igfbp3	7.82768	0	1.81309	Endothelial_cells
Insr	2.7997	0	6.77818	Endothelial_cells
Ipo11	3.28644	0	5.62331	Endothelial_cells
Irx3	7.53187	0	-0.122945	Endothelial_cells
Irx5	7.34772	0	-0.574257	Endothelial_cells
Jcad	6.10651	0	0.880546	Endothelial_cells
Kank3	5.75036	0	1.91747	Endothelial_cells
Kcnj8	6.70429	0	0.480737	Endothelial_cells
Kctd12b	5.17434	0	1.04261	Endothelial_cells
Kdr	8.44674	0	1.47314	Endothelial_cells
Klhl4	6.98645	0	-0.11185	Endothelial_cells
Layn	5.09796	0	0.482396	Endothelial_cells
Ldb2	5.1471	0	5.73518	Endothelial_cells
Lhx6	5.35244	0	-0.891888	Endothelial_cells
Lims2	6.0566	0	1.37559	Endothelial_cells
Lrg1	6.91839	0	0.178255	Endothelial_cells
Ly6c1	8.12015	0	0.367629	Endothelial_cells
Mcam	5.58845	0	0.416989	Endothelial_cells
Meis2	5.67581	0	5.58706	Endothelial_cells
Micall1	2.84953	0	4.11675	Endothelial_cells
Mmrn1	7.74589	0	-0.381702	Endothelial_cells
Mmrn2	6.42542	0	1.83785	Endothelial_cells
Myct1	7.87479	0	-0.592778	Endothelial_cells
Nectin2	3.20357	0	4.32515	Endothelial_cells
Nherf2	5.356	0	2.71124	Endothelial_cells
Nkd2	6.06758	0	0.27129	Endothelial_cells
Nos2	5.29534	0	-0.8833	Endothelial_cells
Nrp2	4.66106	0	4.47844	Endothelial_cells
Ntf3	6.09478	0	0.150749	Endothelial_cells
Oit3	6.32918	0	-0.156551	Endothelial_cells
Pcdh12	6.5901	0	-0.524074	Endothelial_cells
Pdia5	3.5137	0	5.45436	Endothelial_cells
Pecam1	5.31864	0	3.06403	Endothelial_cells
Pitpnm2	3.77777	0	4.52605	Endothelial_cells
Plpp1	5.70826	0	5.12775	Endothelial_cells
Pltp	6.24115	0	1.75254	Endothelial_cells
Plvap	8.65249	0	2.04787	Endothelial_cells
Plxnd1	6.10828	0	1.97107	Endothelial_cells
Podxl	5.57404	0	2.43726	Endothelial_cells
Prss23	6.79115	0	1.84679	Endothelial_cells
Ptprb	7.5888	0	1.97912	Endothelial_cells
Ptpru	5.9169	0	2.6957	Endothelial_cells
Ramp3	5.95622	0	0.822875	Endothelial_cells
Rapgef5	6.2824	0	4.19991	Endothelial_cells
Rasip1	5.82573	0	1.8935	Endothelial_cells
Ripply3	6.02635	0	0.254494	Endothelial_cells
Robo3	6.68202	0	-0.106273	Endothelial_cells
Robo4	8.43689	0	-0.236545	Endothelial_cells
S1pr4	5.3034	0	-0.823234	Endothelial_cells
Scarb1	4.49379	0	4.29573	Endothelial_cells
Scarf1	5.80866	0	0.767811	Endothelial_cells
Sema6a	4.28875	0	5.04279	Endothelial_cells
Sema7a	6.61313	0	0.0614051	Endothelial_cells
Serpinb6b	5.99973	0	0.211536	Endothelial_cells
Sh3bp5	4.27018	0	4.35255	Endothelial_cells
Shank3	5.3874	0	3.86247	Endothelial_cells
She	6.63315	0	-0.110374	Endothelial_cells
Slc43a3	6.44561	0	0.288182	Endothelial_cells
Slfn3	5.66446	0	-0.506207	Endothelial_cells
Snrk	3.13609	0	5.61747	Endothelial_cells
Sox17	7.72526	0	-0.712473	Endothelial_cells
Sox18	7.97648	0	-0.523962	Endothelial_cells
Sox7	7.36737	0	-0.0662661	Endothelial_cells
Syt15	6.52874	0	-0.700886	Endothelial_cells
Tal1	6.64043	0	-0.462901	Endothelial_cells
Tbxa2r	6.96316	0	0.192458	Endothelial_cells
Tcf15	6.36549	0	-0.072018	Endothelial_cells
Tek	6.26464	0	2.07571	Endothelial_cells
Tfpi2	5.81934	0	-0.40686	Endothelial_cells
Thsd1	5.19211	0	1.05073	Endothelial_cells
Tie1	8.22943	0	0.0129127	Endothelial_cells
Tinagl1	6.78381	0	1.54634	Endothelial_cells
Tnfrsf26	6.18992	0	-0.620107	Endothelial_cells
Tnfsf10	5.27118	0	2.82728	Endothelial_cells
Tspan9	4.0041	0	4.63518	Endothelial_cells
Unc45b	6.8414	0	-0.647075	Endothelial_cells
Ushbp1	6.61004	0	0.67412	Endothelial_cells
Vamp5	5.8068	0	2.31745	Endothelial_cells
Yes1	2.85453	0	5.61498	Endothelial_cells
Zfp366	6.96293	0	0.908994	Endothelial_cells
Nr5a2	6.25579	7.03809685904538e-264	0.710877	Endothelial_cells
Nlrp1c-ps	5.5221	2.46087031325549e-262	-0.606604	Immune_cells
Il1rn	5.61574	3.42083497017309e-261	-1.054	Immune_cells
Gm38843	5.0641	7.645577917770521e-261	-1.1056	Immune_cells
Nlrp1a	5.20386	9.010237247582951e-259	-0.885797	Immune_cells
Gipc3	5.00799	1.32373799825668e-258	-0.898545	Endothelial_cells
Il1a	8.20515	3.79655658409192e-255	-0.163675	Immune_cells
Ptgfr	5.26131	1.8705323876193e-254	-0.912353	Mesenchymal_cells
Crybb1	6.39679	1.30265599566704e-253	-0.309144	Immune_cells
Ermap	5.75544	6.47780472492637e-251	-0.686128	Immune_cells
Sirpb1b	5.30242	1.32328105224304e-250	-0.78905	Immune_cells
Csk	2.86633	5.939479901246809e-250	4.00613	Immune_cells
Atp8b4	6.36027	1.70778426646127e-249	0.160667	Immune_cells
Otos	4.79974	4.42762908057114e-249	-1.02002	Endothelial_cells
Ifitm6	5.69684	1.333252801194e-248	-0.971801	Immune_cells
Gm56925	4.2988	5.67979969964162e-248	-1.30872	Pituicytes
P2rx2	4.90978	5.40229792418897e-247	-0.177749	Stem_cells
Il7r	6.1678	1.42174556384318e-246	0.010124	Immune_cells
Clec4e	5.39329	1.80811959593284e-245	-1.08728	Immune_cells
Amz1	5.12346	3.06251492946057e-245	1.09787	Immune_cells
P2ry10	5.4982	6.24207273223549e-245	-0.888423	Immune_cells
ENSMUSG00000113010.3	5.64193	1.09704146140174e-244	-0.66934	Immune_cells
Lix1	4.86715	1.26446042623397e-244	2.57786	Pituicytes
Lmo1	5.01046	1.57034573356713e-244	3.79517	Pituicytes
Itgal	5.89016	2.07861813559236e-244	0.247589	Immune_cells
Trpm2	5.87362	2.09733791559515e-244	0.794646	Immune_cells
Gm57204	5.27782	8.6922597440058e-244	1.03665	Immune_cells
Tbx3os2	5.05637	1.63689793029575e-243	-0.940244	Pituicytes
Rhog	3.71359	3.34593159316666e-243	2.71187	Immune_cells
Dennd1c	5.43314	1.31694052622672e-242	0.523251	Immune_cells
Ntpcr	3.49363	1.45002367579558e-242	3.49708	Immune_cells
Sh3tc2	5.95136	3.17191834824653e-242	0.0498109	Endothelial_cells
Rgs5	7.49543	4.34147496770946e-242	1.27951	Endothelial_cells
Grap2	6.42452	6.45974506064628e-242	0.792975	Immune_cells
Ftl1	3.27312	1.81684232102848e-240	6.75878	Immune_cells
Serpina3f	5.60583	2.63601812806925e-239	-0.789954	Endothelial_cells
2010013B24Rik	5.63141	4.32420161838363e-239	-0.295178	Immune_cells
Pik3cb	2.96211	2.13554208028403e-238	4.57701	Immune_cells
Sorcs3	6.00824	6.75043489003107e-238	2.16268	Pituicytes
Dppa3	4.70832	1.98731425178299e-237	-1.05575	Immune_cells
Cass4	5.44156	3.79406078382626e-237	-0.662775	Immune_cells
Xylt1	4.33315	7.61214923054917e-237	4.51554	Immune_cells
Spns2	5.47616	1.59005009409795e-236	0.112561	Endothelial_cells
Ticam2	4.85688	2.54405164111497e-236	-0.815572	Immune_cells
Tnfsf13b	5.63587	1.29890640875696e-235	1.42853	Immune_cells
Rapsn	5.51445	1.86521955723493e-235	-0.342421	Immune_cells
F13a1	5.99371	2.38579845866063e-235	-0.296665	Immune_cells
Fasl	5.11164	6.197440896500521e-235	-0.885665	Immune_cells
Trbc1	5.95222	1.8992973321135e-234	-0.603682	Immune_cells
C7	5.68506	2.51361224549003e-234	-0.265738	Mesenchymal_cells
Ncr1	5.22781	2.57561000224102e-233	-1.02699	Immune_cells
Gm26520	5.27147	2.79430086938411e-233	-0.471681	Immune_cells
Ms4a4b	6.22856	3.70917330019087e-233	-0.441052	Immune_cells
Tnfaip3	5.20784	6.05643022858822e-233	2.29373	Immune_cells
Cd180	4.77086	5.08623574836473e-232	2.33099	Immune_cells
Il18rap	5.19159	1.06832784291548e-231	-0.891228	Immune_cells
Cyp7b1	3.20714	1.38401135247462e-231	5.90627	Mesenchymal_cells
Cd300lg	5.43649	2.38443116120621e-231	-0.282307	Endothelial_cells
Gpr141	5.43882	6.78155480015049e-231	-0.256542	Immune_cells
Treml4	4.77076	9.05869515227092e-231	-1.0999	Immune_cells
Pm20d1	5.37857	1.7720664789294e-230	-0.682218	Pituicytes
Scgb3a1	5.312	1.9976707621653e-230	-0.818268	Endothelial_cells
Entpd2	4.99804	2.89803479959455e-230	0.131815	Mesenchymal_cells
Gm67348	4.93712	9.72379767843523e-230	0.0209297	Endothelial_cells
Slc16a6	4.90105	1.54807539381717e-229	2.5157	Immune_cells
Nfkbid	5.32567	2.21021080201286e-229	1.85269	Immune_cells
Ccl19	6.37877	2.42124177728356e-229	-0.597846	Mesenchymal_cells
E330020D12Rik	6.06514	5.510048162605589e-229	0.125871	Immune_cells
Slc7a10	5.80105	7.88794683201821e-229	0.00769443	Pituicytes
Ptn	4.68488	1.4220447059113e-228	6.44247	Pituicytes
Gm3289	4.68783	3.031409686777e-228	-0.070379	Stem_cells
Cxcl12	6.32411	2.81866066948337e-227	2.18404	Mesenchymal_cells
Dcstamp	5.711	4.85314828003676e-227	-0.835556	Immune_cells
Rnf149	2.9187	7.07717386190562e-227	4.31676	Immune_cells
Adam33	4.9992	3.41945160091545e-226	-0.707355	Immune_cells
Gm37800	4.6241	4.34583400585116e-226	-1.11533	Immune_cells
Ptpn7	4.84579	6.3293601690147e-226	-0.829333	Immune_cells
Mcemp1	5.19424	6.90788439501559e-226	-0.88503	Immune_cells
Gclc	2.53624	3.57569778146322e-225	5.99755	Stem_cells
Art2a	4.33887	9.69334489773984e-225	-1.20688	Immune_cells
Cndp2	2.84471	2.1403191037088e-224	3.84214	Immune_cells
Nlrc4	5.43549	6.02220496846315e-224	0.443746	Immune_cells
Folr1	5.76743	9.530229949320449e-224	2.9255	Stem_cells
Unc93a	3.96383	1.03159299231489e-222	-0.569838	Stem_cells
Sctr	4.80471	1.13311761690667e-222	0.0501439	Stem_cells
Slc22a4	4.17582	1.15914062218912e-222	3.17439	Stem_cells
Klrc1	4.72632	1.29519952235338e-222	-1.12022	Immune_cells
Gimap7	4.89565	2.57215473111193e-222	-0.999124	Immune_cells
Tbx18	4.61334	3.25287454431873e-222	-1.00948	Mesenchymal_cells
Tekt1	4.28261	6.54137963921831e-222	3.98172	Corticotrophs
Dock11	4.28253	6.58448231311344e-222	3.66029	Immune_cells
Tnfaip8l1	4.9684	6.77685256775049e-222	1.03452	Endothelial_cells
Hpgd	5.6895	1.40411990535541e-221	1.98435	Immune_cells
Nkg7	6.57672	3.09034681939986e-221	-0.498017	Immune_cells
Sema3g	4.75207	6.12660740776838e-221	-0.83421	Endothelial_cells
Slc25a21	5.0232	7.55832391646772e-221	2.20447	Mesenchymal_cells
Fbln2	5.90457	2.58379241237542e-220	0.452902	Pituicytes
Gimap9	4.51493	3.439667962527e-220	1.63545	Endothelial_cells
Vsig2	4.37155	4.48191898413062e-220	-0.937759	Endothelial_cells
Cpxm2	5.45619	2.7572093990028e-219	2.00479	Stem_cells
BC035947	4.77952	1.55783544486183e-218	0.0892732	Stem_cells
Ctsk	5.62973	3.0947047350214e-218	1.26979	Mesenchymal_cells
Rfx4	5.27519	3.88024174348291e-218	3.79367	Stem_cells
D630003M21Rik	5.06362	4.802225634356529e-218	-0.484625	Mesenchymal_cells
Ltb	5.52378	5.027870367926319e-218	-0.177774	Immune_cells
Spns3	4.97793	5.78723416157948e-218	-0.683297	Immune_cells
Gm26973	4.87955	1.30904229422518e-217	-0.999888	Pituicytes
ENSMUSG00000121399.1	4.82974	1.53632697952431e-217	-0.769539	Immune_cells
Rtp3	4.5677	2.02142149068494e-217	-1.00692	Endothelial_cells
Apoe	7.34015	2.5495185193284e-217	6.04228	Immune_cells
Gm56503	4.13844	9.06570199727291e-217	-1.09507	Mesenchymal_cells
Gm41177	4.94023	1.046021035672e-216	0.95243	Stem_cells
Adra2c	5.12911	1.43359171370922e-216	-0.789412	Mesenchymal_cells
Ly6c2	6.02251	1.95762319806167e-216	-0.795817	Immune_cells
Matn2	5.35214	2.39114852971309e-216	1.60438	Mesenchymal_cells
Tmem88	5.10197	3.20329584548815e-216	1.00488	Endothelial_cells
Adgrg5	4.54564	2.7104190853883e-215	-1.07623	Immune_cells
Pax6	4.93818	2.87643634997639e-215	2.40807	Stem_cells
S1pr3	5.13592	4.77412734350748e-215	0.809314	Mesenchymal_cells
Ptgis	5.62874	6.29435911829281e-215	0.98885	Mesenchymal_cells
Ano3	5.29483	1.45594016125647e-214	2.56604	Corticotrophs
Sele	4.60082	1.81367691815238e-214	-1.18796	Endothelial_cells
Cdh8	5.79915	2.55793362015343e-214	3.12189	Corticotrophs
Kcnt2	5.80605	3.74861193706044e-214	2.75963	Mesenchymal_cells
Higd1b	5.44104	3.76190066273444e-214	-0.929933	Endothelial_cells
Col19a1	5.48937	6.33672047068697e-214	1.05968	Melanotrophs
Zic4	5.10989	9.179262039229871e-214	-0.557775	Mesenchymal_cells
Gjb6	5.32537	1.38975432411054e-213	-0.629722	Mesenchymal_cells
Prkd2	2.47042	3.0232304137467e-213	4.78105	Endothelial_cells
Dock10	6.31456	3.301374672291009e-213	3.14239	Immune_cells
5830432E09Rik	4.59243	8.466284989648029e-213	-0.948104	Immune_cells
Rbpms	5.40402	9.180302536056529e-213	5.97043	Stem_cells
Mgp	7.48263	3.34211064727048e-212	3.15142	Mesenchymal_cells
Cys1	4.86629	5.15396872397063e-212	0.091725	Mesenchymal_cells
Gm20743	4.95936	6.97147493086063e-212	0.852156	Stem_cells
Plcg2	4.63043	7.04072278870149e-212	3.21144	Immune_cells
Trpc7	4.70471	1.57051835337609e-211	0.275556	Melanotrophs
Ptprt	5.63613	2.69948889833699e-211	3.57735	Pituicytes
Dok4	4.4519	7.542820779015471e-211	1.17427	Endothelial_cells
Cldn10	6.36698	7.86794699913677e-211	1.97572	Pituicytes
Milr1	4.9568	8.037350927807091e-211	0.677971	Immune_cells
Lhfpl1	4.97535	8.2751072268379e-211	1.06578	Stem_cells
P2ry12	4.91223	1.81747913860644e-210	2.55324	Immune_cells
Scara5	5.44301	2.44216733014382e-210	0.887576	Mesenchymal_cells
Mpzl2	5.29692	2.6422513391664e-210	1.13813	Stem_cells
Flnc	5.25932	3.52602596560732e-210	-0.468099	Mesenchymal_cells
2310002F09Rik	5.02017	5.06397912047299e-210	2.10471	Stem_cells
Cd36	6.61825	7.78884076148712e-210	0.553822	Immune_cells
Eya4	4.72936	1.47493283963436e-209	4.23439	Stem_cells
Gm42962	4.95971	2.07602470329028e-209	-0.851514	Immune_cells
Psd4	5.38827	3.58964147193693e-209	0.391192	Immune_cells
2810433D01Rik	4.78524	3.59835090997087e-209	-0.626426	Mesenchymal_cells
Rab32	4.86071	4.03677647812495e-209	0.399693	Immune_cells
Gdf3	4.81992	5.97236562322882e-209	-1.09232	Immune_cells
Igdcc4	3.81714	7.042177013606179e-209	3.80418	Gonadotrophs
H19	5.12517	8.573203983036849e-209	-0.74356	Mesenchymal_cells
Adamts15	4.90814	8.908482014599009e-209	-0.0146631	Mesenchymal_cells
Aldh1a2	5.99917	1.15653257693137e-208	3.24875	Stem_cells
Ano1	6.0717	3.79635289841389e-208	1.13136	Pituicytes
Tbx15	5.38126	3.965881198050389e-208	1.39792	Mesenchymal_cells
Gm32443	3.83716	9.38635866422043e-208	-0.759431	Gonadotrophs
Slc16a11	4.47337	1.19167148731166e-207	2.38751	Stem_cells
Basp1	4.03044	1.67899214985344e-207	5.81255	Immune_cells
Capn6	4.5696	3.0108588435611e-207	1.51321	Stem_cells
Slfn5	4.09803	4.32291004595663e-207	3.25038	Endothelial_cells
Emx2os	4.89087	6.36001756744292e-207	-0.81336	Mesenchymal_cells
Gzmb	5.38045	8.11339800041066e-207	-1.05397	Immune_cells
Cdc42ep2	4.69423	1.52768948921209e-206	1.98993	Endothelial_cells
2700033N17Rik	4.70318	1.87663685771949e-206	0.0692978	Endothelial_cells
Mob3b	3.41239	2.64172387756598e-206	4.07354	Stem_cells
Fap	5.53567	7.84889628626021e-206	1.15187	Mesenchymal_cells
Slc9a2	4.24168	1.13230116900343e-205	2.44785	Stem_cells
Gm15472	4.61686	1.32305023772598e-205	-0.936918	Immune_cells
Rasal1	4.59619	1.33302486232925e-205	0.491477	Gonadotrophs
Sp140l1	4.47846	1.48297525105251e-205	-1.02917	Immune_cells
Zeb2	5.71517	2.73586873373891e-205	4.70618	Immune_cells
Hcar1	4.15757	2.77656711420843e-205	-1.11191	Mesenchymal_cells
Ptger4	4.76944	3.73986962190764e-205	2.24008	Immune_cells
Lipc	5.28882	5.89427446936129e-205	0.907562	Endothelial_cells
Gm26632	5.21655	5.973513981038531e-205	2.23451	Stem_cells
Apold1	5.25217	6.83235833766238e-205	2.07466	Endothelial_cells
Creb5	5.27724	7.109024489922771e-205	3.24791	Immune_cells
Iigp1c	5.91381	7.79370466166695e-205	1.89506	Endothelial_cells
Plch1	5.00591	1.04838765369651e-204	4.07106	Stem_cells
Tspan15	4.18396	1.49696200849757e-204	3.15144	Endothelial_cells
Lox	5.99524	1.72239100736849e-204	0.888601	Mesenchymal_cells
Ctse	5.13096	2.19608272384703e-204	0.241654	Immune_cells
Cryba4	5.45023	2.30234853371321e-204	-0.432968	Immune_cells
Kctd14	5.27318	2.31213497934951e-204	-0.114572	Pituicytes
Itk	6.11453	3.62456401420267e-204	-0.0907962	Immune_cells
Pik3cd	4.74008	6.84032441960475e-204	2.19569	Immune_cells
Alox15	5.32618	8.421175332285119e-204	0.161801	Stem_cells
Eya2	5.29728	4.95215260946201e-203	2.37849	Mesenchymal_cells
Gm13056	4.23277	5.70646481656965e-203	-0.82814	Endothelial_cells
Gm17225	3.32142	8.297130893426091e-203	-0.767413	Stem_cells
Rnf19b	3.15004	1.20766279971059e-202	4.25611	Immune_cells
Cd200r4	4.49979	1.51728696056747e-202	-0.955558	Immune_cells
Ppp1r17	5.28308	1.81857886260488e-202	-0.197542	Melanotrophs
Naalad2	5.26023	1.93513390562967e-202	1.34532	Mesenchymal_cells
Tead4	5.12068	2.0172261262151e-202	0.63882	Endothelial_cells
1810064F22Rik	4.49244	4.516673622843839e-202	-0.0891706	Gonadotrophs
Snx8	3.08465	5.76018819843069e-202	3.4903	Immune_cells
Tspan32	4.88028	1.24167425459682e-201	-0.269956	Immune_cells
Pi16	5.19368	1.5086043513189e-201	0.544949	Mesenchymal_cells
Tent5b	4.51897	1.60429147296645e-201	0.340881	Stem_cells
Vdr	4.9918	2.20726835245718e-201	1.63033	Thyrotrophs
Col9a3	5.42344	5.4778349288888e-201	0.409868	Pituicytes
Itgbl1	4.88197	8.5073535172733e-201	3.0699	Mesenchymal_cells
Gpr137b-ps	3.35032	9.592098002649951e-201	2.45175	Immune_cells
F2rl3	4.35381	9.761770716642221e-201	-0.899236	Endothelial_cells
Slc28a3	4.32452	1.72784235793988e-200	0.193763	Stem_cells
Capn3	4.78475	3.303453222494e-200	-0.767543	Immune_cells
Apobr	4.98361	4.18592860977725e-200	-0.407468	Immune_cells
Galnt9	4.65526	7.60034830837489e-200	1.87248	Corticotrophs
Oasl1	5.43379	8.690334704986671e-200	0.549818	Immune_cells
Rassf4	3.99148	9.6445676465528e-200	3.88319	Immune_cells
Aqp4	5.26562	1.19776365475795e-199	1.17235	Stem_cells
Ngfr	4.87753	1.21307097784747e-199	-0.756285	Pituicytes
Emx2	4.59672	1.53300617423849e-199	-1.096	Mesenchymal_cells
Cxcl9	5.99605	1.86309853498745e-199	-0.589408	Immune_cells
Endou	4.69288	2.25495026362759e-199	0.143161	Endothelial_cells
Phgdh	4.34401	2.92500998113742e-199	2.79535	Stem_cells
Sncg	5.09827	2.95691987790136e-199	-0.475457	Endothelial_cells
Ppp1r16b	5.09636	3.01479727597826e-199	2.44777	Endothelial_cells
Atp10b	4.72222	4.627729803446451e-199	0.519631	Stem_cells
Sfrp2	5.22474	6.52370248571078e-199	-0.402039	Pituicytes
Gm40394	4.14081	8.243769590642131e-199	-0.665837	Gonadotrophs
Paqr6	4.98194	1.38022518042216e-198	-0.166269	Mesenchymal_cells
Gm56974	4.46725	1.75462022433801e-198	-0.816063	Immune_cells
Unc5b	4.74177	1.99827433597884e-198	0.914255	Endothelial_cells
Krt18	4.62513	5.85954394755802e-198	4.75446	Stem_cells
Hey1	4.39632	6.667265556060241e-198	2.08103	Stem_cells
Gm35533	5.66783	8.552910264710081e-198	-0.425948	Endothelial_cells
Abca8b	3.81589	1.07500125924073e-197	4.82879	Pituicytes
Zc3h12a	3.97226	1.11381965405078e-197	2.16991	Immune_cells
Gm867	4.09452	1.11953920041814e-197	-0.368614	Stem_cells
Mx1	5.47453	1.65579940262689e-197	-0.274834	Immune_cells
Exoc3l	4.72252	1.79781303049301e-197	0.353805	Endothelial_cells
Lamb1	5.7914	1.93113767637387e-197	2.19024	Mesenchymal_cells
Ccl5	7.68496	1.17751535341844e-196	0.649318	Immune_cells
Proser2	4.46081	1.26282531565319e-196	2.21058	Stem_cells
Pde3a	5.43171	1.30265748871724e-196	2.77571	Mesenchymal_cells
Ang	4.41305	2.7771692939119e-196	0.670987	Immune_cells
Il27	4.53399	5.837540976931511e-196	-0.807968	Immune_cells
Gm57100	4.61163	6.408408188359599e-196	-0.930499	Pituicytes
Cav2	4.09917	1.24839159435846e-195	1.83961	Endothelial_cells
Prdm16os	4.57156	3.19699881536017e-195	-1.06896	Pituicytes
Dusp2	5.70742	3.93957390955895e-195	0.587277	Immune_cells
Sh2d3c	3.47957	4.823021460648649e-195	2.71582	Endothelial_cells
Dcc	5.02118	5.215864073338239e-195	6.88128	Melanotrophs
Ifitm1	6.29534	6.40900275367397e-195	0.589863	Mesenchymal_cells
Atp12a	3.91019	8.17804101174576e-195	-0.602072	Stem_cells
Metrn	4.52	9.104455737344401e-195	1.29777	Pituicytes
Macc1	4.72106	1.8497053820086e-194	2.40285	Stem_cells
Adgrg3	5.1894	2.41703554455035e-194	0.553442	Endothelial_cells
Sntg2	4.90439	2.5836121489842e-194	3.65392	Melanotrophs
Ccl11	5.91567	5.1295197625683e-194	-0.514217	Mesenchymal_cells
Adam28	5.11228	1.07807789763854e-193	0.294512	Stem_cells
Mir155hg	5.74047	1.45948751250232e-193	-0.220481	Immune_cells
Slit1	4.71582	1.56312742154841e-193	2.86321	Melanotrophs
Adgre4	5.05253	1.69350661525831e-193	-0.710383	Immune_cells
ENSMUSG00000103174.3	5.1875	2.41605258076982e-193	-0.227788	Immune_cells
Car13	4.73901	3.66587799111292e-193	0.188689	Mesenchymal_cells
Frem2	4.93544	4.04895021752009e-193	2.46902	Stem_cells
Col9a1	5.17547	5.734653963683669e-193	-0.335178	Pituicytes
Cst3	3.32855	6.86718026254686e-193	7.18707	Immune_cells
Kynu	5.56916	1.07960804381452e-192	0.802301	Immune_cells
Klrc2	4.26032	1.25512234006215e-192	-1.15582	Immune_cells
Icos	4.92753	1.26850517550243e-192	-0.939073	Immune_cells
Jph4	4.77544	1.7882690621125e-192	0.883487	Thyrotrophs
Nfkbie	4.25369	5.61272446995047e-192	1.39349	Immune_cells
Tspan11	5.41199	1.33309084429598e-191	0.093436	Mesenchymal_cells
Kcnk9	5.07227	1.59353027858023e-191	2.52164	Thyrotrophs
Gna14	4.94038	2.19223494706334e-191	3.35982	Stem_cells
Fmod	4.47929	2.21039130331768e-191	-0.894261	Mesenchymal_cells
Gm572	4.06497	3.66485493120412e-191	-0.0469654	Corticotrophs
Ada	4.73018	9.570156680758269e-191	0.46108	Endothelial_cells
Rasgef1b	3.55587	1.46683306384222e-190	5.72372	Immune_cells
Cyp2f2	6.05093	2.56552869070301e-190	3.10879	Stem_cells
Ccl7	6.43978	3.40246483744639e-190	-0.172498	Immune_cells
Cp	4.75026	3.47182532184305e-190	3.31076	Mesenchymal_cells
Gm28417	4.95277	7.41026655336649e-190	-0.345154	Immune_cells
Esm1	6.28735	1.22896147107881e-189	2.23501	Melanotrophs
Sema3e	5.01014	1.83964750513603e-189	3.76759	Melanotrophs
Gm32592	5.08573	3.81497855658638e-189	0.321365	Stem_cells
Srebf1	3.17182	4.92883647857761e-189	4.33358	Pituicytes
Pcsk2os2	4.92242	5.23366437584787e-189	0.408357	Melanotrophs
Otx2os1	5.11025	6.52090951058145e-189	1.56514	Pituicytes
Lepr	5.19732	7.66579192635762e-189	0.539566	Endothelial_cells
Traf3ip3	4.61826	8.88343081274064e-189	0.669057	Immune_cells
Cd3e	5.02459	1.18653278892314e-188	-0.863243	Immune_cells
Selp	5.76744	1.51786465860937e-188	-0.542444	Endothelial_cells
Acss1	4.93553	1.5872903286223e-188	1.21939	Immune_cells
Prss8	4.28956	3.16252014788894e-188	1.38041	Stem_cells
Slc10a4	4.72335	3.85627878857022e-188	1.55276	Thyrotrophs
Pld5	5.90414	3.892789162198911e-188	3.21065	Pituicytes
Dmrt2	3.38389	4.103081741281491e-188	-0.886219	Melanotrophs
Efna1	3.98232	4.367558151567971e-188	2.62118	Endothelial_cells
Cgn	3.94189	6.549419985495299e-188	3.44505	Stem_cells
Il20ra	3.97244	9.21644485128074e-188	-0.421873	Melanotrophs
Met	5.15646	1.55832372751085e-187	2.40119	Stem_cells
Pola2	3.13856	1.71781246622534e-187	3.19261	Endothelial_cells
Klre1	4.8368	2.96090574666071e-187	-0.795011	Immune_cells
Gm16499	4.38765	9.043884771682069e-187	0.10754	Stem_cells
Ifi205	4.27094	1.03891235029421e-186	-1.12869	Immune_cells
Drd3	4.70119	1.29068108853779e-186	0.701722	Gonadotrophs
Raet1e	4.97178	1.3051881087891e-186	-0.0234387	Immune_cells
Ghrhr	5.34261	1.54308562321435e-186	2.34193	Somatotrophs
Rbm46	4.56952	1.97766698827541e-186	-0.452905	Mesenchymal_cells
Gm52981	4.59208	2.00338650907033e-186	0.394013	Stem_cells
Cd226	5.28888	3.75081332617249e-186	-0.165411	Immune_cells
Ppp1r1b	5.1486	5.7722382191868e-186	-0.667729	Pituicytes
Lyzl4	4.94758	6.64345149665054e-186	-0.507799	Immune_cells
Cd28	5.19464	8.40919412485194e-186	-0.707357	Immune_cells
Cntnap5c	4.6667	9.34105014251494e-186	3.75626	Gonadotrophs
Zic2	4.56873	9.97346269487123e-186	-0.927817	Mesenchymal_cells
N4bp3	4.19325	1.45251025159143e-185	1.12609	Endothelial_cells
Rell1	3.02572	2.2357885189092e-185	5.15036	Endothelial_cells
Slc18a2	5.16278	4.56796557617988e-185	1.38533	Endothelial_cells
Ccl8	5.78599	6.72802020084865e-185	-0.273882	Immune_cells
Oas2	4.91178	9.9865776540794e-185	-0.0904382	Immune_cells
Mlph	4.19127	1.0629950212681e-184	0.0147344	Stem_cells
Rgs7bp	4.98543	1.12336500551639e-184	4.07284	Pituicytes
Lamc2	4.17444	1.37058033473155e-184	3.88108	Stem_cells
Postn	5.09225	1.431838288907e-184	-0.589819	Mesenchymal_cells
Has3	4.87038	1.53888229861874e-184	0.346429	Endothelial_cells
Gm19590	4.08474	5.86411585129694e-184	-0.958702	Endothelial_cells
P4ha3	4.66363	7.33151796680297e-184	1.12407	Stem_cells
Ly6a	5.5602	1.80577228871958e-183	2.33872	Endothelial_cells
Svep1	4.47842	2.1106707945056e-183	1.48597	Mesenchymal_cells
Pir	3.34826	2.25671393443067e-183	3.32673	Mesenchymal_cells
Gm42031	5.26183	4.02270830860693e-183	0.794796	Immune_cells
Cd3g	5.72794	4.48859658596673e-183	-0.592364	Immune_cells
Zfp981	5.18173	1.3179162757817e-182	1.75419	Immune_cells
Fn1	5.48409	1.91773517011475e-182	1.13071	Mesenchymal_cells
Pnpla7	2.47412	3.77315964474488e-182	4.84833	Immune_cells
Ccdc3	5.08184	5.98172264719477e-182	-0.364942	Mesenchymal_cells
Parvg	4.81902	6.06927887564273e-182	0.285618	Immune_cells
Gm10634	5.52329	7.480592962168291e-182	0.926894	Immune_cells
Arhgap4	4.42595	1.20548109757269e-181	1.4999	Immune_cells
Hyal2	3.09853	1.32091720139519e-181	2.35669	Endothelial_cells
C330020E22Rik	4.50106	1.78793807761593e-181	-0.628719	Mesenchymal_cells
ENSMUSG00000110647.4	4.47132	2.11353211337725e-181	-0.484814	Endothelial_cells
Ifng	4.695	2.31431212433653e-181	-1.07791	Immune_cells
Tgfbr3l	6.51235	2.49591592865655e-181	3.13226	Gonadotrophs
Cdh11	5.38891	3.06489264475487e-181	4.40495	Mesenchymal_cells
ENSMUSG00000121463.1	5.66633	3.68172805957033e-181	-0.611045	Mesenchymal_cells
Arhgap8	3.54982	3.72286174515391e-181	3.09886	Stem_cells
Bmp5	5.03153	5.116201432586081e-181	-0.26233	Mesenchymal_cells
Rhou	3.21488	5.270893445745201e-181	4.59241	Stem_cells
Aqp3	5.26108	7.3271911756295e-181	0.44012	Stem_cells
Klra17	4.28889	8.761804019233141e-181	-1.07797	Immune_cells
Chrm1	3.98346	1.06691973689272e-180	0.0743738	Stem_cells
Gabrg3	4.11918	1.35173906132075e-180	4.38749	Stem_cells
Esyt3	4.18063	2.81359745237956e-180	1.61723	Gonadotrophs
Rassf5	4.10349	1.11442268431186e-179	1.9686	Immune_cells
Gdf10	4.21701	1.58752289494427e-179	-1.09092	Mesenchymal_cells
Plekhs1	3.69578	2.55332197938975e-179	-0.426697	Stem_cells
Notch4	3.99503	3.18979346881524e-179	1.53479	Endothelial_cells
Gm30605	4.49364	3.51126131251211e-179	-0.800373	Mesenchymal_cells
Crnde	4.52027	5.994105007905829e-179	0.23168	Endothelial_cells
Pirt	4.32679	1.40512972249044e-178	0.00295117	Melanotrophs
Limd2	2.96406	3.77169472022359e-178	3.37136	Immune_cells
Hs6st3	5.00679	6.36991694390483e-178	5.79756	Melanotrophs
Emilin2	5.10764	1.02474702145047e-177	-0.0980538	Immune_cells
Hmga2	4.89794	1.07004738928165e-177	0.63751	Stem_cells
Wdr49	4.76592	1.40962276623831e-177	3.05857	Melanotrophs
Rnf207	3.97853	2.57240846961812e-177	0.268461	Corticotrophs
Gm40528	3.67657	4.4144662642177e-177	1.93273	Immune_cells
Ptx4	4.11898	4.90593685287858e-177	-0.200971	Stem_cells
Kcnc4	4.15053	7.767916809973619e-177	1.74686	Gonadotrophs
Skil	2.552	8.57168117011802e-177	6.24761	Immune_cells
Cryab	4.40593	1.1855487995828e-176	2.86408	Stem_cells
Chst3	4.64527	1.28042233668988e-176	-0.520215	Mesenchymal_cells
Sowahc	3.2025	1.58745126971547e-176	2.38658	Immune_cells
Oas1a	4.72392	1.9138079631415e-176	0.260718	Immune_cells
Egfl6	4.80645	2.07205996619184e-176	-0.704347	Pituicytes
Aldh3a1	5.19131	2.14830364331889e-176	0.38618	Stem_cells
4930434J06Rik	4.42305	2.28742040456208e-176	-0.191678	Gonadotrophs
8030442B05Rik	4.91267	2.99777912430515e-176	-0.55476	Immune_cells
Lamc3	5.08028	3.20422187037978e-176	0.670378	Mesenchymal_cells
Megf11	5.70506	3.447691445898669e-176	3.54812	Melanotrophs
Dok3	4.11531	5.97846230335492e-176	1.87194	Immune_cells
Gm14207	4.27539	7.288050235988829e-176	-0.65484	Endothelial_cells
Lrrc38	3.74787	8.7834084544809e-176	-0.385855	Gonadotrophs
Hp	5.32389	1.53849181873156e-175	-0.804232	Immune_cells
Epyc	3.90021	1.76775827927093e-175	-1.20012	Mesenchymal_cells
Mnx1	4.04476	1.86625276574953e-175	-0.535741	Corticotrophs
Shisal2a	4.44643	1.93129781265786e-175	-0.801144	Pituicytes
A830008E24Rik	4.84079	2.65367767280933e-175	0.0248106	Immune_cells
Gm30198	4.88921	2.69917995767549e-175	-0.516368	Immune_cells
Tuft1	3.41768	3.26641137833023e-175	4.12868	Stem_cells
Slc37a2	4.18415	4.19234000466305e-175	2.2579	Immune_cells
Prdm16	5.05624	7.904921523936989e-175	2.70852	Pituicytes
ENSMUSG00000109161.2	3.81867	8.94442730199167e-175	-1.20246	Mesenchymal_cells
Cacna1f	4.05459	9.63391289021266e-175	0.0636561	Gonadotrophs
Gm13387	4.24034	1.17640451075761e-174	-0.596231	Endothelial_cells
Fbp2	4.28882	1.36525795612957e-174	1.01819	Stem_cells
Ctsw	5.39554	2.13496426918143e-174	-0.368008	Immune_cells
Lmcd1	4.35843	2.46327780504713e-174	1.86413	Endothelial_cells
Gm13391	4.59357	2.54345562347351e-174	-0.665679	Immune_cells
Hhatl	4.91333	4.16400367362406e-174	0.169591	Pituicytes
Gdnf	4.04922	5.03542228844372e-174	-0.556535	Melanotrophs
Krt8	4.24499	5.30354008253352e-174	3.99884	Stem_cells
Otud1	3.29941	5.58212663281164e-174	2.25574	Stem_cells
Gm15866	4.17189	1.08220009988651e-173	-0.983069	Mesenchymal_cells
Ptprr	4.19418	1.28423079383575e-173	3.356	Melanotrophs
Pcnx2	4.47273	1.97192168439896e-173	1.70581	Gonadotrophs
Ebi3	4.08335	1.98475422863348e-173	1.175	Immune_cells
Epha2	4.35502	4.13684656615358e-173	0.150623	Endothelial_cells
Rnd1	4.47795	4.1871774575547e-173	1.78013	Endothelial_cells
Tmem156	4.63301	4.66859814777825e-173	-0.298996	Immune_cells
4930578G10Rik	4.5014	1.21246132773942e-172	2.0928	Mesenchymal_cells
Card9	4.62647	1.78380923052523e-172	-0.328717	Immune_cells
Cdh22	4.5077	3.77907206061528e-172	1.06207	Melanotrophs
4930438E09Rik	4.05802	6.02992346513636e-172	-0.973768	Mesenchymal_cells
Vit	4.77358	8.17006547386901e-172	0.150303	Mesenchymal_cells
Grm8	4.81777	1.09430945080699e-171	3.49836	Melanotrophs
ENSMUSG00000109371.2	4.56273	1.2318606079953e-171	0.35037	Stem_cells
Chil3	5.20518	1.66015553380197e-171	-0.921519	Immune_cells
Frmpd3	4.45002	2.06637966185757e-171	1.31998	Stem_cells
Gm56872	4.0071	2.84759091255019e-171	-0.953085	Immune_cells
Gjb2	4.79665	2.89904742784687e-171	-0.32974	Mesenchymal_cells
Hmcn2	4.90689	5.49774643481078e-171	1.24208	Gonadotrophs
Acod1	4.67548	9.853735123859001e-171	-1.12388	Immune_cells
D630033O11Rik	4.41508	1.66316460627749e-170	-0.714834	Mesenchymal_cells
Gm13889	4.26883	1.94151506269682e-170	1.84182	Endothelial_cells
Slfn5os	4.11507	2.06798418318761e-170	-0.947858	Endothelial_cells
Gm49662	4.61368	2.25884143887107e-170	-0.342766	Immune_cells
Slc4a4	5.37728	3.5296137548724e-170	4.4933	Pituicytes
Pappa2	5.38475	5.09971199537059e-170	2.98692	Somatotrophs
Chrna4	3.93952	5.23843430941322e-170	0.47156	Gonadotrophs
Slco2a1	5.05808	8.93203180884432e-170	2.51809	Endothelial_cells
Nkx2-2	4.44511	1.13381791741889e-169	-1.03947	Pituicytes
Bcan	5.36623	1.51102252455161e-169	2.68495	Pituicytes
Gm10635	5.19987	1.56042755157531e-169	-0.256636	Pituicytes
C130050O18Rik	4.41957	8.95025039017904e-169	0.119456	Immune_cells
Sell	4.49221	1.68093601318931e-168	-1.01588	Immune_cells
Fgf7	4.72991	2.09262595164259e-168	0.0908733	Mesenchymal_cells
Cldn14	5.22126	2.20639094913409e-168	0.901047	Stem_cells
Asphd2	4.24272	2.57854468019596e-168	2.22227	Melanotrophs
Slc47a1	5.68416	2.95931892533212e-168	-0.185613	Mesenchymal_cells
Mbnl3	4.3801	3.10067621312842e-168	2.66668	Corticotrophs
Ikzf3	5.3895	4.10870915086989e-168	-0.179415	Immune_cells
Gpr160	4.25038	8.435731590563779e-168	1.42615	Immune_cells
Nxnl2	4.43807	8.56634609955072e-168	0.468947	Gonadotrophs
Col8a1	5.09885	1.55037610509756e-167	2.86315	Mesenchymal_cells
Gm2682	5.55564	1.60108836244839e-167	0.111439	Immune_cells
Gzma	5.95827	1.75513768096451e-167	-0.754137	Immune_cells
Pparg	5.16841	2.16329908204211e-167	1.73044	Immune_cells
Gm3364	4.34564	2.22484294499346e-167	-0.288826	Endothelial_cells
Trpc3	5.13161	2.50849526646957e-167	1.7045	Endothelial_cells
Krt80	5.29948	3.856722609935681e-167	0.255489	Endothelial_cells
Sfrp5	4.81415	4.086422591022311e-167	0.605538	Stem_cells
Gm56745	4.32268	1.12557007906787e-166	-0.827583	Immune_cells
Cdh1	4.80923	1.17516405148843e-166	1.78942	Stem_cells
Ovol2	3.82175	4.20813328055111e-166	0.823248	Stem_cells
Tspan18	4.09599	6.73615021253533e-166	3.23312	Endothelial_cells
Clec10a	4.59523	2.24067505620468e-165	-0.696718	Immune_cells
Gchfr	4.54059	2.26015873545497e-164	0.491126	Endothelial_cells
Gm57439	4.03911	4.079897851114929e-164	-0.999889	Mesenchymal_cells
Slc10a4-ps	3.73667	5.55887648084634e-164	-0.477194	Stem_cells
Gm16136	3.88857	9.32915203863864e-164	-0.441509	Stem_cells
Fzd5	3.92153	1.09873973157038e-163	2.42471	Pituicytes
Iigp1	6.24603	2.81883719244385e-163	2.43537	Endothelial_cells
Gm56633	4.43267	5.42646100926587e-163	-0.644081	Immune_cells
Mogat1	3.92622	7.59906685873855e-163	0.431058	Stem_cells
Padi2	4.80901	8.33021942109517e-163	0.714918	Immune_cells
A830082K12Rik	4.07599	2.24340099163778e-162	2.55216	Mesenchymal_cells
Rapgefl1	3.65026	2.25858441143769e-162	2.3727	Gonadotrophs
Atp2a1	3.88039	2.32982948555711e-162	0.903505	Corticotrophs
Cpvl	3.94107	2.60541905257576e-162	0.239414	Stem_cells
Trim69	4.37771	3.66420868512079e-162	-0.140318	Endothelial_cells
Kcne4	4.20658	1.37262006722929e-161	-1.02643	Mesenchymal_cells
Fkbp6	4.01445	1.80773365487679e-161	-0.172336	Gonadotrophs
Cxcl5	4.7419	2.51732580437155e-161	-0.802387	Mesenchymal_cells
Gm32815	4.11419	2.61384038019929e-161	0.573837	Stem_cells
Clrn1	4.00968	2.70688849440013e-161	0.34269	Stem_cells
Stat4	5.38626	4.83255356083094e-161	1.17733	Immune_cells
Nod2	4.52594	5.03929249562405e-161	-0.481067	Immune_cells
Lrrc2	4.28553	6.08127264443373e-161	0.203758	Gonadotrophs
Nwd1	3.85125	6.974323955838851e-161	3.06146	Stem_cells
Gm5150	4.17601	1.43873822753427e-160	-0.851513	Immune_cells
Gm41611	3.97453	2.81640547665095e-160	-0.903024	Immune_cells
Gm21983	4.60688	3.0572085240647e-160	0.0256456	Stem_cells
Tmod1	3.57626	3.42926846470006e-160	3.70056	Stem_cells
Wnt5b	3.475	9.0051627017472e-160	3.73989	Melanotrophs
Prom2	3.94485	9.834949073920029e-160	1.03176	Stem_cells
Ifnb1	3.73946	1.98723816110422e-159	-1.28158	Immune_cells
Pik3c2b	3.88223	3.20338317640052e-159	2.20242	Endothelial_cells
Gm35853	5.15566	5.03563143222542e-159	0.431099	Endothelial_cells
Ptprcap	4.80213	5.45993711526522e-159	0.044668	Immune_cells
Map3k15	3.60682	1.14893730668257e-158	1.97337	Thyrotrophs
Cblc	3.70385	1.39775014536053e-158	0.161224	Stem_cells
Elf3	4.10019	1.48627730519819e-158	1.58029	Stem_cells
Cltrn	3.76048	2.95061745990336e-158	-0.600827	Thyrotrophs
Tnfsf8	4.3271	3.71323763893613e-158	-0.734442	Immune_cells
Hbegf	3.88115	4.10831337689487e-158	2.57876	Endothelial_cells
Tmprss2	4.2548	4.628498244850569e-158	1.27308	Stem_cells
Mia	5.795	5.234389708626509e-158	3.83089	Stem_cells
Crispld2	5.13391	5.257529715273319e-158	3.83272	Mesenchymal_cells
Car10	4.40782	5.348938168527649e-158	5.7865	Somatotrophs
Sap30	3.36145	5.969889347520389e-158	2.34227	Immune_cells
Cysltr2	4.377	9.442900357476219e-158	-0.810629	Immune_cells
Sh3bgrl2	3.26126	9.52284475228015e-158	2.94408	Stem_cells
Car12	4.36963	1.34140607544127e-157	1.05233	Stem_cells
Cd209a	3.92748	1.69608582917642e-157	-1.20698	Immune_cells
Cxcr6	4.93153	7.52053147896114e-157	0.143619	Immune_cells
Nupr1	4.91219	8.4361974061476e-157	2.28588	Mesenchymal_cells
Gm15677	3.24873	9.819544211818001e-157	-0.665965	Stem_cells
Tnfrsf22	4.2474	1.71179852418546e-156	-0.100829	Endothelial_cells
Cdhr17	3.8928	2.92614230974989e-156	-0.599074	Corticotrophs
AB124611	4.48877	4.33577475833523e-156	1.35099	Immune_cells
Akna	3.23285	1.12218286298821e-155	3.0645	Immune_cells
Pla2g4e	4.42272	1.41447477570441e-155	1.20975	Corticotrophs
Hmox1	4.21378	1.70128094369609e-155	1.93017	Immune_cells
Gm47691	4.20073	2.78125029336963e-155	1.41664	Somatotrophs
Jaml	4.77778	3.08306682119796e-155	-0.501302	Immune_cells
Mamdc2	5.58484	3.880811682589641e-155	4.0507	Pituicytes
Trem3	4.03986	4.628713739341671e-155	-0.99092	Immune_cells
Cd3d	4.81529	9.27914536548462e-155	-0.491964	Immune_cells
Sptlc3	4.08902	1.1870439152403e-154	1.23614	Stem_cells
Sema6b	3.28232	1.57438344553239e-154	2.59208	Endothelial_cells
Irf4	4.14293	1.65779237093607e-154	-0.97767	Immune_cells
Tnnt1	4.41444	4.00389764520923e-154	2.07635	Corticotrophs
Ccl22	3.96281	4.59918732013178e-154	-1.20268	Immune_cells
Grin2a	5.53191	1.40787389140789e-153	4.61452	Stem_cells
Lhb	5.96233	1.72112186044094e-153	1.21623	Gonadotrophs
H2-DMb2	4.53416	1.74722186321603e-153	-0.594626	Immune_cells
Six2	3.60641	2.37699810719316e-153	2.04733	Stem_cells
Micall2	4.02947	2.72415047108611e-153	0.502191	Endothelial_cells
Gm12068	5.30627	3.69497271279355e-153	2.11445	Thyrotrophs
Smim35	4.69561	5.48312483672923e-153	-0.213921	Immune_cells
Pdk4	4.71156	1.56300493975066e-152	1.9323	Stem_cells
Gm28258	4.05276	2.39639078055528e-152	-0.794037	Mesenchymal_cells
Tmem132c	4.67268	2.84765569534782e-152	2.23169	Pituicytes
Gm26771	4.56661	4.0297433923733e-152	-0.230104	Pituicytes
Tmem86a	3.15319	6.948675423066591e-152	3.18199	Immune_cells
Bend6	4.45948	1.01550417450047e-151	1.80808	Immune_cells
Hepacam2	4.53679	1.33939397515288e-151	3.46303	Lactotrophs
Tmem104	2.78903	2.6871525479071e-151	3.15008	Immune_cells
Inhba	4.31077	3.01942840511756e-151	1.33131	Stem_cells
Nckap5	3.73976	5.26240499771861e-151	5.04089	Pituicytes
Krt19	3.95543	1.15883190169111e-150	-0.233091	Stem_cells
Col1a2	4.73331	1.34872074041626e-150	5.11547	Mesenchymal_cells
Ces1d	4.79285	1.39720168568489e-150	2.3903	Stem_cells
Crabp1	4.44536	3.59268248607346e-150	-0.952694	Mesenchymal_cells
BE692007	4.259	5.24161561622177e-150	-0.89809	Immune_cells
Ggt5	4.45876	6.60905657570877e-150	2.01478	Mesenchymal_cells
Dll3	4.13535	1.12111457025272e-149	0.772423	Melanotrophs
Nmu	4.30522	1.30360782624992e-149	0.532951	Gonadotrophs
Dennd3	2.60237	2.05520289807679e-149	4.28711	Endothelial_cells
Trim36	4.43403	2.13037453601487e-149	0.444081	Immune_cells
Cldn7	4.70164	2.21732549447911e-149	2.74787	Stem_cells
Acat3	4.63897	3.81839867959818e-149	0.109674	Pituicytes
Gm48089	4.30072	4.23697880047287e-149	-0.494262	Endothelial_cells
Gm57038	3.88011	5.46907863849264e-149	-0.560268	Endothelial_cells
Prom1	3.73057	7.804781051664421e-149	0.616639	Stem_cells
9930022D16Rik	3.85791	7.836249833204651e-149	-1.02883	Immune_cells
Scel	4.36451	1.01639687360459e-148	0.730387	Melanotrophs
Angpt2	4.03297	1.99908448695135e-148	2.85588	Endothelial_cells
Slc47a2	4.68155	4.82310920087401e-148	-0.422726	Mesenchymal_cells
Dnm3os	4.27642	6.94923684268597e-148	0.49412	Mesenchymal_cells
Sptbn5	4.35181	8.448350754761971e-148	-0.253808	Endothelial_cells
Lrrc3	4.2379	1.3207828815835e-147	0.0389031	Immune_cells
A2m	5.88079	1.69761874978105e-147	1.27283	Pituicytes
Oas3	4.31021	2.16763674319745e-147	-0.668221	Immune_cells
Vwa5b2	3.79747	2.27132903785515e-147	0.432011	Melanotrophs
Tbx21	4.3779	3.2853235631118e-147	-0.174725	Immune_cells
Lhx4	3.80281	3.60735532781899e-147	-0.0718629	Gonadotrophs
Tfec	4.57763	5.270503371091649e-147	-0.130704	Immune_cells
Mlkl	4.08993	1.78647121417085e-146	1.17818	Endothelial_cells
Gm14964	4.02158	2.01253059969838e-146	0.95623	Mesenchymal_cells
Cib3	4.21665	2.13477725448386e-146	0.031587	Gonadotrophs
Epha4	3.91375	2.33970391206934e-146	3.68922	Pituicytes
Gm14204	4.29929	3.35400945003016e-146	0.0709932	Thyrotrophs
Gm44691	4.22294	3.63633083283582e-146	0.127612	Mesenchymal_cells
Retn	3.96547	4.15278265190022e-146	-0.208367	Gonadotrophs
Cd6	4.04329	1.18554747733152e-145	-1.01793	Immune_cells
Ppm1f	2.46582	1.48791608003099e-145	3.33532	Endothelial_cells
Syndig1l	4.36204	1.60013740768492e-145	0.419601	Melanotrophs
Krt17	4.91923	3.00248339850477e-145	0.428601	Stem_cells
Fscn2	3.48322	3.74483272379645e-145	0.406393	Gonadotrophs
1110032F04Rik	3.73869	4.56728716597456e-145	-0.811304	Endothelial_cells
Rprml	4.50779	9.7952485498013e-145	0.635003	Corticotrophs
Cox4i2	4.30935	1.12635774936624e-144	0.283906	Endothelial_cells
Cyp2t4	4.77312	2.02111372902628e-144	0.337639	Stem_cells
Nwd2	4.64656	3.62280376884526e-144	1.55092	Melanotrophs
Or2v1	4.29103	3.88198538386033e-144	1.53526	Endothelial_cells
Lrch4	4.109	8.2477966809721e-144	-0.742405	Immune_cells
Htr5b	3.82712	8.45108920703748e-144	-1.09824	Pituicytes
Pdcd1	4.00647	1.10215818708687e-143	-0.955239	Immune_cells
A630001O12Rik	4.50477	1.96926693964125e-143	-0.21899	Immune_cells
Fshb	7.67692	2.08560611197584e-143	3.03915	Gonadotrophs
Gm13822	4.24011	5.43880276281282e-143	-0.804142	Immune_cells
Gpr6	3.98075	8.38480770163616e-143	-0.237004	Melanotrophs
Zfp992	4.0445	1.02929986956467e-142	1.60009	Immune_cells
Ddx43	4.34948	1.23922657372378e-142	-0.432223	Immune_cells
Pstpip1	4.13618	1.37370287390694e-142	0.889803	Immune_cells
Fam83d	3.96798	1.73789980372225e-142	-0.0759897	Endothelial_cells
4930542D17Rik	4.18401	3.98859185235935e-142	-0.635651	Endothelial_cells
4930524O08Rik	3.6645	4.07726902570895e-142	-0.401641	Gonadotrophs
Degs2	3.91578	5.22496174534922e-142	1.27398	Stem_cells
Nefm	3.95892	1.82176454289245e-141	2.23304	Gonadotrophs
Clic6	3.73276	2.27132985748035e-141	0.319057	Stem_cells
Zic3	4.17938	3.37025781299496e-141	-1.02563	Pituicytes
Spata31f1e	3.99173	3.74245049362422e-141	1.8156	Mesenchymal_cells
Clec3b	4.5007	4.03634576973266e-141	0.0438122	Mesenchymal_cells
Lcn2	5.89448	7.0571377474058e-141	2.19732	Stem_cells
Gm5431	3.96652	9.875624664373739e-141	-0.783873	Immune_cells
Gm34299	4.10765	1.02078958935883e-140	-0.00176305	Melanotrophs
Coro2a	4.33597	1.04548114389355e-140	1.78248	Immune_cells
Adrb1	4.54169	1.69403297112708e-140	0.509125	Immune_cells
Mmp27	3.81319	2.00694756304967e-140	0.292629	Somatotrophs
Aloxe3	4.03868	2.23835747826843e-140	2.17828	Melanotrophs
Ctnna3	4.42242	4.02771069898858e-140	4.27717	Pituicytes
Hebp1	3.27134	4.49613670502341e-140	2.53645	Immune_cells
Gm50445	4.3193	6.5586888052386e-140	0.0617071	Pituicytes
St8sia6	4.63828	8.641287116567e-140	-0.0226395	Immune_cells
4930402D18Rik	3.83975	9.71049147395845e-140	-0.790105	Endothelial_cells
Lin28b	3.779	1.06490245273673e-139	1.52259	Melanotrophs
Teshl	3.26261	1.07975260138967e-139	-0.468838	Stem_cells
Pkdcc	3.52121	2.23569917011692e-139	1.78066	Mesenchymal_cells
Metrnl	3.44579	2.45487630232846e-139	2.78556	Immune_cells
Cd2	4.58356	3.83074002158263e-139	-0.568569	Immune_cells
Nr0b1	4.54888	4.50490625437863e-139	-0.0335051	Gonadotrophs
Fhl2	4.3706	9.80351963207988e-139	2.55575	Mesenchymal_cells
Slc6a13	4.3721	1.34111771228755e-138	-0.417504	Mesenchymal_cells
4930455G09Rik	4.21859	1.43981627599327e-138	-0.169779	Immune_cells
Apol9b	4.29163	1.90500756360579e-138	-0.112299	Endothelial_cells
Col6a3	4.69154	2.20991795504206e-138	0.935856	Mesenchymal_cells
Gpr174	3.74701	2.87676603123689e-138	-1.06386	Immune_cells
Gm43091	3.45143	8.254207158287809e-138	-0.385876	Stem_cells
Gm42375	3.01829	8.41890189657772e-138	-0.77776	Stem_cells
Tg	4.50463	1.21064268415068e-137	-0.263726	Immune_cells
Gnmt	3.44215	1.30737035511224e-137	2.67586	Somatotrophs
Apol10b	3.91911	1.32458646602924e-137	0.129266	Endothelial_cells
Tgtp1	4.26051	3.8880406817728e-137	-0.118846	Endothelial_cells
Tslp	3.83186	4.37215345025388e-137	-0.325678	Mesenchymal_cells
9630013D21Rik	3.95539	7.99868446225332e-137	1.49406	Thyrotrophs
Cdh23	3.93561	1.14619910176418e-136	1.58379	Immune_cells
Shox2	4.06891	1.74569717132046e-136	1.04869	Thyrotrophs
Zfp268	4.34333	1.89436691625765e-136	-0.526048	Immune_cells
Tspan8	4.07149	2.04617557117652e-136	-0.819409	Mesenchymal_cells
Otx1	2.92352	2.60402717709891e-136	-0.685751	Stem_cells
Samd11	3.98216	2.73665693230028e-136	1.04273	Thyrotrophs
A930006I01Rik	4.28406	4.09807597850348e-136	1.73299	Somatotrophs
Lag3	3.16101	4.57232069338293e-136	1.67123	Immune_cells
Gm20713	5.29654	4.69428108924188e-136	0.344225	Corticotrophs
Il10	4.13111	8.18728207948965e-136	0.229692	Immune_cells
Atg9b	3.60868	1.11468996410693e-135	1.17528	Somatotrophs
Trpv2	3.8045	1.75228848968041e-135	1.66905	Immune_cells
Gm34921	4.00451	2.39174365610433e-135	-0.35358	Endothelial_cells
Frmpd2	3.76285	2.44617357499974e-135	0.282431	Gonadotrophs
Gm48050	3.54844	2.61653271735427e-135	-1.12368	Mesenchymal_cells
Nipal1	3.95576	2.90118181504552e-135	0.247813	Stem_cells
Gm15222	3.57218	5.40415326042087e-135	-0.738229	Mesenchymal_cells
6030468B19Rik	3.85624	7.01121743346708e-135	-0.843562	Immune_cells
AV064505	3.33842	8.430081592751589e-135	-0.141433	Somatotrophs
Cd7	4.58126	9.09095650869706e-135	-0.242264	Immune_cells
Dnah9	3.84603	9.21858627937976e-135	3.90091	Somatotrophs
Pkhd1	3.38971	9.303074116781359e-135	3.09183	Somatotrophs
Slc40a1	4.31493	1.24151013822025e-134	1.88015	Immune_cells
Pde2a	3.97979	2.06396496104995e-134	-0.243675	Endothelial_cells
Slc28a2	3.98554	2.19362399128065e-134	-0.962491	Immune_cells
Gm11210	3.80202	2.19549049977345e-134	-0.475502	Endothelial_cells
Bank1	4.7349	2.24191447109811e-134	0.55191	Immune_cells
Gm41331	3.7096	3.1044475780445e-134	-1.16647	Immune_cells
Gm47888	4.00111	3.17030168372752e-134	0.408528	Lactotrophs
Dact3	3.39799	4.20713176119836e-134	1.31235	Mesenchymal_cells
Gm31416	3.72838	4.69079237065085e-134	0.875106	Endothelial_cells
Meox1	4.07982	4.91541938097802e-134	0.985497	Endothelial_cells
Sprr2a2	4.55568	6.721174335465309e-134	-0.722194	Pituicytes
Slc15a4	2.2794	6.743742291086459e-134	3.4877	Immune_cells
Gm36723	4.69542	7.31233264248412e-134	0.400194	Immune_cells
Serpina3h	4.81169	1.08216478934597e-133	-0.401313	Endothelial_cells
Gm13710	4.2971	1.36633087904902e-133	0.896637	Immune_cells
Sstr5	3.28852	1.82483775706887e-133	-0.23006	Somatotrophs
Baalc	4.47937	5.92184124138538e-133	1.8113	Pituicytes
Gli1	4.45272	7.00934333552363e-133	-0.295684	Mesenchymal_cells
Gm43507	4.34391	8.73416266794424e-133	0.586555	Endothelial_cells
Pde8b	2.91555	2.18253213276786e-132	3.98672	Somatotrophs
Pappa	3.99933	2.33621518522959e-132	2.48517	Somatotrophs
Cd8a	3.67935	4.176504979530361e-132	-1.10489	Immune_cells
Rhov	3.85879	4.399305438372791e-132	0.278479	Stem_cells
Adamts16	3.99922	5.211511769930351e-132	1.00362	Stem_cells
Gm14066	3.09722	8.441637450127631e-132	2.8906	Stem_cells
Gm40663	4.43468	1.02388705981677e-131	-0.52813	Pituicytes
Vash1	4.20249	1.67577139340353e-131	0.732143	Endothelial_cells
1810008I18Rik	3.94439	1.89938032805667e-131	0.898753	Somatotrophs
Pebp4	3.63136	2.93107586371104e-131	1.06272	Melanotrophs
Fam78a	3.99725	3.09543925770775e-131	-0.551296	Immune_cells
Slc44a5	4.01895	3.11717225409258e-131	2.3961	Melanotrophs
Slc5a7	4.71909	3.86914271620858e-131	0.709868	Stem_cells
Extl1	4.59936	8.627294924050381e-131	0.0611711	Pituicytes
Pllp	3.85143	1.52409323410891e-130	0.252632	Stem_cells
Ccn3	4.90318	3.17114135240531e-130	0.298015	Mesenchymal_cells
Lmx1b	3.50546	4.55556854361494e-130	0.365428	Stem_cells
Tafa1	4.45303	5.26474018979582e-130	3.58328	Melanotrophs
Cd8b1	4.02293	1.3787524189031e-129	-0.967227	Immune_cells
Galnt6	4.57626	1.50801983989907e-129	0.10705	Immune_cells
D830013O20Rik	3.54446	2.55423049728741e-129	0.0132087	Stem_cells
Insyn1	3.95701	2.69670734405734e-129	1.48726	Lactotrophs
Gm15883	3.81503	3.630469097749299e-129	-0.244433	Stem_cells
Zfp993	4.05673	3.81486091876087e-129	0.413877	Immune_cells
Hpca	4.18459	7.04886503127205e-129	-0.14189	Mesenchymal_cells
Gm43042	3.14669	9.25854259401045e-129	1.65546	Endothelial_cells
Slc30a10	4.1087	1.17555715500984e-128	-0.594792	Mesenchymal_cells
Mb	3.28315	1.24933424750497e-128	0.106451	Stem_cells
Cbln4	3.64859	2.97233296133582e-128	-0.13779	Melanotrophs
Slc14a1	4.54633	4.00737908125264e-128	-0.625816	Immune_cells
Cdkl4	3.53268	4.23111992077715e-128	3.04772	Lactotrophs
Gm13601	3.47323	5.75813203086116e-128	-0.574049	Thyrotrophs
Glra1	4.06404	6.663377815187e-128	1.71148	Gonadotrophs
Sertm1	3.40296	1.86874300631927e-127	-0.00143121	Stem_cells
F2rl1	3.96141	2.19110679217186e-127	0.849357	Stem_cells
Musk	4.31827	2.27332820376615e-127	1.19647	Mesenchymal_cells
Igsf10	4.15502	2.53159651838143e-127	1.72062	Mesenchymal_cells
Adamts2	4.16753	4.27085223977336e-127	2.77103	Mesenchymal_cells
ENSMUSG00000103659.2	3.44575	6.34750330248025e-127	0.377051	Stem_cells
Lypd6b	3.97069	6.48012395047884e-127	0.926246	Gonadotrophs
Tns4	3.80083	6.5690612884565e-127	-0.799504	Immune_cells
Tagln	5.29105	7.51265271650813e-127	0.976734	Mesenchymal_cells
Sostdc1	4.19794	8.9455619936872e-127	-0.953904	Pituicytes
H6pd	2.84849	1.1653503756931e-126	3.00237	Mesenchymal_cells
Prss28	5.27241	1.55306708976859e-126	-0.180452	Thyrotrophs
Clec2l	3.64597	2.36887063403417e-126	1.02174	Gonadotrophs
Alk	4.80821	3.7633346358468e-126	4.27352	Lactotrophs
Smpd5	3.87285	4.49441734644754e-126	-0.338967	Immune_cells
Trbc2	4.96966	7.79740686145072e-126	0.102937	Immune_cells
Evi2	3.99528	9.04849998891886e-126	0.104969	Immune_cells
Abca14	4.02479	9.77016215724092e-126	-0.56078	Immune_cells
Sh2d2a	4.30904	2.0789064713303e-125	-0.67699	Immune_cells
Pthlh	3.7273	3.11677690938195e-125	-0.754242	Mesenchymal_cells
Spo11	3.11157	3.40085792437924e-125	-0.469173	Melanotrophs
Atf7ip2	4.79681	3.47616932790248e-125	0.421447	Gonadotrophs
Trdn	4.1099	4.36793371548317e-125	1.17265	Corticotrophs
Nup210l	3.43028	4.87866750146433e-125	3.36066	Endothelial_cells
Rasgrf2	4.3415	5.33776918082217e-125	1.00698	Endothelial_cells
4930590L20Rik	3.91593	6.422652864438449e-125	0.385572	Mesenchymal_cells
Col5a3	4.21506	2.01201821499639e-124	0.222691	Mesenchymal_cells
Ripor3	3.81177	2.03497529928524e-124	-0.00632264	Mesenchymal_cells
Grid2	4.27187	2.39969766751699e-124	6.09718	Melanotrophs
Sstr1	3.8524	8.7595550580465e-124	0.935452	Melanotrophs
Cln8	2.50631	1.1493108577463e-123	2.71028	Immune_cells
Naip5	4.26287	1.37627794269541e-123	0.988585	Immune_cells
Lgi2	4.24196	1.53131405563528e-123	-0.142342	Mesenchymal_cells
Gm26577	3.40036	1.62553963133192e-123	0.869317	Lactotrophs
Gpha2	4.53258	3.44473400736202e-123	0.315706	Stem_cells
Fgf16	3.16398	3.90731928324987e-123	-0.482825	Stem_cells
2900052N01Rik	3.4828	7.91538761216904e-123	-0.317693	Stem_cells
B4galnt1	3.54539	2.02192678368474e-122	1.75706	Immune_cells
Npl	3.86617	4.68570213564757e-122	1.37198	Immune_cells
Gm31223	4.01616	1.26052039069308e-121	0.1221	Immune_cells
Gzmk	4.46787	2.7906848696661e-121	0.860308	Melanotrophs
Fam107b	3.40527	3.11891572471438e-121	3.74606	Immune_cells
4930469K13Rik	4.03658	3.28135564211635e-121	0.371199	Immune_cells
Gdf15	5.04093	3.71298801731903e-121	0.658513	Immune_cells
Nkx2-2os	4.18948	4.07127919690687e-121	-0.67372	Pituicytes
Sh2d1a	3.60621	5.61375974632979e-121	-0.969129	Immune_cells
Frem3	4.1776	6.01528330686593e-121	-0.408352	Pituicytes
Gm29340	3.62888	6.5658329226296e-121	-0.584632	Immune_cells
A930009A15Rik	3.56512	1.20933697941101e-120	0.0635663	Melanotrophs
Nos3	3.40482	1.22551058439477e-120	1.81336	Endothelial_cells
Nrg3os	4.46981	1.57030209624854e-120	0.833982	Melanotrophs
Adgrf1	3.19961	1.5739315844158e-120	-0.426226	Somatotrophs
Tgtp2	4.03914	1.6151199002129e-120	0.754345	Endothelial_cells
Sgcd	3.65669	1.82863874996788e-120	4.87889	Mesenchymal_cells
Gm47648	3.50489	3.34685874777336e-120	0.624883	Somatotrophs
Gm3693	3.55615	4.564267395155491e-120	0.490871	Lactotrophs
Zfp385b	3.55704	1.25173147262059e-119	4.45325	Gonadotrophs
Hpse2	4.23918	1.77461010743146e-119	2.55169	Stem_cells
D7Ertd443e	3.96048	2.00124265692711e-119	1.19037	Stem_cells
Pcsk5	3.42153	2.0040224383503e-119	3.92072	Mesenchymal_cells
Srpk3	4.14603	2.05558069406884e-119	-0.251146	Immune_cells
Pglyrp1	3.95268	2.63717598592649e-119	0.555457	Immune_cells
5330439B14Rik	3.38543	2.65576175728538e-119	-0.390748	Somatotrophs
Flt3	4.3934	2.68266893357044e-119	-0.106969	Immune_cells
Ccr7	4.07068	3.72573182064776e-119	-0.964659	Immune_cells
Gm57133	3.36468	5.25141374997467e-119	-0.893223	Immune_cells
Xcr1	3.41785	1.0231147743599e-118	-1.11507	Immune_cells
Trim50	3.01961	1.23718674935872e-118	-0.351493	Gonadotrophs
Gabrg1	3.75422	1.9277630801725e-118	0.838796	Melanotrophs
Epx	3.46266	2.64407716439964e-118	-0.563442	Corticotrophs
Gm15543	3.71988	2.71649071575132e-118	-0.27558	Corticotrophs
Cd101	4.09708	3.02290947899779e-118	-0.427278	Immune_cells
Popdc3	4.25615	4.44067517016579e-118	0.154307	Pituicytes
Slc5a8	3.78222	9.638780849362499e-117	0.874189	Lactotrophs
Gm4841	4.02191	2.88194174278836e-116	-0.0996073	Endothelial_cells
1500009L16Rik	3.77813	6.1190728699302e-116	2.46255	Gonadotrophs
Prop1	2.89889	8.807818996005859e-116	-0.592452	Stem_cells
Foxq1	3.95304	1.678151445798e-115	0.0745156	Mesenchymal_cells
Gpr35	3.90705	2.20144201341968e-115	0.693047	Immune_cells
Aard	4.29227	2.38233845445911e-115	0.294576	Mesenchymal_cells
Cckbr	3.25726	2.88428627519076e-115	-0.0791941	Lactotrophs
1500012K07Rik	3.44455	6.63318735287772e-115	-0.0157101	Melanotrophs
Urah	3.53151	1.03043416499946e-114	0.179625	Stem_cells
Sh2d4b	3.89215	1.1023902263401e-114	1.03235	Endothelial_cells
Lat	4.2017	1.12177117679698e-114	-0.262954	Immune_cells
Mexis	3.59062	1.62287060653994e-114	-0.67495	Immune_cells
Lef1	3.95015	1.80181412863333e-114	2.18604	Thyrotrophs
Elobl	4.53304	2.546680812264e-114	-0.0624073	Stem_cells
Sfn	3.79068	2.80479835075028e-114	1.2218	Stem_cells
Il2ra	3.82899	3.18948855299108e-114	-0.844664	Immune_cells
Padi4	4.16729	4.91326605222944e-114	-0.383487	Mesenchymal_cells
Il1r2	4.36825	6.597711610813529e-114	0.85814	Immune_cells
Alox5	3.8979	1.17849741328476e-113	-0.505581	Immune_cells
Gpc5	5.92517	3.14193198800196e-113	4.75399	Corticotrophs
Cd5	3.71745	5.76902656726614e-113	-0.688408	Immune_cells
Il12rb2	3.87539	8.617797431732211e-113	0.917609	Immune_cells
Gm56614	3.89127	1.09943180547381e-112	-0.597009	Immune_cells
Gm57020	3.62331	1.37591086874004e-112	-0.312414	Immune_cells
Crisp1	3.15155	2.47369202264631e-112	-0.643282	Melanotrophs
Xlr4b	3.84299	4.07088079959971e-112	-0.670232	Immune_cells
Gpr137b	2.68524	6.70960053697866e-112	3.20848	Immune_cells
Map3k6	3.4358	6.92152682265748e-112	0.347303	Endothelial_cells
Vipr1	3.57047	1.74798110722176e-111	-0.551512	Immune_cells
1700013N06Rik	2.96154	1.77213603176383e-111	-0.454526	Corticotrophs
Sla2	3.88848	1.99406281045023e-111	-0.671344	Immune_cells
Atp2b3	3.2836	2.45291695789107e-111	0.421259	Gonadotrophs
Cilp	3.89178	3.31055793381322e-111	0.688813	Lactotrophs
Angptl1	3.82095	6.003420542873441e-111	0.970326	Mesenchymal_cells
Sfrp1	3.77333	1.00209659831727e-110	0.0607491	Mesenchymal_cells
Lrrc55	3.95349	1.21549135586767e-110	-0.359585	Endothelial_cells
Wscd2	3.61158	1.42458571785106e-110	2.00442	Somatotrophs
Podn	3.7581	2.02742685422447e-110	0.280479	Mesenchymal_cells
Gm4128	3.62233	2.20607356655657e-110	0.177841	Melanotrophs
Fa2h	3.47309	4.5651820681242e-110	0.42891	Gonadotrophs
4930479D17Rik	3.90601	4.69991756656565e-110	-0.600477	Immune_cells
Trdc	3.3684	1.00854386093747e-109	-1.17356	Immune_cells
Naip6	4.16588	1.57127320559681e-109	0.562793	Immune_cells
Clnk	4.23122	1.70681055986344e-109	0.364975	Immune_cells
Snai2	3.67871	2.98035871001001e-109	0.947353	Endothelial_cells
Sox5os4	3.31824	3.16376049069159e-109	1.94539	Gonadotrophs
Slc13a4	3.57729	3.21903915386945e-109	-0.716352	Mesenchymal_cells
Elovl2	4.42499	3.52248944698714e-109	0.749618	Pituicytes
Klrb1a	3.70244	3.82425843627424e-109	-0.845719	Immune_cells
Def6	3.00923	4.80645722564545e-109	2.2962	Immune_cells
Gm9975	3.56863	5.64829713747632e-109	0.0374145	Immune_cells
Dsc3	2.71719	8.379820907042641e-109	-0.576981	Stem_cells
Ano5	4.5492	2.20456401686648e-108	2.39309	Mesenchymal_cells
Nrg3	5.29163	2.28594648195464e-108	5.06785	Melanotrophs
Cabp2	2.93929	5.26686578060694e-108	-0.327241	Somatotrophs
Lmntd1	3.87554	6.74546609864226e-108	1.24102	Mesenchymal_cells
D830026I12Rik	3.40424	7.96629342567566e-108	-0.750901	Endothelial_cells
Rasgrp4	3.74678	1.4573219190813e-107	-0.376863	Immune_cells
ENSMUSG00000110375.2	4.26794	1.76180460630308e-107	1.03605	Melanotrophs
Gjc2	3.92937	5.03267833725427e-107	-0.593291	Mesenchymal_cells
Zmat4	4.15069	6.27311041229528e-107	3.11323	Stem_cells
Igf1os	3.56304	8.37370232140996e-107	-0.793332	Immune_cells
Olfml2a	3.77253	1.02427862206752e-106	0.32683	Mesenchymal_cells
Slc35f4	4.85402	1.07612685549809e-106	3.25763	Melanotrophs
Gm8369	3.81956	1.95170263815864e-106	-0.793282	Immune_cells
Tmem200c	2.81595	2.7615728662247e-106	-0.590373	Stem_cells
Ugt8a	3.69827	3.59727571341753e-106	1.75557	Somatotrophs
Nhlh2	3.95732	5.31385083645747e-106	-0.0559552	Gonadotrophs
Tespa1	4.10074	6.06119513470124e-106	0.309364	Immune_cells
H2-Q10	4.21386	1.22410048222505e-105	-0.169204	Mesenchymal_cells
Bco2	3.70107	1.30056094013422e-105	0.232283	Immune_cells
Ppp1r14c	3.4442	1.31297450503377e-105	1.34053	Corticotrophs
Il18r1	4.30231	1.50127381556591e-105	-0.0878541	Immune_cells
Gm12860	3.20854	2.07779335219245e-105	0.177675	Gonadotrophs
Apba2	3.25024	2.48661510415479e-105	2.49955	Gonadotrophs
Map4k1	3.78576	4.25749954830267e-105	0.463564	Immune_cells
Btla	4.0452	6.48730065441872e-105	-0.520787	Immune_cells
Adamts18	3.39616	1.75322966198225e-104	1.0937	Melanotrophs
Slc16a3	3.5694	1.97805760551613e-104	0.666238	Immune_cells
Cacna1h	3.24579	2.40078005978501e-104	1.77148	Somatotrophs
Cd109	3.66863	6.26688822610455e-104	1.17857	Stem_cells
Mag	4.16017	6.66284827009071e-104	0.356421	Immune_cells
Dnah6	3.60362	3.5639951493471e-103	1.04206	Stem_cells
Sema4a	3.33471	4.34468536268354e-103	1.95868	Immune_cells
Nrgn	3.65426	1.54908334643076e-102	0.522802	Endothelial_cells
5730409N16Rik	3.07474	1.74510874615628e-102	0.621692	Stem_cells
Neb	3.25347	2.16678414523283e-102	3.0577	Somatotrophs
Sphkos	3.59807	3.68150652614691e-102	-0.468309	Mesenchymal_cells
Gm807	3.00165	4.45653409015855e-102	-0.229715	Somatotrophs
Gm42681	2.89966	4.52181060422952e-102	-0.731614	Thyrotrophs
Tnfrsf18	3.97436	5.65900510025476e-102	0.129902	Immune_cells
Pvalb	4.12749	6.4100422445408e-102	-0.0289698	Thyrotrophs
Zc3h12d	3.78611	1.21066911281254e-101	-0.0483415	Immune_cells
4930533K18Rik	3.61789	1.28333306613737e-101	0.853397	Mesenchymal_cells
Edil3	3.80744	1.52644682741808e-101	5.37518	Lactotrophs
Fam163a	3.41054	2.49516848840504e-101	0.349012	Stem_cells
Adamtsl3	4.14401	3.10489341080346e-101	0.902611	Mesenchymal_cells
Mall	3.49286	3.13672841543282e-101	-0.820098	Endothelial_cells
Cyp2a5	2.97532	4.2840262005228e-101	-0.669228	Stem_cells
Zap70	3.71946	7.59715166105266e-101	-0.518087	Immune_cells
9930105H17Rik	3.2072	8.30545560670569e-101	-1.0321	Mesenchymal_cells
Gpr176	4.31026	8.441686574433e-101	0.759962	Pituicytes
Gm57271	3.01264	9.43031469688016e-101	1.8435	Immune_cells
Sphk1	3.88316	1.34226526560768e-100	-0.477433	Mesenchymal_cells
C130073E24Rik	4.39847	5.08208440256957e-100	3.26443	Melanotrophs
Slc1a7	3.68864	7.26243332152199e-100	0.721206	Somatotrophs
Grxcr2	2.93032	1.95343051551879e-99	-0.988542	Thyrotrophs
Slc6a9	3.6047	1.95918628336311e-99	1.00884	Pituicytes
A330008L17Rik	3.86257	2.05952556694432e-99	1.95947	Corticotrophs
Olig1	3.8619	2.22912220585386e-99	-0.94575	Pituicytes
Nptx2	3.84815	4.71893058595484e-99	0.671341	Pituicytes
Gm14268	2.84606	5.53642999587798e-99	-0.42116	Somatotrophs
H2-Ea	3.853	5.79687086633316e-99	-0.948453	Immune_cells
Fxyd3	3.13984	7.68761811497145e-99	-0.550581	Stem_cells
Acox2	2.88437	1.34443504371896e-98	-0.238266	Stem_cells
Gm26777	2.90658	3.75885038583541e-98	-0.191712	Somatotrophs
Gm54621	3.47975	4.59942223146928e-98	-0.254181	Mesenchymal_cells
Themis	4.08416	5.60211493660347e-98	0.0753496	Immune_cells
Platr21	3.99423	7.25063475046199e-98	2.32484	Lactotrophs
Nefl	4.20585	1.5576744719619e-97	0.853068	Gonadotrophs
Gm10863	3.76743	1.79985830569361e-97	-0.434926	Immune_cells
Gm45341	3.91661	2.04122926169936e-97	0.788228	Melanotrophs
Gm32913	2.88828	3.51364315286465e-97	-0.413848	Somatotrophs
Acbd7	3.03504	4.28832160063793e-97	0.904245	Corticotrophs
Gm10687	3.28692	4.68820589114275e-97	-0.228303	Endothelial_cells
4930529K09Rik	3.09815	5.00194729353804e-97	0.00642112	Stem_cells
Pdcd1lg2	3.55217	5.79764024484607e-97	-0.718988	Immune_cells
Bmpr1b	4.12121	1.20202116129646e-96	2.85652	Mesenchymal_cells
Mrap	3.38211	1.27002296249674e-96	-0.775002	Mesenchymal_cells
Gm47882	3.54897	2.17730926632641e-96	1.33335	Melanotrophs
Gabrb2	3.61061	2.64233245196839e-96	2.90238	Lactotrophs
Myb	3.22939	2.72205472165599e-96	1.73455	Lactotrophs
Gm13708	3.44477	5.58482476913554e-96	0.724029	Immune_cells
3100003L05Rik	3.16202	1.23305603589418e-95	1.07392	Melanotrophs
Gm67490	3.27201	1.42827345172867e-95	-0.799861	Immune_cells
Pth1r	3.46978	1.53105724977104e-95	0.301525	Mesenchymal_cells
Epha6	3.00393	2.03316227787458e-95	5.02784	Lactotrophs
S100a8	5.84665	3.37920399655481e-95	-0.56323	Immune_cells
Selenbp2	3.36247	5.57032754364243e-95	0.421454	Stem_cells
Tbc1d10c	3.60959	2.58035479392391e-94	-0.536141	Immune_cells
S100a9	6.09643	7.50368644849206e-94	-0.441883	Immune_cells
Gm15680	3.13624	8.48914826239177e-94	-0.405688	Corticotrophs
Gm13067	3.38072	1.40707827255713e-93	-0.795416	Immune_cells
Gm20642	3.96388	2.32410027443803e-93	0.823312	Melanotrophs
Ptk6	3.0417	3.01116379464701e-93	-0.921563	Endothelial_cells
Tnfaip6	4.09824	3.79803687007315e-93	-0.503769	Mesenchymal_cells
Apol8	3.3875	5.062583580893211e-93	-0.363605	Endothelial_cells
Gm2396	3.92008	5.58884149114384e-93	-0.53565	Immune_cells
Gm37754	2.59234	7.351084320048699e-93	-0.378642	Stem_cells
Efcc1	3.67985	1.49880838616995e-92	0.334937	Mesenchymal_cells
Tnni2	3.69541	2.14873136170913e-92	-0.270167	Immune_cells
Smoc2	4.24013	2.83943289265525e-92	0.764268	Mesenchymal_cells
Ceacam10	3.74141	3.02359588217264e-92	0.987265	Somatotrophs
Slurp2	3.40243	3.577218908117559e-92	-0.492767	Gonadotrophs
Speer4e1	3.87101	3.92232895692202e-92	-0.505221	Gonadotrophs
Crybb3	3.06985	7.91750845302615e-92	1.65183	Endothelial_cells
Pou6f2	3.32372	9.099548065888279e-92	2.32041	Lactotrophs
Cmah	3.728	9.100476693748601e-92	0.921618	Immune_cells
Armc7	2.68415	2.24858981774245e-91	2.3065	Immune_cells
Haao	3.81391	7.82007729439194e-91	0.700788	Immune_cells
Tinag	3.17284	1.13146443751709e-90	-1.02575	Mesenchymal_cells
Sec1	3.41181	1.97108472135889e-90	-0.149788	Endothelial_cells
Gm2516	3.65986	4.0467138490495e-90	0.139866	Melanotrophs
Glp1r	3.47453	6.06225755441605e-90	0.0160652	Melanotrophs
Gm15987	3.48747	4.26743794828154e-89	1.3716	Immune_cells
1600022D10Rik	3.49519	7.91794335896623e-89	-0.372104	Immune_cells
Gm9917	3.08735	1.81710174540385e-88	1.21204	Endothelial_cells
Mirt1	3.50743	4.07941082167257e-88	-0.114116	Immune_cells
Wfdc21	3.39028	4.4455603955924e-87	-1.15086	Immune_cells
Oca2	3.08732	7.18984812494932e-87	1.38476	Stem_cells
Gm57323	3.30453	1.0916253319789e-86	0.407032	Immune_cells
Sspo	3.29327	2.24705467744096e-86	0.724511	Thyrotrophs
Chrna9	2.82216	2.41430557738075e-86	1.03888	Gonadotrophs
Mfsd12	2.70829	4.63763849106896e-86	1.95637	Immune_cells
Pdzph1	3.62139	6.41080474475057e-86	-0.669683	Pituicytes
Gm36129	3.09352	6.47077008862901e-86	-0.822703	Mesenchymal_cells
Tshb	9.63145	2.66182152847233e-85	3.43136	Thyrotrophs
Apol9a	3.34555	6.95070297058127e-85	-0.383049	Endothelial_cells
S100b	3.54138	1.34593174269164e-84	0.945259	Mesenchymal_cells
Cela1	3.46652	1.74099429730401e-84	-0.759659	Immune_cells
Slc38a4	3.51247	4.4162199751015e-84	-0.317573	Mesenchymal_cells
Gpr15lg	3.31605	6.59997860508824e-84	-0.659965	Immune_cells
Syndig1	4.09918	7.51379537351718e-84	2.66773	Lactotrophs
Gm20621	2.86561	9.374789260510299e-84	-0.304962	Gonadotrophs
Paox	2.52734	1.10549937230858e-83	2.06374	Immune_cells
Cox6a2	3.24094	1.46958458262217e-83	-0.896109	Immune_cells
Agr2	2.95327	1.8584212678135e-83	-0.102049	Stem_cells
Gm27167	3.33747	3.39540210773377e-83	-0.272765	Immune_cells
Gm45321	3.38689	4.48917005036878e-83	0.43215	Melanotrophs
Dio1	2.52985	9.50726309657242e-83	-0.694151	Melanotrophs
Tlr6	3.41749	1.05325525413889e-82	-0.194444	Immune_cells
Kcng1	2.72963	2.02323344096804e-82	-0.20437	Somatotrophs
Arhgdig	3.27959	1.04728971948473e-81	1.09113	Gonadotrophs
Gm20442	3.23724	1.2800921724504e-81	-0.87271	Mesenchymal_cells
Slc16a13	2.81984	1.63594710665861e-81	1.72813	Endothelial_cells
Grm5	3.03148	1.84895302731705e-81	4.46101	Lactotrophs
Nkain2	4.11562	2.24325768078316e-81	5.61795	Stem_cells
Serpina3c	2.79732	3.83625023914204e-81	-0.849262	Gonadotrophs
F630206G17Rik	3.26856	4.2389564250166e-81	-0.218275	Immune_cells
4921528I07Rik	2.86898	6.00171818504183e-81	-0.413178	Corticotrophs
A430093F15Rik	3.33498	2.01807621887847e-80	-0.366134	Immune_cells
Edn2	3.77609	2.15288235687576e-80	0.454386	Stem_cells
Gm20528	3.59996	3.59022197812966e-80	0.557009	Immune_cells
Grm7	4.55406	4.93578842947293e-80	4.86565	Mesenchymal_cells
Gm44257	3.4604	6.37616043136878e-80	0.513055	Pituicytes
Fndc1	3.25898	1.04664566146717e-79	1.21928	Stem_cells
Gm49369	2.91469	1.22323526104677e-79	-0.730758	Immune_cells
Rhd	2.87076	1.27627028102839e-79	0.76482	Gonadotrophs
Nr0b2	2.81374	2.02218260479683e-79	-0.676731	Gonadotrophs
Fev	2.71792	4.88794961697487e-79	-0.391387	Melanotrophs
Gas2l3	3.45931	5.08625402007872e-79	1.86149	Immune_cells
Gpr18	2.78114	7.0897806996138e-79	1.49129	Immune_cells
Tm4sf5	2.95766	1.45659173265531e-78	-0.165599	Immune_cells
Cd163	3.25098	3.61749037469857e-78	-0.754093	Immune_cells
Gm48530	3.14234	7.92756105663528e-78	-0.600148	Immune_cells
Gm13404	2.85472	1.08149867097118e-77	0.412233	Gonadotrophs
Gm43573	3.04989	2.67737516467298e-77	0.382206	Endothelial_cells
Gm15880	3.31675	4.27336507629326e-77	0.164478	Immune_cells
Cd247	3.16097	1.31981246591687e-76	1.07489	Immune_cells
Cd160	3.21985	1.35612632309196e-76	-0.562733	Immune_cells
Npb	2.86266	2.07616509845455e-76	-0.440822	Corticotrophs
Spata18	3.02987	3.9438099858505e-76	-0.985265	Mesenchymal_cells
Gm36640	3.30616	4.4902668372513e-76	1.76518	Stem_cells
Slc2a6	3.34671	8.92575555068224e-76	-0.0542294	Immune_cells
Gfap	3.30288	1.17353380076065e-75	-0.577393	Pituicytes
Cacna1g	3.47171	1.82248734805867e-75	2.12648	Mesenchymal_cells
Gh	8.02074	1.2451553274707e-74	7.64568	Somatotrophs
Arhgap11a	3.32688	2.88458209614039e-74	0.586083	Immune_cells
Tmem132cos	3.37626	9.817204336935181e-74	-0.333015	Pituicytes
Rarres1	3.04861	1.33053162000807e-73	-0.0832519	Gonadotrophs
Majin	3.39288	2.06961738105493e-73	0.253531	Endothelial_cells
Adam11	3.43576	5.7404172204337e-73	0.32406	Pituicytes
Cntnap4	3.94534	6.920721389318221e-73	3.24576	Lactotrophs
Gm26947	3.06939	9.50085210388589e-73	-0.106399	Immune_cells
Gm13165	3.27585	1.22862799300093e-72	-0.0987944	Endothelial_cells
Bnipl	2.65962	1.45216248467922e-72	0.811848	Stem_cells
Anxa11os	3.14609	1.62265310065831e-72	-0.448187	Immune_cells
Retnlg	3.82312	2.06089116720006e-72	-1.00927	Immune_cells
Cdt1	2.75745	5.06505571637956e-72	1.31378	Immune_cells
9130204K15Rik	3.11924	5.831058276936069e-72	0.332067	Somatotrophs
Otoa	2.60303	1.82857481867425e-71	0.163065	Gonadotrophs
Myh11	3.4121	2.49948200282215e-71	0.366652	Endothelial_cells
Prdm6	3.1799	6.23987640453481e-71	-0.675699	Mesenchymal_cells
Aadat	2.55021	2.31442328586133e-70	-0.0672124	Stem_cells
Mro	3.21192	2.63088620394946e-70	0.165381	Mesenchymal_cells
C1qtnf3	3.19644	4.10305490431288e-70	-0.613028	Mesenchymal_cells
Wfdc18	2.97639	4.14168973326531e-70	-0.989156	Immune_cells
Gpr171	3.21208	4.23602025744956e-70	0.12113	Immune_cells
Gpr83	2.59638	6.74583303510064e-69	-0.331131	Lactotrophs
Gm33424	2.76122	3.35460905320939e-68	0.412925	Somatotrophs
Zfp872	2.6179	3.49219562221976e-68	-0.277823	Gonadotrophs
Gm26873	2.91272	3.58855628710617e-68	0.479153	Pituicytes
Stra6l	2.91091	4.06088265301894e-68	-0.7893	Immune_cells
Gm13184	3.17613	4.81244889106486e-68	0.139824	Immune_cells
Siglec1	2.7232	7.87379365847518e-68	0.575787	Immune_cells
Akr1cl	2.92523	1.88314504556845e-67	-0.150862	Gonadotrophs
M1ap	2.91376	2.80973559520006e-67	-0.257378	Immune_cells
Ckap2l	3.61828	4.43026477182614e-67	0.626798	Immune_cells
Gm57176	2.88439	7.04304537112975e-67	-0.205103	Immune_cells
Dok2	2.91345	1.65853470132194e-66	1.28515	Immune_cells
Cplx3	2.62977	3.33905584931893e-66	-0.507369	Corticotrophs
Calca	2.82642	1.13483066540158e-65	0.220076	Corticotrophs
1200007C13Rik	3.56813	7.20938127030114e-65	1.01534	Mesenchymal_cells
Bcl11b	3.49108	8.775347280090769e-64	0.503297	Immune_cells
Slamf1	3.02696	3.04838673697187e-63	-0.258206	Immune_cells
Gm36486	2.87568	1.43397499065111e-62	-0.00806315	Immune_cells
Gm45194	2.66364	1.8211597566276e-62	1.38105	Corticotrophs
Slc38a11	3.16542	3.43520125708628e-62	-0.491009	Endothelial_cells
Dytn	2.45105	4.28251526291512e-62	-0.754042	Thyrotrophs
Nsl1	2.92334	4.76452896772868e-62	-0.0940003	Immune_cells
E330013P04Rik	3.11422	6.07412640710701e-62	0.000490489	Mesenchymal_cells
Gm17103	2.92174	1.18684869238745e-61	0.693825	Endothelial_cells
Rskr	2.68382	4.629802948253631e-61	1.0019	Thyrotrophs
4930595D18Rik	2.6152	1.62418597130511e-60	1.52445	Immune_cells
Cck	3.83602	4.38775310212228e-60	-0.068272	Thyrotrophs
Gm45904	2.88734	4.65945245045139e-60	0.515934	Lactotrophs
Gm19585	3.28442	1.02872160517e-59	0.180464	Immune_cells
Slpi	3.48966	4.31501524870382e-59	-0.431003	Immune_cells
Enpp6	3.03406	1.06558721874024e-58	-0.36343	Endothelial_cells
Gm12648	2.8017	1.4260582439913e-58	0.827695	Stem_cells
Sros1	2.60729	5.02551737964813e-57	0.40554	Immune_cells
4930445E18Rik	2.97892	1.17599681544972e-55	-0.0342797	Immune_cells
Ccdc168	2.90365	1.52096630139046e-55	0.110566	Endothelial_cells
Ngp	3.3497	5.08736995163776e-55	-0.714428	Immune_cells
A530088E08Rik	2.68362	2.30102105454166e-54	-0.0587181	Immune_cells
Gm6133	2.48213	5.40860721508908e-53	-0.402667	Mesenchymal_cells
Ctla4	2.61941	7.87462959637166e-52	0.283252	Immune_cells
Impg1	2.97132	8.74612548116376e-52	0.745774	Lactotrophs
Gm57030	2.44532	5.69137405425365e-50	-0.413144	Immune_cells
Rxfp1	3.62102	1.86125646894489e-48	1.34982	Lactotrophs
Mmp9	2.59559	2.87203407093754e-48	-0.634834	Immune_cells
Gm26682	2.61491	8.58681730221289e-48	-0.187115	Mesenchymal_cells
Trac	2.94121	1.65589188057779e-46	0.0985378	Immune_cells
Adcy8	3.1547	7.13889018397706e-46	1.6803	Gonadotrophs
Gm14661	2.74091	4.16958707729561e-45	-0.42137	Pituicytes
Prl	6.5207	6.0411001386831e-45	7.62509	Lactotrophs
Slc2a5	2.63991	6.283673762353031e-44	0.355496	Immune_cells
Gm20431	2.39376	2.8614700306396e-42	0.578001	Immune_cells
Atp13a4	2.73163	3.64968016721388e-42	-0.168252	Pituicytes
Ubash3a	3.06663	2.0534686125164e-41	-0.424031	Immune_cells
Htr2b	2.34466	2.8362657620092e-39	1.16129	Endothelial_cells
Reln	3.16829	2.55937635053204e-37	3.19173	Lactotrophs
Crhbp	3.01393	9.62996016720524e-26	0.669806	Lactotrophs
