# Supplementary material for: Consensus Pituitary Atlas, a scalable resource for annotation, novel marker discovery, and analyses in mouse pituitary gland research
Source: Cell Rep. Author manuscript; Available in PMC 2026 Jul 24. (PMC13397322; doi:10.1016/j.celrep.2026.117407)
Supplement: 10 [file NIHMS2190707-supplement-10.xlsx]

## Sheet: Table_S3
# Title: 3_sex_biased_genes	Unnamed: 1	Unnamed: 2	Unnamed: 3	Unnamed: 4	Unnamed: 5	Unnamed: 6	Unnamed: 7	Unnamed: 8	Unnamed: 9	Unnamed: 10
# Correspondence: bence.kover@kcl.ac.uk or cynthia.andoniadou@kcl.ac.uk
# Table S3: Table of all sex-biased genes, related to Figure 3
gene	occurs	logFC	AveExpr	t	P.Value	adj.P.Val	B	z.std	cell_type	sex
0610038B21Rik	1	1.2711	0.913429	4.83217	1.68262848638808e-06	2.13947799429609e-05	4.25381	4.78823	Lactotrophs	male
0610040B10Rik	1	-1.34023	3.54022	-3.58701	0.000359353	0.0234729	-0.0494785	-3.56826	Mesenchymal_cells	female
1010001B22Rik	1	1.17589	1.07506	3.85164	0.000128827	0.000858151	0.137515	3.82869	Lactotrophs	male
1110019D14Rik	2	-1.17658	4.41739	-9.45018	5.8493884303012e-20	5.14161243023476e-18	34.4388	-9.14708	Lactotrophs	female
1110019D14Rik	2	-1.41877	4.41739	-4.30951	1.8869564955862e-05	0.00501955	2.60414	-4.27786	Endothelial_cells	female
1110065P20Rik	3	1.07772	5.56104	4.28344	2.11542998395786e-05	0.000188321	1.85578	4.25235	Lactotrophs	male
1110065P20Rik	3	1.23218	5.56104	4.62864	4.43688061440838e-06	0.000184949	3.72513	4.58979	Somatotrophs	male
1110065P20Rik	3	1.02471	5.56104	3.6509	0.000282113	0.0191392	0.0434537	3.63119	Melanotrophs	male
1190005I06Rik	2	1.1734	1.41377	4.39147	1.31211616815682e-05	0.0001265	2.33608	4.35807	Lactotrophs	male
1190005I06Rik	2	1.28493	1.41377	5.19094	2.79327613429789e-07	2.1554070079046e-05	6.28636	5.13689	Somatotrophs	male
1500009L16Rik	3	2.0358	2.61638	8.62394	4.83976528767901e-17	6.353606157208221e-15	27.8668	8.39052	Gonadotrophs	male
1500009L16Rik	3	2.39802	2.61638	7.79314	2.56533002933814e-14	1.29983150885036e-12	21.837	7.61855	Lactotrophs	male
1500009L16Rik	3	1.56464	2.61638	3.47967	0.000535235	0.0233605	-0.497266	3.46247	Thyrotrophs	male
1600022D10Rik	1	1.01593	-0.502945	3.11129	0.0019435	0.0197944	-2.09977	3.09873	Gonadotrophs	male
1700001L05Rik	2	-1.08906	0.141544	-3.07152	0.00221771	0.021871	-2.21645	-3.05941	Gonadotrophs	female
1700001L05Rik	2	-1.01629	0.141544	-3.85583	0.000126687	0.000846129	0.120057	-3.83281	Lactotrophs	female
1700003E16Rik	1	1.33573	0.84121	3.62432	0.000312103	0.015696	-0.0958416	3.60504	Thyrotrophs	male
1700010K23Rik	1	-1.5432	-0.818254	-5.03458	6.19335443715845e-07	2.06278495314716e-05	5.45043	-4.98509	Gonadotrophs	female
1700011D18Rik	2	1.27659	1.57684	4.37883	1.38828683913385e-05	0.000132642	2.28464	4.34571	Lactotrophs	male
1700011D18Rik	2	-2.05072	1.57684	-3.73781	0.000201812	0.0158756	0.442371	-3.71674	Mesenchymal_cells	female
1700013N06Rik	1	-1.07093	-0.713848	-3.45443	0.000586936	0.00786742	-0.983644	-3.43758	Gonadotrophs	female
1700015H07Rik	1	-1.05167	-0.352643	-3.29979	0.00101988	0.0120175	-1.51848	-3.28499	Gonadotrophs	female
1700018P22Rik	1	-1.21496	-0.383513	-3.15946	0.00165323	0.0467459	-1.59256	-3.14635	Thyrotrophs	female
1700020G17Rik	1	-1.13718	-0.483773	-4.36305	1.4892629515718e-05	0.000459671	2.50969	-4.33027	Somatotrophs	female
1700021N21Rik	1	1.09475	0.294827	3.98932	7.37130202675412e-05	0.000537223	0.641183	3.96397	Lactotrophs	male
1700024B18Rik	1	1.33008	2.33971	3.9319	9.32343706228591e-05	0.00170119	0.777842	3.90756	Gonadotrophs	male
1700026D11Rik	1	-1.1652	-0.4199	-3.22271	0.00133259	0.0147896	-1.74493	-3.20887	Gonadotrophs	female
1700026J14Rik	1	1.33976	0.650547	4.36853	1.45313687037829e-05	0.000137796	2.18504	4.33567	Lactotrophs	male
1700030F04Rik	2	1.15782	6.329	4.42111	1.1489236562695e-05	0.000113196	2.42808	4.38706	Lactotrophs	male
1700030F04Rik	2	1.21529	6.329	4.09561	4.73653052727296e-05	0.0071578	1.68442	4.06826	Melanotrophs	male
1700034P13Rik	1	-1.19822	1.0511	-3.26504	0.00115135	0.00519341	-1.91679	-3.25067	Lactotrophs	female
1700037F03Rik	1	-1.83109	1.38919	-4.00059	7.03735139404951e-05	0.0131358	1.35632	-3.97502	Immune_cells	female
1700042O10Rik	1	-1.18134	-0.264598	-3.27364	0.00111742	0.0128797	-1.60493	-3.25916	Gonadotrophs	female
1700066M21Rik	1	1.17939	1.52162	3.16469	0.00162436	0.0466283	-1.59004	3.1515	Thyrotrophs	male
1700085D22Rik	1	1.50028	3.03216	4.34946	1.5818579136812e-05	0.00426406	2.77231	4.31697	Endothelial_cells	male
1700105P06Rik	3	-1.33983	2.25468	-5.25839	1.96852788694446e-07	7.17076185411823e-06	6.40402	-5.20229	Gonadotrophs	female
1700105P06Rik	3	-2.00885	2.25468	-4.35316	1.55612414092643e-05	0.00268352	2.7659	-4.32059	Mesenchymal_cells	female
1700105P06Rik	3	-1.08103	2.25468	-3.23445	0.00127988	0.0403654	-1.43099	-3.22045	Thyrotrophs	female
1700108F19Rik	1	-1.26483	-0.45402	-5.15277	3.39917716640185e-07	5.27812325446591e-06	5.77096	-5.09985	Lactotrophs	female
1700108J01Rik	1	-1.36008	0.187676	-5.36675	1.1129723119775e-07	1.92151675757891e-06	6.77701	-5.30724	Lactotrophs	female
1700109K24Rik	1	-1.10256	1.62475	-3.39833	0.000718963	0.00918316	-1.35959	-3.38224	Gonadotrophs	female
1700110I01Rik	1	-1.39788	-0.493951	-3.07225	0.00221238	0.0218397	-2.20414	-3.06013	Gonadotrophs	female
1700110K17Rik	1	-1.44971	0.530467	-4.75453	2.44629042988468e-06	7.04510735341576e-05	4.04445	-4.71256	Gonadotrophs	female
1700112D23Rik	1	2.08682	0.587937	4.68544	3.39743220135765e-06	0.000903762	4.13045	4.6452	Mesenchymal_cells	male
1700128E19Rik	3	-2.03548	-1.06085	-8.44431	1.96012866700859e-16	1.23837253940352e-14	26.5281	-8.2245	Lactotrophs	female
1700128E19Rik	3	-1.22408	-1.06085	-4.69282	3.28089063863454e-06	0.001206	4.1443	-4.6524	Melanotrophs	female
1700128E19Rik	3	-1.10772	-1.06085	-3.1669	0.00161212	0.0466283	-1.60004	-3.15371	Thyrotrophs	female
1810010H24Rik	2	1.71534	1.61662	4.12094	4.25616251912897e-05	0.00566098	1.81185	4.09312	Mesenchymal_cells	male
1810010H24Rik	2	-1.41794	1.61662	-3.65999	0.000272479	0.0143371	0.0871708	-3.64015	Thyrotrophs	female
1810044D09Rik	1	-2.14352	3.25195	-4.71441	2.96161634573823e-06	0.000820205	4.29481	-4.67346	Mesenchymal_cells	female
1810064F22Rik	1	1.36483	-0.39503	5.53747	4.44158179080355e-08	1.8454093006385e-06	7.81568	5.47233	Gonadotrophs	male
2010001A14Rik	1	1.02863	3.19858	3.57296	0.000378804	0.00550559	-0.560916	3.55443	Gonadotrophs	male
2010007H06Rik	3	1.48491	-0.231072	4.6321	4.36572984160518e-06	0.000116872	3.59933	4.59317	Gonadotrophs	male
2010007H06Rik	3	2.30581	-0.231072	4.52059	7.31580667302358e-06	0.0056886	3.47166	4.48429	Pituicytes	male
2010007H06Rik	3	1.21852	-0.231072	4.14308	3.8749382154996e-05	0.00259403	1.81365	4.11481	Stem_cells	male
2010016I18Rik	3	-1.13815	0.497833	-4.85969	1.47207839589776e-06	1.91389124950901e-05	4.23026	-4.81499	Lactotrophs	female
2010016I18Rik	3	-1.20197	0.497833	-3.83279	0.00013888	0.0131203	0.687433	-3.81015	Melanotrophs	female
2010016I18Rik	3	-1.04894	0.497833	-3.13681	0.0017843	0.0418482	-1.68835	-3.12397	Stem_cells	female
2010204K13Rik	3	1.03235	5.06857	3.6547	0.000278058	0.00427218	-0.397771	3.63493	Gonadotrophs	male
2010204K13Rik	3	1.12539	5.06857	4.50848	7.73264560130509e-06	8.05829361451469e-05	2.82654	4.47246	Lactotrophs	male
2010204K13Rik	3	1.3262	5.06857	5.49291	5.6586834532921e-08	5.88463333627635e-06	7.83009	5.42926	Somatotrophs	male
2010309G21Rik	1	-1.08958	-1.08599	-4.17971	3.31423149534286e-05	0.000274491	1.41088	-4.15073	Lactotrophs	female
2010320M18Rik	1	1.01695	4.2064	4.74384	2.57445058780476e-06	3.07610328213055e-05	3.8985	4.70214	Lactotrophs	male
2010320O07Rik	1	1.83002	-0.454356	4.24998	2.44769798401654e-05	0.00634424	2.31585	4.21957	Immune_cells	male
2200002D01Rik	1	1.17043	0.772289	3.15389	0.00168449	0.017728	-1.92941	3.14087	Gonadotrophs	male
2310009B15Rik	1	1.25479	5.0081	5.92488	5.04512151556262e-09	1.1050619900339e-07	9.85504	5.84568	Lactotrophs	male
2310026I22Rik	1	-1.46245	-0.424508	-6.03484	2.65988006016423e-09	6.09691555287305e-08	10.4629	-5.95132	Lactotrophs	female
2310034G01Rik	1	1.0371	2.86499	3.47992	0.000534751	0.00276498	-1.13885	3.46272	Lactotrophs	male
2310043M15Rik	1	-1.65331	-0.189344	-5.17963	2.960959709366e-07	1.03566993848188e-05	6.12252	-5.12592	Gonadotrophs	female
2510046G10Rik	2	1.16291	3.24627	3.82197	0.000144978	0.0024797	0.286936	3.79952	Gonadotrophs	male
2510046G10Rik	2	1.00343	3.24627	3.87068	0.000119374	0.00080473	0.28554	3.84741	Lactotrophs	male
2600006K01Rik	1	1.59758	0.0249064	4.89015	1.26810586618949e-06	3.97477461965163e-05	4.75883	4.84469	Gonadotrophs	male
2600014E21Rik	1	-1.23205	0.532851	-4.29333	2.02584225951024e-05	0.000181786	1.82552	-4.26202	Lactotrophs	female
2610028E06Rik	2	1.0637	-0.657496	3.59657	0.000346661	0.0136166	-0.208808	3.57768	Stem_cells	male
2610028E06Rik	2	1.39091	-0.657496	3.77673	0.00017332	0.0106505	0.438246	3.75503	Thyrotrophs	male
2610203C22Rik	1	-2.14557	0.813593	-6.53709	1.26037811118157e-10	8.167007780050561e-09	13.6204	-6.43188	Gonadotrophs	female
2610306M01Rik	3	1.07322	3.61159	3.65035	0.000282703	0.00433642	-0.282424	3.63066	Gonadotrophs	male
2610306M01Rik	3	1.34461	3.61159	5.67043	2.13535848670002e-08	4.21999438178048e-07	8.53322	5.60066	Lactotrophs	male
2610306M01Rik	3	1.10956	3.61159	4.63485	4.30998121310173e-06	0.000181737	3.7724	4.59585	Somatotrophs	male
2610316D01Rik	1	-1.00617	1.19878	-5.28923	1.67539688996886e-07	2.76727932389709e-06	6.12044	-5.23216	Lactotrophs	female
2610528J11Rik	3	1.19598	0.636789	3.36564	0.000808099	0.00999837	-1.2787	3.35001	Gonadotrophs	male
2610528J11Rik	3	1.02131	0.636789	3.71848	0.000217541	0.00132112	-0.335671	3.69772	Lactotrophs	male
2610528J11Rik	3	1.62786	0.636789	5.85192	7.67047562164616e-09	1.00697406261572e-06	9.76313	5.77554	Somatotrophs	male
2810030D12Rik	2	-1.12262	0.529738	-3.60651	0.000333897	0.00496444	-0.588707	-3.58747	Gonadotrophs	female
2810030D12Rik	2	-1.42978	0.529738	-5.15589	3.34534730188724e-07	2.4504668986324e-05	6.14339	-5.10287	Somatotrophs	female
2810032G03Rik	2	1.77281	1.41056	7.68932	5.42230777092269e-14	2.62884403368691e-12	21.0251	7.52133	Lactotrophs	male
2810032G03Rik	2	1.5943	1.41056	4.48722	8.51991121947333e-06	0.00109711	3.26218	4.45168	Thyrotrophs	male
2810404M03Rik	1	-1.08183	0.198272	-3.00728	0.00273672	0.025758	-2.4024	-2.99586	Gonadotrophs	female
2810408I11Rik	1	-1.04964	0.663787	-3.26513	0.00115098	0.0308203	-1.32387	-3.25076	Stem_cells	female
2810429I04Rik	2	-1.53107	0.633261	-5.24297	2.13317212829953e-07	7.67372614196291e-06	6.39051	-5.18734	Gonadotrophs	female
2810429I04Rik	2	-1.67018	0.633261	-4.30954	1.88667283961721e-05	0.00205069	2.50696	-4.2779	Thyrotrophs	female
2810433D01Rik	1	1.13989	-0.712632	3.30393	0.0010052	0.0413052	-1.22711	3.28907	Mesenchymal_cells	male
2810457G06Rik	1	1.55912	-0.129318	3.83223	0.00013917	0.00890378	0.632317	3.80964	Thyrotrophs	male
2810459M11Rik	1	-1.1435	-0.577923	-4.18402	3.25361096247193e-05	0.00597211	1.98363	-4.15495	Melanotrophs	female
2810471M01Rik	1	1.29467	-0.550899	4.09591	4.73060558199961e-05	0.000948796	1.35582	4.06855	Gonadotrophs	male
2900005J15Rik	1	1.59646	3.59578	5.52842	4.66633758173667e-08	1.92529279367286e-06	8.00956	5.46358	Gonadotrophs	male
2900041M22Rik	2	1.80356	0.405387	6.42309	2.56170911389448e-10	7.046268456544861e-09	12.7154	6.32322	Lactotrophs	male
2900041M22Rik	2	1.25827	0.405387	4.24461	2.50509329117105e-05	0.000683475	2.05135	4.21434	Somatotrophs	male
2900042K21Rik	1	-1.03155	0.227654	-2.83117	0.00477974	0.0391223	-2.90028	-2.82151	Gonadotrophs	female
2900052N01Rik	1	2.10058	-0.53228	6.75885	3.070958180979459e-11	1.47822765583004e-08	15.1086	6.64313	Stem_cells	male
2900060B14Rik	3	-1.39162	3.26062	-4.98244	8.0375940046817e-07	2.61247649505868e-05	5.01596	-4.93445	Gonadotrophs	female
2900060B14Rik	3	-1.03139	3.26062	-3.49247	0.000510676	0.017709	-0.638705	-3.47509	Stem_cells	female
2900060B14Rik	3	-1.32113	3.26062	-3.68068	0.000251701	0.0137696	0.00616739	-3.66052	Thyrotrophs	female
2900060N12Rik	1	1.22101	2.00026	4.57532	5.68602153865254e-06	6.16707604329069e-05	3.15102	4.53774	Lactotrophs	male
3110045C21Rik	1	1.19459	1.07518	4.23953	2.56114148456266e-05	0.000693154	2.04379	4.20934	Somatotrophs	male
3300002A11Rik	1	-1.8753	1.17608	-4.84087	1.61320663651821e-06	4.89702681238567e-05	4.4429	-4.79668	Gonadotrophs	female
3425401B19Rik	2	-1.4105	-0.222229	-3.23764	0.0012659	0.046617	-1.27714	-3.2236	Mesenchymal_cells	female
3425401B19Rik	2	-1.65652	-0.222229	-4.35369	1.55248466355307e-05	0.00176329	2.6872	-4.32111	Thyrotrophs	female
4631405J19Rik	2	1.49302	1.06957	5.91426	5.36404090398828e-09	1.17364518350575e-07	9.76653	5.83547	Lactotrophs	male
4631405J19Rik	2	1.05907	1.06957	4.21711	2.82206239039477e-05	0.000753681	1.90021	4.18737	Somatotrophs	male
4732496C06Rik	1	-1.0815	-0.0757747	-3.59499	0.000348727	0.00195405	-0.812274	-3.57612	Lactotrophs	female
4833415N18Rik	2	2.04689	-0.32852	5.80578	1.00999711971757e-08	4.70486446297927e-07	9.42224	5.72904	Gonadotrophs	male
4833415N18Rik	2	1.73157	-0.32852	4.27677	2.18347832834414e-05	0.00231117	2.36282	4.24525	Thyrotrophs	male
4833419F23Rik	1	1.13911	-0.0643953	4.5962	5.16063780068962e-06	0.000208249	3.5316	4.55815	Somatotrophs	male
4833428L15Rik	1	1.05871	0.0864858	3.03051	0.00253738	0.024266	-2.33052	3.01885	Gonadotrophs	male
4921528I07Rik	1	-2.4065	-0.899607	-9.26482	2.74900918611272e-19	2.30608791351207e-17	32.9827	-8.97833	Lactotrophs	female
4921534H16Rik	1	1.4416	0.262803	3.47188	0.000550732	0.0237098	-0.589592	3.45478	Thyrotrophs	male
4930405A21Rik	1	1.01519	2.32475	4.82659	1.72902262432872e-06	2.1860944587901e-05	4.27424	4.78276	Lactotrophs	male
4930415C11Rik	1	-2.73858	0.23886	-8.80234	1.18050621617548e-17	1.68072494171969e-15	29.3461	-8.55482	Gonadotrophs	female
4930428E07Rik	1	-1.16253	-0.111122	-3.53983	0.000428677	0.0156719	-0.403419	-3.52177	Stem_cells	female
4930434J06Rik	1	-2.5705	-0.548746	-6.50107	1.57921060979712e-10	8.4018160258601e-08	13.5433	-6.39752	Thyrotrophs	female
4930435F18Rik	3	-1.53426	-0.639441	-5.49416	5.62034893094457e-08	1.01815944746332e-06	7.50713	-5.43048	Lactotrophs	female
4930435F18Rik	3	-1.22806	-0.639441	-3.73984	0.000200206	0.00917815	0.274491	-3.71876	Stem_cells	female
4930435F18Rik	3	-1.69707	-0.639441	-3.92153	9.72357307181118e-05	0.00682575	0.986498	-3.89739	Thyrotrophs	female
4930445E18Rik	1	-1.21413	-0.353896	-3.55587	0.000403809	0.00577431	-0.672328	-3.53758	Gonadotrophs	female
4930447A16Rik	1	-1.15285	-0.933032	-4.8179	1.80338542241106e-06	2.26453683757046e-05	4.17297	-4.77429	Lactotrophs	female
4930447C04Rik	1	-1.67498	6.55029	-3.8691	0.000120134	0.0188275	0.921996	-3.84585	Immune_cells	female
4930447K03Rik	1	-1.28639	-0.668585	-5.51581	4.9974547069249e-08	9.14330695112223e-07	7.61412	-5.4514	Lactotrophs	female
4930447N08Rik	1	1.62264	2.98803	6.9059	1.18014688699426e-11	4.03024148891266e-10	15.7375	6.78262	Lactotrophs	male
4930455H04Rik	1	-1.07658	-0.543409	-4.28446	2.10605229809119e-05	0.000187569	1.81911	-4.25334	Lactotrophs	female
4930478L05Rik	1	-1.32527	-0.882668	-3.94111	8.98059795205087e-05	0.00164905	0.765891	-3.9166	Gonadotrophs	female
4930481B07Rik	1	-1.3404	1.56735	-3.36093	0.000821791	0.0305407	-0.993965	-3.34535	Thyrotrophs	female
4930500H12Rik	1	-1.08929	0.417982	-3.62534	0.000310926	0.0017732	-0.732111	-3.60602	Lactotrophs	female
4930503E14Rik	1	-1.23754	-1.08084	-4.61781	4.66723911802736e-06	5.19304200600766e-05	3.28483	-4.57922	Lactotrophs	female
4930505G20Rik	1	-1.69773	-1.32312	-6.49843	1.60547786101541e-10	2.31842470829632e-07	13.5071	-6.395	Corticotrophs	female
4930509H03Rik	1	2.44247	2.43089	5.12313	3.95559769206017e-07	0.000266568	6.15739	5.07108	Immune_cells	male
4930519A11Rik	1	-1.00102	-0.103707	-2.834	0.00473816	0.0388448	-2.88925	-2.82432	Gonadotrophs	female
4930520O04Rik	1	-1.02375	0.627886	-3.8756	0.000117042	0.000792768	0.113878	-3.85224	Lactotrophs	female
4930524O08Rik	2	-2.2593	-0.779176	-9.72761	5.53332376660071e-21	5.37823108602724e-19	36.8398	-9.39853	Lactotrophs	female
4930524O08Rik	2	-1.84656	-0.779176	-7.74063	3.74993897115323e-14	1.38418889542938e-11	21.5706	-7.56939	Somatotrophs	female
4930525G20Rik	1	-1.50626	1.69143	-4.0639	5.41034428796744e-05	0.0106195	1.60735	-4.03715	Endothelial_cells	female
4930526L06Rik	2	-1.24069	-0.799025	-4.08075	5.04183411450633e-05	0.000389644	1.02214	-4.05368	Lactotrophs	female
4930526L06Rik	2	-1.37953	-0.799025	-4.12533	4.17797307331529e-05	0.00670366	1.78256	-4.09741	Melanotrophs	female
4930532I03Rik	1	1.00683	1.59119	3.97984	7.66486740992286e-05	0.000553826	0.549299	3.95464	Lactotrophs	male
4930544I03Rik	4	-5.91676	1.96343	-25.2683	6.29118889245367e-99	2.54377931677472e-95	214.643	-21.1111	Gonadotrophs	female
4930544I03Rik	4	-1.8823	1.96343	-5.61004	2.98357494523494e-08	5.73919454498714e-07	8.25496	-5.5424	Lactotrophs	female
4930544I03Rik	4	-1.78525	1.96343	-6.58715	9.19690389705451e-11	2.04170807513252e-08	13.9811	-6.4796	Somatotrophs	female
4930544I03Rik	4	-1.24356	1.96343	-4.22855	2.68585234065148e-05	0.00271499	1.91093	-4.19859	Thyrotrophs	female
4930547E14Rik	1	-1.27035	0.0610511	-5.0623	5.38635220728179e-07	7.81175628225366e-06	5.28079	-5.01201	Lactotrophs	female
4930551O13Rik	1	-1.26226	-0.421954	-4.61899	4.64152220598324e-06	5.17011870183819e-05	3.26085	-4.58037	Lactotrophs	female
4930555F03Rik	1	-1.36294	1.9595	-4.55267	6.312984404611e-06	6.77439520743209e-05	3.04033	-4.51563	Lactotrophs	female
4930556N09Rik	1	2.91635	-1.11586	9.33359	1.55191977753899e-19	2.87845524243171e-17	33.6337	9.04104	Gonadotrophs	male
4930578G10Rik	1	1.85382	1.86946	3.74066	0.000199586	0.0284157	0.437089	3.71954	Endothelial_cells	male
4930579C12Rik	1	-1.20491	-0.599129	-4.22092	2.77598139627746e-05	0.000236303	1.56609	-4.19111	Lactotrophs	female
4930587E11Rik	1	1.10061	-0.467559	2.96583	0.00312824	0.0283731	-2.51227	2.95485	Gonadotrophs	male
4930588A03Rik	2	-1.63577	-0.287825	-5.93919	4.644568397351561e-09	1.02398298025362e-07	9.92729	-5.85943	Lactotrophs	female
4930588A03Rik	2	-1.27505	-0.287825	-4.802	1.94734845115814e-06	0.000102955	4.42478	-4.75881	Somatotrophs	female
4930589P08Rik	2	-1.34462	-1.22141	-6.07366	2.11688297877241e-09	4.97061825573075e-08	10.6835	-5.98857	Lactotrophs	female
4930589P08Rik	2	-1.43662	-1.22141	-4.12457	4.19149623428459e-05	0.00383437	1.77325	-4.09666	Thyrotrophs	female
4931407E12Rik	1	-1.13627	-0.727779	-4.36914	1.44949888976364e-05	0.0001376	2.19382	-4.33623	Lactotrophs	female
4931422A03Rik	1	2.08002	0.252249	8.08902	2.91028325505657e-15	1.60319336696127e-13	23.8606	7.89469	Lactotrophs	male
4932411K12Rik	1	1.6419	-0.0273509	4.78676	2.09571774557454e-06	0.000255236	4.52172	4.74397	Stem_cells	male
4932435O22Rik	1	1.07726	-0.797596	3.71445	0.000220972	0.00990553	0.207934	3.69375	Stem_cells	male
4932441J04Rik	2	-1.09043	0.700776	-3.16279	0.00163467	0.0173937	-2.05843	-3.14965	Gonadotrophs	female
4932441J04Rik	2	-1.38993	0.700776	-4.65926	3.84358614721484e-06	4.38272877260251e-05	3.45038	-4.61967	Lactotrophs	female
4933406B17Rik	10	-2.58319	0.781287	-6.09733	1.84054809221034e-09	2.18884475177744e-06	11.1539	-6.01129	Corticotrophs	female
4933406B17Rik	10	-4.25571	0.781287	-11.372	1.77145233722181e-27	7.022245470904561e-25	51.5777	-10.8608	Gonadotrophs	female
4933406B17Rik	10	-3.17016	0.781287	-15.1505	1.09671193639267e-44	4.105967632972319e-42	90.7027	-14.025	Lactotrophs	female
4933406B17Rik	10	-3.22565	0.781287	-10.5697	3.1988324903911e-24	3.07956173610652e-21	44.1665	-10.1534	Somatotrophs	female
4933406B17Rik	10	-3.2281	0.781287	-5.89807	5.888256715591011e-09	7.44018037619396e-06	10.0856	-5.8199	Endothelial_cells	female
4933406B17Rik	10	-3.12281	0.781287	-5.25512	2.00249200545741e-07	0.000161938	6.78373	-5.19911	Immune_cells	female
4933406B17Rik	10	-2.82333	0.781287	-7.46031	2.7457600995093e-13	4.6259193276483e-10	19.5438	-7.30631	Melanotrophs	female
4933406B17Rik	10	-3.25297	0.781287	-5.52485	4.75761618156306e-08	2.82896253949001e-05	8.13229	-5.46014	Mesenchymal_cells	female
4933406B17Rik	10	-2.40812	0.781287	-6.11945	1.61439952697041e-09	4.66261646239439e-07	11.3299	-6.0325	Stem_cells	female
4933406B17Rik	10	-2.51573	0.781287	-4.82644	1.73026516512224e-06	0.000282103	4.76658	-4.78262	Thyrotrophs	female
4933407I08Rik	1	-1.02876	-1.0277	-4.88473	1.30258308453303e-06	1.71670940156481e-05	4.48625	-4.83936	Lactotrophs	female
4933411O13Rik	2	-1.96716	-0.644169	-6.4941	1.64946622329238e-10	1.04536860928847e-08	13.34	-6.39087	Gonadotrophs	female
4933411O13Rik	2	-1.14113	-0.644169	-3.36927	0.000797774	0.0300346	-1.02498	-3.35357	Thyrotrophs	female
4933416I08Rik	1	1.35995	0.211158	3.27821	0.00109976	0.0362116	-1.25536	3.26368	Thyrotrophs	male
4933416M07Rik	1	-1.65409	-0.672257	-4.88026	1.33138016219947e-06	4.15378283012139e-05	4.714	-4.83501	Gonadotrophs	female
4933417O13Rik	1	-1.37768	-0.11738	-6.04834	2.45708926610651e-09	1.27371727417629e-07	10.4867	-5.96428	Gonadotrophs	female
4933421D24Rik	1	-1.62319	-0.64519	-4.83837	1.63301182578044e-06	4.94971515469313e-05	4.53951	-4.79423	Gonadotrophs	female
4933427E13Rik	1	-1.19292	-0.990113	-5.07979	4.93033435521168e-07	7.2597647239122e-06	5.44397	-5.029	Lactotrophs	female
4933431K23Rik	1	-2.10087	1.37098	-6.40213	2.91800314799775e-10	1.77690571214068e-08	12.7091	-6.30307	Gonadotrophs	female
5031415H12Rik	3	-1.26245	0.647222	-4.76746	2.29920180336243e-06	6.6690047142867e-05	3.86754	-4.72517	Gonadotrophs	female
5031415H12Rik	3	-2.10022	0.647222	-6.72358	3.857131643758139e-11	1.21653089612884e-09	14.6025	-6.60946	Lactotrophs	female
5031415H12Rik	3	-1.74948	0.647222	-3.61885	0.00031867	0.0159075	-0.0830205	-3.59963	Thyrotrophs	female
5031439G07Rik	2	-1.43786	4.57594	-8.89921	5.428081819649259e-18	8.18951717521262e-16	30.1157	-8.644	Gonadotrophs	female
5031439G07Rik	2	-1.25052	4.57594	-9.82331	2.4235456592072e-21	2.46215188905488e-19	37.5689	-9.48501	Lactotrophs	female
5033421B08Rik	3	-2.87037	0.650938	-9.33722	1.50582215619849e-19	2.81881541961711e-17	33.6395	-9.04433	Gonadotrophs	female
5033421B08Rik	3	-2.40331	0.650938	-9.04525	1.66840780379358e-18	1.31758595973808e-16	31.1942	-8.77771	Lactotrophs	female
5033421B08Rik	3	-1.7406	0.650938	-3.92374	9.63762961679252e-05	0.00678899	1.03547	-3.89954	Thyrotrophs	female
5330429C05Rik	2	4.1022	2.13726	11.2789	4.2791900533897e-27	6.866062326141241e-25	50.7127	10.78	Lactotrophs	male
5330429C05Rik	2	1.46364	2.13726	5.25194	2.03506945697581e-07	1.65232928560963e-05	6.48035	5.19611	Somatotrophs	male
5330439A09Rik	1	1.00104	0.547665	3.93664	9.14535136572871e-05	0.00167626	0.584745	3.91221	Gonadotrophs	male
5330439B14Rik	1	-1.10975	-0.840602	-3.41826	0.000669188	0.0086714	-1.09926	-3.4019	Gonadotrophs	female
5430402P08Rik	1	-3.40361	-1.32397	-12.0624	2.10036935232689e-30	1.14765316745926e-27	58.1636	-11.4598	Gonadotrophs	female
5430440P10Rik	1	-1.08935	-0.822684	-3.91391	0.000100293	0.0018538	0.760202	-3.88988	Somatotrophs	female
5730409E04Rik	1	1.4112	3.08789	3.70535	0.00022886	0.017329	0.356883	3.68483	Mesenchymal_cells	male
5730409N16Rik	1	1.38867	0.923008	4.7989	1.97655709289382e-06	0.000246017	4.50172	4.75581	Stem_cells	male
5730419F03Rik	2	-1.26144	3.23982	-4.39927	1.26711175020001e-05	0.000298569	2.37304	-4.36571	Gonadotrophs	female
5730419F03Rik	2	-1.29611	3.23982	-4.54304	6.59930907432099e-06	7.04425720990219e-05	2.94427	-4.50622	Lactotrophs	female
5830418P13Rik	1	2.21251	-0.268312	8.92641	4.36807390328814e-18	3.35776996588503e-16	30.2366	8.66877	Lactotrophs	male
5830428M24Rik	1	-2.07828	0.489525	-8.8424	8.57437765932028e-18	6.32617094797686e-16	29.5801	-8.59163	Lactotrophs	female
6030498E09Rik	1	-1.23008	-0.285257	-4.36656	1.46625187067674e-05	0.000138826	2.17	-4.3337	Lactotrophs	female
6230426M11Rik	2	1.03097	2.94931	3.48721	0.00052063	0.00714082	-0.845771	3.46991	Gonadotrophs	male
6230426M11Rik	2	1.08562	2.94931	4.57132	5.79219146502883e-06	6.2654218752535e-05	3.15298	4.53384	Lactotrophs	male
6330403K07Rik	1	1.5868	6.81077	8.33659	4.48418947921271e-16	2.73062827413384e-14	25.6963	8.12471	Lactotrophs	male
6430548M08Rik	1	-1.09508	5.05528	-3.22758	0.00131053	0.0478251	-1.16935	-3.21366	Mesenchymal_cells	female
6430573P05Rik	1	1.05281	0.716897	3.02464	0.00258645	0.0246536	-2.37528	3.01304	Gonadotrophs	male
6530402F18Rik	1	-1.94946	0.86444	-3.71711	0.000218705	0.0400877	0.411904	-3.69637	Pituicytes	female
6530403H02Rik	1	1.48122	-0.213306	4.59901	5.0941686704902e-06	0.000539208	3.67776	4.56087	Stem_cells	male
6720483E21Rik	1	-1.22768	0.606553	-3.16366	0.00162989	0.0466283	-1.59502	-3.1505	Thyrotrophs	female
6820445E23Rik	1	1.059	3.12024	3.95133	8.61368904562932e-05	0.000610317	0.586998	3.92665	Lactotrophs	male
8030451A03Rik	1	-1.18101	0.284613	-3.69425	0.000238906	0.0104545	0.0548735	-3.67387	Stem_cells	female
8030451O07Rik	1	-1.27256	-0.793016	-4.95545	9.19314391027313e-07	1.26519939029266e-05	4.7899	-4.90817	Lactotrophs	female
8030453O22Rik	1	-1.13398	0.528209	-2.95939	0.00319355	0.0287975	-2.5904	-2.94847	Gonadotrophs	female
8430419K02Rik	2	-1.13165	-0.842065	-4.48908	8.44792141119372e-06	8.70182004342728e-05	2.69116	-4.45351	Lactotrophs	female
8430419K02Rik	2	-1.35334	-0.842065	-4.42669	1.12044508230378e-05	0.000995226	2.96498	-4.39252	Stem_cells	female
9030624G23Rik	1	-1.40799	2.7418	-3.19768	0.00145185	0.0440315	-1.41666	-3.18414	Thyrotrophs	female
9130015G15Rik	1	-1.08156	0.593452	-4.00106	7.023829853713e-05	0.000517307	0.591687	-3.97548	Lactotrophs	female
9130204K15Rik	2	-1.05886	0.279099	-3.2383	0.00126303	0.0056071	-1.95898	-3.22425	Lactotrophs	female
9130204K15Rik	2	1.51004	0.279099	5.29726	1.6063040758555e-07	1.37604447040554e-05	6.76505	5.23994	Somatotrophs	male
9130230L23Rik	2	-1.29008	-0.087129	-4.4086	1.21527291877033e-05	0.00011852	2.36657	-4.37483	Lactotrophs	female
9130230L23Rik	2	-1.71526	-0.087129	-4.17384	3.39858628385362e-05	0.007772	1.94119	-4.14497	Immune_cells	female
9130410C08Rik	2	1.14952	0.123517	4.20633	2.95624561757341e-05	0.000249131	1.51461	4.17681	Lactotrophs	male
9130410C08Rik	2	1.2463	0.123517	4.52285	7.24047186146414e-06	0.00025954	3.21175	4.48649	Somatotrophs	male
9230116N13Rik	1	-1.89808	2.13166	-3.80965	0.000152229	0.0345799	0.752222	-3.78741	Pituicytes	female
9330020H09Rik	2	1.17561	4.17114	4.67742	3.52819816907015e-06	4.0853139967979e-05	3.59661	4.6374	Lactotrophs	male
9330020H09Rik	2	-1.69227	4.17114	-3.33301	0.000907321	0.0389455	-0.86678	-3.31779	Mesenchymal_cells	female
9330117O12Rik	1	-1.12293	1.27235	-2.74605	0.00619693	0.0470791	-3.03956	-2.73718	Gonadotrophs	female
9330133O14Rik	1	1.39075	3.5101	3.91315	0.000100598	0.0102201	1.11407	3.88914	Mesenchymal_cells	male
9330136K24Rik	1	-1.70599	2.5579	-3.8775	0.000116152	0.0111291	0.93357	-3.85411	Mesenchymal_cells	female
9330154J02Rik	1	-1.03049	0.570414	-3.93388	9.24865197372561e-05	0.000648786	0.461755	-3.9095	Lactotrophs	female
9330158H04Rik	1	-1.17551	-0.701905	-4.2625	2.31792495595662e-05	0.000202951	1.74685	-4.23183	Lactotrophs	female
9330159F19Rik	1	1.78195	4.03291	4.0941	4.76674567237732e-05	0.00614259	1.76697	4.06678	Mesenchymal_cells	male
9330179D12Rik	1	1.60962	2.82968	4.01742	6.56457401884833e-05	0.00776117	1.4813	3.99154	Mesenchymal_cells	male
9430041J12Rik	1	-1.54115	1.72335	-6.31946	4.84503051313189e-10	1.26880805549206e-08	12.133	-6.22404	Lactotrophs	female
9530026P05Rik	2	1.04652	6.00991	3.9494	8.68217526314917e-05	0.00160153	0.741611	3.92474	Gonadotrophs	male
9530026P05Rik	2	1.12666	6.00991	3.50851	0.000481398	0.00253647	-0.735149	3.4909	Lactotrophs	male
9530077C14Rik	1	1.07021	3.4179	4.45353	9.92476913934459e-06	9.99746176831736e-05	2.64038	4.41881	Lactotrophs	male
9630002D21Rik	1	-1.28481	-1.06418	-3.92202	9.70489954028862e-05	0.0017581	0.709096	-3.89785	Gonadotrophs	female
9630013A20Rik	1	-1.25791	-0.171903	-3.20021	0.00143945	0.0157304	-1.86771	-3.18662	Gonadotrophs	female
9630013D21Rik	1	-3.04913	1.52575	-9.88867	1.37534625745052e-21	3.15970173714514e-19	38.259	-9.54392	Gonadotrophs	female
9630014M24Rik	1	1.60001	2.17599	3.66555	0.000266751	0.0354797	0.186345	3.64562	Endothelial_cells	male
9630028I04Rik	1	1.81178	0.429058	6.41791	2.64490394565146e-10	1.62267176253147e-08	12.8248	6.31828	Gonadotrophs	male
9830166K06Rik	1	-1.01025	-0.938329	-3.47836	0.000537816	0.00734664	-0.893402	-3.46118	Gonadotrophs	female
9930004E17Rik	1	-1.68871	0.34953	-3.53821	0.000431255	0.0254189	-0.312672	-3.52018	Mesenchymal_cells	female
9930022D16Rik	1	-1.48157	-1.24911	-4.57731	5.63371576265825e-06	0.00208846	3.65343	-4.53969	Immune_cells	female
9930105H17Rik	1	-1.59024	-1.22132	-5.02201	6.5967039143439e-07	2.1756209304452e-05	5.43851	-4.97288	Gonadotrophs	female
A030001D20Rik	1	1.34756	3.50996	6.53955	1.24095049265518e-10	3.60464024569105e-09	13.5225	6.43424	Lactotrophs	male
A230001M10Rik	1	-1.10159	0.115217	-3.75066	0.000191949	0.00119699	-0.269446	-3.72938	Lactotrophs	female
A230004M16Rik	1	-1.11207	1.76937	-3.33805	0.000891327	0.0108423	-1.43281	-3.32276	Gonadotrophs	female
A230005M16Rik	1	1.38875	0.173444	3.50078	0.000495294	0.0219571	-0.518715	3.48329	Thyrotrophs	male
A230059L01Rik	1	1.03222	1.39157	2.43897	0.014993	0.039978	-4.22469	2.43255	Lactotrophs	male
A230065N10Rik	1	-1.41837	0.27498	-3.59548	0.000348044	0.0167933	-0.207098	-3.57664	Thyrotrophs	female
A230087F16Rik	1	-2.12364	-0.0675276	-3.62084	0.000316277	0.0483561	0.0798941	-3.60159	Pituicytes	female
A230103O09Rik	1	1.03814	-0.937317	4.15195	3.73143066656529e-05	0.000303575	1.28666	4.12351	Lactotrophs	male
A230108P19Rik	1	-1.56477	0.533441	-3.93945	9.0414606531118e-05	0.00662287	1.03108	-3.91497	Thyrotrophs	female
A2m	3	3.46479	1.46555	9.77937	3.5280610396935e-21	3.51363596253613e-19	37.2848	9.44577	Lactotrophs	male
A2m	3	1.96858	1.46555	4.9901	7.73538114198367e-07	4.82673458479888e-05	5.42315	4.94193	Somatotrophs	male
A2m	3	3.98957	1.46555	7.27265	1.00546671353393e-12	8.13100821900617e-10	18.343	7.12976	Thyrotrophs	male
A2ml1	1	1.08577	0.362982	3.6447	0.00028886	0.00166901	-0.624154	3.62509	Lactotrophs	male
A330009N23Rik	1	1.24214	-0.0544714	4.27784	2.1676800901177e-05	0.00425476	2.39222	4.24688	Melanotrophs	male
A330035P11Rik	1	-2.17488	1.29775	-3.60057	0.000341433	0.0499581	0.0154301	-3.58165	Pituicytes	female
A330048O09Rik	1	1.27606	-0.724251	4.22214	2.76122220936017e-05	0.00200085	2.11497	4.19232	Stem_cells	male
A330069K06Rik	1	-2.41065	-0.877599	-6.78899	2.52940546860761e-11	1.81982172095516e-09	15.2126	-6.67165	Gonadotrophs	female
A330072L02Rik	2	1.08223	-0.412662	2.72552	0.00659121	0.0492485	-3.18105	2.71682	Gonadotrophs	male
A330072L02Rik	2	-1.27646	-0.412662	-4.28979	2.05747941092338e-05	0.000183972	1.85989	-4.25856	Lactotrophs	female
A330074K22Rik	1	1.46418	1.57938	4.58462	5.44608964718013e-06	0.000141521	3.42122	4.54683	Gonadotrophs	male
A3galt2	1	-1.69302	0.829324	-4.16257	3.56580279153698e-05	0.000737869	1.5649	-4.13395	Gonadotrophs	female
A430018G15Rik	1	1.37949	3.88892	4.99932	7.39009545322721e-07	1.04260683724979e-05	5.08508	4.95082	Lactotrophs	male
A430027H14Rik	1	1.1502	2.22258	4.19267	3.13506841924946e-05	0.000262233	1.60489	4.16343	Lactotrophs	male
A430090L17Rik	1	-1.38628	1.34436	-4.63705	4.2657364986282e-06	0.000114529	3.44358	-4.598	Gonadotrophs	female
A4galt	2	-1.06412	2.42422	-4.65656	3.89256333309588e-06	0.000105774	3.53524	-4.61704	Gonadotrophs	female
A4galt	2	-1.3954	2.42422	-5.73105	1.52159694860514e-08	3.09478123842556e-07	8.87102	-5.65911	Lactotrophs	female
A530013C23Rik	1	-1.18329	0.979677	-2.91502	0.00367769	0.0318667	-2.66342	-2.90456	Gonadotrophs	female
A630001G21Rik	1	-1.20943	0.193179	-3.34113	0.000881682	0.0107444	-1.29748	-3.32579	Gonadotrophs	female
A730020E08Rik	1	1.02789	2.04952	4.96095	8.94244399474966e-07	1.23743593594698e-05	4.87895	4.91359	Lactotrophs	male
A730060N03Rik	1	-1.15095	-0.246388	-3.95847	8.36614178541944e-05	0.00155173	0.736808	-3.93366	Gonadotrophs	female
A830011K09Rik	1	1.34514	0.544727	3.97968	7.66931269272995e-05	0.00143698	0.920203	3.95451	Gonadotrophs	male
A830012C17Rik	1	-1.28978	-1.1625	-4.27538	2.19127743991225e-05	0.000483636	2.081	-4.24445	Gonadotrophs	female
A830018L16Rik	2	-1.05992	4.04284	-4.19281	3.13315613205939e-05	0.000660511	1.67345	-4.16357	Gonadotrophs	female
A830018L16Rik	2	-1.05414	4.04284	-7.1328	2.60602080528707e-12	9.9033689136257e-11	16.9473	-6.99748	Lactotrophs	female
A830082K12Rik	1	-1.06565	2.07334	-3.44158	0.000615011	0.00813264	-1.11257	-3.42491	Gonadotrophs	female
A930001A20Rik	1	1.00086	-1.02227	3.52456	0.000453653	0.0162327	-0.472588	3.50673	Stem_cells	male
A930003O13Rik	2	-1.30982	0.196377	-4.42199	1.14438713937826e-05	0.000273476	2.63037	-4.38792	Gonadotrophs	female
A930003O13Rik	2	-2.07238	0.196377	-8.89959	5.42023834517605e-18	4.11958491069264e-16	30.0199	-8.64416	Lactotrophs	female
A930004D18Rik	1	1.5214	0.498705	3.60774	0.000332349	0.022396	-0.0741932	3.58869	Mesenchymal_cells	male
A930006I01Rik	1	-1.34511	1.92545	-3.31797	0.000956797	0.0270266	-1.05729	-3.30293	Stem_cells	female
A930012L18Rik	1	-1.28858	0.507669	-3.61953	0.000317854	0.00475652	-0.427024	-3.6003	Gonadotrophs	female
A930014D07Rik	2	2.53356	-0.548139	7.71	4.67383284160983e-14	4.47824068999175e-12	21.3123	7.54072	Gonadotrophs	male
A930014D07Rik	2	-1.21587	-0.548139	-4.74434	2.56833230069541e-06	3.07060757676873e-05	3.85104	-4.70263	Lactotrophs	female
A930016O22Rik	1	2.55393	1.88591	9.46091	5.34422200243587e-20	4.73877790452833e-18	34.6213	9.15683	Lactotrophs	male
AI197445	1	1.08894	1.05271	4.49803	8.11035604328941e-06	8.40856759626574e-05	2.78778	4.46225	Lactotrophs	male
AI463170	1	1.29046	1.74138	4.604	4.97720844024247e-06	5.50460738711061e-05	3.26241	4.56575	Lactotrophs	male
AI593442	4	-2.01127	3.7375	-11.1721	1.18146669468592e-26	1.83736247434348e-24	49.6228	-10.6862	Lactotrophs	female
AI593442	4	-2.17072	3.7375	-3.91966	9.79840243429146e-05	0.0165079	1.13746	-3.89553	Immune_cells	female
AI593442	4	-2.04601	3.7375	-3.90809	0.000102672	0.0103786	1.10004	-3.88419	Mesenchymal_cells	female
AI593442	4	-1.43759	3.7375	-4.47872	8.85347391096999e-06	0.000817309	3.2761	-4.44343	Stem_cells	female
AU019990	1	-1.29321	1.30661	-4.161	3.59028607252831e-05	0.000293985	1.29959	-4.13238	Lactotrophs	female
AU023762	2	-1.11796	-0.918336	-3.94613	8.79845672320379e-05	0.00998104	1.09509	-3.92154	Melanotrophs	female
AU023762	2	-1.37154	-0.918336	-3.45994	0.000575266	0.0244331	-0.630812	-3.44302	Thyrotrophs	female
AV356131	1	1.04131	4.01129	4.94649	9.61066924936828e-07	1.31283040685458e-05	4.8117	4.89945	Lactotrophs	male
AW209491	1	1.36328	3.72526	3.35023	0.000853672	0.0376006	-0.761831	3.33478	Mesenchymal_cells	male
AW495222	2	1.65725	0.397578	6.08274	2.00580788914532e-09	4.74840961298021e-08	10.7286	5.99734	Lactotrophs	male
AW495222	2	1.52457	0.397578	3.71465	0.000220789	0.0125368	0.210108	3.69396	Thyrotrophs	male
AW551984	2	-1.69414	4.26778	-7.40779	3.95445649242651e-13	1.70463213022146e-11	19.1206	-7.25711	Lactotrophs	female
AW551984	2	-2.30085	4.26778	-4.59254	5.24824674206042e-06	0.00130992	3.76482	-4.55461	Mesenchymal_cells	female
AY074887	1	-1.29	-0.30539	-3.90768	0.000102852	0.00184248	0.612812	-3.88376	Gonadotrophs	female
Aadat	1	1.18691	-0.263625	4.04793	5.78269158142795e-05	0.00351077	1.41827	4.02151	Stem_cells	male
Aard	1	1.50613	0.0821711	3.23102	0.00129507	0.0474318	-1.39952	3.21707	Mesenchymal_cells	male
Abca13	1	-1.56556	0.803208	-3.86292	0.000123147	0.0081628	0.709336	-3.83978	Thyrotrophs	female
Abca14	1	-1.25248	-0.852534	-5.1334	3.75359111646776e-07	5.74059297623741e-06	5.69316	-5.08105	Lactotrophs	female
Abca2	1	-1.03581	4.63353	-3.74643	0.000195144	0.0279804	0.530331	-3.72522	Endothelial_cells	female
Abca6	1	-1.01669	-0.142943	-3.61939	0.000318024	0.00180756	-0.725148	-3.60016	Lactotrophs	female
Abcb1b	2	-1.07287	2.98386	-3.35389	0.000842675	0.0343475	-0.843584	-3.33838	Melanotrophs	female
Abcb1b	2	-1.54659	2.98386	-3.72188	0.000214699	0.0400877	0.376788	-3.70106	Pituicytes	female
Abcc3	2	-2.61784	0.543131	-8.19147	1.34862459012098e-15	1.52967782432372e-13	24.7634	-7.99007	Gonadotrophs	female
Abcc3	2	-1.41588	0.543131	-5.26005	1.95160198856959e-07	3.17933419846183e-06	6.37342	-5.20389	Lactotrophs	female
Abcc9	1	-1.16375	0.254844	-3.09183	0.00207352	0.0172939	-1.96067	-3.07949	Somatotrophs	female
Abcd2	1	-1.362	2.23283	-6.43386	2.39823775994948e-10	1.49645595039811e-08	12.8547	-6.3334	Gonadotrophs	female
Abcg2	1	1.16119	4.47291	5.26928	1.85981307806807e-07	3.26955139124368e-05	6.85862	5.21283	Stem_cells	male
Ablim1	1	1.08451	4.71483	4.93656	1.00939406905523e-06	3.21875708108668e-05	4.94633	4.8898	Gonadotrophs	male
Ablim3	1	1.96663	3.28023	7.34103	6.29134370100489e-13	3.85430592737018e-10	18.779	7.19401	Stem_cells	male
Abracl	1	1.0743	4.85071	4.2912	2.04483188530249e-05	0.000586388	2.30778	4.25994	Somatotrophs	male
Abtb2	1	-1.24413	4.03761	-5.54728	4.20965690716761e-08	1.75477595241665e-06	7.79386	-5.48182	Gonadotrophs	female
Acbd7	1	1.69627	1.00331	3.75639	0.000187697	0.0112937	0.387762	3.73502	Thyrotrophs	male
Ace	1	1.32207	1.24335	3.49274	0.000510137	0.00700642	-0.878075	3.47538	Gonadotrophs	male
Ace2	2	1.16412	-0.958783	4.45927	9.67246521726916e-06	0.000325914	2.95754	4.42437	Somatotrophs	male
Ace2	2	1.60334	-0.958783	4.11879	4.29527378356549e-05	0.00904558	1.7748	4.09099	Endothelial_cells	male
Ackr3	1	1.29129	1.48035	2.89549	0.00391138	0.0335069	-2.5524	2.88522	Gonadotrophs	male
Acod1	1	-1.26018	-1.4455	-3.78091	0.0001705	0.0237723	0.497289	-3.75914	Immune_cells	female
Acot2	1	1.0278	2.06289	3.62364	0.000312943	0.0200682	-0.0306943	3.60434	Melanotrophs	male
Acot6	1	1.79642	1.04073	4.2441	2.51096647284963e-05	0.00384577	2.28329	4.21381	Mesenchymal_cells	male
Acp3	1	-1.24053	-0.294272	-4.45729	9.75952286991256e-06	9.85063773644644e-05	2.55651	-4.42243	Lactotrophs	female
Acp5	1	1.57469	-0.360406	3.24647	0.00122787	0.045885	-1.20281	3.23233	Mesenchymal_cells	male
Acsbg1	1	3.26141	-0.706537	6.81183	2.18098844088448e-11	2.63374963012215e-08	15.4138	6.69336	Mesenchymal_cells	male
Acsl3	1	-1.30189	5.69642	-6.34948	4.03162709295515e-10	2.43305686382908e-08	12.4889	-6.2528	Gonadotrophs	female
Acsl6	1	1.28551	3.61883	9.71215	6.31838496373261e-21	6.08279946722772e-19	36.6748	9.38455	Lactotrophs	male
Acss3	1	-1.24521	4.42731	-4.06273	5.43691562029281e-05	0.00454207	1.54175	-4.036	Thyrotrophs	female
Acta2	1	2.86039	0.257114	4.15296	3.71473009779538e-05	0.00517936	1.9368	4.12454	Mesenchymal_cells	male
Actb	1	1.10841	7.62771	2.71478	0.00680633	0.0214369	-3.48641	2.70617	Lactotrophs	male
Actl6b	1	1.02929	4.35221	5.56154	3.89239292209504e-08	1.63601887122652e-06	7.98512	5.49567	Gonadotrophs	male
Actn1	1	1.23843	5.27181	6.69384	4.66726107998997e-11	1.44278313844277e-09	14.5339	6.58118	Lactotrophs	male
Acvrl1	1	-1.69741	0.736633	-5.02648	6.45011057847165e-07	2.13423707962294e-05	5.53899	-4.97723	Gonadotrophs	female
Acy3	1	1.55573	0.0559183	4.6146	4.73613491338988e-06	0.000125657	3.51583	4.57615	Gonadotrophs	male
Adam11	1	-1.34678	-0.226025	-3.77016	0.000177845	0.00295926	0.131571	-3.74857	Gonadotrophs	female
Adam12	3	-1.34177	2.61883	-3.71635	0.000219349	0.0034973	-0.0805037	-3.69562	Gonadotrophs	female
Adam12	3	-3.67601	2.61883	-14.4999	1.55824839156873e-41	5.43157029868018e-39	83.565	-13.5003	Lactotrophs	female
Adam12	3	-2.36442	2.61883	-10.1622	1.24589289563124e-22	9.687775642683411e-20	40.6144	-9.78976	Somatotrophs	female
Adam18	2	-1.98891	-0.897087	-8.07442	3.24514939382751e-15	1.76838774380083e-13	23.768	-7.8811	Lactotrophs	female
Adam18	2	-1.09328	-0.897087	-3.95434	8.50867996888916e-05	0.00990872	1.13462	-3.9296	Melanotrophs	female
Adam19	1	-1.17087	0.837732	-3.06265	0.00228355	0.0223656	-2.09468	-3.05064	Gonadotrophs	female
Adam21	1	-1.06761	-0.613866	-4.26866	2.25652488765807e-05	0.000198435	1.75775	-4.23787	Lactotrophs	female
Adam3	1	-2.56208	0.779544	-8.52073	1.08418762665172e-16	7.070652015489591e-15	27.0681	-8.29518	Lactotrophs	female
Adam30	2	-2.28635	-1.05391	-5.38897	9.88932941883689e-08	9.08784422093752e-05	7.44979	-5.32875	Immune_cells	female
Adam30	2	-1.03304	-1.05391	-3.5087	0.000481039	0.0169133	-0.501414	-3.4911	Stem_cells	female
Adam8	1	-2.08354	0.925564	-3.82149	0.000145254	0.0340951	0.778072	-3.79905	Pituicytes	female
Adamdec1	1	-1.11365	-0.883797	-3.3294	0.000919002	0.0111254	-1.37018	-3.31422	Gonadotrophs	female
Adamts16	2	-1.08139	0.0785339	-5.06992	5.18278688297127e-07	7.87822574534061e-05	5.61896	-5.01942	Stem_cells	female
Adamts16	2	-1.32475	0.0785339	-3.1581	0.00166081	0.0468293	-1.58245	-3.14501	Thyrotrophs	female
Adamts19	8	-1.56711	0.16797	-3.9263	9.53769143217062e-05	0.0287796	1.10803	-3.90206	Corticotrophs	female
Adamts19	8	-2.05789	0.16797	-4.86369	1.44361786903444e-06	4.45739943049296e-05	4.69506	-4.81889	Gonadotrophs	female
Adamts19	8	-4.05699	0.16797	-15.6201	5.30236158629978e-47	2.28080519553665e-44	96.0457	-14.3983	Lactotrophs	female
Adamts19	8	-3.25142	0.16797	-10.8769	1.89224981130248e-25	2.01345339132117e-22	46.9305	-10.4257	Somatotrophs	female
Adamts19	8	-1.25416	0.16797	-3.51682	0.00046684	0.0248029	-0.399886	-3.4991	Melanotrophs	female
Adamts19	8	-2.70066	0.16797	-4.72795	2.77711023151492e-06	0.000790772	4.348	-4.68665	Mesenchymal_cells	female
Adamts19	8	-1.7662	0.16797	-4.65149	3.98643521412051e-06	0.000442823	3.95302	-4.61209	Stem_cells	female
Adamts19	8	-4.96579	0.16797	-15.5337	1.416948639542e-46	4.09235009223153e-43	94.6398	-14.3302	Thyrotrophs	female
Adamts2	2	-2.49137	2.35154	-9.14362	7.46488388115638e-19	1.28989365320802e-16	32.0595	-8.86773	Gonadotrophs	female
Adamts2	2	-1.1744	2.35154	-4.01706	6.57434300842175e-05	0.00138672	1.25857	-3.99119	Somatotrophs	female
Adamtsl2	1	2.59085	1.46059	10.5123	5.3868475592798e-24	6.89277829784554e-22	43.6731	10.1025	Lactotrophs	male
Adamtsl5	1	1.94986	-0.179287	4.7338	2.70074227358757e-06	0.00116172	4.3562	4.69236	Endothelial_cells	male
Adap2os	1	1.23386	-0.249976	3.42338	0.000656931	0.0317731	-0.90286	3.40695	Mesenchymal_cells	male
Adarb1	1	1.41627	5.01998	8.43186	2.1577341698704e-16	1.35055454217554e-14	26.4954	8.21298	Lactotrophs	male
Adcy1	1	1.29809	0.919762	4.99561	7.5284263721798e-07	1.0606424806018e-05	5.04599	4.94721	Lactotrophs	male
Adcy7	1	1.1281	1.92847	3.69983	0.000233816	0.01756	0.047535	3.67936	Mesenchymal_cells	male
Adcy8	2	-4.70379	0.510192	-18.6929	7.558190419510661e-63	1.27336613092706e-59	132.255	-16.7328	Gonadotrophs	female
Adcy8	2	-1.0213	0.510192	-2.84276	0.0046115	0.0157214	-3.11287	-2.83299	Lactotrophs	female
Adcyap1r1	1	1.17022	1.44172	5.00294	7.25592975510501e-07	2.37752239641747e-05	5.02946	4.95439	Gonadotrophs	male
Adgra1	2	1.49341	1.52894	5.6345	2.60542844454854e-08	1.14012871998783e-06	8.35876	5.56607	Gonadotrophs	male
Adgra1	2	1.59083	1.52894	3.82776	0.000141671	0.00903524	0.696119	3.80523	Thyrotrophs	male
Adgrb1	1	1.24489	2.23133	5.02799	6.401593108516e-07	9.13990168607825e-06	5.29513	4.97869	Lactotrophs	male
Adgrb3	1	-1.54084	6.284	-8.18863	1.37859400952835e-15	7.96315288303846e-14	24.6018	-7.98736	Lactotrophs	female
Adgre4	1	-1.01449	-0.854955	-3.68207	0.000250375	0.00148223	-0.498225	-3.66188	Lactotrophs	female
Adgrf1	3	-1.11833	-0.765034	-4.76042	2.37819754993751e-06	2.87559927434729e-05	3.90245	-4.7183	Lactotrophs	female
Adgrf1	3	-1.56802	-0.765034	-6.86694	1.52327100527349e-11	3.66618689447788e-09	15.7241	-6.74567	Somatotrophs	female
Adgrf1	3	-1.16372	-0.765034	-4.32342	1.77484421073349e-05	0.00369918	2.58222	-4.29148	Melanotrophs	female
Adgrf2	1	-1.0272	-0.268077	-2.87972	0.00410993	0.0348241	-2.7655	-2.8696	Gonadotrophs	female
Adgrl1	1	-1.13182	5.0767	-3.51653	0.000467352	0.0454253	-0.220701	-3.4988	Immune_cells	female
Adh1	1	1.71907	-0.792885	5.74371	1.4168219716615e-08	1.06088480744743e-05	9.11714	5.67134	Mesenchymal_cells	male
Adhfe1	1	-1.33997	1.72094	-5.52144	4.84661452236504e-08	1.99560093276281e-06	7.69696	-5.45685	Gonadotrophs	female
Ado	1	1.57236	2.97477	4.15603	3.66701193855946e-05	0.00514833	1.99699	4.12752	Mesenchymal_cells	male
Adora1	1	1.08271	1.213	4.16841	3.47836789140902e-05	0.000285514	1.42348	4.13965	Lactotrophs	male
Adora2b	2	-1.53055	-0.70966	-4.09379	4.77286579241274e-05	0.000954432	1.36401	-4.06648	Gonadotrophs	female
Adora2b	2	1.6126	-0.70966	3.24881	0.00121799	0.0456159	-1.23027	3.23463	Mesenchymal_cells	male
Adprhl1	1	-1.09197	0.747395	-3.94961	8.67349599014115e-05	0.00160139	0.584788	-3.92499	Gonadotrophs	female
Adra1a	1	-1.06822	-0.308175	-2.75659	0.00600293	0.0460225	-3.09096	-2.74762	Gonadotrophs	female
Adra2a	1	1.97191	-1.25494	4.96106	8.94076541068686e-07	0.000338153	5.39136	4.91363	Mesenchymal_cells	male
Adra2c	1	-1.00146	-0.945243	-2.9649	0.00313764	0.0284328	-2.48924	-2.95392	Gonadotrophs	female
Adrb1	2	1.96975	0.393362	5.35584	1.17921131221956e-07	4.49813492436656e-06	7.08339	5.29669	Gonadotrophs	male
Adrb1	2	-1.57991	0.393362	-5.52419	4.77483366850817e-08	3.86131249104918e-05	8.11706	-5.4595	Melanotrophs	female
Adss1	2	1.00794	2.30143	3.96435	8.16747747576015e-05	0.00161884	0.919413	3.93943	Somatotrophs	male
Adss1	2	1.45398	2.30143	3.39799	0.000719828	0.0286758	-0.791755	3.38191	Thyrotrophs	male
Adtrp	2	-1.97534	1.03497	-7.38574	4.61651789196332e-13	1.96488720466994e-11	18.8761	-7.23614	Lactotrophs	female
Adtrp	2	-1.09918	1.03497	-3.30983	0.000984579	0.0275696	-1.16729	-3.2949	Stem_cells	female
Aebp1	8	-2.96943	2.36768	-6.06557	2.21879730749629e-09	2.49207917586958e-06	10.915	-5.98092	Corticotrophs	female
Aebp1	8	-1.56346	2.36768	-6.02398	2.95211325138102e-09	1.4958113685005e-07	10.2664	-5.93424	Gonadotrophs	female
Aebp1	8	-5.81981	2.36768	-18.2794	1.17155621137841e-60	9.109750740552821e-58	127.162	-16.4297	Lactotrophs	female
Aebp1	8	-5.0924	2.36768	-15.1309	1.36385120513487e-44	2.75729798142116e-41	89.9764	-14.0095	Somatotrophs	female
Aebp1	8	-2.96746	2.36768	-4.10873	4.48177800524919e-05	0.0095377	1.83803	-4.08113	Immune_cells	female
Aebp1	8	-2.77022	2.36768	-5.86832	6.985086448050461e-09	6.72464251048744e-06	9.88624	-5.79128	Melanotrophs	female
Aebp1	8	-2.59456	2.36768	-6.42405	2.5471099381658e-10	9.71602294715054e-08	13.0867	-6.3241	Stem_cells	female
Aebp1	8	-5.21991	2.36768	-10.7832	4.48986753761758e-25	9.07716520080146e-22	45.7517	-10.3433	Thyrotrophs	female
Aff2	2	-2.71485	3.76904	-13.8675	1.5433423770563e-38	4.72753830862837e-36	76.7339	-12.9822	Lactotrophs	female
Aff2	2	-1.0912	3.76904	-4.65457	3.92929915010115e-06	0.000169674	3.84896	-4.61509	Somatotrophs	female
Agmat	1	2.71914	-0.804949	9.28708	2.28391503811349e-19	4.12267056478039e-17	33.2554	8.99871	Gonadotrophs	male
Agpat2	1	1.47579	2.72757	6.07828	2.05983316983959e-09	4.85357193410805e-08	10.8489	5.99302	Lactotrophs	male
Agr2	3	-1.00712	-0.140921	-2.74874	0.00614696	0.046772	-3.09074	-2.73984	Gonadotrophs	female
Agr2	3	-1.42566	-0.140921	-5.1132	4.1609601213903e-07	6.25919785272736e-06	5.62659	-5.06144	Lactotrophs	female
Agr2	3	1.46758	-0.140921	5.00839	7.06219733286234e-07	0.000101007	5.52317	4.95965	Stem_cells	male
Agrn	1	1.39683	3.75666	6.46377	1.99240176759528e-10	5.60227907308399e-09	13.1785	6.36193	Lactotrophs	male
Agt	1	1.18444	-0.455203	3.6819	0.000250524	0.00392928	-0.336846	3.66172	Gonadotrophs	male
Agtr1a	4	1.80465	2.57742	3.57304	0.000378698	0.00550559	-0.39741	3.5545	Gonadotrophs	male
Agtr1a	4	3.1815	2.57742	12.2856	2.25613020880621e-31	4.38578696456108e-29	60.3838	11.6514	Lactotrophs	male
Agtr1a	4	1.67006	2.57742	4.38082	1.37604808877686e-05	0.000430643	2.75279	4.34765	Somatotrophs	male
Agtr1a	4	1.64949	2.57742	3.6404	0.00029364	0.0120514	0.0754549	3.62085	Stem_cells	male
Ahnak	1	-1.63301	5.07627	-3.55289	0.000408304	0.0189328	-0.237933	-3.53466	Thyrotrophs	female
Ahnak2	2	-1.055	0.754714	-3.57258	0.000379357	0.00209434	-0.88806	-3.55404	Lactotrophs	female
Ahnak2	2	1.07266	0.754714	3.50291	0.00049144	0.00590341	-0.711555	3.48538	Somatotrophs	male
Ahrr	1	2.31727	0.0376224	8.84485	8.40804310481914e-18	6.22657170146991e-16	29.589	8.59388	Lactotrophs	male
Aif1	1	1.20211	0.754753	4.38069	1.37652939910181e-05	0.00434833	2.41443	4.34757	Immune_cells	male
Aif1l	1	2.04346	-0.316077	5.83305	8.539197471416411e-09	4.05251068731515e-07	9.55672	5.75745	Gonadotrophs	male
Aifm3	1	1.36915	2.15351	4.93822	1.00113302872736e-06	0.000179114	5.20794	4.89142	Thyrotrophs	male
Aimp2	1	1.36321	3.36639	3.38291	0.00075983	0.0352328	-0.701126	3.36703	Mesenchymal_cells	male
Airn	1	-1.15001	7.34637	-7.43518	3.27274627807222e-13	1.41985217819283e-11	19.2079	-7.28267	Lactotrophs	female
Ajap1	3	1.1554	1.71971	3.82149	0.000145251	0.000951631	0.137199	3.79905	Lactotrophs	male
Ajap1	3	1.21023	1.71971	4.90992	1.15109603336718e-06	6.70654423820873e-05	4.90387	4.86388	Somatotrophs	male
Ajap1	3	2.44378	1.71971	5.53345	4.53927554672297e-08	1.13296955219875e-05	8.17837	5.46847	Thyrotrophs	male
Ak4	1	1.03081	2.33285	5.49234	5.67593362305925e-08	5.88463333627635e-06	7.69471	5.42872	Somatotrophs	male
Ak5	1	-1.54597	2.37901	-5.48967	5.7588417418218e-08	1.04138196327738e-06	7.58624	-5.42613	Lactotrophs	female
Ak9	1	1.03324	1.64985	3.63244	0.000302654	0.00458677	-0.539922	3.61302	Gonadotrophs	male
Akain1	1	-1.49966	0.630667	-5.18294	2.91040452200931e-07	1.0215216705115e-05	6.00911	-5.12916	Gonadotrophs	female
Akap6	1	-1.35261	2.75484	-3.81672	0.000148024	0.00737095	0.586122	-3.79436	Stem_cells	female
Aknaos	1	-1.11375	-0.561688	-3.32407	0.000936456	0.011302	-1.41779	-3.30895	Gonadotrophs	female
Akr1c14	10	-3.41264	0.872005	-8.42668	2.24362112208206e-16	4.53592882251329e-13	26.216	-8.20829	Corticotrophs	female
Akr1c14	10	-3.26089	0.872005	-7.41081	3.87658908389832e-13	3.42240181262761e-11	19.2794	-7.2598	Gonadotrophs	female
Akr1c14	10	-2.30951	0.872005	-11.203	8.836683757074969e-27	1.38489329857973e-24	49.758	-10.7131	Lactotrophs	female
Akr1c14	10	-3.57843	0.872005	-11.7173	6.29477541102507e-29	9.09010532033528e-26	54.7761	-11.1615	Somatotrophs	female
Akr1c14	10	-2.76858	0.872005	-4.5997	5.07791338103121e-06	0.00195667	3.80375	-4.56154	Immune_cells	female
Akr1c14	10	-2.51659	0.872005	-6.51407	1.45597855119658e-10	1.63530657608562e-07	13.5923	-6.40992	Melanotrophs	female
Akr1c14	10	-2.1693	0.872005	-3.4418	0.000614501	0.0307546	-0.557598	-3.42513	Mesenchymal_cells	female
Akr1c14	10	-2.56844	0.872005	-3.79938	0.000158524	0.0352185	0.709014	-3.77732	Pituicytes	female
Akr1c14	10	-3.01507	0.872005	-7.87049	1.46079510460596e-14	1.18131578519275e-11	22.4381	-7.69092	Stem_cells	female
Akr1c14	10	-3.73543	0.872005	-7.62772	8.41804878504986e-14	7.73580419487968e-11	20.7378	-7.46361	Thyrotrophs	female
Akr1cl	2	-2.36631	-0.838174	-11.1943	9.61213362846384e-27	3.53324555575734e-24	49.855	-10.7053	Gonadotrophs	female
Akr1cl	2	-1.12307	-0.838174	-3.87886	0.000115521	0.0117361	0.86859	-3.85544	Melanotrophs	female
Alcam	1	1.04211	7.12582	5.22981	2.2843199036515e-07	3.67107277361863e-06	6.3383	5.17457	Lactotrophs	male
Aldh1b1	2	1.3737	0.617083	4.0456	5.8388431747104e-05	0.00113722	1.10321	4.01923	Gonadotrophs	male
Aldh1b1	2	1.1347	0.617083	3.93451	9.22477248956044e-05	0.00174787	0.854332	3.91013	Somatotrophs	male
Aldh1l1	3	1.74171	0.96266	6.4437	2.25645818654078e-10	6.27494018669806e-09	12.8733	6.34279	Lactotrophs	male
Aldh1l1	3	1.46405	0.96266	5.59892	3.17163327542593e-08	3.58217373906626e-06	8.36612	5.53169	Somatotrophs	male
Aldh1l1	3	1.63034	0.96266	4.09548	4.73836766755876e-05	0.00412912	1.63299	4.06817	Thyrotrophs	male
Aldh1l2	1	-1.11333	1.49031	-4.49677	8.15714619606188e-06	8.44408728345023e-05	2.63603	-4.46102	Lactotrophs	female
Aldh2	3	2.14918	5.9835	8.95801	3.3848910956516e-18	5.30531647243596e-16	30.6194	8.69776	Gonadotrophs	male
Aldh2	3	1.01442	5.9835	5.50173	5.39456173538831e-08	9.79890876948297e-07	7.66785	5.43779	Lactotrophs	male
Aldh2	3	1.22034	5.9835	4.05419	5.63430165322961e-05	0.00466839	1.58619	4.02763	Thyrotrophs	male
Aldh3a1	1	1.92914	0.661108	6.25665	7.09354076166654e-10	2.37485409864263e-07	12.0147	6.16399	Stem_cells	male
Aldh3b1	1	1.25407	3.49106	7.19848	1.67020784284664e-12	1.39531371730705e-10	17.7332	7.05957	Gonadotrophs	male
Aldoc	1	1.41132	4.47454	5.16348	3.21733412122369e-07	5.20358751430234e-05	6.11864	5.11025	Stem_cells	male
Alg13	1	-1.96286	4.43063	-18.221	2.41903418601255e-60	1.81131904217095e-57	126.508	-16.3857	Lactotrophs	female
Alk	3	1.38101	3.79043	2.78386	0.00552629	0.0433043	-2.88103	2.77464	Gonadotrophs	male
Alk	3	2.73439	3.79043	11.8535	1.65771551591534e-29	3.0192823950685e-27	56.0523	11.2795	Lactotrophs	male
Alk	3	1.0256	3.79043	3.04392	0.00242848	0.019246	-2.14224	3.03211	Somatotrophs	male
Alox15	1	1.65182	0.191384	5.19987	2.66637951451503e-07	4.45505740867358e-05	6.35519	5.14562	Stem_cells	male
Alox8	1	-1.1158	-0.965127	-4.58256	5.49837184587523e-06	0.000575962	3.62926	-4.54481	Stem_cells	female
Alpk1	1	-1.15401	4.78289	-4.29992	1.96785146750895e-05	0.000440625	2.13129	-4.26851	Gonadotrophs	female
Alpk3	2	-1.40016	-0.144379	-4.92517	1.06780211175333e-06	1.4411051597675e-05	4.68084	-4.87871	Lactotrophs	female
Alpk3	2	-1.14692	-0.144379	-3.92492	9.59132694399826e-05	0.00179556	0.799256	-3.9007	Somatotrophs	female
Alpl	2	-2.24104	0.151092	-7.20999	1.54474755400662e-12	6.07590686757818e-11	17.7517	-7.07041	Lactotrophs	female
Alpl	2	-1.28256	0.151092	-3.674	0.000258252	0.0182555	0.134101	-3.65393	Melanotrophs	female
Amdhd1	1	1.9554	1.38087	7.23931	1.2648511903115e-12	5.08379652376293e-11	17.9736	7.0981	Lactotrophs	male
Amer2	3	-1.3851	3.78657	-3.63142	0.000303839	0.0393764	0.151748	-3.612	Endothelial_cells	female
Amer2	3	-2.29145	3.78657	-6.02478	2.82107670447343e-09	2.47972642323214e-06	10.5982	-5.94168	Mesenchymal_cells	female
Amer2	3	-1.02791	3.78657	-4.40572	1.23099213992971e-05	0.00105529	2.97413	-4.37203	Stem_cells	female
Ammecr1	1	-1.37011	5.6286	-10.0963	2.23244531742241e-22	2.46630311378846e-20	39.8902	-9.73061	Lactotrophs	female
Amotl2	1	-1.54861	2.2977	-3.13117	0.00181843	0.0498147	-1.54606	-3.11839	Thyrotrophs	female
Anapc13	2	1.12742	5.94879	5.10686	4.29747629850565e-07	6.44048023179309e-06	5.60066	5.05529	Lactotrophs	male
Anapc13	2	1.11563	5.94879	4.78308	2.13312686713636e-06	0.000110295	4.43351	4.74038	Somatotrophs	male
Angptl1	1	-1.15052	1.02601	-3.10974	0.00195359	0.0198371	-2.19579	-3.0972	Gonadotrophs	female
Angptl7	1	-1.26859	-0.17783	-4.85953	1.47321755923169e-06	1.91414134929223e-05	4.34554	-4.81483	Lactotrophs	female
Ank1	2	-3.07288	3.11403	-12.4162	6.01734662750499e-32	3.47579133623624e-29	61.7264	-11.7635	Gonadotrophs	female
Ank1	2	-1.07695	3.11403	-3.1104	0.00194926	0.0442543	-1.63071	-3.09786	Stem_cells	female
Ankk1	2	-1.13958	-1.00381	-4.47099	9.17194432472859e-06	0.00234721	3.19618	-4.43583	Melanotrophs	female
Ankk1	2	-1.2857	-1.00381	-3.74353	0.000197364	0.0116519	0.331577	-3.72237	Thyrotrophs	female
Ankrd22	2	1.17187	-0.121749	3.39956	0.000715783	0.00916465	-1.16011	3.38346	Gonadotrophs	male
Ankrd22	2	-1.00984	-0.121749	-3.87672	0.000116518	0.000789956	0.236436	-3.85334	Lactotrophs	female
Ankrd31	1	-1.11011	-0.983742	-4.23784	2.58001923334512e-05	0.000222135	1.65079	-4.20768	Lactotrophs	female
Ankrd33b	1	1.51424	1.51669	4.81651	1.81542436167594e-06	2.27400460470896e-05	4.22628	4.77295	Lactotrophs	male
Ankrd55	3	-2.62707	2.25942	-13.2646	9.484852156158479e-36	6.3918418680352e-33	70.334	-12.4809	Gonadotrophs	female
Ankrd55	3	-2.1291	2.25942	-7.30954	7.81632299466988e-13	3.23154605282701e-11	18.454	-7.16434	Lactotrophs	female
Ankrd55	3	-1.46225	2.25942	-4.06654	5.35108187106037e-05	0.00333898	1.57935	-4.03974	Stem_cells	female
Anks1b	1	1.93366	7.33082	12.0335	2.7998753502058e-30	5.3401018825576e-28	57.9289	11.4349	Lactotrophs	male
Ano4	4	-2.43672	3.14795	-10.9128	1.35510023035327e-25	1.97093966597497e-23	47.1763	-10.4574	Lactotrophs	female
Ano4	4	-2.69212	3.14795	-9.2718	2.59429180499803e-19	1.45691103949015e-16	33.1202	-8.98471	Somatotrophs	female
Ano4	4	-1.44593	3.14795	-4.09516	4.74546836628458e-05	0.00614259	1.50035	-4.06782	Mesenchymal_cells	female
Ano4	4	-3.05976	3.14795	-8.44442	1.95822937741766e-16	2.63930155488352e-13	26.6544	-8.22461	Thyrotrophs	female
Ano5	4	-2.26622	1.70297	-5.23301	2.24649204453673e-07	8.05271802560267e-06	6.37954	-5.17769	Gonadotrophs	female
Ano5	4	-3.14177	1.70297	-9.78822	3.28306518699961e-21	3.30217556644632e-19	37.2838	-9.4533	Lactotrophs	female
Ano5	4	-1.61498	1.70297	-4.36446	1.47998691353241e-05	0.000457506	2.56335	-4.33165	Somatotrophs	female
Ano5	4	-1.62516	1.70297	-3.57905	0.000370254	0.0215099	-0.13939	-3.56043	Melanotrophs	female
Ano9	1	1.55012	-0.0480324	6.05832	2.31706135350224e-09	3.34600209883963e-07	10.8946	5.97386	Somatotrophs	male
Antxr2	1	-1.0836	4.90036	-5.22054	2.39683858378828e-07	0.00017947	6.57107	-5.16559	Immune_cells	female
Anxa1	1	1.00012	1.33434	2.50113	0.0126221	0.0348324	-3.94048	2.49426	Lactotrophs	male
Anxa11	1	1.42499	4.24477	7.79436	2.54040078665724e-14	1.29043423879018e-12	21.907	7.61981	Lactotrophs	male
Anxa11os	1	-1.4969	-0.584089	-3.76636	0.000180515	0.0245477	0.441807	-3.74483	Immune_cells	female
Anxa13	2	-1.19178	-0.475773	-3.55865	0.000399637	0.00574233	-0.634414	-3.54032	Gonadotrophs	female
Anxa13	2	-1.20344	-0.475773	-4.80173	1.94988263543431e-06	2.41433055610956e-05	4.09851	-4.75855	Lactotrophs	female
Anxa2	1	-1.00958	5.44635	-3.44155	0.000615082	0.00310645	-1.09953	-3.42488	Lactotrophs	female
Anxa3	2	-2.8058	2.79851	-9.02067	2.03586736643751e-18	3.29273044378137e-16	31.1171	-8.75529	Gonadotrophs	female
Anxa3	2	-1.76713	2.79851	-3.60427	0.000336732	0.0164437	0.0119545	-3.58527	Thyrotrophs	female
Aoc2	1	-1.01281	0.0334715	-3.84582	0.000131854	0.000875144	0.0944837	-3.82297	Lactotrophs	female
Aox2	1	-3.00479	1.4068	-12.4874	2.93212181261367e-32	1.74349137310619e-29	62.4029	-11.824	Gonadotrophs	female
Aox4	1	-1.89554	0.223495	-4.66255	3.78428341425526e-06	0.000103109	3.6858	-4.62289	Gonadotrophs	female
Ap2s1	2	1.26946	5.54015	5.31323	1.476906303503e-07	2.46969518096941e-06	6.64697	5.25542	Lactotrophs	male
Ap2s1	2	1.14404	5.54015	4.61224	4.7899423924803e-06	0.000196826	3.67325	4.57378	Somatotrophs	male
Ap3b2	1	-1.39606	5.30043	-4.07708	5.11998666290651e-05	0.0102486	1.71473	-4.05008	Endothelial_cells	female
Apbb1	1	-1.4676	5.12372	-3.99906	7.0821761325411e-05	0.0131358	1.39845	-3.97351	Immune_cells	female
Apbb1ip	1	-1.54065	2.85199	-2.91789	0.00364453	0.0316501	-2.44532	-2.90739	Gonadotrophs	female
Apcdd1	2	-1.08313	0.0755363	-3.16158	0.0016414	0.017416	-1.87669	-3.14845	Gonadotrophs	female
Apcdd1	2	1.00041	0.0755363	3.92579	9.55750958727898e-05	0.000665602	0.453816	3.90156	Lactotrophs	male
Apob	1	1.63426	0.631374	4.8337	1.67039187953672e-06	5.04787931668071e-05	4.4737	4.78969	Gonadotrophs	male
Apobec1	2	-1.21996	4.88151	-5.73685	1.47283168802631e-08	6.73670548344521e-07	9.10876	-5.6647	Gonadotrophs	female
Apobec1	2	1.06944	4.88151	7.00414	6.16672703135474e-12	2.21443553095735e-10	16.4068	6.87574	Lactotrophs	male
Apobec2	1	1.42766	0.284693	4.58081	5.54330498518475e-06	6.0382002632263e-05	3.07329	4.5431	Lactotrophs	male
Apobr	1	1.93171	-0.510557	5.99897	3.28011176125517e-09	1.64143612567564e-07	10.5169	5.91693	Gonadotrophs	male
Apod	1	1.4987	2.12545	4.44709	1.02807571340828e-05	0.00203771	2.60607	4.41118	Mesenchymal_cells	male
Apoe	1	-3.65494	6.70604	-3.68361	0.000248866	0.0136721	0.270987	-3.66342	Thyrotrophs	female
Apof	1	1.80482	-0.441447	4.5881	5.35743578883243e-06	0.000139756	3.40356	4.55028	Gonadotrophs	male
Apol10b	2	1.00608	0.249907	3.6901	0.00024275	0.00144556	-0.471593	3.66979	Lactotrophs	male
Apol10b	2	1.10576	0.249907	3.90734	0.000102987	0.00188766	0.73721	3.88344	Somatotrophs	male
Apol8	2	-1.17074	-0.532364	-2.93669	0.00343335	0.0302977	-2.6058	-2.92601	Gonadotrophs	female
Apol8	2	-2.07726	-0.532364	-3.95566	8.46161315809666e-05	0.015006	1.20377	-3.93094	Immune_cells	female
Aqp11	2	1.17199	2.45894	5.23318	2.24433402560502e-07	3.62120518720325e-06	6.26016	5.17787	Lactotrophs	male
Aqp11	2	2.08917	2.45894	5.14348	3.56391017032653e-07	0.000167562	6.25323	5.09089	Mesenchymal_cells	male
Aqp4	1	-1.70906	0.926871	-3.34558	0.000867889	0.0311654	-0.937162	-3.33018	Thyrotrophs	female
Aqp9	1	-1.83521	-1.06976	-3.98046	7.64531413527254e-05	0.0227028	1.35908	-3.95525	Pituicytes	female
Arc	1	1.31663	3.84021	3.0525	0.00236114	0.00925102	-2.54793	3.04059	Lactotrophs	male
Areg	1	-1.2316	-0.706475	-3.92885	9.43818052545058e-05	0.000659563	0.409784	-3.9046	Lactotrophs	female
Arfgef3	1	-1.446	6.16853	-4.4219	1.14488409987517e-05	0.00350699	3.05163	-4.38783	Endothelial_cells	female
Arg1	1	-1.47146	0.156635	-3.17985	0.00154283	0.0456016	-1.5308	-3.1665	Thyrotrophs	female
Arg2	1	1.71976	1.24809	4.74044	2.61658575487657e-06	0.000313015	4.29761	4.69883	Stem_cells	male
Arhgap15	1	-1.08822	3.47628	-4.93615	1.01145152384764e-06	1.37515235088284e-05	4.69321	-4.8894	Lactotrophs	female
Arhgap22	1	-1.15243	1.03583	-3.89618	0.000107736	0.00191734	0.506417	-3.87247	Gonadotrophs	female
Arhgap24	3	-1.48925	5.70573	-8.19097	1.35436677327964e-15	1.52967782432372e-13	24.6908	-7.98955	Gonadotrophs	female
Arhgap24	3	-1.8847	5.70573	-9.74315	4.84121434026224e-21	4.728252672322791e-19	37.0014	-9.41258	Lactotrophs	female
Arhgap24	3	-1.62369	5.70573	-5.70821	1.72949683497706e-08	5.0517986465567e-06	9.08724	-5.63709	Thyrotrophs	female
Arhgap29	1	-1.53714	4.84983	-12.3855	8.24292496947934e-32	1.64997241691053e-29	61.3983	-11.7369	Lactotrophs	female
Arhgap36	1	1.09141	2.17278	2.89621	0.00390252	0.0334736	-2.73263	2.88594	Gonadotrophs	male
Arhgap42	1	-2.36782	3.93996	-10.342	2.50610864083056e-23	3.01583323759949e-21	42.1642	-9.95062	Lactotrophs	female
Arhgap44	1	-1.60006	5.42049	-3.69343	0.000239665	0.0293655	0.326321	-3.67306	Immune_cells	female
Arhgap8	3	1.51285	2.85489	4.63946	4.21774737159441e-06	0.000113391	3.7855	4.60035	Gonadotrophs	male
Arhgap8	3	1.54171	2.85489	6.70446	4.360434056203529e-11	1.35414585736201e-09	14.5653	6.59128	Lactotrophs	male
Arhgap8	3	1.33935	2.85489	3.67539	0.000256872	0.0138485	0.193615	3.65531	Thyrotrophs	male
Arhgdig	1	2.20983	1.29555	5.84868	7.81441022290746e-09	3.73963196541742e-07	9.53502	5.77241	Gonadotrophs	male
Arhgef16	2	1.19879	2.25581	4.77863	2.1785874250686e-06	6.37402344032009e-05	4.29431	4.73611	Gonadotrophs	male
Arhgef16	2	1.43432	2.25581	7.00776	6.0122100814034e-12	2.16664618922874e-10	16.4768	6.87936	Lactotrophs	male
Arhgef17	1	-1.467	4.94785	-3.72109	0.000215356	0.0272116	0.440178	-3.70029	Immune_cells	female
Arhgef26	1	1.60723	2.74938	5.74773	1.38534470480978e-08	6.36534406753168e-07	9.01227	5.67519	Gonadotrophs	male
Arhgef28	1	-1.19154	5.81247	-8.02475	4.694839608202791e-15	4.99555643994925e-13	23.4673	-7.83483	Gonadotrophs	female
Arhgef38	2	1.01944	3.48486	2.72187	0.0066636	0.049556	-2.98966	2.7132	Gonadotrophs	male
Arhgef38	2	2.3366	3.48486	9.53743	2.80139997133018e-20	2.60994945716047e-18	35.2615	9.2263	Lactotrophs	male
Arhgef9	1	-1.11299	4.45794	-7.89321	1.23776597024901e-14	6.48287943536899e-13	22.5003	-7.71209	Lactotrophs	female
Arl11	1	1.00055	-1.1281	3.93977	9.02973622335419e-05	0.0157374	0.995789	3.91529	Immune_cells	male
Arl4d	1	1.06888	2.24871	3.56514	0.000390063	0.01474	-0.451001	3.54672	Stem_cells	male
Arl5c	3	-1.57875	0.412957	-3.73562	0.000203514	0.00329947	0.0695271	-3.71461	Gonadotrophs	female
Arl5c	3	-1.30235	0.412957	-3.65201	0.000280895	0.0191207	0.0884909	-3.63231	Melanotrophs	female
Arl5c	3	2.22159	0.412957	4.0622	5.44817906589794e-05	0.00675741	1.60937	4.03552	Mesenchymal_cells	male
Arln	1	1.26611	7.02417	5.70859	1.72580957087272e-08	3.47171065615262e-07	8.70958	5.63746	Lactotrophs	male
Armc3	2	-1.82114	1.29332	-6.64216	6.49021567757592e-11	1.96132571529974e-09	14.0955	-6.53199	Lactotrophs	female
Armc3	2	-1.01706	1.29332	-3.53581	0.000435124	0.00538564	-0.568025	-3.51781	Somatotrophs	female
Armh4	3	-1.37137	4.68948	-4.29299	2.02885362286395e-05	0.00525863	2.53026	-4.26169	Endothelial_cells	female
Armh4	3	-1.97628	4.68948	-5.5618	3.88902679749388e-08	4.91402842280836e-05	7.99844	-5.49582	Immune_cells	female
Armh4	3	-1.21166	4.68948	-4.7702	2.26927266337513e-06	0.000695119	4.54087	-4.72783	Mesenchymal_cells	female
Arnt2	1	1.31054	4.33818	6.48993	1.69286536697481e-10	8.77555362157171e-08	13.4654	6.3869	Thyrotrophs	male
Arpp21	1	1.39894	1.10766	4.65286	3.96092242065808e-06	4.48867536874688e-05	3.47389	4.61342	Lactotrophs	male
Arsi	1	-1.04676	-0.860502	-4.07166	5.23760884372342e-05	0.00328847	1.52332	-4.04476	Stem_cells	female
Arsj	1	-1.62821	-0.468044	-4.29227	2.03522674837286e-05	0.000453651	2.13918	-4.26099	Gonadotrophs	female
Arxes2	1	1.25495	4.78316	5.54804	4.19267746143372e-08	7.76932724452846e-07	7.76024	5.48254	Lactotrophs	male
Asb14	1	-1.07721	0.403082	-3.61574	0.000322443	0.001826	-0.753754	-3.59657	Lactotrophs	female
Ascl1	1	1.56626	4.77819	6.99715	6.459963109672149e-12	2.31152343696003e-10	16.2705	6.86912	Lactotrophs	male
Asgr2	1	1.66151	-0.98786	5.81501	9.46806496740953e-09	9.11504140219612e-06	9.64585	5.73999	Corticotrophs	male
Asic1	1	1.74976	2.72002	7.56532	1.31120107558541e-13	6.01100955671434e-12	20.1787	7.40503	Lactotrophs	male
Asic2	4	-2.08883	4.61374	-6.62473	7.249068235778439e-11	4.805062705663371e-09	14.1372	-6.51541	Gonadotrophs	female
Asic2	4	-4.10655	4.61374	-17.6275	3.12367024704839e-57	1.97347629326804e-54	119.394	-15.9443	Lactotrophs	female
Asic2	4	-2.22404	4.61374	-9.2997	2.05789878124307e-19	1.18870113315403e-16	33.3582	-9.01014	Somatotrophs	female
Asic2	4	-1.31745	4.61374	-3.34971	0.000855253	0.0309501	-1.00871	-3.33426	Thyrotrophs	female
Asic4	2	1.65064	2.58284	8.55537	8.277026363922241e-17	5.54094841057669e-15	27.2365	8.32721	Lactotrophs	male
Asic4	2	1.21946	2.58284	4.45074	1.00527067628068e-05	0.000335927	3.00082	4.41604	Somatotrophs	male
Asl	1	1.77442	3.76037	5.64407	2.4718942455902e-08	1.62913000523522e-05	8.65205	5.57524	Mesenchymal_cells	male
Aspa	1	2.0635	1.54724	7.50828	1.96122588639555e-13	8.75278228372162e-12	19.7993	7.35141	Lactotrophs	male
Asphd1	2	-1.55322	2.62876	-3.64119	0.000292751	0.0386833	0.155814	-3.62163	Endothelial_cells	female
Asphd1	2	-1.71358	2.62876	-3.63585	0.000298753	0.0209719	0.143187	-3.61638	Mesenchymal_cells	female
Aspm	2	-1.20969	0.270035	-3.34073	0.000882941	0.00912132	-1.27131	-3.32539	Somatotrophs	female
Aspm	2	-1.29428	0.270035	-3.19995	0.00144073	0.0358709	-1.55413	-3.18637	Stem_cells	female
Ass1	1	1.58891	4.86118	6.93131	9.98404534740707e-12	7.64573654502003e-10	16.0294	6.80673	Gonadotrophs	male
Atcayos	1	-1.3436	2.05399	-4.04071	5.95872570278389e-05	0.00045001	0.876108	-4.01444	Lactotrophs	female
Atf7ip2	2	-1.28748	0.0107825	-6.17239	1.1775646920724e-09	6.64995122335972e-08	11.0763	-6.08327	Gonadotrophs	female
Atf7ip2	2	-1.06244	0.0107825	-3.59538	0.000348213	0.00195206	-0.736389	-3.57651	Lactotrophs	female
Atg101	1	1.07548	4.1538	4.85415	1.51236855398523e-06	8.4347936088799e-05	4.80661	4.80959	Somatotrophs	male
Atoh7	2	1.52842	-0.510052	5.53544	4.49104250357433e-08	8.28425239915714e-07	7.73214	5.47037	Lactotrophs	male
Atoh7	2	1.27404	-0.510052	4.44181	1.04669468301482e-05	0.000345204	2.88552	4.4073	Somatotrophs	male
Atoh8	1	-1.04367	-0.885327	-3.44859	0.000599534	0.0195984	-0.716777	-3.43183	Stem_cells	female
Atox1	2	1.31319	6.32038	4.97154	8.48741842460034e-07	1.18093694625014e-05	5.0165	4.92381	Lactotrophs	male
Atox1	2	1.32312	6.32038	4.7047	3.10151058763955e-06	0.000142507	4.13259	4.66398	Somatotrophs	male
Atp10a	1	1.39654	4.15804	5.70193	1.79132485801911e-08	3.57504586915818e-07	8.83469	5.63103	Lactotrophs	male
Atp10b	1	-1.2855	0.0910707	-3.43374	0.00063276	0.00830682	-0.996205	-3.41717	Gonadotrophs	female
Atp12a	1	1.00511	-0.826683	4.16384	3.54693295778576e-05	0.00241442	1.84491	4.13517	Stem_cells	male
Atp13a4	2	-1.10119	-0.762024	-4.07791	5.10219912461422e-05	0.000392957	0.992206	-4.0509	Lactotrophs	female
Atp13a4	2	-2.22491	-0.762024	-4.22521	2.72497742567877e-05	0.0127084	2.27453	-4.19531	Pituicytes	female
Atp1a3	1	1.07984	1.59699	4.09156	4.81780822373607e-05	0.00110936	1.50091	4.06429	Somatotrophs	male
Atp1b2	2	1.16093	3.91303	4.85288	1.52176003703957e-06	1.96709863611439e-05	4.55547	4.80836	Lactotrophs	male
Atp1b2	2	1.03678	3.91303	4.8777	1.3481179271384e-06	7.61310059579805e-05	4.8872	4.83253	Somatotrophs	male
Atp1b3	1	-1.61528	5.63755	-12.1847	6.206872903816561e-31	1.19508904282342e-28	59.4244	-11.5649	Lactotrophs	female
Atp2a3	1	1.02798	0.771032	3.16023	0.00164888	0.0394035	-1.64404	3.14712	Stem_cells	male
Atp2b4	1	1.08395	5.58707	6.06759	2.1939297466038e-09	1.15506973143461e-07	10.794	5.98276	Gonadotrophs	male
Atp5f1e	2	1.67995	7.77482	4.30211	1.9492716514029e-05	0.000176324	1.97716	4.27062	Lactotrophs	male
Atp5f1e	2	1.32794	7.77482	3.39852	0.00071847	0.00786427	-1.02358	3.38243	Somatotrophs	male
Atp5mc1	2	1.02891	7.62741	2.93411	0.00346182	0.0304558	-2.60673	2.92344	Gonadotrophs	male
Atp5mc1	2	1.37958	7.62741	5.02147	6.61466560479895e-07	4.25887562204523e-05	5.5035	4.97235	Somatotrophs	male
Atp5me	1	1.16773	6.45208	3.81451	0.00014933	0.00247257	0.461857	3.79218	Somatotrophs	male
Atp5mg	2	1.06772	8.08106	4.58822	5.35607995819096e-06	5.86268914535715e-05	3.15765	4.55033	Lactotrophs	male
Atp5mg	2	1.07747	8.08106	4.49057	8.39111150696087e-06	0.000292488	3.10321	4.45495	Somatotrophs	male
Atp5mj	1	1.04316	6.42877	3.81554	0.000148722	0.000970534	0.0466357	3.79319	Lactotrophs	male
Atp5pd	2	1.00734	7.74955	4.12425	4.19709913553145e-05	0.000335386	1.21637	4.09635	Lactotrophs	male
Atp5pd	2	1.09317	7.74955	4.32359	1.77351060281397e-05	0.00052728	2.41221	4.29165	Somatotrophs	male
Atp5pf	2	1.02696	7.65606	4.27844	2.16222037771162e-05	0.000191726	1.84372	4.24745	Lactotrophs	male
Atp5pf	2	1.00548	7.65606	4.08212	5.01284615820293e-05	0.00114643	1.43173	4.05503	Somatotrophs	male
Atp5po	1	1.0049	6.05342	4.17986	3.31209951033357e-05	0.000844967	1.85758	4.15087	Somatotrophs	male
Atp6v0a4	1	-1.0254	1.25777	-4.22312	2.74954098691987e-05	0.00058885	1.49557	-4.19328	Gonadotrophs	female
Atp6v0c	2	1.03022	8.04789	4.10703	4.51409981181777e-05	0.00035663	1.15413	4.07946	Lactotrophs	male
Atp6v0c	2	1.26611	8.04789	4.87693	1.35326402707336e-06	7.62087432739332e-05	4.84593	4.83177	Somatotrophs	male
Atp6v0e2	1	1.15237	4.98276	5.93305	4.81251837042467e-09	1.05704143765753e-07	9.9023	5.85353	Lactotrophs	male
Atp6v1f	2	1.39822	7.14272	5.04295	5.93803903056654e-07	8.55661689814425e-06	5.297	4.99322	Lactotrophs	male
Atp6v1f	2	1.33342	7.14272	4.68103	3.4689089404266e-06	0.000157244	3.96166	4.6409	Somatotrophs	male
Atp6v1g1	1	1.08519	7.67728	5.03496	6.18158724616067e-07	8.86334392593122e-06	5.22622	4.98546	Lactotrophs	male
Atp7b	2	-2.61138	0.0419832	-11.1269	1.81944184969345e-26	6.56850997772366e-24	49.2535	-10.646	Gonadotrophs	female
Atp7b	2	1.47543	0.0419832	4.83176	1.68624106845702e-06	0.00021853	4.73759	4.78779	Stem_cells	male
Atp8a2	1	2.17256	4.53622	13.7168	7.80487817778845e-38	2.28682930609202e-35	75.1239	12.8575	Lactotrophs	male
Atp8b1	1	-1.0772	1.62375	-3.07705	0.00217757	0.0215592	-2.1674	-3.06488	Gonadotrophs	female
Atxn7l1os2	1	-1.02257	0.7824	-2.9562	0.0032263	0.0290152	-2.63495	-2.94531	Gonadotrophs	female
Aurkaip1	2	1.0242	5.84384	4.0782	5.09602555771545e-05	0.000392781	1.08091	4.05118	Lactotrophs	male
Aurkaip1	2	1.29677	5.84384	4.9581	9.07313412974592e-07	5.55853190003253e-05	5.25559	4.91074	Somatotrophs	male
Avpi1	1	1.19063	3.81989	4.28042	2.14360044034292e-05	0.000606114	2.30318	4.24938	Somatotrophs	male
Axin2	1	-1.26214	3.37679	-6.13907	1.43648561697931e-09	7.87030615676715e-08	11.187	-6.05134	Gonadotrophs	female
B230209E15Rik	1	-1.64506	0.717821	-4.78234	2.14078600155192e-06	2.62623001173392e-05	4.11144	-4.73966	Lactotrophs	female
B230216N24Rik	1	-1.4968	4.22441	-7.74471	3.64107630304927e-14	1.79540584435968e-12	21.2787	-7.57321	Lactotrophs	female
B230369F24Rik	1	-1.33617	4.2879	-4.3986	1.27097944896809e-05	0.00755747	2.97161	-4.36504	Pituicytes	female
B2m	3	1.60479	6.89748	4.77801	2.18584868727236e-06	2.67016936015621e-05	4.1618	4.73544	Lactotrophs	male
B2m	3	2.31131	6.89748	7.56138	1.34859849620635e-13	4.70079582720753e-11	20.3332	7.4013	Somatotrophs	male
B2m	3	1.69987	6.89748	3.25786	0.00118039	0.0380605	-1.15591	3.24358	Thyrotrophs	male
B3galnt1	1	1.0176	4.23626	5.47498	6.23417751400795e-08	1.12131998933006e-06	7.54877	5.41195	Lactotrophs	male
B3galt1	1	-1.45007	6.19663	-8.51627	1.12249030158939e-16	7.29690881904589e-15	27.041	-8.29105	Lactotrophs	female
B3galt4	1	1.43003	1.45925	3.36984	0.000796097	0.0300291	-0.951898	3.35415	Thyrotrophs	male
B3gnt7	1	-1.15191	0.50423	-4.23371	2.62662947964412e-05	0.000225489	1.64346	-4.20363	Lactotrophs	female
B3gnt8	2	1.22192	1.9483	4.78214	2.14286446136714e-06	2.62718561646206e-05	4.06574	4.73946	Lactotrophs	male
B3gnt8	2	2.24476	1.9483	5.74266	1.42544079457313e-08	4.30121440953508e-06	9.26845	5.6703	Thyrotrophs	male
B430105G09Rik	1	1.0666	2.54026	4.95627	9.15528715374554e-07	1.26170716010411e-05	4.85203	4.90898	Lactotrophs	male
B430219N15Rik	1	-2.28394	-0.0430835	-4.07375	5.19173744776835e-05	0.0187431	1.69872	-4.04682	Pituicytes	female
B4galnt1	2	1.4142	1.99908	5.4445	7.34630411379296e-08	7.35248664695804e-06	7.63435	5.38249	Somatotrophs	male
B4galnt1	2	2.31154	1.99908	5.06652	5.27136426540467e-07	0.000226747	5.89126	5.01616	Mesenchymal_cells	male
B4galt7	1	1.2791	3.30975	4.17149	3.43293790531701e-05	0.007772	2.07634	4.14266	Immune_cells	male
B930036N10Rik	6	-2.19051	1.77943	-5.35014	1.21546934318347e-07	4.61901197577824e-06	6.9636	-5.29115	Gonadotrophs	female
B930036N10Rik	6	-1.11607	1.77943	-3.32105	0.000946473	0.00442219	-1.73456	-3.30597	Lactotrophs	female
B930036N10Rik	6	-1.85208	1.77943	-4.22636	2.71144669828445e-05	0.00674262	2.09994	-4.19644	Immune_cells	female
B930036N10Rik	6	-1.12845	1.77943	-3.12949	0.00182872	0.0491548	-1.69534	-3.11672	Melanotrophs	female
B930036N10Rik	6	-1.30266	1.77943	-3.3865	0.000750131	0.0230477	-0.94965	-3.37057	Stem_cells	female
B930036N10Rik	6	-2.50367	1.77943	-4.84345	1.59317128078942e-06	0.000264009	4.81313	-4.79918	Thyrotrophs	female
B930092H01Rik	1	1.33941	-0.562334	4.28308	2.12200602459954e-05	0.00160072	2.34958	4.25165	Stem_cells	male
BB557941	1	-1.20916	0.754686	-3.24855	0.00121908	0.0137688	-1.67433	-3.23438	Gonadotrophs	female
BC002059	1	1.45308	3.61436	4.07619	5.13900419602233e-05	0.0103895	1.71539	4.04921	Immune_cells	male
BC016579	1	1.33438	-0.459552	3.21608	0.00136334	0.0423389	-1.4261	3.2023	Thyrotrophs	male
BC018473	1	-1.14621	-1.00676	-3.64134	0.000292583	0.00168618	-0.645005	-3.62178	Lactotrophs	female
BC023719	1	-1.08607	-0.940932	-2.39306	0.0169885	0.0440781	-4.33322	-2.38696	Lactotrophs	female
BC028528	1	-1.38567	1.39635	-3.36659	0.000805445	0.00998754	-1.16545	-3.35092	Gonadotrophs	female
BC035044	2	-1.06482	-0.386787	-4.13222	4.0577853253174e-05	0.000325929	1.26683	-4.10416	Lactotrophs	female
BC035044	2	-1.2312	-0.386787	-4.57768	5.62413395015442e-06	0.000219081	3.5127	-4.54005	Somatotrophs	female
BC035947	3	-1.04752	-0.192462	-4.13366	4.03312972741132e-05	0.000324335	1.28123	-4.10557	Lactotrophs	female
BC035947	3	-1.09608	-0.192462	-3.86014	0.000124526	0.0122807	0.815989	-3.83704	Melanotrophs	female
BC035947	3	-1.19488	-0.192462	-3.16688	0.0016122	0.0466283	-1.54633	-3.15369	Thyrotrophs	female
BC037704	1	1.00007	1.36822	3.15113	0.00170031	0.0178225	-1.98717	3.13813	Gonadotrophs	male
BC046401	1	-1.04915	-0.848237	-3.89694	0.00010741	0.0112812	0.909096	-3.87321	Melanotrophs	female
Baalc	1	1.08775	1.32724	3.50006	0.000496599	0.00683906	-0.933999	3.48258	Gonadotrophs	male
Bace2	2	-1.44638	1.9817	-4.04046	5.96599716201017e-05	0.00849398	1.56475	-4.01415	Melanotrophs	female
Bace2	2	1.83203	1.9817	4.39346	1.30046283646835e-05	0.00151974	2.89881	4.36003	Thyrotrophs	male
Bad	1	1.02523	5.21408	5.67435	2.08931937798016e-08	4.1452178473626e-07	8.53199	5.60444	Lactotrophs	male
Bag1	1	1.1223	6.12817	4.66602	3.72328207226614e-06	0.000163638	3.8598	4.62626	Somatotrophs	male
Bag2	1	1.36845	4.87123	9.45663	5.5401430924881e-20	4.891051218376939e-18	34.5544	9.15295	Lactotrophs	male
Bag3	1	2.21646	5.57119	4.05491	5.61741920039103e-05	0.0111341	1.61092	4.02833	Immune_cells	male
Baiap3	1	1.97262	4.62154	7.6373	7.8655726507388e-14	3.75929745342757e-12	20.8061	7.47255	Lactotrophs	male
Bank1	1	-1.8097	0.442875	-4.86761	1.41620411644178e-06	4.38459396969425e-05	4.5766	-4.82271	Gonadotrophs	female
Barx2	1	1.22753	0.237622	3.63045	0.000304925	0.0123788	-0.108358	3.61108	Stem_cells	male
Basp1	1	1.97803	5.9573	7.86348	1.53814323275851e-14	7.95310530349843e-13	22.3421	7.68432	Lactotrophs	male
Batf	1	-1.31997	1.39899	-4.10956	4.46612344626499e-05	0.000353254	1.24031	-4.08194	Lactotrophs	female
Batf2	2	-1.03209	1.11432	-3.24492	0.00123534	0.0139214	-1.80532	-3.23059	Gonadotrophs	female
Batf2	2	1.94829	1.11432	3.95043	8.64943522102419e-05	0.00925302	1.15997	3.92565	Mesenchymal_cells	male
Batf3	1	1.48932	-0.361808	4.51063	7.65653560918602e-06	0.000192409	3.12593	4.47457	Gonadotrophs	male
Baz1a	2	-2.35611	2.73116	-8.9576	3.38519970789058e-18	5.30531647243596e-16	30.5756	-8.69775	Gonadotrophs	female
Baz1a	2	-1.3956	2.73116	-5.30548	1.53836029564827e-07	2.56186409366731e-06	6.63425	-5.24791	Lactotrophs	female
Bbln	4	1.03253	5.41979	3.12096	0.00188172	0.0192621	-2.05319	3.10829	Gonadotrophs	male
Bbln	4	1.25484	5.41979	4.75659	2.42223869520217e-06	2.91490474410132e-05	3.94972	4.71457	Lactotrophs	male
Bbln	4	1.10227	5.41979	3.82931	0.000140814	0.00236645	0.532912	3.80673	Somatotrophs	male
Bbln	4	1.16617	5.41979	3.988	7.41209952146059e-05	0.00433094	1.19986	3.96265	Stem_cells	male
Bbs5	1	1.24182	4.36097	4.9605	8.96606510012065e-07	0.000338153	5.37201	4.91307	Mesenchymal_cells	male
Bcan	8	-1.95408	2.23	-4.74433	2.56835346814488e-06	0.00144234	4.42596	-4.70263	Corticotrophs	female
Bcan	8	-2.26359	2.23	-11.0231	4.8281511098833e-26	7.23042451766746e-24	48.1733	-10.5548	Lactotrophs	female
Bcan	8	-1.16019	2.23	-4.31505	1.84145808093164e-05	0.000542693	2.31937	-4.28329	Somatotrophs	female
Bcan	8	-2.07056	2.23	-3.84023	0.000134823	0.0215381	0.832406	-3.81748	Endothelial_cells	female
Bcan	8	-1.10031	2.23	-3.80958	0.000152268	0.0139928	0.563451	-3.78734	Melanotrophs	female
Bcan	8	-2.5474	2.23	-4.38672	1.34027365626208e-05	0.0024633	2.92069	-4.35342	Mesenchymal_cells	female
Bcan	8	-2.15826	2.23	-6.255	7.16555868908346e-10	2.37485409864263e-07	12.1017	-6.16239	Stem_cells	female
Bcan	8	-1.80422	2.23	-4.57541	5.68327484993826e-06	0.000792405	3.59693	-4.53784	Thyrotrophs	female
Bcas1	1	1.06006	-0.905021	3.98286	7.57027439069251e-05	0.000548167	0.630534	3.95761	Lactotrophs	male
Bcl2l10	2	-1.33224	-0.879823	-5.33786	1.2970394657341e-07	2.18336776675656e-06	6.71714	-5.27926	Lactotrophs	female
Bcl2l10	2	-1.21601	-0.879823	-4.76031	2.37950306093767e-06	0.000120266	4.28248	-4.71819	Somatotrophs	female
Bcl2l15	1	-1.06019	-0.735115	-3.99414	7.22719805278467e-05	0.000529398	0.663633	-3.96868	Lactotrophs	female
Bco2	1	-1.31954	0.058122	-4.14027	3.92147612569266e-05	0.00852478	1.739	-4.11206	Immune_cells	female
Bdh2	2	-2.77427	2.46476	-9.86533	1.68345754297098e-21	1.76344358270695e-19	38.0231	-9.52294	Lactotrophs	female
Bdh2	2	-2.01339	2.46476	-3.63085	0.000304493	0.0355834	0.12289	-3.61145	Immune_cells	female
Bdkrb2	4	1.55711	2.2508	3.67033	0.000261912	0.00408886	-0.0966676	3.65032	Gonadotrophs	male
Bdkrb2	4	3.30001	2.2508	11.0941	2.4810676020624e-26	3.82898806953402e-24	48.9834	10.6171	Lactotrophs	male
Bdkrb2	4	1.13018	2.2508	5.37159	1.08474998353878e-07	1.01061706991722e-05	7.04048	5.31192	Somatotrophs	male
Bdkrb2	4	2.73656	2.2508	5.97826	3.70202614042793e-09	1.29041142208675e-06	10.5393	5.89699	Thyrotrophs	male
Bdnf	1	-2.20778	2.52245	-7.00245	6.22839094924112e-12	4.89958676345555e-10	16.5443	-6.87433	Gonadotrophs	female
Begain	1	1.25088	2.09484	5.43005	7.93995035749334e-08	1.57374486644552e-05	7.57442	5.36849	Stem_cells	male
Bend5	2	1.2656	3.45312	5.10482	4.34225933572483e-07	6.49315510283646e-06	5.66133	5.05331	Lactotrophs	male
Bend5	2	1.04668	3.45312	3.19621	0.00145923	0.0440317	-1.48987	3.18267	Thyrotrophs	male
Bex1	1	1.02485	6.49158	4.27794	2.16690132876158e-05	0.000610143	2.16129	4.24696	Somatotrophs	male
Bfsp2	1	1.66481	0.221357	6.17959	1.12803027911381e-09	2.79135717905067e-08	11.3029	6.09015	Lactotrophs	male
Bik	1	1.9015	3.27392	7.28429	9.29652504525123e-13	3.82007818780171e-11	18.3263	7.14054	Lactotrophs	male
Bin2	1	1.177	-0.527474	5.23339	2.24222291960682e-07	0.00017435	6.49004	5.17805	Immune_cells	male
Blcap	1	1.7805	6.12374	11.0061	5.6695842228001e-26	8.428087075908071e-24	48.1295	10.5397	Lactotrophs	male
Blnk	3	-1.08966	0.739638	-3.54429	0.000421619	0.00227754	-0.884898	-3.52617	Lactotrophs	female
Blnk	3	-1.10937	0.739638	-3.25129	0.00120757	0.0406215	-1.22495	-3.23709	Melanotrophs	female
Blnk	3	-1.40665	0.739638	-4.06144	5.46626777278503e-05	0.00337956	1.5179	-4.03474	Stem_cells	female
Bloc1s6os	1	-1.8899	1.65321	-3.76527	0.000181287	0.0366509	0.582014	-3.74376	Pituicytes	female
Bmp2k	1	1.02965	4.70926	6.48904	1.7023552009074e-10	4.85423344100776e-09	13.2146	6.38604	Lactotrophs	male
Bmp3	2	-1.52327	0.649617	-4.15655	3.65888085506919e-05	0.000755583	1.6448	-4.12803	Gonadotrophs	female
Bmp3	2	-1.57851	0.649617	-3.22213	0.00133529	0.048176	-1.28378	-3.20828	Mesenchymal_cells	female
Bmp6	1	1.73384	4.58269	7.58573	1.13496384106557e-13	5.262744030922619e-12	20.4071	7.42416	Lactotrophs	male
Bmp7	1	-1.47667	1.33839	-3.43853	0.000621845	0.0258413	-0.657337	-3.4219	Thyrotrophs	female
Bmp8a	2	-1.97939	-0.368738	-5.21703	2.43999666880587e-07	8.62402319112731e-06	6.3439	-5.16225	Gonadotrophs	female
Bmp8a	2	-1.90152	-0.368738	-3.75477	0.000188892	0.0247752	0.471356	-3.73343	Immune_cells	female
Bmp8b	1	1.396	-0.12939	3.35728	0.000832566	0.0373215	-0.9239	3.34173	Mesenchymal_cells	male
Bmper	1	2.13536	4.35492	8.01395	5.085938180463331e-15	5.38337236620037e-13	23.4583	7.82477	Gonadotrophs	male
Bmpr1b	3	-1.58489	2.36144	-5.16226	3.23684408010275e-07	1.1278091391837e-05	5.85468	-5.10911	Gonadotrophs	female
Bmpr1b	3	1.21704	2.36144	3.18786	0.00150138	0.00645817	-1.97325	3.17442	Lactotrophs	male
Bmpr1b	3	-1.11313	2.36144	-3.42924	0.000643121	0.0313993	-1.06646	-3.41275	Mesenchymal_cells	female
Bmx	2	-1.11501	-1.06359	-3.44534	0.00060667	0.00805321	-1.03489	-3.42861	Gonadotrophs	female
Bmx	2	-1.27313	-1.06359	-5.07604	5.02477188968812e-07	7.37732848902141e-06	5.41419	-5.02536	Lactotrophs	female
Bmyc	4	1.10221	6.46829	4.1746	3.38748372510545e-05	0.000703852	1.70194	4.14572	Gonadotrophs	male
Bmyc	4	1.22239	6.46829	5.88698	6.27587407659904e-09	1.34263858419686e-07	9.69956	5.80924	Lactotrophs	male
Bmyc	4	1.10381	6.46829	5.86881	6.965347659914791e-09	9.20381919218936e-07	9.82459	5.79176	Somatotrophs	male
Bmyc	4	1.04757	6.46829	3.49962	0.000497422	0.0219571	-0.496322	3.48214	Thyrotrophs	male
Bnip3	1	1.20016	4.96558	5.75487	1.33083583992772e-08	2.73152367267195e-07	8.96327	5.68206	Lactotrophs	male
Boc	1	1.21572	2.77554	2.86326	0.00432678	0.0362363	-2.61487	2.8533	Gonadotrophs	male
Boll	1	-1.06538	-0.162152	-3.70233	0.000231575	0.00139052	-0.435843	-3.68182	Lactotrophs	female
Bpifa1	1	1.57875	-0.776017	3.06256	0.00228419	0.0488672	-1.9493	3.05055	Stem_cells	male
Brca2	1	-1.14405	2.92521	-3.92641	9.53348646537496e-05	0.00678899	0.962363	-3.90217	Thyrotrophs	female
Brcc3dc	2	-1.16459	0.742165	-3.47521	0.000544051	0.00741177	-0.856012	-3.45807	Gonadotrophs	female
Brcc3dc	2	-1.47028	0.742165	-5.85575	7.5060233503035e-09	1.59066325024199e-07	9.51679	-5.77919	Lactotrophs	female
Brinp1	1	-1.58236	5.02274	-4.21741	2.81839681492996e-05	0.00428418	2.20313	-4.18766	Mesenchymal_cells	female
Brk1	1	1.0147	6.57623	5.4543	6.97007781102856e-08	7.01064990574947e-06	7.66908	5.39194	Somatotrophs	male
Bsg	1	1.25444	8.43293	3.75317	0.00019008	0.00118716	-0.221806	3.73185	Lactotrophs	male
Bspry	1	1.1717	2.5128	5.34724	1.23368502204815e-07	4.67943904141604e-06	6.94262	5.28843	Gonadotrophs	male
Bst2	1	1.06295	4.545	2.66913	0.00779282	0.0237807	-3.2865	2.66092	Lactotrophs	male
Btbd19	3	-1.00224	2.4476	-3.35986	0.000824964	0.0101759	-1.33174	-3.34428	Gonadotrophs	female
Btbd19	3	-1.36575	2.4476	-6.21016	9.39060263379449e-10	2.34672204508558e-08	11.4357	-6.11944	Lactotrophs	female
Btbd19	3	-1.37561	2.4476	-3.59047	0.000354701	0.0170738	-0.155637	-3.57168	Thyrotrophs	female
Btbd8	1	-1.29886	5.09184	-4.19778	3.06704694246071e-05	0.00455114	2.16075	-4.16843	Mesenchymal_cells	female
Btf3	1	1.04338	7.63234	3.75285	0.000190316	0.00292817	0.192846	3.73154	Somatotrophs	male
Bub1	1	-1.24103	-0.609785	-3.78271	0.000169299	0.0149762	0.478758	-3.76091	Melanotrophs	female
Bub1b	1	-1.49801	0.946997	-3.41353	0.000680705	0.0278016	-0.891637	-3.39724	Thyrotrophs	female
Bud13	1	1.13982	3.16685	3.57508	0.000375817	0.0237434	-0.101114	3.55651	Mesenchymal_cells	male
Bzw1	1	-1.40703	6.06915	-7.99984	5.64349344261991e-15	5.911632483391019e-13	23.3485	-7.81167	Gonadotrophs	female
C030014O09Rik	1	-1.10399	-0.220444	-3.13698	0.00178329	0.0185253	-2.00596	-3.12413	Gonadotrophs	female
C030034L19Rik	1	-1.95468	1.86243	-3.72215	0.000214471	0.0400877	0.424358	-3.70133	Pituicytes	female
C030047K22Rik	1	-1.05361	-0.0413038	-2.83228	0.00476342	0.0390203	-2.88873	-2.82261	Gonadotrophs	female
C130026L21Rik	7	-1.45279	0.169867	-4.36821	1.45553772682067e-05	0.00668787	2.81814	-4.33531	Corticotrophs	female
C130026L21Rik	7	-3.18416	0.169867	-9.86772	1.64987440050281e-21	3.7478101971871e-19	38.0805	-9.52503	Gonadotrophs	female
C130026L21Rik	7	-3.11851	0.169867	-13.4523	1.30904355671511e-36	3.4370043618324e-34	72.3321	-12.6377	Lactotrophs	female
C130026L21Rik	7	-1.1215	0.169867	-3.97715	7.75017194387483e-05	0.00155288	1.03641	-3.952	Somatotrophs	female
C130026L21Rik	7	-1.54558	0.169867	-3.62524	0.000311051	0.0400542	-0.0081391	-3.60592	Endothelial_cells	female
C130026L21Rik	7	-1.37335	0.169867	-4.64045	4.1983928657089e-06	0.00143748	3.92518	-4.60131	Melanotrophs	female
C130026L21Rik	7	-1.93445	0.169867	-4.73961	2.62700414868429e-06	0.000405421	4.35256	-4.69802	Thyrotrophs	female
C130073E24Rik	1	-1.57905	2.17844	-6.3009	5.42503441922741e-10	1.41155625294106e-08	11.7897	-6.20629	Lactotrophs	female
C130074G19Rik	1	-1.95515	-0.600969	-3.70016	0.000233519	0.0411576	0.371024	-3.67969	Pituicytes	female
C1ql2	1	2.2876	1.23146	6.04162	2.55428767155634e-09	1.31734780244527e-07	10.655	5.95795	Gonadotrophs	male
C1qtnf1	1	1.30179	1.41045	3.89122	0.000109912	0.00583226	0.902991	3.8676	Stem_cells	male
C1qtnf12	1	1.00861	3.46612	4.30444	1.9294098804135e-05	0.000174934	1.99312	4.27291	Lactotrophs	male
C1qtnf3	1	-1.54436	-0.731301	-4.69981	3.17416600752039e-06	0.001206	4.18606	-4.65922	Melanotrophs	female
C1qtnf4	3	1.87926	5.0793	5.87371	6.77264977744344e-09	1.44280991096495e-07	9.65586	5.79647	Lactotrophs	male
C1qtnf4	3	1.65186	5.0793	5.18389	2.89678819563308e-07	2.20997611136279e-05	6.33156	5.13004	Somatotrophs	male
C1qtnf4	3	1.3702	5.0793	4.41183	1.19782352322837e-05	0.00281586	2.93342	4.37798	Melanotrophs	male
C1qtnf6	3	-1.03273	0.275114	-2.81514	0.00502181	0.0404809	-2.95152	-2.80563	Gonadotrophs	female
C1qtnf6	3	-1.71365	0.275114	-6.22024	8.83813556755425e-10	2.21963461825148e-08	11.5291	-6.12909	Lactotrophs	female
C1qtnf6	3	-1.03557	0.275114	-3.19275	0.00147654	0.0363595	-1.5487	-3.17926	Stem_cells	female
C1qtnf7	1	1.71874	-0.282067	3.75913	0.000185699	0.0268163	0.487542	3.73772	Endothelial_cells	male
C1qtnf9	1	-1.00007	-0.11707	-3.12788	0.00183863	0.0425912	-1.73994	-3.11513	Stem_cells	female
C1rl	1	1.60021	0.632324	3.53396	0.000438072	0.0254422	-0.331671	3.51602	Mesenchymal_cells	male
C230014O12Rik	3	-1.09298	1.24507	-2.87188	0.00421205	0.0354471	-2.66681	-2.86183	Gonadotrophs	female
C230014O12Rik	3	-1.23736	1.24507	-4.40305	1.24589243423549e-05	0.000121039	2.43525	-4.3694	Lactotrophs	female
C230014O12Rik	3	-1.77411	1.24507	-3.80246	0.000156617	0.023807	0.675412	-3.78034	Endothelial_cells	female
C2cd4d	1	1.30253	1.26103	4.26067	2.3364188901351e-05	0.000204482	1.76121	4.23005	Lactotrophs	male
C3	2	-1.90477	0.68885	-5.52953	4.63567782264048e-08	8.51995441275659e-07	7.72874	-5.46475	Lactotrophs	female
C3	2	-1.60513	0.68885	-4.93955	9.9424279503086e-07	0.000134004	5.13164	-4.89277	Stem_cells	female
C330020E22Rik	1	1.8303	-0.69677	3.97761	7.73530670008002e-05	0.00859257	1.23318	3.95246	Mesenchymal_cells	male
C430014B12Rik	3	2.31295	2.74698	7.34277	6.21628555914514e-13	2.62368779017197e-11	18.7299	7.19565	Lactotrophs	male
C430014B12Rik	3	1.47204	2.74698	5.08484	4.80593406956775e-07	3.33811815658615e-05	5.83961	5.0339	Somatotrophs	male
C430014B12Rik	3	1.65531	2.74698	4.2305	2.66342145982488e-05	0.0062889	2.19895	4.20049	Endothelial_cells	male
C6	1	1.88581	-0.977229	3.90057	0.00010585	0.0105831	0.972325	3.87678	Mesenchymal_cells	male
C630031E19Rik	1	-1.15441	-0.208834	-3.57447	0.000376672	0.00549435	-0.620087	-3.55591	Gonadotrophs	female
C630043F03Rik	1	1.11566	2.71593	4.75332	2.46041634980136e-06	2.9573268337654e-05	4.03509	4.71138	Lactotrophs	male
C7	1	2.28699	-0.45427	6.34292	4.19762008811191e-10	4.46648870112413e-07	12.5896	6.2465	Mesenchymal_cells	male
C730002L08Rik	2	1.80132	2.49713	3.39476	0.000728241	0.00355968	-1.39287	3.37872	Lactotrophs	male
C730002L08Rik	2	1.58592	2.49713	2.95067	0.00328381	0.0241755	-2.36927	2.93984	Somatotrophs	male
Cabp1	2	-1.0778	3.13307	-4.26288	2.31404393971599e-05	0.000202699	1.82053	-4.23221	Lactotrophs	female
Cabp1	2	1.0966	3.13307	4.44777	1.01887462564019e-05	0.000338793	2.92447	4.41313	Somatotrophs	male
Cabp7	1	2.63074	-0.8611	8.72878	2.11771981351473e-17	2.89283388309644e-15	28.8277	8.48715	Gonadotrophs	male
Cabyr	3	-1.33521	0.84352	-3.84276	0.000133473	0.0369646	0.743131	-3.81996	Corticotrophs	female
Cabyr	3	-1.36922	0.84352	-3.72893	0.000208904	0.00337064	-0.0990235	-3.708	Gonadotrophs	female
Cabyr	3	-1.77706	0.84352	-6.142	1.41186966785389e-09	3.41432644437824e-08	11.0559	-6.05412	Lactotrophs	female
Cacna1c	1	-1.08148	6.79697	-6.23141	8.26350903701948e-10	1.33650689761138e-07	11.8973	-6.13978	Somatotrophs	female
Cacna1e	3	-1.96373	2.52709	-8.599	5.88688100674994e-17	3.980437234564e-15	27.5736	-8.36747	Lactotrophs	female
Cacna1e	3	-1.50933	2.52709	-6.58251	9.47050146024489e-11	2.0587648174384e-08	13.8797	-6.47517	Somatotrophs	female
Cacna1e	3	1.65791	2.52709	4.68195	3.4538569158093e-06	0.000392284	4.09676	4.6418	Stem_cells	male
Cacna1f	2	-1.15025	-0.148136	-5.51528	5.0116881936998e-08	2.04689495377836e-06	7.5115	-5.4509	Gonadotrophs	female
Cacna1f	2	-1.45924	-0.148136	-5.47709	6.16430262255118e-08	1.11072821853937e-06	7.47276	-5.41397	Lactotrophs	female
Cacna1g	6	-3.22382	1.29543	-8.65911	3.67132797067912e-17	4.915446197564221e-15	28.2952	-8.42295	Gonadotrophs	female
Cacna1g	6	-4.45306	1.29543	-18.9612	2.86538871137063e-64	2.75855064656095e-61	135.489	-16.9266	Lactotrophs	female
Cacna1g	6	-2.04504	1.29543	-7.25387	1.14516211113496e-12	3.17147156175554e-10	18.253	-7.11183	Somatotrophs	female
Cacna1g	6	-1.9839	1.29543	-3.82242	0.000144719	0.0217646	0.750224	-3.79996	Immune_cells	female
Cacna1g	6	-1.36781	1.29543	-4.56285	6.02311633078355e-06	0.000621272	3.49853	-4.52558	Stem_cells	female
Cacna1g	6	-1.74377	1.29543	-3.80297	0.000156302	0.00975434	0.600789	-3.78084	Thyrotrophs	female
Cacna2d3	1	1.53449	4.23798	5.59699	3.20588853428016e-08	6.10871333624336e-07	8.22523	5.5298	Lactotrophs	male
Cacna2d4	1	-1.57438	0.405745	-5.53469	4.50938836595208e-08	1.86434160724853e-06	7.81009	-5.46964	Gonadotrophs	female
Cacnb3	2	1.73937	4.18505	9.65805	1.00402909772436e-20	9.574743522968621e-19	36.2753	9.33562	Lactotrophs	male
Cacnb3	2	1.06255	4.18505	6.21511	9.115352928363961e-10	1.45106370199003e-07	11.8143	6.12418	Somatotrophs	male
Cacng2	1	1.70546	2.64329	6.71659	4.03413640957282e-11	1.26643068000518e-09	14.7106	6.60282	Lactotrophs	male
Cacng3	2	2.7314	-0.343894	11.0694	3.13087230841524e-26	4.79521556509324e-24	48.7195	10.5954	Lactotrophs	male
Cacng3	2	1.27089	-0.343894	4.75838	2.40159509317408e-06	0.000120292	4.28027	4.71631	Somatotrophs	male
Cacng4	1	1.12474	2.01647	4.51068	7.65493052192033e-06	0.000192409	2.86144	4.47461	Gonadotrophs	male
Cacng6	1	1.65818	0.530971	6.32288	4.74462548939211e-10	1.24736142417478e-08	12.1408	6.22733	Lactotrophs	male
Cacng8	1	-1.5029	2.30651	-4.12292	4.22080318250391e-05	0.00384378	1.81674	-4.09505	Thyrotrophs	female
Cadps2	1	-1.56487	7.29586	-13.4333	1.60057638096617e-36	4.14857085820425e-34	72.1384	-12.6218	Lactotrophs	female
Calb1	5	-1.38765	4.96792	-4.32038	1.79869214723599e-05	0.00040767	2.25897	-4.28852	Gonadotrophs	female
Calb1	5	-1.19224	4.96792	-5.71197	1.69337355044682e-08	3.41325354629943e-07	8.54159	-5.64072	Lactotrophs	female
Calb1	5	-2.14458	4.96792	-4.02962	6.24080524797505e-05	0.0119029	1.54079	-4.00352	Endothelial_cells	female
Calb1	5	-2.16875	4.96792	-6.84073	1.80733906391374e-11	9.134743463786021e-09	15.6017	-6.7208	Stem_cells	female
Calb1	5	-2.21449	4.96792	-6.64412	6.4077045197676e-11	3.50120438584166e-08	14.402	-6.5339	Thyrotrophs	female
Calm3	1	1.0122	6.34659	4.28991	2.05643881953424e-05	0.000183972	1.9216	4.25867	Lactotrophs	male
Calml4	1	-1.14779	2.72926	-3.53932	0.000429481	0.00231603	-0.853817	-3.52127	Lactotrophs	female
Caln1	1	1.48211	1.48368	4.34069	1.64430971732399e-05	0.000377409	2.19727	4.30841	Gonadotrophs	male
Caly	1	1.71406	5.10797	7.31015	7.784103674676799e-13	3.22482016374879e-11	18.3708	7.1649	Lactotrophs	male
Camk1g	2	-1.16028	1.03737	-3.76673	0.000180252	0.00299191	0.0474387	-3.7452	Gonadotrophs	female
Camk1g	2	-1.87645	1.03737	-4.64004	4.2064321905062e-06	0.0015186	3.9473	-4.60091	Endothelial_cells	female
Camk2a	2	-1.01215	2.71036	-3.2401	0.00125521	0.0140903	-1.72462	-3.22603	Gonadotrophs	female
Camk2a	2	-1.14796	2.71036	-4.13928	3.93796812552641e-05	0.000950653	1.69991	-4.11109	Somatotrophs	female
Camk2b	2	-1.43923	5.3551	-4.66679	3.70978251213722e-06	0.00148439	4.09064	-4.62701	Endothelial_cells	female
Camk2b	2	-1.6994	5.3551	-4.79835	1.98189122506801e-06	0.000666308	4.64936	-4.75526	Mesenchymal_cells	female
Cap2	2	-1.09589	2.81799	-5.82732	8.827879085822842e-09	4.16993531490842e-07	9.24776	-5.75184	Gonadotrophs	female
Cap2	2	2.26109	2.81799	9.82572	2.37472979781573e-21	2.43705138692592e-19	37.6836	9.48713	Lactotrophs	male
Capn1	1	1.46995	2.89356	4.50367	7.9024136724387e-06	0.00169961	3.39434	4.46781	Mesenchymal_cells	male
Capn6	1	-1.5407	1.4253	-3.30426	0.00100403	0.0344626	-1.0448	-3.2894	Thyrotrophs	female
Capn8	4	-1.5375	-0.276263	-3.85408	0.000127577	0.036846	0.837479	-3.83109	Corticotrophs	female
Capn8	4	-5.41534	-0.276263	-22.265	3.02329752884725e-82	5.0935005117254e-79	176.637	-19.2105	Lactotrophs	female
Capn8	4	-2.37057	-0.276263	-8.25325	8.45774293949051e-16	3.48959569403428e-13	25.2377	-8.04739	Somatotrophs	female
Capn8	4	-2.09201	-0.276263	-5.80271	1.01540260783764e-08	9.331088419388e-06	9.5894	-5.72814	Melanotrophs	female
Car10	3	-2.30209	5.04897	-6.9837	7.06271865917286e-12	5.51301093175667e-10	16.3581	-6.85638	Gonadotrophs	female
Car10	3	-1.04538	5.04897	-3.99929	7.07523429171035e-05	0.000520714	0.591933	-3.97374	Lactotrophs	female
Car10	3	-1.34689	5.04897	-3.92446	9.60941814149593e-05	0.00529356	0.959644	-3.90025	Stem_cells	female
Car12	1	-2.28265	0.695381	-7.3213	7.20856910655785e-13	3.01106697577025e-11	18.519	-7.17542	Lactotrophs	female
Car13	1	-1.25046	0.055303	-4.93475	1.01848250007425e-06	1.38285162552056e-05	4.75936	-4.88803	Lactotrophs	female
Car2	2	-1.10715	1.84491	-3.26673	0.00114458	0.0131179	-1.66771	-3.25234	Gonadotrophs	female
Car2	2	-2.48219	1.84491	-4.16357	3.55079986258514e-05	0.0140758	2.04632	-4.13492	Pituicytes	female
Card14	1	1.43288	-0.618722	4.4005	1.2602166587545e-05	0.00107501	2.83932	4.3669	Stem_cells	male
Card19	1	1.15354	4.5296	4.77487	2.21903676512913e-06	6.47363149792434e-05	4.24694	4.73238	Gonadotrophs	male
Carhsp1	1	1.51234	2.89226	4.74263	2.58921164147175e-06	7.4249775539907e-05	4.12577	4.70098	Gonadotrophs	male
Cartpt	1	1.93744	0.994615	3.36273	0.000816557	0.0304582	-0.968342	3.34712	Thyrotrophs	male
Casp12	1	-1.12681	1.09168	-3.68924	0.000243559	0.0177701	0.258005	-3.66894	Melanotrophs	female
Casp3	1	-1.17514	3.65954	-6.15325	1.3192924389594e-09	7.3275096808907e-08	11.255	-6.06503	Gonadotrophs	female
Casp7	1	1.01791	3.32724	5.60461	3.07424268751324e-08	5.880034476202e-07	8.25928	5.53716	Lactotrophs	male
Casp8	1	1.29944	3.65733	4.21885	2.80083046542283e-05	0.00277571	2.24005	4.18908	Thyrotrophs	male
Casq1	2	-1.09594	-0.184724	-3.12825	0.00183633	0.0189414	-2.04924	-3.1155	Gonadotrophs	female
Casq1	2	-1.40399	-0.184724	-3.43338	0.00063358	0.026141	-0.733541	-3.41682	Thyrotrophs	female
Casq2	1	1.46217	0.323598	4.85291	1.52148894829394e-06	1.96709863611439e-05	4.32034	4.80839	Lactotrophs	male
Casr	1	-1.12162	1.49999	-2.85024	0.00450561	0.0373933	-2.82633	-2.84041	Gonadotrophs	female
Cass4	1	-1.53873	-0.796675	-5.54024	4.3750604042312e-08	5.20297624660836e-05	8.1148	-5.475	Immune_cells	female
Castor1	1	1.4592	1.45321	4.05117	5.72473564984319e-05	0.00111931	1.28737	4.02388	Gonadotrophs	male
Catspere1	3	-1.32219	-0.138993	-3.59762	0.000345281	0.00193904	-0.80678	-3.57872	Lactotrophs	female
Catspere1	3	-1.03049	-0.138993	-2.71038	0.00689612	0.0412438	-3.11344	-2.70182	Somatotrophs	female
Catspere1	3	-1.33272	-0.138993	-3.23874	0.0012611	0.0418648	-1.33668	-3.22469	Melanotrophs	female
Cav1	1	1.09627	-0.174495	3.96937	8.00145065594838e-05	0.0146129	1.01339	3.94436	Endothelial_cells	male
Cav2	1	1.19067	2.10854	3.66735	0.000264916	0.0183418	0.137115	3.64739	Melanotrophs	male
Cavin2	1	1.2699	0.88075	4.09259	4.79626061298301e-05	0.000374099	1.17489	4.06534	Lactotrophs	male
Cbfa2t3	1	1.57205	3.19571	6.82211	2.03796422565356e-11	6.69943459350211e-10	15.3461	6.70328	Lactotrophs	male
Cbln1	1	3.0394	0.904995	10.5714	3.14507018186568e-24	4.10218605592119e-22	44.1892	10.1551	Lactotrophs	male
Cbln4	1	-1.03924	-0.464552	-4.02091	6.47051970712226e-05	0.000482177	0.82844	-3.99496	Lactotrophs	female
Cbr3	3	-1.51076	2.76604	-3.45385	0.000588145	0.00786742	-1.10341	-3.43702	Gonadotrophs	female
Cbr3	3	-1.29412	2.76604	-2.94371	0.00335762	0.0245501	-2.35402	-2.93295	Somatotrophs	female
Cbr3	3	-1.5694	2.76604	-3.36288	0.000816151	0.0341057	-0.867982	-3.34726	Melanotrophs	female
Cbs	2	1.8388	0.364371	3.8933	0.000108993	0.0107489	0.935687	3.86965	Mesenchymal_cells	male
Cbs	2	1.04724	0.364371	3.35727	0.000832589	0.0247129	-1.04323	3.34173	Stem_cells	male
Ccbe1	1	1.0965	2.27874	4.18124	3.29264226536289e-05	0.000686261	1.48117	4.15222	Gonadotrophs	male
Ccdc121rt1	1	-1.22958	-1.05728	-3.68694	0.000245724	0.003866	-0.159075	-3.66668	Gonadotrophs	female
Ccdc125	1	1.68325	1.34678	3.40509	0.000701719	0.033224	-0.728953	3.38891	Mesenchymal_cells	male
Ccdc13	1	1.06921	2.47274	5.27661	1.78986997566618e-07	2.94432882815647e-06	6.48504	5.21993	Lactotrophs	male
Ccdc141	4	-1.19299	4.05537	-7.8384	1.84667651126929e-14	9.45171114641299e-13	21.8188	-7.66088	Lactotrophs	female
Ccdc141	4	-1.95553	4.05537	-9.37373	1.11038704090543e-19	6.80263478969242e-17	33.9541	-9.07756	Somatotrophs	female
Ccdc141	4	-1.49415	4.05537	-3.92834	9.45913998484911e-05	0.0254981	1.12564	-3.90406	Pituicytes	female
Ccdc141	4	-1.21834	4.05537	-3.67095	0.000261289	0.0139842	0.0953593	-3.65093	Thyrotrophs	female
Ccdc170	1	1.83079	0.333834	6.10437	1.76544013254247e-09	4.22889847862691e-08	10.8316	6.01804	Lactotrophs	male
Ccdc178	1	-1.48126	-0.0966519	-3.86868	0.000120337	0.00627022	0.744884	-3.84544	Stem_cells	female
Ccdc180	1	-1.27236	-0.50124	-4.79126	2.05080765472353e-06	2.52196948634706e-05	4.03374	-4.74835	Lactotrophs	female
Ccdc184	1	1.01683	2.14082	3.7274	0.000210149	0.00128706	-0.290603	3.70649	Lactotrophs	male
Ccdc3	1	1.67847	-0.762522	4.49359	8.27620504895903e-06	0.00176126	3.25906	4.45791	Mesenchymal_cells	male
Ccdc30	1	-1.56071	5.13553	-4.37405	1.41815466823024e-05	0.0044109	2.71948	-4.34103	Immune_cells	female
Ccdc33	1	-1.09145	-0.0933375	-3.41976	0.000665583	0.00331676	-1.39511	-3.40338	Lactotrophs	female
Ccdc38	1	-1.92453	0.174738	-3.6491	0.000284057	0.0451947	0.179801	-3.62942	Pituicytes	female
Ccdc74a	2	1.11633	0.666957	4.30506	1.9237769437334e-05	0.000174731	1.90858	4.27356	Lactotrophs	male
Ccdc74a	2	1.86256	0.666957	4.87398	1.37243652227166e-06	0.000233164	4.93022	4.82897	Thyrotrophs	male
Ccdc7b	1	2.19895	1.247	3.87284	0.000118341	0.0112853	0.84083	3.84954	Mesenchymal_cells	male
Ccdc80	2	-1.19318	3.09163	-4.37991	1.38138281937463e-05	0.000132107	2.28015	-4.3468	Lactotrophs	female
Ccdc80	2	-1.21719	3.09163	-3.70347	0.000230554	0.00340032	0.139786	-3.68295	Somatotrophs	female
Ccdc81	1	-1.08297	1.25702	-4.78728	2.09045087151434e-06	0.000255236	4.35766	-4.74448	Stem_cells	female
Ccdc83	3	1.88403	1.22086	6.0086	3.10003769462572e-09	1.5590413450808e-07	10.5623	5.92621	Gonadotrophs	male
Ccdc83	3	1.00323	1.22086	4.14878	3.78202053719223e-05	0.000307073	1.31566	4.12041	Lactotrophs	male
Ccdc83	3	1.33596	1.22086	3.67638	0.00025589	0.0138485	0.108321	3.65629	Thyrotrophs	male
Ccdc85b	2	1.06383	5.62785	3.68619	0.000246437	0.00146364	-0.377962	3.66593	Lactotrophs	male
Ccdc85b	2	1.07747	5.62785	3.63874	0.000295493	0.00406669	-0.158707	3.61922	Somatotrophs	male
Ccdc92b	1	-1.34932	3.0438	-3.33766	0.000892559	0.0388591	-0.797487	-3.32237	Mesenchymal_cells	female
Cck	1	1.95925	-0.371863	3.39135	0.000737141	0.0289374	-0.980603	3.37538	Thyrotrophs	male
Cckar	3	-1.26586	-1.42896	-4.91002	1.15049862462665e-06	0.000750311	5.15992	-4.86398	Corticotrophs	female
Cckar	3	-3.63971	-1.42896	-17.3693	6.876775766727199e-56	4.21296289927042e-53	116.268	-15.7499	Lactotrophs	female
Cckar	3	-1.40132	-1.42896	-6.55353	1.1367161112125e-10	2.444786129828e-08	13.8073	-6.44755	Somatotrophs	female
Cckbr	2	-1.56729	-0.449343	-3.53494	0.000436538	0.0484917	-0.323548	-3.51695	Endothelial_cells	female
Cckbr	2	-1.42668	-0.449343	-4.5996	5.08018227881141e-06	0.00163025	3.74485	-4.56145	Melanotrophs	female
Ccl11	1	2.00131	-0.646543	3.86667	0.000121292	0.0113526	0.755423	3.8435	Mesenchymal_cells	male
Ccl19	1	2.43097	-0.492689	5.47521	6.22367702399808e-08	3.59497366840483e-05	7.75491	5.41225	Mesenchymal_cells	male
Ccl22	1	-1.52901	-1.4802	-4.22157	2.76815375969924e-05	0.00674262	2.19786	-4.19175	Immune_cells	female
Ccl28	1	1.85524	1.00825	6.6428	6.46339240249877e-11	2.86024797572823e-08	14.3957	6.53261	Stem_cells	male
Ccl4	1	1.33218	1.55506	2.8096	0.00510794	0.0329927	-2.72418	2.80015	Somatotrophs	male
Ccl7	1	-1.53934	-0.143138	-4.64798	4.052815355578e-06	0.00167216	3.64105	-4.60866	Immune_cells	female
Ccl8	1	1.3242	-0.38217	3.95806	8.38028280865128e-05	0.0016426	0.966972	3.93326	Somatotrophs	male
Ccn1	2	-2.19347	4.03039	-4.27563	2.18889339673359e-05	0.000483636	2.08343	-4.2447	Gonadotrophs	female
Ccn1	2	-1.3055	4.03039	-2.87495	0.0041718	0.0145667	-2.93565	-2.86487	Lactotrophs	female
Ccn3	1	3.25332	0.339842	9.98309	6.03723094693805e-22	6.52698920076185e-20	38.994	9.6289	Lactotrophs	male
Ccnd2	1	1.58722	7.66678	7.15587	2.22999931888029e-12	1.84015902978787e-10	17.5765	7.01929	Gonadotrophs	male
Ccnf	1	-1.60341	0.723039	-4.4122	1.19583249293446e-05	0.000283336	2.58145	-4.37835	Gonadotrophs	female
Ccnjl	1	-1.36513	1.00518	-3.42241	0.00065923	0.00857083	-1.00207	-3.406	Gonadotrophs	female
Ccno	1	-1.09175	-0.421361	-2.90272	0.00382338	0.0329205	-2.72454	-2.89238	Gonadotrophs	female
Ccr7	1	-2.82966	-1.18966	-7.79657	2.50266720541287e-14	6.324552861479e-11	21.944	-7.62175	Immune_cells	female
Cd109	2	1.23788	1.15127	3.72113	0.000215327	0.0167433	0.30097	3.70032	Melanotrophs	male
Cd109	2	2.39997	1.15127	8.32833	4.775278459394889e-16	4.59722879112316e-13	25.7973	8.11708	Stem_cells	male
Cd164	1	1.09423	6.41651	5.33875	1.29090909997444e-07	2.17485910618193e-06	6.79405	5.28013	Lactotrophs	male
Cd164l2	1	-1.92779	1.27937	-3.91749	9.88487639561328e-05	0.0165159	1.09363	-3.8934	Immune_cells	female
Cd177	1	-1.13709	-0.602108	-3.1637	0.00162969	0.0466283	-1.60194	-3.15054	Thyrotrophs	female
Cd180	1	-1.39021	2.54486	-4.57023	5.82144968802246e-06	0.000150309	3.19572	-4.53277	Gonadotrophs	female
Cd2	1	-1.1754	-0.79063	-3.18683	0.00150665	0.0163412	-1.81118	-3.1734	Gonadotrophs	female
Cd200l1	2	-1.29842	-1.09903	-4.97093	8.51331262418965e-07	1.18291162421472e-05	4.90387	-4.92322	Lactotrophs	female
Cd200l1	2	-1.14919	-1.09903	-3.95887	8.35260023054263e-05	0.00990872	1.14486	-3.93405	Melanotrophs	female
Cd200r1	1	1.64494	-1.07221	4.31328	1.85593394121333e-05	0.00513992	2.58008	4.28155	Immune_cells	male
Cd247	1	-1.46085	0.909981	-4.09254	4.7980330885193e-05	0.00095757	1.25559	-4.06525	Gonadotrophs	female
Cd248	1	1.82204	-0.755421	4.20634	2.95616231982286e-05	0.00679145	2.1625	4.17682	Endothelial_cells	male
Cd274	2	1.04247	3.65708	2.83193	0.00476831	0.0161719	-2.95428	2.82228	Lactotrophs	male
Cd274	2	-1.45864	3.65708	-4.62519	4.50775919093606e-06	0.000484331	3.78595	-4.58648	Stem_cells	female
Cd40	1	1.19953	0.696622	4.06056	5.48626815472443e-05	0.00041879	1.02622	4.03388	Lactotrophs	male
Cd44	1	-1.5556	1.77193	-5.34173	1.27063776941341e-07	2.1532677103295e-06	6.66657	-5.28303	Lactotrophs	female
Cd55	2	1.87182	1.67334	5.79767	1.04415814577748e-08	4.85281499613407e-07	9.37637	5.7234	Gonadotrophs	male
Cd55	2	-1.35424	1.67334	-3.74964	0.000192691	0.0153371	0.313561	-3.72841	Mesenchymal_cells	female
Cd7	1	1.05723	-0.266853	3.14195	0.00175363	0.0483657	-1.60628	3.12907	Melanotrophs	male
Cd72	1	-1.21234	0.95488	-3.00408	0.00276522	0.0259418	-2.32325	-2.9927	Gonadotrophs	female
Cd79a	2	1.0351	0.460922	3.30294	0.00100868	0.00465903	-1.80298	3.28809	Lactotrophs	male
Cd79a	2	1.31863	0.460922	4.18289	3.26933894699878e-05	0.000837721	1.78026	4.15385	Somatotrophs	male
Cd79b	1	1.25195	0.34616	4.3684	1.45426809429966e-05	0.00045095	2.51195	4.3355	Somatotrophs	male
Cd80	1	-1.13533	0.720164	-3.90951	0.000102094	0.000703251	0.404869	-3.88556	Lactotrophs	female
Cd84	1	-1.31973	-0.213693	-3.16167	0.00164092	0.0467245	-1.53669	-3.14853	Thyrotrophs	female
Cd9	1	-1.55559	6.55994	-5.12572	3.90296604648226e-07	7.66080238463416e-05	6.14623	-5.07363	Thyrotrophs	female
Cd96	1	-1.61195	-0.610165	-4.26459	2.29688456711611e-05	0.00240602	2.32939	-4.23388	Thyrotrophs	female
Cdc25c	1	-1.18291	-0.321526	-3.73721	0.000202286	0.00124722	-0.294112	-3.71614	Lactotrophs	female
Cdc42bpg	2	-2.39124	3.09704	-7.49843	2.10184816524156e-13	4.72145159518763e-10	19.6986	-7.34215	Immune_cells	female
Cdc42bpg	2	-1.57615	3.09704	-3.79055	0.000164151	0.0360721	0.689272	-3.76862	Pituicytes	female
Cdc42ep5	1	2.3799	4.00578	6.89519	1.26599114873201e-11	9.58597118124159e-10	15.9261	6.77247	Gonadotrophs	male
Cdc7	1	-1.22311	2.70674	-3.46992	0.00055469	0.0290162	-0.54615	-3.45285	Mesenchymal_cells	female
Cdca7l	1	-1.64417	1.30327	-4.65976	3.83464638795966e-06	0.00149087	3.94238	-4.62015	Endothelial_cells	female
Cdca8	2	-1.21992	1.33217	-3.21297	0.00137796	0.0437474	-1.40973	-3.19923	Melanotrophs	female
Cdca8	2	-1.70976	1.33217	-3.35345	0.000843979	0.0307992	-1.00507	-3.33795	Thyrotrophs	female
Cdcp1	1	-1.50743	4.00716	-3.27893	0.00109702	0.0427332	-0.960177	-3.26438	Mesenchymal_cells	female
Cdh11	2	-3.67383	3.85793	-16.8295	4.15998280315595e-53	4.67235401841132e-50	109.927	-15.3396	Gonadotrophs	female
Cdh11	2	1.55258	3.85793	7.0417	4.80218080235367e-12	1.75561825101599e-10	16.5892	6.9113	Lactotrophs	male
Cdh13	1	-1.33423	3.27765	-5.19906	2.67861586705877e-07	4.24401073544884e-06	6.11277	-5.14476	Lactotrophs	female
Cdh15	1	1.09354	-0.226473	3.26388	0.00115592	0.0132179	-1.62401	3.24954	Gonadotrophs	male
Cdh2	1	1.10027	6.37478	6.49217	1.66942512181942e-10	4.767057583025881e-09	13.2552	6.38903	Lactotrophs	male
Cdh20	1	-1.52365	2.48419	-4.96175	8.90851194332706e-07	1.23358483533043e-05	4.65627	-4.91433	Lactotrophs	female
Cdh22	1	-1.28772	0.342127	-4.18806	3.19781993143148e-05	0.000266489	1.51418	-4.1589	Lactotrophs	female
Cdh24	1	-1.12521	1.08501	-3.60402	0.000337043	0.00499744	-0.585676	-3.58503	Gonadotrophs	female
Cdh26	3	-1.03912	0.969168	-3.15186	0.0016962	0.00711456	-2.12793	-3.13884	Lactotrophs	female
Cdh26	3	-1.34186	0.969168	-4.00384	6.94381296776885e-05	0.00144306	1.20236	-3.9782	Somatotrophs	female
Cdh26	3	-2.12381	0.969168	-4.33409	1.69317385246798e-05	0.00189121	2.65857	-4.30193	Thyrotrophs	female
Cdh5	1	-1.49827	1.15473	-4.51047	7.66134620487291e-06	0.000192409	2.91425	-4.47444	Gonadotrophs	female
Cdh9	1	-2.3172	0.201214	-7.46258	2.70242326928558e-13	1.18257340335815e-11	19.4119	-7.30845	Lactotrophs	female
Cdhr18	2	-1.21645	-0.0936384	-3.20716	0.00140562	0.0154863	-1.77719	-3.19349	Gonadotrophs	female
Cdhr18	2	-1.04345	-0.0936384	-3.73229	0.000206191	0.00126589	-0.319635	-3.71131	Lactotrophs	female
Cdhr3	1	1.67306	1.5917	6.2417	7.76594612493015e-10	1.97241372874011e-08	11.6455	6.14964	Lactotrophs	male
Cdk14	1	-1.55323	7.29092	-8.76408	1.60084866465663e-17	2.26324177995546e-15	29.0796	-8.51961	Gonadotrophs	female
Cdk15	1	-1.01237	-0.609846	-2.86575	0.00429343	0.0360167	-2.82344	-2.85576	Gonadotrophs	female
Cdk5r2	1	1.29101	2.25308	4.24934	2.45447667066747e-05	0.000213612	1.72251	4.21895	Lactotrophs	male
Cdkl4	5	-1.29051	2.81971	-3.91084	0.000101543	0.0301896	1.05617	-3.88688	Corticotrophs	female
Cdkl4	5	-1.21283	2.81971	-5.07307	5.10091033801692e-07	3.47222573413091e-05	5.70038	-5.02248	Somatotrophs	female
Cdkl4	5	-2.0594	2.81971	-3.99889	7.08705967635231e-05	0.00817326	1.40216	-3.97334	Mesenchymal_cells	female
Cdkl4	5	-1.19991	2.81971	-4.05304	5.66145231419101e-05	0.00345957	1.45731	-4.02649	Stem_cells	female
Cdkl4	5	-1.43264	2.81971	-3.94156	8.96372176002896e-05	0.0066192	1.03375	-3.91706	Thyrotrophs	female
Cdkn1c	1	1.00895	3.96697	2.65059	0.00822888	0.0248291	-3.38162	2.64253	Lactotrophs	male
Cdkn2c	1	-2.01871	3.47488	-5.74893	1.37605819583269e-08	6.33707711734611e-07	9.15945	-5.67634	Gonadotrophs	female
Cdo1	1	1.65357	2.32419	3.44148	0.000615173	0.0307546	-0.567674	3.42483	Mesenchymal_cells	male
Cdr1os	1	-2.50318	2.4161	-9.6246	1.33590858240316e-20	1.26205905656283e-18	36.0227	-9.30532	Lactotrophs	female
Cdr2l	1	-1.29868	2.7427	-6.26428	6.77443630240606e-10	1.74026402446942e-08	11.7341	-6.17127	Lactotrophs	female
Cdrt4	3	-1.84802	0.409646	-3.15399	0.00168403	0.017728	-2.03773	-3.14095	Gonadotrophs	female
Cdrt4	3	-1.32651	0.409646	-2.81007	0.00510064	0.0170615	-3.29242	-2.80061	Lactotrophs	female
Cdrt4	3	-1.685	0.409646	-3.29679	0.00103067	0.0376436	-1.18745	-3.28202	Melanotrophs	female
Ceacam1	1	1.03592	1.67865	3.38809	0.000745882	0.00803811	-0.982996	3.37213	Somatotrophs	male
Ceacam10	1	1.46476	1.24171	4.77487	2.21896599806006e-06	0.00011386	4.17325	4.73239	Somatotrophs	male
Ceacam2	1	1.37284	0.931929	5.28305	1.73050407422552e-07	1.45371923809789e-05	6.75349	5.22618	Somatotrophs	male
Cebpd	1	1.69748	6.49403	5.28019	1.75660068517349e-07	2.89431100669539e-06	6.51223	5.22341	Lactotrophs	male
Cecr2	1	1.89592	3.72471	7.76305	3.18970959516423e-14	1.57668359133093e-12	21.6868	7.59038	Lactotrophs	male
Cela1	1	1.6774	-0.93203	5.29765	1.60286502865217e-07	5.96779415916406e-06	6.77208	5.24033	Gonadotrophs	male
Celf3	1	-2.08374	5.10063	-5.31654	1.4514033815059e-07	7.72184793786968e-05	7.01588	-5.25862	Mesenchymal_cells	female
Celf6	1	-1.0093	4.2909	-3.76038	0.000184797	0.00870872	0.489861	-3.73894	Stem_cells	female
Celsr3	1	-1.7672	2.91976	-4.01326	6.67855791671383e-05	0.0127378	1.48282	-3.98746	Immune_cells	female
Cenpe	2	-1.01306	1.08347	-2.76723	0.0058128	0.0364056	-2.94423	-2.75816	Somatotrophs	female
Cenpe	2	-1.27161	1.08347	-3.17693	0.00155823	0.0456878	-1.5059	-3.16362	Melanotrophs	female
Cenpq	1	1.1873	3.44445	3.72917	0.000208704	0.0121947	0.361984	3.70824	Thyrotrophs	male
Cenpw	1	-1.77098	1.63587	-3.70132	0.000232472	0.0175369	0.249184	-3.68083	Mesenchymal_cells	female
Cenpx	2	1.46299	5.46844	5.84032	8.19761623633677e-09	1.72636674427105e-07	9.45064	5.76434	Lactotrophs	male
Cenpx	2	1.38792	5.46844	5.30318	1.55708651073975e-07	1.35105656599251e-05	6.93223	5.24568	Somatotrophs	male
Cep131	1	-1.52362	2.39945	-3.66443	0.000267865	0.0436729	0.250838	-3.64454	Pituicytes	female
Cerk	1	-1.24897	4.55994	-8.10201	2.64031226951546e-15	2.83931878472308e-13	24.0815	-7.90683	Gonadotrophs	female
Cerox1	2	1.5598	1.04723	4.72379	2.83217083554867e-06	8.0418536211078e-05	3.9862	4.68263	Gonadotrophs	male
Cerox1	2	1.3054	1.04723	4.87322	1.37798616290582e-06	1.80319192225437e-05	4.46272	4.82816	Lactotrophs	male
Ces1d	1	-1.16009	2.61916	-2.90672	0.00377553	0.0134978	-2.76886	-2.89633	Lactotrophs	female
Cetn2	3	1.48154	5.69038	5.37057	1.09064203710776e-07	1.88968562793224e-06	6.94445	5.31094	Lactotrophs	male
Cetn2	3	1.34382	5.69038	4.76303	2.34872010590536e-06	0.000119607	4.34123	4.72084	Somatotrophs	male
Cetn2	3	1.1163	5.69038	3.66512	0.000267195	0.0184365	0.12071	3.64519	Melanotrophs	male
Cfap126	1	1.01725	2.58505	4.27071	2.23639283997368e-05	0.000196836	1.88406	4.23988	Lactotrophs	male
Cfap144	1	1.14607	5.48657	3.82917	0.00014089	0.0132482	0.638684	3.8066	Melanotrophs	male
Cfap161	3	-1.46837	-0.206694	-5.22333	2.36223667856838e-07	8.40798220609454e-06	6.26008	-5.16831	Gonadotrophs	female
Cfap161	3	-2.06402	-0.206694	-8.1121	2.44912363883001e-15	1.36778819354216e-13	24.0437	-7.91618	Lactotrophs	female
Cfap161	3	-1.03389	-0.206694	-3.94082	8.99109822784046e-05	0.00172041	0.868512	-3.91632	Somatotrophs	female
Cfap299	2	-1.4467	1.72279	-4.14451	3.85133896954409e-05	0.000788881	1.38391	-4.11622	Gonadotrophs	female
Cfap299	2	-1.2622	1.72279	-4.15399	3.69912765876173e-05	0.000301432	1.25306	-4.12551	Lactotrophs	female
Cfap44	1	1.0144	2.236	4.06037	5.49085578437404e-05	0.0004189	1.0104	4.03369	Lactotrophs	male
Cfap53	1	-1.25324	1.3203	-3.3942	0.000729706	0.00927244	-1.22573	-3.37817	Gonadotrophs	female
Cfap57	1	1.13979	0.560249	4.44294	1.04134132064959e-05	0.00010417	2.48741	4.40841	Lactotrophs	male
Cfap61	2	-1.76354	4.26415	-3.69946	0.000234152	0.029042	0.378878	-3.679	Immune_cells	female
Cfap61	2	-1.99307	4.26415	-4.79539	2.01042644289862e-06	0.000666308	4.64768	-4.75237	Mesenchymal_cells	female
Cfap91	1	-2.22352	2.21896	-3.93226	9.30865557640976e-05	0.0254981	1.18861	-3.90794	Pituicytes	female
Cfl1	2	1.04921	7.46488	4.82949	1.70489522663439e-06	2.16235048913849e-05	4.27645	4.78559	Lactotrophs	male
Cfl1	2	1.0059	7.46488	4.44853	1.01539262847192e-05	0.000338699	2.94967	4.41387	Somatotrophs	male
Cftr	1	-1.7133	-0.753193	-4.49922	8.0662671920462e-06	0.00105768	3.23893	-4.46342	Thyrotrophs	female
Cgn	1	1.05686	3.19706	4.07334	5.20079457949955e-05	0.000399333	1.22547	4.04642	Lactotrophs	male
Cgnl1	1	-1.06262	5.11297	-5.8344	8.47919881741348e-09	4.03350499980349e-07	9.52038	-5.75864	Gonadotrophs	female
Cgref1	1	-1.68721	1.94089	-7.44369	3.0830771709499e-13	1.34044239064719e-11	19.161	-7.29072	Lactotrophs	female
Chac1	1	1.50762	1.06453	3.56813	0.000385727	0.0181777	-0.289833	3.54966	Thyrotrophs	male
Chac2	1	1.00565	4.26868	6.78288	2.63170555287706e-11	1.87737800116593e-09	15.0387	6.66583	Gonadotrophs	male
Chadl	1	1.38477	1.92875	6.14729	1.36802088172311e-09	3.32819231838701e-08	11.1123	6.0592	Lactotrophs	male
Chaf1b	2	-1.06698	0.441334	-3.15532	0.0016764	0.0176796	-1.9735	-3.14228	Gonadotrophs	female
Chaf1b	2	-1.50735	0.441334	-3.8807	0.000114662	0.00775289	0.815814	-3.85727	Thyrotrophs	female
Chchd10	4	1.31006	5.90631	3.76507	0.00018143	0.00300407	0.0599963	3.74356	Gonadotrophs	male
Chchd10	4	1.35947	5.90631	4.38039	1.3786666571967e-05	0.00013191	2.34485	4.34723	Lactotrophs	male
Chchd10	4	1.43454	5.90631	4.5788	5.59515406945426e-06	0.000218373	3.53692	4.54114	Somatotrophs	male
Chchd10	4	1.15327	5.90631	3.69129	0.000241648	0.0177701	0.180383	3.67095	Melanotrophs	male
Chchd2	2	1.57363	8.33885	3.96949	7.99751896989894e-05	0.000573761	0.627664	3.94447	Lactotrophs	male
Chchd2	2	1.25739	8.33885	3.09629	0.00204304	0.0170961	-1.97069	3.0839	Somatotrophs	male
Chchd5	1	1.02791	3.84146	4.39644	1.28329313100899e-05	0.00040793	2.74405	4.36293	Somatotrophs	male
Chdh	1	-1.21585	1.69626	-3.76568	0.000181002	0.0457415	0.462576	-3.74415	Corticotrophs	female
Chek1	1	-1.4118	1.37825	-5.4811	6.03177181039999e-08	1.08781740134573e-06	7.39915	-5.41786	Lactotrophs	female
Chga	1	1.48432	7.26145	4.73691	2.66093352153377e-06	7.61984320181985e-05	3.91533	4.69539	Gonadotrophs	male
Chgb	2	2.40623	7.80961	3.44939	0.000597799	0.00796672	-1.01105	3.43261	Gonadotrophs	male
Chgb	2	1.11794	7.80961	2.55471	0.0108521	0.0309096	-4.12571	2.54743	Lactotrophs	male
Chil6	9	-1.26993	0.101942	-4.25631	2.3811588655589e-05	0.00925767	2.36924	-4.22578	Corticotrophs	female
Chil6	9	-1.63587	0.101942	-8.32906	4.74948390778897e-16	2.87485976538233e-14	25.5402	-8.11774	Lactotrophs	female
Chil6	9	-1.1499	0.101942	-5.62519	2.74423840136443e-08	3.17956479487313e-06	8.44224	-5.55702	Somatotrophs	female
Chil6	9	-1.44333	0.101942	-3.78883	0.000165269	0.0248577	0.570814	-3.76693	Endothelial_cells	female
Chil6	9	-1.05865	0.101942	-3.9511	8.62206866867408e-05	0.00990872	1.13466	-3.92642	Melanotrophs	female
Chil6	9	-1.42983	0.101942	-3.34194	0.00087916	0.0383887	-0.92082	-3.32659	Mesenchymal_cells	female
Chil6	9	-2.56246	0.101942	-5.116	4.10207153450727e-07	0.000552877	6.07973	-5.06416	Pituicytes	female
Chil6	9	-1.05813	0.101942	-3.70541	0.000228834	0.0101678	0.189913	-3.68485	Stem_cells	female
Chil6	9	-2.25859	0.101942	-6.18465	1.09441026424168e-09	4.60951923170292e-07	11.6991	-6.09499	Thyrotrophs	female
Chl1	1	1.11059	3.74041	4.53845	6.73968955792916e-06	0.000171176	2.9785	4.50175	Gonadotrophs	male
Chml	4	-1.37707	1.30571	-3.80987	0.000152077	0.0399291	0.673007	-3.78765	Corticotrophs	female
Chml	4	-3.45383	1.30571	-14.7155	1.40338472247694e-42	5.15858707896661e-40	85.9447	-13.6765	Lactotrophs	female
Chml	4	-1.19998	1.30571	-3.9992	7.07667635292728e-05	0.00145395	1.10862	-3.97369	Somatotrophs	female
Chml	4	-1.78023	1.30571	-5.47999	6.0650808268188e-08	4.7160668875306e-05	7.90291	-5.41687	Melanotrophs	female
Chmp2a	1	1.07409	6.62638	5.07324	5.0965350467655e-07	3.47222573413091e-05	5.77251	5.02264	Somatotrophs	male
Chn1os3	1	-1.23072	0.933871	-5.37358	1.07337142792748e-07	1.86589425265777e-06	6.85714	-5.31384	Lactotrophs	female
Chodl	2	-1.78528	-0.979613	-7.12859	2.68105582696982e-12	1.01694006855251e-10	17.2028	-6.9935	Lactotrophs	female
Chodl	2	-1.00313	-0.979613	-4.07078	5.25694169908402e-05	0.00118483	1.34492	-4.0439	Somatotrophs	female
Chp2	1	-1.05796	-0.5929	-2.75937	0.00595254	0.0456881	-3.07297	-2.75038	Gonadotrophs	female
Chrna6	2	1.55505	1.32831	3.72764	0.00020995	0.00337943	-0.000495303	3.70673	Gonadotrophs	male
Chrna6	2	1.1088	1.32831	3.63987	0.000294225	0.0151154	-0.344203	3.62033	Thyrotrophs	male
Chrna7	3	1.03238	0.772507	3.68435	0.000248185	0.00147251	-0.476216	3.66413	Lactotrophs	male
Chrna7	3	1.69024	0.772507	5.99773	3.30495603142404e-09	4.64002056161804e-07	10.5593	5.91569	Somatotrophs	male
Chrna7	3	1.27641	0.772507	3.38237	0.000761293	0.0295671	-0.980907	3.3665	Thyrotrophs	male
Chrna9	1	-1.60207	1.04472	-7.01136	5.88949212777367e-12	4.65108837293751e-10	16.2842	-6.8823	Gonadotrophs	female
Chrnb3	2	1.51888	2.48768	3.65466	0.000278092	0.00427218	-0.175894	3.6349	Gonadotrophs	male
Chrnb3	2	1.2534	2.48768	5.11225	4.18109617992624e-07	2.95051826382321e-05	5.85039	5.06052	Somatotrophs	male
Chst1	3	1.41765	1.83997	5.36245	1.13852577596167e-07	1.95529392761342e-06	6.90436	5.3031	Lactotrophs	male
Chst1	3	1.15135	1.83997	5.27771	1.77930926224888e-07	1.48034137262904e-05	6.66034	5.22103	Somatotrophs	male
Chst1	3	-2.03331	1.83997	-3.8363	0.000136936	0.0325698	0.842191	-3.81364	Pituicytes	female
Chst11	1	-1.37721	5.65043	-8.32798	4.78880320323984e-16	2.89000699581791e-14	25.5923	-8.11674	Lactotrophs	female
Chst2	2	1.77041	1.87782	4.85642	1.49580211546987e-06	4.58886667199611e-05	4.72855	4.8118	Gonadotrophs	male
Chst2	2	1.24691	1.87782	5.15292	3.39531310372551e-07	5.44786071571577e-05	6.17789	5.10007	Stem_cells	male
Chst7	1	-1.58426	0.441398	-3.74434	0.000196744	0.0116519	0.376045	-3.72316	Thyrotrophs	female
Chst8	5	-1.62754	4.94923	-7.18818	1.79071320580554e-12	1.48372331482666e-10	17.6095	-7.04988	Gonadotrophs	female
Chst8	5	-3.77074	4.94923	-17.871	1.66633237968267e-58	1.20315149000159e-55	122.286	-16.1263	Lactotrophs	female
Chst8	5	-1.6598	4.94923	-7.68562	5.56777821664494e-14	2.01006736081984e-11	21.1645	-7.51787	Somatotrophs	female
Chst8	5	-2.04134	4.94923	-4.44333	1.03951102053344e-05	0.0032332	3.1532	-4.40879	Endothelial_cells	female
Chst8	5	-1.78911	4.94923	-4.68542	3.39765196454224e-06	0.000505076	4.13551	-4.64519	Thyrotrophs	female
Chst9	2	-2.28521	2.8844	-11.9565	6.00235500789753e-30	3.11152849217088e-27	57.1322	-11.3685	Gonadotrophs	female
Chst9	2	-1.1035	2.8844	-4.29527	2.00868745682662e-05	0.000579296	2.30127	-4.26392	Somatotrophs	female
Chsy3	1	-1.2779	4.02955	-5.10607	4.3146511803694e-07	6.46142984544653e-06	5.53957	-5.05452	Lactotrophs	female
Churc1	1	1.16361	5.68549	4.82122	1.77455616767515e-06	9.67013532126377e-05	4.61126	4.77754	Somatotrophs	male
Cib2	1	1.08469	3.85629	4.03192	6.18152674370218e-05	0.00119476	1.08496	4.00577	Gonadotrophs	male
Cibar2	1	1.17857	3.57865	5.23167	2.26132611780381e-07	3.64280718116651e-06	6.21859	5.17646	Lactotrophs	male
Cidea	2	1.04829	4.38102	2.93329	0.00347085	0.0305088	-2.69435	2.92263	Gonadotrophs	male
Cidea	2	1.33095	4.38102	4.58837	5.35239667912217e-06	0.000214276	3.48021	4.55048	Somatotrophs	male
Cilp	1	2.48549	0.783858	9.17682	5.68454641668662e-19	4.69079489412871e-17	32.1889	8.89803	Lactotrophs	male
Cimap3	1	1.52968	3.53795	6.64493	6.377002963281779e-11	1.9328915878361e-09	14.1795	6.53462	Lactotrophs	male
Cimip2c	1	1.3061	0.940852	4.64468	4.11490275657399e-06	4.63459548911734e-05	3.414	4.60549	Lactotrophs	male
Cisd1	2	1.03129	6.19849	4.20409	2.98485328219723e-05	0.000251018	1.5447	4.17462	Lactotrophs	male
Cisd1	2	1.05683	6.19849	4.05131	5.70241046571588e-05	0.00124768	1.34227	4.0248	Somatotrophs	male
Cit	1	1.11617	3.36836	3.41811	0.000669539	0.0086714	-0.939141	3.40176	Gonadotrophs	male
Cited1	2	-1.20959	1.27762	-3.08098	0.00214946	0.0176936	-2.01841	-3.06877	Somatotrophs	female
Cited1	2	-2.72225	1.27762	-3.99066	7.33136811938822e-05	0.013353	1.36347	-3.96527	Immune_cells	female
Ckm	1	1.02885	-0.145958	2.99306	0.0028656	0.0266485	-2.47255	2.9818	Gonadotrophs	male
Ckmt2	1	-1.13159	-0.415937	-3.06073	0.00229809	0.0224447	-2.25338	-3.04873	Gonadotrophs	female
Clcn2	1	-1.61986	2.33747	-4.52033	7.32455507118192e-06	0.00246801	3.46472	-4.48403	Endothelial_cells	female
Cldn1	3	-1.00771	-0.813214	-2.92756	0.00353457	0.0308872	-2.62816	-2.91696	Gonadotrophs	female
Cldn1	3	-1.21729	-0.813214	-4.67809	3.51732831187272e-06	4.07506168946308e-05	3.54378	-4.63804	Lactotrophs	female
Cldn1	3	1.53653	-0.813214	3.45346	0.000589008	0.0299195	-0.604955	3.43663	Mesenchymal_cells	male
Cldn10	1	2.02143	2.54776	7.00722	6.03610014792766e-12	3.38977324140704e-09	16.6164	6.87879	Stem_cells	male
Cldn14	1	1.4535	0.749975	6.14076	1.42210500603574e-09	4.24260997787818e-07	11.3105	6.05296	Stem_cells	male
Cldn2	1	1.13575	-0.314771	3.59385	0.000350208	0.0051492	-0.521228	3.57502	Gonadotrophs	male
Cldn3	1	1.87127	4.57842	6.21471	9.13751873694872e-10	2.28630218199124e-08	11.6504	6.12379	Lactotrophs	male
Cldn4	1	1.22002	0.598926	3.58521	0.000361773	0.00470049	-0.4086	3.56651	Somatotrophs	male
Cldn8	2	-2.02675	1.07793	-7.22871	1.35783007676607e-12	5.40378950038968e-11	17.8106	-7.08829	Lactotrophs	female
Cldn8	2	-1.08079	1.07793	-3.52377	0.000454949	0.00558593	-0.640732	-3.50597	Somatotrophs	female
Cldn9	1	1.17371	4.81931	5.03532	6.17037896682261e-07	4.06340558867273e-05	5.57217	4.98581	Somatotrophs	male
Clec2g	1	-1.17128	-0.936575	-4.59147	5.27583341257908e-06	0.00021163	3.53294	-4.55351	Somatotrophs	female
Clec2l	2	-1.46217	0.714452	-5.0876	4.73899429098109e-07	7.02406507190357e-06	5.52857	-5.03659	Lactotrophs	female
Clec2l	2	-1.80361	0.714452	-6.29661	5.56839252466e-10	9.62189672402148e-08	12.2965	-6.20219	Somatotrophs	female
Clgn	2	-1.07698	1.16682	-2.81875	0.00496636	0.0401619	-2.83866	-2.80921	Gonadotrophs	female
Clgn	2	-1.24953	1.16682	-3.69706	0.000236335	0.0103948	0.196458	-3.67663	Stem_cells	female
Clic3	1	1.45781	-0.513826	4.80226	1.94472525238117e-06	0.000244202	4.59871	4.75909	Stem_cells	male
Clic4	1	-1.22391	5.54879	-3.74126	0.000199114	0.00324375	0.0831806	-3.72014	Gonadotrophs	female
Clip4	1	1.46179	4.02526	8.28961	6.416231972585939e-16	3.81520475852265e-14	25.4615	8.08114	Lactotrophs	male
Clmn	1	2.58272	5.26155	14.2281	3.08344866247948e-40	1.05657765439572e-37	80.4898	13.2785	Lactotrophs	male
Clmp	4	-1.18555	2.83601	-3.62156	0.000315422	0.00473063	-0.317939	-3.60229	Gonadotrophs	female
Clmp	4	-2.0556	2.83601	-8.64207	4.19909828441266e-17	2.84876409449566e-15	28.0733	-8.4072	Lactotrophs	female
Clmp	4	-1.95407	2.83601	-7.38915	4.50869833339269e-13	1.38109627585151e-10	19.1668	-7.23934	Somatotrophs	female
Clmp	4	-1.63623	2.83601	-3.72046	0.000215883	0.0123991	0.392214	-3.69967	Thyrotrophs	female
Clp1	1	-1.52148	3.11981	-4.24388	2.51325756422126e-05	0.0120977	2.35564	-4.21361	Pituicytes	female
Clrn1	2	-1.15261	-0.0223138	-3.45843	0.000578437	0.00779618	-0.985579	-3.44153	Gonadotrophs	female
Clrn1	2	-1.00255	-0.0223138	-3.85479	0.000127218	0.000849395	0.160041	-3.83178	Lactotrophs	female
Clstn3	1	-1.36719	4.31268	-3.58102	0.000367494	0.0439623	-0.0116474	-3.56239	Endothelial_cells	female
Clvs2	2	-2.84717	-0.337214	-9.69003	7.634430645920671e-21	1.60776337883936e-18	36.5443	-9.36459	Gonadotrophs	female
Clvs2	2	-1.62544	-0.337214	-5.78724	1.10847798556025e-08	2.30083156407306e-07	9.09374	-5.71324	Lactotrophs	female
Clxn	1	-1.78661	4.9104	-3.6889	0.000243876	0.0330902	0.343458	-3.66861	Endothelial_cells	female
Cmpk2	1	1.37868	2.86408	6.18896	1.06647824656916e-09	2.65202837772308e-08	11.4297	6.09913	Lactotrophs	male
Cmtm3	1	-1.03917	1.88541	-3.05927	0.00230903	0.0225406	-2.12359	-3.04731	Gonadotrophs	female
Cmtm7	1	1.10834	3.41599	3.28823	0.00106192	0.0424285	-1.0932	3.27359	Mesenchymal_cells	male
Cnbd1	1	-1.58641	-0.300624	-3.99955	7.06764770784629e-05	0.00134418	0.966035	-3.974	Gonadotrophs	female
Cnga1	1	-1.23142	-0.920548	-3.66822	0.00026404	0.0183418	0.0865397	-3.64824	Melanotrophs	female
Cnga3	4	-2.29404	-0.12298	-6.83316	1.89867713753163e-11	1.39583838870825e-09	15.4937	-6.71361	Gonadotrophs	female
Cnga3	4	-2.22123	-0.12298	-8.97205	3.02172513926937e-18	2.34962373617727e-16	30.6175	-8.71064	Lactotrophs	female
Cnga3	4	-1.59594	-0.12298	-6.45876	2.0554164279156e-10	3.99561095415094e-08	13.2261	-6.35714	Somatotrophs	female
Cnga3	4	-1.2362	-0.12298	-3.28529	0.00107294	0.0357947	-1.21166	-3.27067	Thyrotrophs	female
Cngb1	1	-1.23619	2.44166	-5.05344	5.63242177839507e-07	3.75496100681848e-05	5.65085	-5.00341	Somatotrophs	female
Cnih3	1	1.02322	-0.554943	3.09166	0.00207466	0.04589	-1.83804	3.07933	Stem_cells	male
Cnksr1	1	1.36983	1.46547	3.84425	0.000132669	0.00859672	0.733381	3.82145	Thyrotrophs	male
Cnksr2	1	-1.39295	0.687457	-4.01828	6.54123520714782e-05	0.00388953	1.38088	-3.99238	Stem_cells	female
Cnn2	1	1.3758	1.8245	3.96327	8.2036979921351e-05	0.00891689	1.03514	3.93837	Mesenchymal_cells	male
Cnnm1	1	-1.90377	0.2583	-6.97615	7.42534105164367e-12	2.64292464861056e-10	16.2713	-6.84922	Lactotrophs	female
Cnr1	2	-1.09311	-1.00504	-4.38471	1.35236416500776e-05	0.000424546	2.66167	-4.35146	Somatotrophs	female
Cnr1	2	2.64426	-1.00504	7.60141	1.01523317582551e-13	8.923899615506219e-11	20.5778	7.4389	Thyrotrophs	male
Cntd1	1	-1.02543	0.833379	-3.00555	0.00275211	0.0258908	-2.46905	-2.99415	Gonadotrophs	female
Cntfr	1	1.54098	1.9841	3.90709	0.000103085	0.00184431	0.736564	3.88321	Gonadotrophs	male
Cntn1	1	-1.17898	6.18449	-6.39585	3.03319581609813e-10	1.11494763298283e-07	12.8868	-6.29707	Stem_cells	female
Cntn3	1	1.20773	4.10626	4.58596	5.41215815474123e-06	0.000140821	3.23975	4.54814	Gonadotrophs	male
Cntn4	1	1.83914	4.71794	6.37659	3.41473575983678e-10	1.64370744896715e-07	12.7675	6.27867	Thyrotrophs	male
Cntn5	1	-1.28982	3.67879	-3.36479	0.000810604	0.030292	-0.981884	-3.34915	Thyrotrophs	female
Cntn6	2	-2.54484	0.427014	-4.62131	4.59150114488634e-06	0.00386777	3.8888	-4.58264	Pituicytes	female
Cntn6	2	-1.91386	0.427014	-4.44333	1.03951644031907e-05	0.00128932	3.00264	-4.40879	Thyrotrophs	female
Cntnap2	3	-2.33006	6.1999	-10.0971	2.21597534469109e-22	5.46346018824631e-20	40.0385	-9.73137	Gonadotrophs	female
Cntnap2	3	-2.67376	6.1999	-14.533	1.08087230857243e-41	3.8336834144577e-39	83.9274	-13.5272	Lactotrophs	female
Cntnap2	3	-1.34441	6.1999	-6.4694	1.92390896133582e-10	3.81330073248297e-08	13.2923	-6.3673	Somatotrophs	female
Cntnap4	3	2.42749	2.82533	5.20354	2.61730823735187e-07	9.2345760269708e-06	6.35976	5.14911	Gonadotrophs	male
Cntnap4	3	2.98924	2.82533	11.7795	3.42726668036148e-29	6.0779868839358e-27	55.3818	11.2154	Lactotrophs	male
Cntnap4	3	2.03282	2.82533	5.49932	5.46536041070299e-08	5.72503582503536e-06	7.93623	5.43547	Somatotrophs	male
Cntnap5c	2	-1.5857	3.09063	-7.04995	4.54482075584435e-12	1.67059347674373e-10	16.677	-6.91911	Lactotrophs	female
Cntnap5c	2	-1.85745	3.09063	-7.63048	8.255761073711281e-14	7.73580419487968e-11	20.7902	-7.46618	Thyrotrophs	female
Coa3	2	1.41153	5.68336	4.48523	8.59740682149632e-06	8.83200069665605e-05	2.78537	4.44974	Lactotrophs	male
Coa3	2	1.27476	5.68336	3.95571	8.46136028551777e-05	0.00165119	0.996794	3.93094	Somatotrophs	male
Coa4	1	1.07004	2.93488	3.34314	0.000875398	0.0106807	-1.32004	3.32778	Gonadotrophs	male
Coa7	1	1.19367	3.66083	3.51388	0.000471893	0.0261377	-0.256541	3.49622	Mesenchymal_cells	male
Coch	2	-1.51866	-0.331047	-3.8073	0.000153647	0.00260375	0.257543	-3.7851	Gonadotrophs	female
Coch	2	2.2565	-0.331047	4.36906	1.45002335549554e-05	0.0025715	2.79219	4.33615	Mesenchymal_cells	male
Col11a1	1	-1.63934	4.88702	-9.60401	1.59198232002051e-20	1.49698170064441e-18	35.7686	-9.28667	Lactotrophs	female
Col12a1	1	-1.06268	0.971642	-2.63313	0.0086591	0.0258653	-3.58208	-2.62523	Lactotrophs	female
Col14a1	1	-1.08559	0.732201	-3.1216	0.0018777	0.0496507	-1.59728	-3.10892	Melanotrophs	female
Col16a1	4	-1.37325	1.30112	-3.75603	0.000187963	0.00309198	0.140797	-3.73467	Gonadotrophs	female
Col16a1	4	-1.22896	1.30112	-4.1733	3.40648297856704e-05	0.00597211	1.9956	-4.14444	Melanotrophs	female
Col16a1	4	-1.919	1.30112	-3.59901	0.000343482	0.0499581	0.0200397	-3.58009	Pituicytes	female
Col16a1	4	-2.38387	1.30112	-5.75145	1.35668153215855e-08	4.2027333716736e-06	9.31581	-5.67877	Thyrotrophs	female
Col18a1	1	1.08011	2.49403	4.1006	4.6378161571739e-05	0.000934823	1.15919	4.07317	Gonadotrophs	male
Col19a1	1	-1.03553	0.404097	-3.4169	0.000672481	0.00334454	-1.32748	-3.40056	Lactotrophs	female
Col1a2	4	-2.29425	5.0012	-6.21623	9.05269184257657e-10	1.14386419363357e-06	11.7067	-6.12528	Corticotrophs	female
Col1a2	4	-1.05729	5.0012	-2.82146	0.00492508	0.03994	-2.76466	-2.81189	Gonadotrophs	female
Col1a2	4	-1.56885	5.0012	-8.52411	1.0559603732784e-16	6.90885141312929e-15	26.9614	-8.29832	Lactotrophs	female
Col1a2	4	-2.20762	5.0012	-6.72932	3.71716109597519e-11	5.00998972515535e-08	14.7999	-6.61493	Melanotrophs	female
Col24a1	1	-2.17805	2.05456	-6.12066	1.60286053145406e-09	8.66444688887879e-08	11.2032	-6.03366	Gonadotrophs	female
Col25a1	4	-3.12359	3.92495	-9.08826	1.1742197688972e-18	1.94583615309792e-16	31.6185	-8.81714	Gonadotrophs	female
Col25a1	4	-2.81758	3.92495	-10.6453	1.60270110519922e-24	2.11776524469364e-22	44.7849	-10.2206	Lactotrophs	female
Col25a1	4	-2.59954	3.92495	-7.4694	2.57640050283775e-13	8.401143381592059e-11	19.7082	-7.31487	Somatotrophs	female
Col25a1	4	-2.26651	3.92495	-3.9492	8.68924770640385e-05	0.00650632	1.1899	-3.92455	Thyrotrophs	female
Col27a1	2	-1.25758	3.56955	-6.81	2.20745327154609e-11	7.198077869491501e-10	14.9592	-6.6916	Lactotrophs	female
Col27a1	2	-1.11128	3.56955	-3.24091	0.00125171	0.0416215	-1.15082	-3.22683	Melanotrophs	female
Col28a1	2	1.39026	1.07326	3.42169	0.000660955	0.00858223	-1.08298	3.40528	Gonadotrophs	male
Col28a1	2	-1.06748	1.07326	-3.26751	0.00114153	0.03073	-1.36817	-3.2531	Stem_cells	female
Col4a3	2	2.83239	3.34805	10.3316	2.75350010345065e-23	3.2745595053801e-21	42.0947	9.94125	Lactotrophs	male
Col4a3	2	1.04981	3.34805	5.29266	1.64550895114861e-07	1.39477946572192e-05	6.77985	5.23549	Somatotrophs	male
Col4a4	1	1.5044	3.74344	6.61578	7.673421798366479e-11	2.30168499254562e-09	14.0527	6.50687	Lactotrophs	male
Col4a5	1	1.22881	2.61924	4.50352	7.90976810771077e-06	8.21332720669525e-05	2.90298	4.46761	Lactotrophs	male
Col5a1	1	-2.31453	0.0961955	-6.22413	8.633057668647091e-10	4.97249364350536e-08	11.7952	-6.13283	Gonadotrophs	female
Col6a1	1	1.75963	0.317269	4.04328	5.89645401179468e-05	0.00114734	1.22636	4.01692	Gonadotrophs	male
Col6a2	1	1.78067	-0.207982	3.57465	0.000376424	0.0445039	-0.141362	3.55608	Endothelial_cells	male
Col6a3	2	-1.45552	0.615711	-4.23763	2.58240329621557e-05	0.000222164	1.72546	-4.20747	Lactotrophs	female
Col6a3	2	-1.49315	0.615711	-3.93352	9.26231941499147e-05	0.0102888	1.09298	-3.90915	Melanotrophs	female
Colec11	2	1.18928	-0.192799	4.48769	8.50182137893968e-06	8.74714111033198e-05	2.68712	4.45214	Lactotrophs	male
Colec11	2	1.43598	-0.192799	3.53649	0.000434014	0.0199179	-0.394705	3.51849	Thyrotrophs	male
Colec12	1	1.44329	3.1589	4.61647	4.69583721486228e-06	0.000124751	3.35282	4.57794	Gonadotrophs	male
Colgalt2	2	-1.08082	1.68766	-3.87608	0.000116819	0.000791729	0.302611	-3.85271	Lactotrophs	female
Colgalt2	2	-1.03599	1.68766	-3.96046	8.29858800851691e-05	0.00163044	0.93651	-3.93561	Somatotrophs	female
Colq	1	-1.15308	-0.712404	-4.75853	2.39984626513174e-06	0.00100851	4.43515	-4.71646	Melanotrophs	female
Commd1	2	1.01815	5.0795	3.50412	0.000489245	0.00256578	-1.0178	3.48658	Lactotrophs	male
Commd1	2	1.07441	5.0795	3.68971	0.000243118	0.00352402	0.00229108	3.6694	Somatotrophs	male
Cops9	2	1.41564	6.16846	5.08453	4.81334926510544e-07	7.11725622431657e-06	5.50538	5.03361	Lactotrophs	male
Cops9	2	1.38533	6.16846	4.758	2.40599585632307e-06	0.000120292	4.32341	4.71594	Somatotrophs	male
Coq4	1	1.21528	3.87218	3.89158	0.000109755	0.0107714	1.04203	3.86795	Mesenchymal_cells	male
Corin	1	1.76202	0.388019	5.45597	6.90768377393622e-08	6.98263214288343e-06	7.59207	5.39356	Somatotrophs	male
Cotl1	2	1.48806	4.70023	6.54123	1.2280253671188e-10	3.57222861108499e-09	13.6461	6.43583	Lactotrophs	male
Cotl1	2	1.21692	4.70023	6.39417	3.06492369831241e-10	5.58230291971008e-08	12.8796	6.29546	Somatotrophs	male
Cox14	2	1.10973	6.26414	4.83731	1.64138443138482e-06	2.09229943564356e-05	4.31341	4.7932	Lactotrophs	male
Cox14	2	1.12555	6.26414	4.65535	3.91480486396025e-06	0.000169674	3.8566	4.61585	Somatotrophs	male
Cox4i1	2	1.31643	8.34441	6.0406	2.57146799744121e-09	5.91437639411478e-08	10.5414	5.95685	Lactotrophs	male
Cox4i1	2	1.25194	8.34441	5.60013	3.151051743968e-08	3.57892208470792e-06	8.42628	5.53283	Somatotrophs	male
Cox4i2	1	1.25617	0.442594	3.77794	0.000172478	0.00109757	-0.114344	3.75625	Lactotrophs	male
Cox5b	1	1.12786	6.85229	4.17076	3.44362917011201e-05	0.000865919	1.8071	4.14195	Somatotrophs	male
Cox6b1	1	1.00576	7.42863	4.06335	5.42295197503879e-05	0.00120335	1.3672	4.03661	Somatotrophs	male
Cox6b2	1	1.18871	1.68984	3.9235	9.64576024957626e-05	0.00991925	0.71508	3.89933	Mesenchymal_cells	male
Cox7a1	1	1.19197	1.31857	3.20585	0.00141194	0.0155305	-1.87314	3.1922	Gonadotrophs	male
Cox7a2l	3	1.20017	7.2739	4.8835	1.31041322595255e-06	1.72478022064341e-05	4.51199	4.83817	Lactotrophs	male
Cox7a2l	3	1.485	7.2739	5.90163	5.76878116780293e-09	7.88023303172108e-07	10.0416	5.82333	Somatotrophs	male
Cox7a2l	3	1.01201	7.2739	3.61343	0.000325274	0.0204862	-0.070634	3.59429	Melanotrophs	male
Cox8a	2	1.38654	8.29802	3.60301	0.000338343	0.00190643	-0.729105	3.58402	Lactotrophs	male
Cox8a	2	1.33935	8.29802	3.39226	0.000734812	0.00796552	-1.04354	3.37625	Somatotrophs	male
Cpa4	1	2.00697	-0.0612816	5.4197	8.38871586183398e-08	1.9952313950435e-05	7.58041	5.35856	Thyrotrophs	male
Cpa5	1	-1.14149	0.592677	-3.36647	0.000805741	0.00998754	-1.25776	-3.35081	Gonadotrophs	female
Cpa6	1	1.22373	1.99598	3.8932	0.000109043	0.00581312	0.717951	3.86954	Stem_cells	male
Cpe	1	1.17746	8.00474	7.32416	7.06773927607049e-13	2.95835372555522e-11	18.4732	7.17812	Lactotrophs	male
Cped1	1	1.84045	5.35095	8.26377	7.808770042387709e-16	4.5759392448392e-14	25.2972	8.05716	Lactotrophs	male
Cplx1	1	-1.07574	-0.190355	-3.92551	9.56849297950562e-05	0.000666137	0.399299	-3.90128	Lactotrophs	female
Cpne4	1	-2.65383	3.98126	-13.5523	4.52215935406786e-37	1.23546615758365e-34	73.3847	-12.721	Lactotrophs	female
Cpne5	1	1.26336	2.57319	4.69235	3.28729622692509e-06	3.82389343036504e-05	3.70378	4.652	Lactotrophs	male
Cpne7	3	1.68133	0.762193	4.23623	2.59792257837022e-05	0.000558747	1.96673	4.20612	Gonadotrophs	male
Cpne7	3	1.62326	0.762193	6.54368	1.20928458474607e-10	1.43812390881242e-07	13.7755	6.43816	Melanotrophs	male
Cpne7	3	1.65279	0.762193	3.52165	0.000458565	0.0206018	-0.383312	3.50386	Thyrotrophs	male
Cpne9	1	-2.2049	0.918033	-4.47547	8.98728475688406e-06	0.00302827	3.24246	-4.44021	Immune_cells	female
Cpsf4	1	1.11079	2.93325	3.22136	0.00133887	0.048176	-1.2268	3.20751	Mesenchymal_cells	male
Cpsf4l	1	1.87924	1.33851	3.70802	0.000226538	0.0172178	0.255354	3.68742	Mesenchymal_cells	male
Cpt1c	1	-1.50231	4.47925	-3.57023	0.0003827	0.0405081	-0.054079	-3.55174	Immune_cells	female
Cpxm1	1	-1.46793	0.611659	-3.38288	0.000759893	0.0095599	-1.14074	-3.367	Gonadotrophs	female
Crabp1	1	2.04842	-1.23676	3.97013	7.97633019363018e-05	0.00881188	1.23423	3.94511	Mesenchymal_cells	male
Crabp2	1	1.06408	0.343685	3.27363	0.00111746	0.0303244	-1.44303	3.25915	Stem_cells	male
Cracd	1	1.11925	5.55458	4.90243	1.19422417253454e-06	0.000206356	5.04251	4.85659	Thyrotrophs	male
Cracdl	1	1.26427	4.60573	5.37621	1.05844567450069e-07	2.45960875877937e-05	7.38061	5.31639	Thyrotrophs	male
Cracr2a	1	1.80197	0.996117	6.02531	2.81270338322136e-09	1.43597031057036e-07	10.6071	5.94217	Gonadotrophs	male
Cracr2b	1	1.98387	1.77751	4.41941	1.15750835799777e-05	0.00225013	3.04661	4.38544	Mesenchymal_cells	male
Creb3l1	3	-2.03899	3.39838	-5.30037	1.57985224667964e-07	0.000118296	6.99741	-5.243	Corticotrophs	female
Creb3l1	3	-3.41832	3.39838	-17.0182	4.37121634335859e-54	2.45480224482446e-51	112.211	-15.4851	Lactotrophs	female
Creb3l1	3	-1.27716	3.39838	-3.72187	0.000214707	0.0167433	0.351701	-3.70105	Melanotrophs	female
Creb5	1	-1.21067	3.09682	-2.8888	0.00399443	0.034074	-2.56264	-2.8786	Gonadotrophs	female
Creg2	1	1.31389	1.02674	4.16746	3.49187208692576e-05	0.000724796	1.58835	4.13876	Gonadotrophs	male
Crhbp	11	-5.15347	0.188151	-9.93952	8.81987168385207e-22	2.54730494046339e-18	38.1274	-9.58987	Corticotrophs	female
Crhbp	11	-4.92649	0.188151	-8.40023	2.750624661134e-16	3.25201045462842e-14	26.3341	-8.18379	Gonadotrophs	female
Crhbp	11	-9.65671	0.188151	-29.0019	1.11531343105349e-119	7.5160972118695e-116	262.208	-23.2604	Lactotrophs	female
Crhbp	11	-6.19976	0.188151	-16.1241	1.59967687591274e-49	4.04258342504099e-46	101.361	-14.7941	Somatotrophs	female
Crhbp	11	-6.40804	0.188151	-11.2284	6.96587485225007e-27	2.01184416982771e-23	49.8419	-10.7351	Endothelial_cells	female
Crhbp	11	-5.68865	0.188151	-8.7192	2.28548772916202e-17	6.60081506006692e-14	28.5608	-8.47828	Immune_cells	female
Crhbp	11	-5.08279	0.188151	-10.6528	1.49597734006762e-24	4.32059626916387e-21	44.4481	-10.2273	Melanotrophs	female
Crhbp	11	-5.4091	0.188151	-7.46982	2.56798533322269e-13	4.719723589251191e-10	19.6251	-7.3153	Mesenchymal_cells	female
Crhbp	11	-5.28327	0.188151	-6.46992	1.91611764119582e-10	3.87381503520559e-07	13.2209	-6.36792	Pituicytes	female
Crhbp	11	-5.80211	0.188151	-12.6147	8.008239487829269e-33	2.31289396750635e-29	63.2336	-11.9325	Stem_cells	female
Crhbp	11	-4.73298	0.188151	-6.9412	9.35184710241685e-12	6.519527340329711e-09	16.222	-6.81614	Thyrotrophs	female
Crhr2	1	1.20645	-0.589013	2.95602	0.00322802	0.0290177	-2.57345	2.94515	Gonadotrophs	male
Crispld1	2	-2.70816	1.58025	-8.74775	1.82236339878675e-17	2.54087729884632e-15	28.9494	-8.50459	Gonadotrophs	female
Crispld1	2	-1.6232	1.58025	-3.3707	0.000793705	0.0300291	-0.81724	-3.35498	Thyrotrophs	female
Crispld2	1	2.5289	4.07511	7.35974	5.52774242395956e-13	2.34778085263005e-11	18.8771	7.21165	Lactotrophs	male
Crlf1	2	1.19258	3.04503	3.20368	0.00142245	0.0130184	-1.52943	3.19006	Somatotrophs	male
Crlf1	2	1.79262	3.04503	6.55994	1.09180804797408e-10	4.69640070338129e-08	13.8398	6.45366	Stem_cells	male
Crlf2	2	-1.07398	2.35427	-3.52169	0.000458512	0.0245899	-0.284704	-3.50389	Melanotrophs	female
Crlf2	2	1.73819	2.35427	3.56691	0.000387477	0.0242303	-0.0965556	3.54847	Mesenchymal_cells	male
Crmp1	2	-1.3492	4.13327	-3.768	0.000179359	0.0262973	0.611656	-3.74644	Endothelial_cells	female
Crmp1	2	-1.41764	4.13327	-3.38996	0.000740883	0.0345922	-0.614058	-3.37399	Mesenchymal_cells	female
Crocc	1	-1.52978	3.71682	-9.56431	2.23056013097054e-20	4.50952341678314e-18	35.4834	-9.25069	Gonadotrophs	female
Crocc2	1	1.98189	0.574328	7.23495	1.30314318619409e-12	5.21695956342296e-11	17.878	7.09397	Lactotrophs	male
Crtac1	3	-2.5438	2.8684	-13.4949	8.29339934652549e-37	5.781643261679509e-34	72.7838	-12.6735	Gonadotrophs	female
Crtac1	3	-1.36709	2.8684	-5.87337	6.78567822995734e-09	9.08842667677139e-07	9.89112	-5.79614	Somatotrophs	female
Crtac1	3	-2.12657	2.8684	-3.89234	0.000109421	0.0291074	1.04198	-3.86869	Pituicytes	female
Crtam	2	-1.9583	-0.8711	-4.42137	1.14759262850518e-05	0.00380342	3.01541	-4.38731	Immune_cells	female
Crtam	2	-1.00788	-0.8711	-3.41665	0.000673074	0.0302989	-0.780409	-3.40032	Melanotrophs	female
Cryab	1	1.03429	3.63242	2.83161	0.00477331	0.0161862	-3.06577	2.82195	Lactotrophs	male
Cryba4	1	2.86606	-0.370053	7.99088	6.022051398181421e-15	6.27566046995019e-13	23.3209	7.80349	Gonadotrophs	male
Crybb2	1	1.19148	-1.20721	3.81288	0.000150293	0.00255978	0.304628	3.79059	Gonadotrophs	male
Crybg2	1	1.16672	-0.0543586	3.36608	0.000806856	0.00999523	-1.29727	3.35043	Gonadotrophs	male
Crygs	1	2.46691	-1.44326	6.80949	2.21465814473347e-11	2.63374963012215e-08	15.3795	6.69112	Mesenchymal_cells	male
Crym	1	1.2521	1.15657	4.05292	5.66413841518772e-05	0.00345957	1.33397	4.02638	Stem_cells	male
Cryz	1	-1.02921	3.19332	-6.27003	6.54291314897307e-10	1.68722034608149e-08	11.7334	-6.17676	Lactotrophs	female
Csdc2	1	1.10706	2.57035	5.06008	5.44593025026202e-07	8.15558310144794e-05	5.7405	5.0099	Stem_cells	male
Csmd1	3	-1.20534	3.93112	-4.06425	5.40237785685101e-05	0.00106245	1.10512	-4.0375	Gonadotrophs	female
Csmd1	3	1.58081	3.93112	4.73519	2.68284324149145e-06	0.000774843	4.22068	4.69372	Mesenchymal_cells	male
Csmd1	3	-1.86353	3.93112	-8.84706	8.25746824009361e-18	1.39117696174977e-14	29.7468	-8.59596	Stem_cells	female
Csmd2	2	-1.4808	3.02937	-6.30022	5.44703284128183e-10	3.23890185153514e-08	12.0829	-6.20565	Gonadotrophs	female
Csmd2	2	1.51924	3.02937	5.54292	4.31172288159922e-08	7.96801659024601e-07	7.92856	5.47758	Lactotrophs	male
Csmd2os	1	-1.346	-1.02635	-4.48242	8.70788633086836e-06	0.000214692	2.96369	-4.447	Gonadotrophs	female
Csmd3	1	-3.64574	3.50248	-19.2609	7.15803137302195e-66	7.235696013419241e-63	139.188	-17.1424	Lactotrophs	female
Cspg4	1	1.65676	-0.69646	3.72748	0.000210081	0.0294945	0.351252	3.70658	Endothelial_cells	male
Csrnp3	4	-2.7691	4.74395	-6.32013	4.8253018288078e-10	7.50408669792364e-07	12.1467	-6.22468	Endothelial_cells	female
Csrnp3	4	-2.69744	4.74395	-5.49864	5.48576768572939e-08	5.83714554223111e-05	7.73519	-5.4348	Immune_cells	female
Csrnp3	4	-2.13882	4.74395	-4.77752	2.19089868409877e-06	0.000693685	4.55148	-4.73497	Mesenchymal_cells	female
Csrnp3	4	-1.10574	4.74395	-4.29974	1.96968331380116e-05	0.00149192	2.51426	-4.2683	Stem_cells	female
Csrp1	1	1.03517	4.74441	3.47212	0.000550238	0.0288939	-0.654435	3.45503	Mesenchymal_cells	male
Csrp2	1	1.56388	4.32759	6.84946	1.70699966007541e-11	1.26876515175531e-09	15.451	6.72911	Gonadotrophs	male
Cst11	1	2.2363	-1.37547	8.03104	4.48040232016729e-15	4.79260813263609e-13	23.6069	7.8407	Gonadotrophs	male
Cst3	1	3.08167	8.17801	5.59176	3.29956453804593e-08	6.24600152300323e-07	8.08752	5.52475	Lactotrophs	male
Cst6	4	2.28144	2.50972	6.68238	5.022297383248239e-11	1.54544575642511e-09	14.4198	6.57027	Lactotrophs	male
Cst6	4	1.20086	2.50972	3.31381	0.000970915	0.00978514	-1.21043	3.29882	Somatotrophs	male
Cst6	4	1.06882	2.50972	3.29412	0.00104036	0.0378291	-1.17894	3.27938	Melanotrophs	male
Cst6	4	2.23647	2.50972	4.4085	1.2158432080976e-05	0.00142911	2.95644	4.37473	Thyrotrophs	male
Cstad	1	1.06542	1.34974	4.06983	5.27750068319083e-05	0.000404455	0.993663	4.04298	Lactotrophs	male
Ctf1	1	1.65588	2.98184	4.68048	3.4778323504959e-06	9.63168994931173e-05	3.89107	4.64037	Gonadotrophs	male
Ctnnbip1	1	1.40388	5.21866	10.465	8.27672666916624e-24	1.04581614419084e-21	43.2538	10.0603	Lactotrophs	male
Ctsc	3	-1.45396	2.75428	-6.3252	4.67798618720855e-10	1.23304884937152e-08	12.2096	-6.22954	Lactotrophs	female
Ctsc	3	-1.25908	2.75428	-4.06153	5.46434535301696e-05	0.00783494	1.64063	-4.03482	Melanotrophs	female
Ctsc	3	-1.25022	2.75428	-3.14081	0.00176046	0.0486776	-1.52278	-3.12792	Thyrotrophs	female
Ctsd	2	1.2228	6.72547	5.6847	1.97214176174842e-08	3.9204316614816e-07	8.64151	5.61443	Lactotrophs	male
Ctsd	2	1.01205	6.72547	3.89979	0.000106182	0.0173081	0.877721	3.87601	Immune_cells	male
Ctsf	1	1.03666	5.02624	6.22036	8.83188130645788e-10	2.21963461825148e-08	11.5699	6.12921	Lactotrophs	male
Ctsl	1	1.07477	8.02686	4.65039	4.00717852041441e-06	4.52840291488084e-05	3.43702	4.61101	Lactotrophs	male
Ctsz	1	1.08548	6.5708	5.24619	2.09787900835368e-07	1.69651279647545e-05	6.5992	5.19045	Somatotrophs	male
Cttnbp2	1	-1.00404	6.07291	-4.02202	6.44082487278559e-05	0.0120569	1.4621	-3.99605	Endothelial_cells	female
Ctxn1	1	1.26558	3.29934	5.84511	7.97663594840974e-09	1.68158132397289e-07	9.39226	5.76895	Lactotrophs	male
Ctxn2	3	1.1316	2.08137	3.63146	0.000303783	0.00460044	-0.496195	3.61205	Gonadotrophs	male
Ctxn2	3	1.22229	2.08137	3.93633	9.15691634584277e-05	0.000644138	0.576616	3.91191	Lactotrophs	male
Ctxn2	3	1.3191	2.08137	4.47594	8.96817174478109e-06	0.00030835	3.06783	4.44066	Somatotrophs	male
Ctxn3	1	1.41376	3.6294	6.1867	1.08086263968218e-09	2.68120245232573e-08	11.2328	6.09699	Lactotrophs	male
Cutal	1	1.69862	1.59896	7.46299	2.69483591329289e-13	1.18181122904647e-11	19.4632	7.30883	Lactotrophs	male
Cux2	3	1.22744	5.24427	4.12112	4.25303312320107e-05	0.000338785	1.28162	4.09329	Lactotrophs	male
Cux2	3	1.131	5.24427	3.83171	0.000139475	0.00234981	0.518269	3.8091	Somatotrophs	male
Cux2	3	1.2775	5.24427	3.24778	0.00122232	0.0392872	-1.34167	3.23362	Thyrotrophs	male
Cxcl12	1	-1.68747	2.34273	-3.291	0.00105175	0.0123337	-1.3923	-3.2763	Gonadotrophs	female
Cxcl13	3	2.24491	0.0780045	6.56043	1.08791056811556e-10	3.19220434769119e-09	13.5642	6.4542	Lactotrophs	male
Cxcl13	3	1.12166	0.0780045	3.11698	0.00190691	0.0162324	-1.94757	3.10436	Somatotrophs	male
Cxcl13	3	-3.3539	0.0780045	-6.90713	1.17065840578089e-11	2.15156372633384e-08	16.0312	-6.78379	Immune_cells	female
Cxcl14	4	2.20456	4.6408	7.5533	1.42775447066664e-13	1.31803251750993e-11	20.1741	7.39372	Gonadotrophs	male
Cxcl14	4	-1.09388	4.6408	-3.82232	0.000144777	0.0134264	0.648902	-3.79986	Melanotrophs	female
Cxcl14	4	-1.79405	4.6408	-3.5874	0.000358832	0.0234729	-0.0785149	-3.56865	Mesenchymal_cells	female
Cxcl14	4	-1.20902	4.6408	-3.25443	0.00119452	0.0316508	-1.19519	-3.24019	Stem_cells	female
Cxxc4	1	-1.28051	5.10588	-3.52414	0.000454374	0.0445927	-0.204802	-3.5063	Immune_cells	female
Cyb561	2	1.21803	4.74463	6.83419	1.88613525506124e-11	6.25114695927427e-10	15.309	6.71458	Lactotrophs	male
Cyb561	2	-1.59615	4.74463	-3.55187	0.00040988	0.0416068	-0.105565	-3.53364	Immune_cells	female
Cyb561a3	1	1.23534	2.55197	3.33515	0.000900533	0.0388591	-0.89512	3.31989	Mesenchymal_cells	male
Cybb	1	-1.25711	0.647602	-2.76181	0.00590888	0.0454842	-2.97878	-2.7528	Gonadotrophs	female
Cybrd1	1	-1.43421	1.45867	-3.18769	0.00150225	0.0449942	-1.40855	-3.17425	Thyrotrophs	female
Cycs	1	1.0503	5.29211	3.51436	0.000471113	0.00571698	-0.5899	3.49666	Somatotrophs	male
Cyfip2	3	-1.17975	6.35534	-10.3758	1.8496545675391e-23	2.26633129648109e-21	42.3921	-9.9808	Lactotrophs	female
Cyfip2	3	-1.55485	6.35534	-5.5302	4.62119404417007e-08	4.49359578012579e-05	8.05803	-5.4653	Endothelial_cells	female
Cyfip2	3	-1.16131	6.35534	-5.14969	3.45324752490186e-07	0.000166225	6.28011	-5.09686	Mesenchymal_cells	female
Cygb	3	1.16171	1.6973	3.4769	0.000540695	0.00278787	-1.07284	3.45974	Lactotrophs	male
Cygb	3	1.10679	1.6973	3.88904	0.000110883	0.0108296	0.530223	3.86545	Mesenchymal_cells	male
Cygb	3	1.22006	1.6973	3.43199	0.000636759	0.0203692	-0.740639	3.41545	Stem_cells	male
Cyp27a1	2	1.46809	2.98971	5.50255	5.37069372416374e-08	9.76432689041532e-07	7.71958	5.43858	Lactotrophs	male
Cyp27a1	2	1.07037	2.98971	3.7256	0.00021162	0.0163614	0.154695	3.70472	Mesenchymal_cells	male
Cyp2d22	1	1.26751	2.91487	5.2489	2.06848192452163e-07	3.35084127147867e-06	6.44388	5.19308	Lactotrophs	male
Cyp2j13	2	1.10713	-0.487187	3.20527	0.00141476	0.0155532	-1.78963	3.19162	Gonadotrophs	male
Cyp2j13	2	1.64343	-0.487187	5.5882	3.36464257345985e-08	7.55810876751531e-06	8.42396	5.52132	Stem_cells	male
Cyp2j9	2	1.407	1.49715	4.65368	3.94457784068544e-06	0.000107044	3.75512	4.61428	Gonadotrophs	male
Cyp2j9	2	1.12976	1.49715	4.9119	1.13985197021223e-06	1.52309235173699e-05	4.68547	4.86582	Lactotrophs	male
Cyp2s1	2	-1.024	1.08292	-3.94324	8.90269265162647e-05	0.00163921	0.581521	-3.9187	Gonadotrophs	female
Cyp2s1	2	-1.3209	1.08292	-3.27885	0.00109732	0.0362018	-1.17222	-3.26431	Thyrotrophs	female
Cyp2t4	1	1.60667	0.595197	6.10581	1.75033577218268e-09	4.98401947974891e-07	11.0783	6.01943	Stem_cells	male
Cyp4b1	1	1.64341	-0.331312	6.15559	1.3019133670401e-09	3.9879973547651e-07	11.5194	6.06716	Stem_cells	male
Cyp4f16	1	1.22265	3.19012	4.12963	4.1025042129564e-05	0.00549274	1.90488	4.10163	Mesenchymal_cells	male
Cyp4f39	1	-1.26032	-1.02698	-4.16452	3.53660207912842e-05	0.000733328	1.64686	-4.13584	Gonadotrophs	female
Cyria	1	-1.00327	4.1288	-3.43769	0.00062376	0.0258413	-0.622015	-3.42107	Thyrotrophs	female
Cyth4	1	-1.52623	0.00231954	-3.56776	0.000386262	0.0450846	-0.166133	-3.5493	Endothelial_cells	female
Cyyr1	1	-1.26288	3.25128	-3.58074	0.000367918	0.014195	-0.177935	-3.56209	Stem_cells	female
D030028A08Rik	1	-1.51138	3.28411	-3.58752	0.000358665	0.0436169	-0.029853	-3.56877	Endothelial_cells	female
D030068K23Rik	3	-1.33796	-0.57354	-3.48702	0.00052101	0.00714119	-0.874776	-3.46972	Gonadotrophs	female
D030068K23Rik	3	-1.09443	-0.57354	-3.85153	0.000128885	0.000858256	0.115384	-3.82858	Lactotrophs	female
D030068K23Rik	3	-1.59482	-0.57354	-5.43807	7.60546496260817e-08	7.57436872655416e-06	7.55292	-5.37625	Somatotrophs	female
D130009I18Rik	3	-4.75345	1.29658	-18.8363	1.32866346228518e-63	1.16789518334867e-60	133.997	-16.836	Lactotrophs	female
D130009I18Rik	3	-2.48482	1.29658	-4.38688	1.339342012523e-05	0.00386821	2.9032	-4.35358	Endothelial_cells	female
D130009I18Rik	3	-1.44858	1.29658	-3.7321	0.000206344	0.0166266	0.36584	-3.71112	Melanotrophs	female
D16Ertd472e	1	-1.10038	4.01192	-5.23047	2.27613710003941e-07	8.13015260627153e-06	6.25121	-5.17524	Gonadotrophs	female
D17H6S56E-5	1	1.18689	3.37507	4.1813	3.29124482630856e-05	0.00227874	1.78201	4.15232	Stem_cells	male
D430019H16Rik	1	2.19696	2.97713	9.74749	4.65358233732768e-21	4.56706185018222e-19	37.0475	9.41673	Lactotrophs	male
D430020J02Rik	1	-1.12179	1.25293	-3.46951	0.000555487	0.00753711	-1.02138	-3.45247	Gonadotrophs	female
D430036J16Rik	2	-3.43356	-0.941759	-14.1142	1.06671905421045e-39	3.42315224110679e-37	79.38	-13.1853	Lactotrophs	female
D430036J16Rik	2	-1.35255	-0.941759	-4.7332	2.70855440502131e-06	0.0010737	4.32734	-4.69177	Melanotrophs	female
D830026I12Rik	1	-1.05212	-0.938381	-3.43112	0.000638785	0.00836962	-1.07497	-3.41459	Gonadotrophs	female
D830036C21Rik	2	-1.31553	1.99514	-3.62603	0.000310102	0.0046786	-0.449322	-3.60671	Gonadotrophs	female
D830036C21Rik	2	-1.21197	1.99514	-3.35345	0.000843955	0.0248721	-0.992979	-3.33796	Stem_cells	female
D8Ertd738e	2	1.11384	6.75714	4.89605	1.23226480659378e-06	1.63147986869067e-05	4.58856	4.85038	Lactotrophs	male
D8Ertd738e	2	1.24431	6.75714	5.29227	1.6488712089209e-07	1.39477946572192e-05	6.85052	5.23511	Somatotrophs	male
Dab1	1	-1.25058	3.1056	-5.25151	2.04027594957693e-07	7.39216108827901e-06	6.30267	-5.19563	Gonadotrophs	female
Dab2	1	-1.19136	3.33263	-3.9664	8.09936314555535e-05	0.00990443	1.2647	-3.94144	Melanotrophs	female
Dach2	2	-1.12968	5.30491	-4.31986	1.80287652945163e-05	0.000408161	2.23071	-4.288	Gonadotrophs	female
Dach2	2	-1.74999	5.30491	-3.98677	7.44964912787904e-05	0.00840819	1.36409	-3.96145	Mesenchymal_cells	female
Dact2	1	1.44595	-0.308085	4.02643	6.32403809151553e-05	0.00507041	1.33405	4.00038	Thyrotrophs	male
Dagla	1	1.09009	3.41168	6.44895	2.18440271290995e-10	6.09973337664372e-09	12.9293	6.34778	Lactotrophs	male
Dand5	1	-1.47399	4.18454	-4.7478	2.52614344920205e-06	0.00255355	4.44487	-4.70601	Pituicytes	female
Dapk2	1	1.21077	2.3813	4.17531	3.37735091542045e-05	0.000278693	1.58656	4.14641	Lactotrophs	male
Dapl1	3	3.33139	3.12931	9.41768	7.655124298473711e-20	6.61383110864286e-18	34.3079	9.11796	Lactotrophs	male
Dapl1	3	1.72929	3.12931	7.52929	1.68859194939617e-13	5.6897105734904e-11	20.0168	7.37139	Somatotrophs	male
Dapl1	3	2.27766	3.12931	4.55031	6.38042522981489e-06	0.000865725	3.56285	4.51337	Thyrotrophs	male
Dapp1	1	1.13354	4.86193	4.90435	1.18305162147596e-06	1.57457239179589e-05	4.85002	4.85846	Lactotrophs	male
Daw1	1	-1.47032	-0.919022	-4.56965	5.83708302339482e-06	0.000150521	3.34914	-4.53221	Gonadotrophs	female
Dbi	1	1.37916	6.85643	4.48101	8.76403388048477e-06	0.000303395	3.07862	4.44562	Somatotrophs	male
Dbp	4	1.22868	4.85436	3.27324	0.00111897	0.0128853	-1.61277	3.25877	Gonadotrophs	male
Dbp	4	1.13095	4.85436	2.97234	0.0030636	0.0114323	-2.5648	2.96128	Lactotrophs	male
Dbp	4	1.06708	4.85436	2.83864	0.00467068	0.0310721	-2.57498	2.82891	Somatotrophs	male
Dbp	4	1.03419	4.85436	3.39265	0.000733769	0.0226829	-0.998999	3.37664	Stem_cells	male
Dcaf12l1	1	1.15121	2.26237	3.2712	0.00112696	0.036867	-1.25935	3.25675	Thyrotrophs	male
Dcbld1	2	-1.05893	3.58341	-6.12588	1.55391869029005e-09	2.33436490933826e-07	11.2921	-6.03867	Somatotrophs	female
Dcbld1	2	-2.156	3.58341	-7.81866	2.13186850286156e-14	2.15499927611761e-11	22.0124	-7.64241	Thyrotrophs	female
Dcdc2a	1	1.90202	1.23285	5.45566	6.91650173760198e-08	2.74716926579763e-06	7.54452	5.39333	Gonadotrophs	male
Dchs1	1	-1.19243	0.694836	-3.10929	0.00195651	0.0198568	-1.97426	-3.09676	Gonadotrophs	female
Dchs2	1	-1.23464	-0.214593	-4.13549	4.0018827766066e-05	0.000322335	1.23248	-4.10737	Lactotrophs	female
Dclk1	3	-2.11219	6.80604	-6.21532	9.104157549577381e-10	1.27356644469461e-06	11.6767	-6.12437	Endothelial_cells	female
Dclk1	3	-1.61169	6.80604	-4.02888	6.26004490114867e-05	0.0120533	1.53011	-4.00279	Immune_cells	female
Dclk1	3	-1.77704	6.80604	-6.01319	3.01963918768795e-09	2.54366856072864e-06	10.7131	-5.93053	Mesenchymal_cells	female
Dcn	1	1.03534	2.73994	3.26405	0.00116101	0.0442037	-1.80599	3.24829	Mesenchymal_cells	male
Dct	3	-1.52168	-1.43399	-5.42804	8.02619300037262e-08	1.42839387225822e-06	7.17579	-5.36654	Lactotrophs	female
Dct	3	-1.12932	-1.43399	-3.96204	8.24501486709461e-05	0.00162314	0.936839	-3.93716	Somatotrophs	female
Dct	3	-1.23906	-1.43399	-3.9654	8.13243708901085e-05	0.00990443	1.17087	-3.94046	Melanotrophs	female
Dctd	1	-1.24594	1.02752	-4.62976	4.41371066606438e-06	4.94908422273009e-05	3.33247	-4.59088	Lactotrophs	female
Dctn3	1	1.06767	6.23085	4.27655	2.18016901527452e-05	0.000611324	2.22914	4.24559	Somatotrophs	male
Dcx	1	-1.28935	2.06639	-5.91537	5.32952073438185e-09	2.58460425172673e-07	9.77845	-5.83654	Gonadotrophs	female
Dcxr	2	1.1335	2.56876	4.34671	1.60128501463856e-05	0.000149806	2.22891	4.31427	Lactotrophs	male
Dcxr	2	1.13815	2.56876	4.32019	1.80030970060093e-05	0.000534462	2.45892	4.28832	Somatotrophs	male
Ddah2	1	1.42121	3.50057	4.64633	4.08417568181873e-06	4.60255182604957e-05	3.62114	4.60705	Lactotrophs	male
Ddit4l	1	-1.32141	4.00021	-4.71188	3.00064943017478e-06	8.41388759082433e-05	3.88694	-4.67078	Gonadotrophs	female
Ddt	2	1.14485	5.1747	4.12342	4.21202976164609e-05	0.000336314	1.24339	4.09553	Lactotrophs	male
Ddt	2	1.36177	5.1747	4.79165	2.04699404704397e-06	0.000107213	4.46364	4.74873	Somatotrophs	male
Ddx3x	2	-1.00303	6.60421	-5.04682	5.82345087333736e-07	0.000367915	5.75642	-4.99698	Endothelial_cells	female
Ddx3x	2	-1.18874	6.60421	-5.10417	4.35649617214244e-07	0.000195723	6.0518	-5.05268	Mesenchymal_cells	female
Ddx3y	11	6.03945	5.06562	21.6191	1.06309387290386e-78	3.58209480474956e-75	151.187	18.7819	Corticotrophs	male
Ddx3y	11	6.6861	5.06562	22.2059	6.167032999261869e-82	1.55848632682597e-78	170.568	19.1735	Gonadotrophs	male
Ddx3y	11	6.11259	5.06562	27.7405	1.07482042089867e-112	4.34592888986168e-109	242.744	22.5599	Lactotrophs	male
Ddx3y	11	6.3116	5.06562	28.0543	1.95623302602336e-114	9.887290771778541e-111	238.933	22.7364	Somatotrophs	male
Ddx3y	11	5.96473	5.06562	15.9956	7.07098474260846e-49	2.85908197082631e-45	91.7434	14.6937	Endothelial_cells	male
Ddx3y	11	6.05691	5.06562	14.7387	1.10556487469936e-42	4.47024101435938e-39	77.63	13.6938	Immune_cells	male
Ddx3y	11	6.14571	5.06562	25.1591	2.5422229976749e-98	1.28490305859984e-94	195.697	21.045	Melanotrophs	male
Ddx3y	11	5.89153	5.06562	14.343	8.71697438401993e-41	2.93718451869551e-37	74.972	13.3728	Mesenchymal_cells	male
Ddx3y	11	5.95579	5.06562	13.4194	1.85182258240676e-36	7.4876594297035e-33	63.5389	12.6103	Pituicytes	male
Ddx3y	11	5.82618	5.06562	21.6963	4.013250160653e-79	1.62271756995843e-75	157.892	18.8335	Stem_cells	male
Ddx3y	11	6.40561	5.06562	19.06	8.301716998602351e-65	2.79726354267906e-61	127.641	16.9994	Thyrotrophs	male
Def8	1	1.07688	3.53935	4.05521	5.61027751729336e-05	0.00683271	1.62375	4.02863	Mesenchymal_cells	male
Defb1	1	1.07984	-1.10691	3.76134	0.000184102	0.0153594	0.424149	3.73989	Melanotrophs	male
Defb25	3	1.32323	-0.227955	3.55573	0.000403985	0.00577431	-0.65286	3.53747	Gonadotrophs	male
Defb25	3	1.23283	-0.227955	4.42414	1.13338828674468e-05	0.000112212	2.41057	4.39002	Lactotrophs	male
Defb25	3	1.17962	-0.227955	4.04829	5.77461668083112e-05	0.00126075	1.27432	4.02184	Somatotrophs	male
Degs2	1	-1.15807	1.23142	-3.08457	0.00212406	0.0211226	-2.14923	-3.07231	Gonadotrophs	female
Dennd2a	2	-1.51473	4.98696	-7.82434	2.0455537660582e-14	2.05746072081585e-12	22.0805	-7.64773	Gonadotrophs	female
Dennd2a	2	-1.04218	4.98696	-6.6069	8.117683260079019e-11	1.82350224965575e-08	14.1075	-6.4984	Somatotrophs	female
Dennd2c	1	1.02917	1.56215	4.5576	6.17087188218563e-06	0.00015832	2.97564	4.52045	Gonadotrophs	male
Depdc1a	1	-1.14013	-0.453134	-3.34342	0.000874555	0.0090696	-1.24887	-3.32805	Somatotrophs	female
Depdc7	1	1.32837	2.62053	4.3838	1.35769586470689e-05	0.00156849	2.77227	4.35059	Thyrotrophs	male
Derl3	1	-1.21469	1.23114	-4.77723	2.19393364255703e-06	2.67681089025803e-05	3.91443	-4.73469	Lactotrophs	female
Deup1	1	1.02421	2.73338	3.49501	0.000505934	0.00695341	-0.849445	3.4776	Gonadotrophs	male
Dgcr6	2	1.05837	4.71578	4.21865	2.8033747153809e-05	0.000238234	1.6374	4.18888	Lactotrophs	male
Dgcr6	2	1.33741	4.71578	5.08091	4.90257408006632e-07	3.38277611524576e-05	5.83819	5.03009	Somatotrophs	male
Dgkb	1	-1.166	5.81596	-5.66344	2.21999063096888e-08	5.34304173646404e-06	8.80264	-5.59392	Stem_cells	female
Dgkg	1	1.85485	3.18983	8.13121	2.12238395027336e-15	2.34471236735937e-13	24.2461	7.93398	Gonadotrophs	male
Dhrs2	2	-1.52374	-0.677898	-4.67404	3.58416635234837e-06	4.1453713469924e-05	3.53258	-4.63414	Lactotrophs	female
Dhrs2	2	-1.25706	-0.677898	-3.70363	0.000230389	0.00340032	0.00434844	-3.68313	Somatotrophs	female
Dhrs7l	1	-1.22222	0.222681	-4.51014	7.6741229028152e-06	8.01797120032118e-05	2.76201	-4.47408	Lactotrophs	female
Dio2	3	-2.92437	3.45028	-10.4353	1.0764142298885e-23	3.15389369357331e-21	43.0167	-10.0344	Gonadotrophs	female
Dio2	3	-1.19731	3.45028	-4.22184	2.76438153715326e-05	0.000235415	1.71876	-4.19206	Lactotrophs	female
Dio2	3	-1.51627	3.45028	-4.39681	1.28092831960139e-05	0.00242024	2.81401	-4.36334	Mesenchymal_cells	female
Diras2	1	1.47383	1.76498	3.86091	0.000124136	0.00820149	0.812688	3.83781	Thyrotrophs	male
Dkk3	1	-1.0961	2.41082	-4.84672	1.56799029841549e-06	2.0152612754651e-05	4.30057	-4.80237	Lactotrophs	female
Dlc1	2	-1.74308	5.76404	-9.15236	6.95098234810291e-19	5.6893931227367e-17	32.0586	-8.87568	Lactotrophs	female
Dlc1	2	-1.04095	5.76404	-4.55289	6.30652791884654e-06	0.000235673	3.45174	-4.51584	Somatotrophs	female
Dlg2	1	1.15613	8.5213	5.98175	3.62762642134545e-09	1.80195880492238e-07	10.3901	5.90034	Gonadotrophs	male
Dlgap1	4	-1.13719	6.74189	-6.5803	9.602897998711839e-11	6.28290578770088e-09	13.7539	-6.47307	Gonadotrophs	female
Dlgap1	4	-3.11992	6.74189	-18.9058	5.66311780993397e-64	5.204147852883411e-61	134.718	-16.8864	Lactotrophs	female
Dlgap1	4	-1.95426	6.74189	-11.6773	9.29644672340813e-29	1.17466414629464e-25	54.374	-11.1267	Somatotrophs	female
Dlgap1	4	-1.25103	6.74189	-3.51391	0.000471883	0.0456462	-0.268888	-3.49623	Immune_cells	female
Dlgap3	1	1.42048	3.49126	6.04187	2.55238117742991e-09	5.88386434026231e-08	10.6688	5.95807	Lactotrophs	male
Dlgap5	1	-1.70105	-0.175319	-3.65897	0.000273557	0.0143371	0.0145115	-3.63913	Thyrotrophs	female
Dlk1	1	-1.49419	7.12577	-3.39135	0.000737215	0.0227546	-0.89218	-3.37535	Stem_cells	female
Dll3	2	1.12082	0.804348	2.91537	0.00367365	0.0318482	-2.59352	2.9049	Gonadotrophs	male
Dll3	2	1.9365	0.804348	6.70807	4.2601299284442e-11	1.3270731396511e-09	14.5429	6.59474	Lactotrophs	male
Dlx1as	3	-1.05707	0.268871	-2.92775	0.0035324	0.0308872	-2.69072	-2.91716	Gonadotrophs	female
Dlx1as	3	-1.10177	0.268871	-3.95215	8.58531784189657e-05	0.000608912	0.467209	-3.92744	Lactotrophs	female
Dlx1as	3	-1.05656	0.268871	-3.43833	0.000622321	0.0290565	-0.73161	-3.4217	Melanotrophs	female
Dmgdh	1	-1.18962	-0.83423	-3.39106	0.000737985	0.00936	-1.18276	-3.37506	Gonadotrophs	female
Dmpk	1	1.05722	4.0738	4.49655	8.1652522605427e-06	0.000203047	3.06137	4.4608	Gonadotrophs	male
Dmrta1	5	-1.92268	-0.335149	-5.71169	1.69563033415023e-08	1.55820720297797e-05	9.09984	-5.64049	Corticotrophs	female
Dmrta1	5	-4.06272	-0.335149	-16.6684	2.78135056367306e-52	1.47975169330995e-49	108.089	-15.2157	Lactotrophs	female
Dmrta1	5	-1.61581	-0.335149	-5.69498	1.86220488098477e-08	2.24096405231364e-06	8.92306	-5.62434	Somatotrophs	female
Dmrta1	5	-1.22923	-0.335149	-4.12635	4.16003502882685e-05	0.00670366	1.78897	-4.09841	Melanotrophs	female
Dmrta1	5	-2.31666	-0.335149	-4.70491	3.0981363894635e-06	0.000835528	4.24356	-4.6642	Mesenchymal_cells	female
Dmrta2	1	-1.79074	3.70146	-3.51094	0.000477092	0.0459303	-0.236341	-3.4933	Immune_cells	female
Dnah11	1	-1.29528	1.70644	-3.87082	0.000119309	0.0197711	0.659441	-3.84754	Endothelial_cells	female
Dnah14	1	-1.16445	-0.288462	-3.73196	0.00020646	0.00126715	-0.324841	-3.71098	Lactotrophs	female
Dnah5	1	-2.50525	1.35466	-9.72065	5.86862506919296e-21	1.24890518972499e-18	36.756	-9.39233	Gonadotrophs	female
Dnah7a	1	1.95849	3.57661	5.51876	4.91803185491362e-08	5.52376944504381e-05	8.05294	5.45425	Immune_cells	male
Dnai2	1	2.3479	0.722247	8.44727	1.91538803418617e-16	1.21771697758308e-14	26.5065	8.22726	Lactotrophs	male
Dnaja4	2	1.42456	4.56274	3.82676	0.000142245	0.000934582	0.180512	3.80423	Lactotrophs	male
Dnaja4	2	1.65438	4.56274	4.85339	1.51794778487856e-06	8.4347936088799e-05	4.73556	4.80886	Somatotrophs	male
Dnajb1	2	1.99523	6.48575	4.24365	2.51585277023208e-05	0.000217642	1.7287	4.21337	Lactotrophs	male
Dnajb1	2	1.94264	6.48575	4.16324	3.55611410610535e-05	0.000885394	1.75232	4.13458	Somatotrophs	male
Dnajb13	1	-1.08716	-0.102808	-3.4626	0.000569721	0.00291596	-1.27695	-3.44563	Lactotrophs	female
Dnajb3	1	1.21785	1.0786	3.64824	0.000284985	0.0043648	-0.384187	3.62858	Gonadotrophs	male
Dnajc5b	2	-1.27765	-1.12087	-4.88316	1.31261409619282e-06	1.72655297220105e-05	4.48217	-4.83783	Lactotrophs	female
Dnajc5b	2	-1.13922	-1.12087	-4.22245	2.75773120376077e-05	0.00073943	1.96732	-4.1926	Somatotrophs	female
Dner	1	1.12415	6.33678	7.76799	3.0776931085687e-14	1.53255471861905e-12	21.5491	7.59501	Lactotrophs	male
Dnhd1	1	-1.03077	1.25188	-4.2906	2.05019261192207e-05	0.000183645	1.79886	-4.25935	Lactotrophs	female
Dnm1	1	-1.22631	2.71096	-5.54918	4.16678319485818e-08	7.73552395320916e-07	7.96749	-5.48363	Lactotrophs	female
Dnm3	1	1.25597	6.81592	7.24422	1.22322781235584e-12	1.03041652843325e-10	18.1014	7.10272	Gonadotrophs	male
Dnmt3aos	1	-1.03511	-0.196202	-3.05247	0.00236131	0.0229292	-2.30129	-3.04057	Gonadotrophs	female
Dock4	1	-1.00249	7.50864	-4.863	1.44849132868718e-06	4.46404713293732e-05	4.67652	-4.81821	Gonadotrophs	female
Dock5	1	1.0832	3.6008	4.09457	4.7572096123266e-05	0.000953186	1.27191	4.06725	Gonadotrophs	male
Dohh	1	1.02998	4.32321	3.85082	0.000129249	0.00223207	0.600085	3.82789	Somatotrophs	male
Dok5	2	1.15819	1.6927	4.5031	7.92496829011792e-06	8.22479896926663e-05	2.83524	4.4672	Lactotrophs	male
Dok5	2	1.56069	1.6927	5.57628	3.59217378733605e-08	7.89380189767097e-06	8.37225	5.50981	Stem_cells	male
Dok6	3	-1.13978	3.36364	-4.78631	2.10026039179715e-06	6.20774332470219e-05	4.06501	-4.74353	Gonadotrophs	female
Dok6	3	-1.466	3.36364	-6.90771	1.16614337396289e-11	3.98915746047508e-10	15.654	-6.78435	Lactotrophs	female
Dok6	3	-1.34003	3.36364	-4.26626	2.28021645665065e-05	0.00170738	2.34671	-4.23552	Stem_cells	female
Dok7	4	-1.33465	-0.217521	-4.02139	6.45754862335044e-05	0.00124099	1.04643	-3.99544	Gonadotrophs	female
Dok7	4	-2.37809	-0.217521	-9.19209	5.0137059145148e-19	2.6674234861512e-16	32.4808	-8.91196	Somatotrophs	female
Dok7	4	-1.03972	-0.217521	-3.69373	0.000239382	0.0177274	0.168752	-3.67336	Melanotrophs	female
Dok7	4	-1.32172	-0.217521	-3.46651	0.000561637	0.0240055	-0.6396	-3.44949	Thyrotrophs	female
Dpep1	2	1.96215	-0.120379	3.62012	0.000317137	0.0405795	0.0152069	3.60088	Endothelial_cells	male
Dpep1	2	1.12135	-0.120379	4.08138	5.02763368521597e-05	0.00635273	1.18541	4.05434	Mesenchymal_cells	male
Dpf1	1	-1.26319	2.99263	-3.93662	9.14615333185154e-05	0.0159403	1.19565	-3.91219	Endothelial_cells	female
Dpm3	1	1.0559	6.72136	4.15767	3.64154185506007e-05	0.000900013	1.73085	4.12912	Somatotrophs	male
Dpp6	1	-1.10266	5.76013	-5.96472	4.00524211225854e-09	1.96538785882356e-07	10.1292	-5.88398	Gonadotrophs	female
Dpt	1	1.4466	-1.24526	4.18561	3.2314773755789e-05	0.00470006	2.05366	4.15651	Mesenchymal_cells	male
Dpy19l2	2	-1.22064	-0.950291	-3.38379	0.000757446	0.00954099	-1.2163	-3.36789	Gonadotrophs	female
Dpy19l2	2	-1.83566	-0.950291	-6.73163	3.66259569149271e-11	1.15697964210794e-09	14.6455	-6.61712	Lactotrophs	female
Dpysl3	3	-1.78054	3.40828	-6.1261	1.5518558044863e-09	3.74389842473742e-08	11.1476	-6.03888	Lactotrophs	female
Dpysl3	3	-1.84538	3.40828	-6.89333	1.28158269578035e-11	3.12165751332426e-09	15.9407	-6.7707	Somatotrophs	female
Dpysl3	3	-1.97511	3.40828	-6.40451	2.87470725280663e-10	1.45294891324979e-07	12.9567	-6.30539	Thyrotrophs	female
Dpysl4	1	-1.49437	1.1195	-4.08433	4.96641869201213e-05	0.000986307	1.38995	-4.0572	Gonadotrophs	female
Dqx1	1	-1.27092	0.0890632	-4.09385	4.77178966874488e-05	0.000373341	1.04395	-4.06653	Lactotrophs	female
Drd4	4	5.82151	-0.280965	16.8844	2.15742786576295e-53	2.56568936247821e-50	110.222	15.3821	Gonadotrophs	male
Drd4	4	1.88189	-0.280965	6.47089	1.9060853906471e-10	5.382029098144181e-09	13.0804	6.36872	Lactotrophs	male
Drd4	4	1.06761	-0.280965	3.18648	0.0015084	0.0368747	-1.52454	3.17306	Stem_cells	male
Drd4	4	5.45284	-0.280965	13.8542	1.77339443075159e-38	4.48158940081311e-35	75.6432	12.9716	Thyrotrophs	male
Dtl	2	-1.81548	0.549229	-3.20928	0.00139545	0.0496685	-1.38143	-3.19559	Mesenchymal_cells	female
Dtl	2	-2.36584	0.549229	-4.85878	1.47852043965067e-06	0.000249094	4.86793	-4.81412	Thyrotrophs	female
Dtx4	1	-1.21891	3.00814	-3.5361	0.000434647	0.0199179	-0.26336	-3.5181	Thyrotrophs	female
Dusp15	3	-1.31165	-0.0553678	-4.23293	2.63541348566316e-05	0.000565607	1.81801	-4.20288	Gonadotrophs	female
Dusp15	3	-1.79158	-0.0553678	-7.03097	5.15827189996825e-12	1.875625593555e-10	16.5322	-6.90115	Lactotrophs	female
Dusp15	3	-1.01239	-0.0553678	-3.83523	0.000137536	0.00232879	0.452523	-3.81256	Somatotrophs	female
Dusp18	1	-1.78416	4.01221	-4.69237	3.28795122189732e-06	0.00141431	4.20254	-4.65196	Immune_cells	female
Dusp29	2	-1.06258	-0.340152	-3.97728	7.74598824925025e-05	0.000558689	0.585128	-3.95213	Lactotrophs	female
Dusp29	2	-1.14527	-0.340152	-3.60292	0.000338438	0.0134955	-0.208035	-3.58395	Stem_cells	female
Dusp5	1	-2.18188	3.28549	-3.95584	8.45666099612003e-05	0.00156564	0.841642	-3.93108	Gonadotrophs	female
Dydc1	1	1.51712	-0.270774	4.84123	1.61040118444265e-06	4.8958617662973e-05	4.53393	4.79702	Gonadotrophs	male
Dync1i1	1	1.7401	4.9817	6.7442	3.37794674378815e-11	1.58818486788756e-08	14.9261	6.62908	Stem_cells	male
Dynll1	2	1.03755	7.44388	4.42184	1.14520051121639e-05	0.000113049	2.46218	4.38777	Lactotrophs	male
Dynll1	2	1.12566	7.44388	4.62779	4.45455539941005e-06	0.000185275	3.72565	4.58896	Somatotrophs	male
Dynlrb1	2	1.11799	6.11509	4.94285	9.78520986105143e-07	1.33306999838866e-05	4.81796	4.89591	Lactotrophs	male
Dynlrb1	2	1.23633	6.11509	5.18271	2.91441319804547e-07	2.2150635949205e-05	6.32466	5.1289	Somatotrophs	male
Dynlrb2	1	1.74403	3.15097	7.7666	3.10869314313478e-14	1.54418794286869e-12	21.5609	7.59371	Lactotrophs	male
Dytn	1	1.22122	-1.0464	3.49984	0.00049702	0.0219571	-0.503404	3.48236	Thyrotrophs	male
Dzip1l	1	1.53064	1.62554	3.87567	0.00011701	0.0196824	0.904034	3.85231	Endothelial_cells	male
E230001N04Rik	3	1.19532	3.91987	4.30585	1.91749105589341e-05	0.000431212	2.23005	4.27429	Gonadotrophs	male
E230001N04Rik	3	2.4022	3.91987	8.87691	6.5035275273786e-18	4.90603791123184e-16	29.9746	8.62333	Lactotrophs	male
E230001N04Rik	3	1.03465	3.91987	3.7654	0.000181198	0.00859744	0.459026	3.74388	Stem_cells	male
E230032D23Rik	2	-1.17818	-0.496012	-4.70525	3.09340844164813e-06	3.62968302175278e-05	3.64518	-4.66452	Lactotrophs	female
E230032D23Rik	2	1.92687	-0.496012	3.72431	0.000212684	0.0400877	0.433195	3.70345	Pituicytes	male
E2f8	1	-1.76641	-0.817338	-4.18715	3.2102219162035e-05	0.00313532	2.00585	-4.15802	Thyrotrophs	female
E330013P04Rik	2	-1.07174	-0.327956	-2.72247	0.00665157	0.0495486	-3.18285	-2.7138	Gonadotrophs	female
E330013P04Rik	2	-1.5291	-0.327956	-5.24477	2.11334773403624e-07	3.41804409112086e-06	6.23535	-5.18908	Lactotrophs	female
E330020D12Rik	1	-1.55166	-0.0602633	-3.82277	0.000144516	0.00247496	0.366345	-3.80031	Gonadotrophs	female
E330023G01Rik	1	-2.10051	-1.1314	-6.52264	1.37988719054715e-10	8.856247406759261e-09	13.5674	-6.4181	Gonadotrophs	female
E330032C10Rik	1	-1.05675	-0.40736	-3.55993	0.000397697	0.0226486	-0.285617	-3.54161	Melanotrophs	female
E430024P14Rik	4	-1.84927	3.45101	-13.2785	8.20804982737861e-36	2.04866843654461e-33	70.4748	-12.4925	Lactotrophs	female
E430024P14Rik	4	-1.08432	3.45101	-6.5348	1.27862294101139e-10	2.72104421036076e-08	13.6501	-6.42969	Somatotrophs	female
E430024P14Rik	4	-1.76078	3.45101	-4.5215	7.2852339629554e-06	0.00246801	3.47253	-4.48518	Endothelial_cells	female
E430024P14Rik	4	-1.48169	3.45101	-6.19024	1.05834622282227e-09	4.55246501846762e-07	11.7119	-6.10035	Thyrotrophs	female
ENSMUSG00000038729.25	1	1.78368	0.625859	3.86067	0.000124257	0.0114463	0.836487	3.83757	Mesenchymal_cells	male
ENSMUSG00000038917.6	1	-1.83128	0.583186	-6.22842	8.41384538819381e-10	2.12894508401895e-08	11.6128	-6.13692	Lactotrophs	female
ENSMUSG00000040838.11	1	-1.04612	0.175311	-3.19401	0.00147023	0.00634442	-2.15727	-3.1805	Lactotrophs	female
ENSMUSG00000044387.6	1	-1.2866	1.83169	-3.71782	0.000218077	0.00348802	-0.104389	-3.6971	Gonadotrophs	female
ENSMUSG00000054589.3	3	-1.11574	0.688859	-3.9963	7.1631246696989e-05	0.00146724	1.08827	-3.9708	Somatotrophs	female
ENSMUSG00000054589.3	3	1.14569	0.688859	3.62001	0.000317276	0.0127778	-0.13346	3.60077	Stem_cells	male
ENSMUSG00000054589.3	3	-1.34442	0.688859	-3.31876	0.000954138	0.0331792	-1.1053	-3.30371	Thyrotrophs	female
ENSMUSG00000054944.8	5	-1.75828	3.47815	-4.74926	2.50859098340164e-06	0.00144234	4.42954	-4.70743	Corticotrophs	female
ENSMUSG00000054944.8	5	-1.06891	3.47815	-6.7868	2.56574152877338e-11	8.27298189588698e-10	14.6971	-6.66956	Lactotrophs	female
ENSMUSG00000054944.8	5	-2.63125	3.47815	-5.42014	8.37282361810182e-08	7.05305729529852e-05	7.53742	-5.3589	Endothelial_cells	female
ENSMUSG00000054944.8	5	-2.15665	3.47815	-4.01182	6.7184628811856e-05	0.00789693	1.47618	-3.98604	Mesenchymal_cells	female
ENSMUSG00000054944.8	5	-1.16376	3.47815	-3.35513	0.000838958	0.0247825	-0.852977	-3.33961	Stem_cells	female
ENSMUSG00000064052.4	1	-1.29509	-1.04424	-5.07033	5.17211957119834e-07	7.87822574534061e-05	5.83467	-5.01982	Stem_cells	female
ENSMUSG00000073274.6	2	-2.93203	1.50732	-7.5983	1.03799515646729e-13	9.67057515128992e-12	20.5706	-7.43597	Gonadotrophs	female
ENSMUSG00000073274.6	2	-1.79259	1.50732	-5.79899	1.03704079493026e-08	2.16142822176341e-07	9.26714	-5.72456	Lactotrophs	female
ENSMUSG00000075014.2	1	-1.15067	-0.925353	-3.016	0.00266024	0.0252212	-2.38062	-3.00449	Gonadotrophs	female
ENSMUSG00000079146.3	1	1.21346	-0.146661	3.81797	0.000147295	0.000962282	-0.021378	3.79559	Lactotrophs	male
ENSMUSG00000079353.3	1	1.09974	3.47302	5.40364	9.14540177543012e-08	1.616193948373e-06	6.91101	5.34293	Lactotrophs	male
ENSMUSG00000085510.2	1	1.23183	2.15054	3.7769	0.000173206	0.0028896	0.100692	3.7552	Gonadotrophs	male
ENSMUSG00000085800.8	2	-1.7499	-0.867296	-7.21972	1.4457515951079e-12	5.71991389399148e-11	17.805	-7.0796	Lactotrophs	female
ENSMUSG00000085800.8	2	-1.26473	-0.867296	-3.43066	0.000639847	0.0263458	-0.730496	-3.41414	Thyrotrophs	female
ENSMUSG00000089945.14	1	-2.01862	0.376395	-4.02172	6.44865498141053e-05	0.021701	1.50405	-3.99576	Pituicytes	female
ENSMUSG00000090329.2	1	-1.25428	-0.421242	-3.62739	0.000308522	0.00466172	-0.401655	-3.60804	Gonadotrophs	female
ENSMUSG00000090441.3	1	-1.25428	-0.796164	-3.39611	0.000724718	0.00923771	-1.16413	-3.38005	Gonadotrophs	female
ENSMUSG00000090625.2	1	1.0402	5.92151	3.65937	0.00027314	0.00159413	-0.538743	3.63953	Lactotrophs	male
ENSMUSG00000090863.2	1	1.71785	-0.805491	7.40556	4.0227607774192e-13	1.72671241267694e-11	19.0357	7.25479	Lactotrophs	male
ENSMUSG00000091297.4	4	-1.4492	0.0528894	-4.66375	3.76324356712595e-06	0.000102813	3.58357	-4.62405	Gonadotrophs	female
ENSMUSG00000091297.4	4	-1.15108	0.0528894	-3.98343	7.55282635051163e-05	0.000547492	0.630505	-3.95816	Lactotrophs	female
ENSMUSG00000091297.4	4	-1.3986	0.0528894	-4.71543	2.94750569082555e-06	0.000137304	4.07578	-4.67444	Somatotrophs	female
ENSMUSG00000091297.4	4	-1.46994	0.0528894	-3.32287	0.000940429	0.0328939	-1.08749	-3.30777	Thyrotrophs	female
ENSMUSG00000092345.2	1	-1.36168	1.32566	-5.09399	4.58785830521945e-07	6.82507221167193e-06	5.46625	-5.04279	Lactotrophs	female
ENSMUSG00000094083.3	9	-1.71792	2.38883	-5.65922	2.27246678348817e-08	1.9974983026861e-05	8.80533	-5.58986	Corticotrophs	female
ENSMUSG00000094083.3	9	-3.53583	2.38883	-9.17575	5.73309817068001e-19	1.00787865840555e-16	32.3508	-8.89709	Gonadotrophs	female
ENSMUSG00000094083.3	9	-3.33885	2.38883	-15.5784	8.53644959783783e-47	3.52206941876505e-44	95.5427	-14.3654	Lactotrophs	female
ENSMUSG00000094083.3	9	-2.12791	2.38883	-7.14057	2.47291762204571e-12	6.492853969467301e-10	17.4932	-7.00483	Somatotrophs	female
ENSMUSG00000094083.3	9	-3.00269	2.38883	-5.49877	5.48172183768233e-08	5.03745319965562e-05	7.99655	-5.43493	Endothelial_cells	female
ENSMUSG00000094083.3	9	-1.11862	2.38883	-3.6884	0.000244354	0.0177701	0.0850115	-3.66811	Melanotrophs	female
ENSMUSG00000094083.3	9	-2.59541	2.38883	-3.94265	8.92414441399529e-05	0.00934816	1.20495	-3.91812	Mesenchymal_cells	female
ENSMUSG00000094083.3	9	-1.57088	2.38883	-4.21527	2.84443350273849e-05	0.00203922	2.11084	-4.18558	Stem_cells	female
ENSMUSG00000094083.3	9	-2.97959	2.38883	-7.20631	1.58365637369748e-12	1.18580670026081e-09	17.9568	-7.06696	Thyrotrophs	female
ENSMUSG00000094296.2	1	-4.38376	-0.287608	-15.2394	4.01747439991583e-45	3.53135999752602e-42	91.7442	-14.096	Gonadotrophs	female
ENSMUSG00000095742.2	1	1.12462	0.731049	3.79838	0.000159157	0.00102637	-0.0748466	3.77633	Lactotrophs	male
ENSMUSG00000097248.11	1	2.46695	3.40055	11.9365	7.312301360475009e-30	1.34393451458839e-27	56.9805	11.3512	Lactotrophs	male
ENSMUSG00000097320.9	1	1.42046	0.406795	3.71397	0.00022138	0.0125368	0.196255	3.69328	Thyrotrophs	male
ENSMUSG00000097331.3	1	1.67866	2.43934	4.69205	3.29291620651603e-06	0.00135863	4.19839	4.65165	Endothelial_cells	male
ENSMUSG00000097926.2	1	-1.10142	-1.16393	-4.72057	2.87631177520142e-06	3.39465237356959e-05	3.73221	-4.67946	Lactotrophs	female
ENSMUSG00000103174.3	3	-1.40282	-0.297886	-4.03303	6.15297891167148e-05	0.00119038	1.141	-4.00687	Gonadotrophs	female
ENSMUSG00000103174.3	3	-1.79751	-0.297886	-6.88195	1.38080947066646e-11	4.66040485283204e-10	15.6125	-6.75991	Lactotrophs	female
ENSMUSG00000103174.3	3	-1.6435	-0.297886	-6.12536	1.55878351269063e-09	2.33436490933826e-07	11.301	-6.03816	Somatotrophs	female
ENSMUSG00000106396.2	1	-1.01043	1.16126	-4.26519	2.29090936091699e-05	0.000201196	1.67649	-4.23447	Lactotrophs	female
ENSMUSG00000107352.2	1	-1.16696	-0.234442	-4.18878	3.18783314482897e-05	0.000265784	1.42096	-4.15962	Lactotrophs	female
ENSMUSG00000110139.2	2	-1.14645	-0.741647	-4.3558	1.53803401754475e-05	0.000144625	2.13748	-4.32317	Lactotrophs	female
ENSMUSG00000110139.2	2	-1.11765	-0.741647	-4.14463	3.84943529536022e-05	0.00093492	1.65322	-4.11634	Somatotrophs	female
ENSMUSG00000110375.2	2	-1.69185	-0.000433679	-3.93467	9.21901811392035e-05	0.00168518	0.818046	-3.91028	Gonadotrophs	female
ENSMUSG00000110375.2	2	-1.38223	-0.000433679	-4.48448	8.62693692061016e-06	8.85783563859703e-05	2.73589	-4.449	Lactotrophs	female
ENSMUSG00000110647.4	2	1.06921	-0.594052	3.25503	0.00119204	0.0135314	-1.64054	3.24078	Gonadotrophs	male
ENSMUSG00000110647.4	2	-1.53196	-0.594052	-6.14619	1.37706382554088e-09	3.34616578857693e-08	11.1127	-6.05814	Lactotrophs	female
ENSMUSG00000111465.2	1	-1.08174	-0.496695	-4.43018	1.10300523443787e-05	0.00010958	2.45227	-4.39593	Lactotrophs	female
ENSMUSG00000111758.2	1	1.00647	1.74585	3.99829	7.10454459527625e-05	0.00052211	0.636061	3.97276	Lactotrophs	male
ENSMUSG00000112481.3	4	-1.01525	2.10853	-3.10748	0.00196837	0.0199671	-2.08684	-3.09496	Gonadotrophs	female
ENSMUSG00000112481.3	4	-1.88021	2.10853	-8.68666	2.95538925533234e-17	2.05206952105572e-15	28.3045	-8.44831	Lactotrophs	female
ENSMUSG00000112481.3	4	-2.05115	2.10853	-3.60737	0.000332821	0.0496138	0.0683804	-3.58832	Pituicytes	female
ENSMUSG00000112481.3	4	-1.34713	2.10853	-4.64482	4.11317224470277e-06	0.000454404	3.9025	-4.60558	Stem_cells	female
ENSMUSG00000113010.3	1	-1.40167	-0.815287	-3.83194	0.000139347	0.0211818	0.538397	-3.80932	Immune_cells	female
ENSMUSG00000113017.2	2	-1.03765	-1.27594	-4.16053	3.59737245273202e-05	0.000294207	1.32081	-4.13193	Lactotrophs	female
ENSMUSG00000113017.2	2	-1.00176	-1.27594	-3.57921	0.000370039	0.0215099	-0.22247	-3.56058	Melanotrophs	female
ENSMUSG00000113404.2	1	-1.08201	-0.622134	-3.10633	0.00197593	0.0200321	-2.1032	-3.09383	Gonadotrophs	female
ENSMUSG00000114046.2	1	-1.16528	1.26688	-3.13799	0.00177723	0.0185017	-2.05865	-3.12514	Gonadotrophs	female
ENSMUSG00000115190.2	1	-2.28763	1.62309	-9.48847	4.23698330937634e-20	3.80707073625162e-18	34.7575	-9.18186	Lactotrophs	female
ENSMUSG00000115691.2	1	-1.16042	1.26493	-3.50693	0.000484199	0.0169654	-0.509089	-3.48935	Stem_cells	female
ENSMUSG00000116378.2	1	-1.9087	-0.625367	-6.42622	2.51471473569795e-10	1.5499996284026e-08	12.9888	-6.32608	Gonadotrophs	female
ENSMUSG00000117914.3	1	1.93471	0.337774	3.77162	0.000176835	0.0145329	0.468996	3.75	Mesenchymal_cells	male
ENSMUSG00000118020.2	1	-4.06285	1.28995	-16.7114	1.67676366966853e-52	9.1619273269429e-50	108.602	-15.2488	Lactotrophs	female
ENSMUSG00000118132.2	1	1.29795	0.465824	3.79282	0.00016269	0.00273408	0.162012	3.77085	Gonadotrophs	male
ENSMUSG00000118202.2	1	1.05346	-0.820027	3.2813	0.001088	0.0360702	-1.22199	3.26672	Thyrotrophs	male
ENSMUSG00000119981.1	1	1.89223	1.49604	7.77041	3.02103808208752e-14	1.50805745445836e-12	21.5508	7.59742	Lactotrophs	male
ENSMUSG00000120131.1	1	-1.08626	-0.0158082	-3.19237	0.00147847	0.0363627	-1.55196	-3.17888	Stem_cells	female
ENSMUSG00000120510.1	2	-1.107	-0.938686	-4.66611	3.72178227465231e-06	4.2776163869611e-05	3.47494	-4.62634	Lactotrophs	female
ENSMUSG00000120510.1	2	-1.27632	-0.938686	-5.12886	3.84155439988812e-07	2.76188434969918e-05	6.01579	-5.07665	Somatotrophs	female
ENSMUSG00000120749.1	1	-2.05447	1.45992	-3.69983	0.000233821	0.0411576	0.346517	-3.67936	Pituicytes	female
ENSMUSG00000121110.1	2	-1.17783	-0.465522	-2.91428	0.00368637	0.0319039	-2.66049	-2.90382	Gonadotrophs	female
ENSMUSG00000121110.1	2	-1.0686	-0.465522	-3.16826	0.00160471	0.0462287	-1.54784	-3.15505	Melanotrophs	female
ENSMUSG00000121463.1	1	2.3077	-0.591412	4.14607	3.82560664506065e-05	0.00529742	1.80681	4.11777	Mesenchymal_cells	male
Eaf1	1	-1.06153	3.56792	-3.58993	0.000355412	0.0234729	-0.0682523	-3.57115	Mesenchymal_cells	female
Ebf4	1	-1.11359	1.87955	-5.36532	1.12143267235702e-07	4.31026698422851e-06	6.86055	-5.30586	Gonadotrophs	female
Ebi3	2	1.09773	1.60946	3.6349	0.000299818	0.00456088	-0.390971	3.61546	Gonadotrophs	male
Ebi3	2	1.00265	1.60946	3.961	8.2798460947051e-05	0.000589414	0.613393	3.93615	Lactotrophs	male
Ece2	1	-1.41574	1.07567	-6.83287	1.90239547741575e-11	6.29471839065699e-10	15.2053	-6.71332	Lactotrophs	female
Ecel1	11	-2.48748	3.40719	-6.03643	2.63403899784368e-09	2.80275612733714e-06	10.7572	-5.95292	Corticotrophs	female
Ecel1	11	-1.08424	3.40719	-4.73479	2.68792660414061e-06	7.68625348739897e-05	3.6868	-4.69333	Gonadotrophs	female
Ecel1	11	-1.34488	3.40719	-6.90807	1.16278440697788e-11	3.98440887387658e-10	15.4837	-6.78476	Lactotrophs	female
Ecel1	11	-2.74073	3.40719	-9.88663	1.39884741558157e-21	9.426832733604221e-19	38.2144	-9.54216	Somatotrophs	female
Ecel1	11	-3.5166	3.40719	-6.67831	5.15421632844114e-11	8.6835659593412e-08	14.4673	-6.56641	Endothelial_cells	female
Ecel1	11	-3.40172	3.40719	-5.95494	4.2394465999314e-09	7.14240765923443e-06	10.3086	-5.87457	Immune_cells	female
Ecel1	11	-2.71967	3.40719	-7.73234	3.97957568578698e-14	7.314098330868679e-11	21.3266	-7.56166	Melanotrophs	female
Ecel1	11	-2.84434	3.40719	-4.7746	2.22168958987817e-06	0.000693685	4.5611	-4.73214	Mesenchymal_cells	female
Ecel1	11	-2.47774	3.40719	-3.60661	0.000333753	0.0496138	0.0716163	-3.58759	Pituicytes	female
Ecel1	11	-2.22468	3.40719	-6.40373	2.8877432483801e-10	1.08113898615742e-07	12.9656	-6.30469	Stem_cells	female
Ecel1	11	-2.57718	3.40719	-7.4755	2.46508725113432e-13	2.07652787317427e-10	19.7494	-7.32079	Thyrotrophs	female
Eda2r	2	1.63232	0.528441	4.57153	5.78618659373227e-06	0.000149781	3.3323	4.53406	Gonadotrophs	male
Eda2r	2	2.10723	0.528441	4.47586	8.97127145710688e-06	0.00186982	3.23807	4.44059	Mesenchymal_cells	male
Eddm13	2	-1.11141	-0.615164	-4.52305	7.23355208582363e-06	7.64857335350922e-05	2.84176	-4.4867	Lactotrophs	female
Eddm13	2	-1.87118	-0.615164	-7.26334	1.07330427705712e-12	3.05619613651602e-10	18.317	-7.12076	Somatotrophs	female
Edf1	1	1.0402	7.08298	4.19282	3.13310759924529e-05	0.000262177	1.50179	4.16357	Lactotrophs	male
Edil3	1	-2.20335	5.39049	-6.78254	2.63726246392206e-11	1.87737800116593e-09	15.137	-6.66552	Gonadotrophs	female
Edn1	1	-1.35018	-0.943394	-4.04964	5.74225741372647e-05	0.00112057	1.17136	-4.02316	Gonadotrophs	female
Edn2	2	1.42625	0.50385	3.41694	0.00067237	0.00334454	-1.38861	3.4006	Lactotrophs	male
Edn2	2	2.34261	0.50385	5.38031	1.03553644928371e-07	1.99385146620654e-05	7.33166	5.32037	Stem_cells	male
Ednra	2	-3.52203	1.51514	-11.4003	1.35127069363491e-27	5.46372792264339e-25	51.848	-10.8855	Gonadotrophs	female
Ednra	2	-1.81319	1.51514	-5.57267	3.66416698413103e-08	6.87184266402384e-07	7.99433	-5.50632	Lactotrophs	female
Ednrb	1	-1.00911	2.62249	-2.69794	0.00715623	0.0222512	-3.35225	-2.68949	Lactotrophs	female
Eef1a1	2	1.88223	8.7611	3.36846	0.000800093	0.00384216	-1.54236	3.35276	Lactotrophs	male
Eef1a1	2	1.56263	8.7611	2.68286	0.00748327	0.0437632	-3.13683	2.67454	Somatotrophs	male
Eef1a2	2	-2.42831	4.26576	-4.08922	4.86553612623496e-05	0.00618658	1.76327	-4.06199	Mesenchymal_cells	female
Eef1a2	2	-1.15021	4.26576	-3.13438	0.00179896	0.0420944	-1.5722	-3.12156	Stem_cells	female
Eef1akmt3	1	-2.15146	1.77277	-9.41143	8.098913781394881e-20	6.96747829440257e-18	34.073	-9.11185	Lactotrophs	female
Eef1ece2	1	-1.13898	1.29667	-4.81341	1.84295722856749e-06	2.30257470447914e-05	4.1557	-4.76992	Lactotrophs	female
Eef1g	1	1.17767	7.75078	3.48877	0.000517664	0.00614179	-0.749693	3.47145	Somatotrophs	male
Eepd1	1	1.34078	2.65991	5.58779	3.37219791165705e-08	6.36561392903553e-07	8.12236	5.52092	Lactotrophs	male
Efcab15	2	1.31971	3.83597	5.50745	5.2297383095451e-08	9.51661740810741e-07	7.60413	5.44332	Lactotrophs	male
Efcab15	2	1.58153	3.83597	3.93728	9.12167534811344e-05	0.00665751	1.10614	3.91284	Thyrotrophs	male
Efcab6	1	-1.1214	-0.0519807	-3.25068	0.00121012	0.0136953	-1.70129	-3.23648	Gonadotrophs	female
Efcc1	2	1.38979	0.163048	5.12884	3.84201048012725e-07	5.84014480276185e-06	5.6547	5.07662	Lactotrophs	male
Efcc1	2	2.32402	0.163048	7.39109	4.44769909072759e-13	2.90061717797547e-10	19.1743	7.24119	Stem_cells	male
Efemp2	2	1.13983	3.66605	4.54734	6.46957863436884e-06	0.00016473	3.26477	4.51043	Gonadotrophs	male
Efemp2	2	1.23574	3.66605	4.45315	9.94390775149899e-06	0.00199046	3.08763	4.41839	Mesenchymal_cells	male
Efhb	1	-1.04674	3.06762	-3.98744	7.42822499885897e-05	0.00139829	0.639275	-3.96214	Gonadotrophs	female
Efna1	1	-1.15887	2.76762	-4.98418	7.96969514529098e-07	1.11426920298996e-05	5.06977	-4.93611	Lactotrophs	female
Efnb3	1	-1.1819	0.585508	-3.90005	0.000106067	0.00189097	0.481695	-3.87628	Gonadotrophs	female
Efr3b	3	-1.37618	3.40639	-8.91941	4.62112259144575e-18	3.53883467542647e-16	30.0874	-8.66236	Lactotrophs	female
Efr3b	3	-1.66996	3.40639	-9.26301	2.79045060055197e-19	1.52471729165836e-16	33.0575	-8.97669	Somatotrophs	female
Efr3b	3	-1.32378	3.40639	-6.38734	3.196215843004e-10	1.57604623653687e-07	12.8017	-6.28895	Thyrotrophs	female
Egfr	1	1.34486	5.07308	4.87093	1.39347692162346e-06	1.81989166178691e-05	4.63006	4.82594	Lactotrophs	male
Egr2	1	1.39626	3.20039	3.27241	0.00112223	0.0109077	-1.47872	3.25794	Somatotrophs	male
Ehd2	1	1.09353	1.77855	3.58554	0.000361324	0.0234729	-0.328679	3.56683	Mesenchymal_cells	male
Ehf	4	-1.6615	0.592256	-4.30851	1.89518088164709e-05	0.00793903	2.57932	-4.2769	Corticotrophs	female
Ehf	4	-1.27203	0.592256	-3.04773	0.00239838	0.0231778	-2.23232	-3.03588	Gonadotrophs	female
Ehf	4	-1.24031	0.592256	-5.22339	2.36159133108227e-07	3.77425232731149e-06	5.93165	-5.16836	Lactotrophs	female
Ehf	4	-2.09632	0.592256	-3.80578	0.000154575	0.0130732	0.648424	-3.7836	Mesenchymal_cells	female
Eid3	1	-1.25277	0.336046	-3.6001	0.000342058	0.0135066	-0.251508	-3.58117	Stem_cells	female
Eif1	1	1.53307	7.78881	3.31438	0.000968963	0.0045106	-1.71368	3.29939	Lactotrophs	male
Eif2s3y	11	7.95582	4.02345	36.0836	5.747145810156389e-158	5.80950234219659e-154	309.578	26.7785	Corticotrophs	male
Eif2s3y	11	8.48807	4.02345	35.737	3.8383185770356e-156	3.87996433359643e-152	333.479	26.6214	Gonadotrophs	male
Eif2s3y	11	7.51066	4.02345	42.5935	4.16045928193757e-191	4.20560026514659e-187	417.982	29.4875	Lactotrophs	male
Eif2s3y	11	7.77611	4.02345	43.4603	2.38006176211042e-195	2.40588543222932e-191	412.055	29.8166	Somatotrophs	male
Eif2s3y	11	6.90236	4.02345	23.9423	1.52557946069357e-91	1.5421319978421e-87	181.685	20.2916	Endothelial_cells	male
Eif2s3y	11	7.16446	4.02345	22.7314	8.0055621285647e-85	8.09242247765963e-81	165.445	19.5161	Immune_cells	male
Eif2s3y	11	7.62525	4.02345	38.8329	3.12062663954491e-172	3.15448543858397e-168	346.181	27.9767	Melanotrophs	male
Eif2s3y	11	7.2689	4.02345	22.9451	5.24283920417485e-86	5.29972400954015e-82	169.995	19.655	Mesenchymal_cells	male
Eif2s3y	11	8.27981	4.02345	23.9334	1.7097450339997e-91	3.4565915352372e-87	173.962	20.286	Pituicytes	male
Eif2s3y	11	7.81725	4.02345	36.5668	1.67825361787359e-160	1.69646266962752e-156	327.114	26.9953	Stem_cells	male
Eif2s3y	11	8.16079	4.02345	30.6405	1.06203228763339e-128	1.07355533795422e-124	262.321	24.1354	Thyrotrophs	male
Eif3f	2	1.39071	7.0073	5.60628	3.04605144354785e-08	5.84269658768566e-07	8.1351	5.53877	Lactotrophs	male
Eif3f	2	1.40755	7.0073	5.56531	3.81493088223946e-08	4.23771745308984e-06	8.23162	5.49921	Somatotrophs	male
Eif3h	1	1.03079	7.08202	4.92056	1.09233343055749e-06	6.43839794914891e-05	5.02174	4.87423	Somatotrophs	male
Eif3j2	1	-1.26416	-0.400159	-2.89395	0.00393027	0.0139083	-3.04138	-2.88371	Lactotrophs	female
Eif3k	1	1.25475	6.67984	5.41393	8.65601300892187e-08	8.30221482994801e-06	7.46403	5.35289	Somatotrophs	male
Eif4ebp1	2	1.40157	2.7434	4.73589	2.67396200042566e-06	3.17996998603563e-05	3.97264	4.6944	Lactotrophs	male
Eif4ebp1	2	1.19912	2.7434	4.09899	4.66958313400832e-05	0.00108263	1.58776	4.07158	Somatotrophs	male
Elapor2	1	-1.5736	6.37574	-4.09623	4.7241848923545e-05	0.00614259	1.78203	-4.06887	Mesenchymal_cells	female
Eldr	1	-1.29536	0.123	-3.66203	0.000270369	0.018529	0.0541567	-3.64215	Melanotrophs	female
Elk3	1	-1.14157	5.3544	-10.664	1.3512402050702e-24	1.80914061098704e-22	45.0059	-10.2372	Lactotrophs	female
Elmo1	1	-1.43518	6.06781	-6.8441	1.76830086642807e-11	5.87989121983164e-10	15.4868	-6.72398	Lactotrophs	female
Eln	2	-1.11362	0.229382	-2.78253	0.00554862	0.043412	-2.91932	-2.77333	Gonadotrophs	female
Eln	2	-1.23685	0.229382	-4.88058	1.32919141005243e-06	0.000471443	4.68475	-4.83534	Mesenchymal_cells	female
Elob	2	1.00752	7.52202	3.99738	7.13140269851074e-05	0.000523703	0.731682	3.97186	Lactotrophs	male
Elob	2	1.04533	7.52202	4.00581	6.88738673473955e-05	0.00143549	1.15456	3.98014	Somatotrophs	male
Elobl	1	-1.36952	0.0496087	-2.85011	0.00450756	0.0154535	-3.07599	-2.84027	Lactotrophs	female
Elof1	1	1.17827	5.7333	5.25717	1.98114261498577e-07	3.21708917647931e-06	6.3456	5.2011	Lactotrophs	male
Elovl2	2	-1.99764	-0.186592	-7.52073	1.79589078805208e-13	1.64287439194791e-11	19.8828	-7.36317	Gonadotrophs	female
Elovl2	2	-1.22167	-0.186592	-4.43799	1.06488123731497e-05	0.00035006	2.88766	-4.40356	Somatotrophs	female
Elovl7	1	1.26288	3.27656	6.88287	1.37252764653385e-11	4.64019923578174e-10	15.5713	6.76078	Lactotrophs	male
Emc10	1	1.1454	6.59767	7.0607	4.22971992781856e-12	1.56044247775014e-10	16.7428	6.92929	Lactotrophs	male
Emc6	1	1.03109	5.19897	3.48587	0.000523209	0.0265937	-0.479357	3.46858	Melanotrophs	male
Eme1	1	-1.21274	0.148874	-3.44198	0.000614106	0.0198013	-0.756972	-3.42531	Stem_cells	female
Emilin1	1	-2.07073	1.27126	-4.53681	6.79080827425457e-06	0.000909204	3.51279	-4.50014	Thyrotrophs	female
Emilin2	1	-1.46152	-0.236199	-5.70814	1.73011386588278e-08	3.47690974419008e-07	8.67394	-5.63703	Lactotrophs	female
Emp2	1	-1.49478	2.0878	-3.36822	0.000800751	0.0300615	-0.79949	-3.35253	Thyrotrophs	female
Emp3	1	-1.0891	2.39888	-3.33855	0.000889769	0.00421078	-1.48707	-3.32324	Lactotrophs	female
Emx2	1	1.49208	-1.38518	4.04833	5.77370603667023e-05	0.00698964	1.53126	4.02187	Mesenchymal_cells	male
Endou	1	-1.66605	0.0742911	-5.67497	2.080852595406e-08	4.13247513961916e-07	8.50978	-5.60514	Lactotrophs	female
Eno3	3	1.48779	3.63224	6.78957	2.52004470257216e-11	8.1386172127638e-10	14.9559	6.6722	Lactotrophs	male
Eno3	3	1.02905	3.63224	3.90164	0.000105394	0.00191787	0.784894	3.87783	Somatotrophs	male
Eno3	3	1.5149	3.63224	5.00076	7.3372477639964e-07	0.000133637	5.4686	4.95222	Thyrotrophs	male
Enox1	1	-1.11676	5.74295	-6.14585	1.37979214582647e-09	7.60088768724081e-08	11.1364	-6.05782	Gonadotrophs	female
Enpep	1	-1.36566	1.81648	-3.1062	0.00197675	0.0200321	-1.92981	-3.0937	Gonadotrophs	female
Enpp2	1	1.41162	3.76029	6.74501	3.36044583075993e-11	1.07194452297332e-09	14.67	6.62984	Lactotrophs	male
Entpd3	1	-1.49831	3.19614	-8.19875	1.27724189821159e-15	7.42011478624819e-14	24.5292	-7.99677	Lactotrophs	female
Entpd5	1	1.16978	3.40564	3.81859	0.000146933	0.0127982	0.774693	3.7962	Mesenchymal_cells	male
Entrep1	2	-1.17255	4.01421	-3.56643	0.000388634	0.00561215	-0.679617	-3.54768	Gonadotrophs	female
Entrep1	2	-1.48372	4.01421	-6.36231	3.724808328845e-10	9.987327584119271e-09	12.2625	-6.26514	Lactotrophs	female
Entrep2	2	1.93674	5.68644	12.644	5.952399735712389e-33	1.28020920698827e-30	64.0055	11.9572	Lactotrophs	male
Entrep2	2	1.20106	5.68644	5.50011	5.4420217360446e-08	1.32555847515197e-05	7.94932	5.43623	Thyrotrophs	male
Eola1	1	1.10725	3.43642	4.14983	3.76519594982506e-05	0.000921105	1.7469	4.12144	Somatotrophs	male
Epas1	1	-1.31375	3.71938	-4.59397	5.21433247471552e-06	0.000136552	3.4548	-4.55597	Gonadotrophs	female
Epb41l4a	1	1.58212	5.39508	8.93302	4.141280589331201e-18	3.19558281200415e-16	30.3319	8.67484	Lactotrophs	male
Epb41l4b	2	-1.12657	3.68548	-5.24996	2.05693064300759e-07	7.42588693030081e-06	6.44575	-5.19412	Gonadotrophs	female
Epb41l4b	2	-2.11592	3.68548	-9.51892	3.27623029107988e-20	3.01070671794372e-18	35.1424	-9.20951	Lactotrophs	female
Epha1	2	1.25379	1.75059	5.06979	5.18615095828832e-07	7.56482062941666e-06	5.39224	5.01929	Lactotrophs	male
Epha1	2	1.14138	1.75059	4.44481	1.03259433449472e-05	0.00034111	2.91203	4.41023	Somatotrophs	male
Epha4	1	1.27395	3.22651	3.90686	0.00010319	0.00188968	0.909168	3.88296	Somatotrophs	male
Epha5	1	-1.78461	6.33301	-10.0974	2.21113142633542e-22	2.45617824429798e-20	39.9889	-9.73159	Lactotrophs	female
Epha6	1	-1.55229	4.15483	-8.74013	1.93611614324227e-17	1.38803049886273e-15	28.5276	-8.49756	Lactotrophs	female
Ephb1	2	1.56926	2.55273	6.72926	3.71818676269124e-11	1.70842231321202e-08	14.8647	6.61489	Stem_cells	male
Ephb1	2	2.90438	2.55273	6.79698	2.40178674178387e-11	1.51740382995764e-08	15.325	6.67924	Thyrotrophs	male
Ephx1	1	-1.19185	3.74997	-4.7993	1.97224291812417e-06	5.87228793456793e-05	4.40645	-4.75625	Gonadotrophs	female
Ephx2	1	1.58352	1.29308	6.1682	1.20673247567719e-09	6.79568536511583e-08	11.3838	6.07935	Gonadotrophs	male
Epo	1	1.56272	5.42689	3.56926	0.000384102	0.0241591	-0.0947777	3.55077	Mesenchymal_cells	male
Eps8l1	1	-1.02983	3.25523	-2.83146	0.00477526	0.0391014	-2.9196	-2.82182	Gonadotrophs	female
Epsti1	1	-2.40971	2.09667	-8.82198	1.00633732311311e-17	1.47428417836071e-15	29.4757	-8.57322	Gonadotrophs	female
Epyc	1	1.45934	-1.49117	3.94134	8.97215472695476e-05	0.00935	1.14798	3.91683	Mesenchymal_cells	male
Erbb4	3	-2.6533	6.11105	-12.3068	1.82376014656655e-31	3.57970474593552e-29	60.6144	-11.6696	Lactotrophs	female
Erbb4	3	-1.69482	6.11105	-6.73693	3.539820694774489e-11	8.225810917960451e-09	14.9457	-6.62216	Somatotrophs	female
Erbb4	3	-1.10693	6.11105	-3.74648	0.000195104	0.0116519	0.2049	-3.72527	Thyrotrophs	female
Erg	1	-2.00614	0.420047	-5.0528	5.65037500936279e-07	1.89081654096698e-05	5.60049	-5.0028	Gonadotrophs	female
Ergic3	1	1.11937	6.5483	6.1637	1.24051410247519e-09	3.04362543807535e-08	11.2304	6.07492	Lactotrophs	male
Ern1	1	-2.02649	6.23675	-14.0195	2.98547998132661e-39	9.430851372262499e-37	78.3559	-13.1074	Lactotrophs	female
Espl1	1	-1.52258	0.534789	-3.65021	0.000282863	0.0147009	0.00562442	-3.63051	Thyrotrophs	female
Espnl	1	-1.36233	-0.573571	-3.51266	0.00047407	0.0212512	-0.453079	-3.495	Thyrotrophs	female
Esrrg	1	-1.0021	6.82583	-5.22422	2.35158073390641e-07	3.99511829389797e-05	6.59263	-5.16915	Stem_cells	female
Etaa1os	1	1.11568	3.1026	3.91646	9.92470847257565e-05	0.000688329	0.529567	3.89243	Lactotrophs	male
Etfb	2	1.04724	5.71952	3.88234	0.000113917	0.000774135	0.314066	3.85886	Lactotrophs	male
Etfb	2	1.32791	5.71952	4.63901	4.22684439427026e-06	0.000179525	3.80592	4.5999	Somatotrophs	male
Etfbkmt	1	1.07294	3.39852	3.54359	0.000422715	0.0251125	-0.260239	3.52548	Mesenchymal_cells	male
Etl4	3	-1.63892	5.83928	-8.4633	1.69241323492665e-16	2.0861229082815e-14	26.7602	-8.24208	Gonadotrophs	female
Etl4	3	-1.02015	5.83928	-5.34442	1.25281537551111e-07	1.13579230702727e-05	7.13756	-5.28562	Somatotrophs	female
Etl4	3	-1.82318	5.83928	-6.91792	1.09043475130162e-11	7.3484397890216e-09	16.0844	-6.79403	Thyrotrophs	female
Etnk2	3	-1.04672	2.09047	-5.05846	5.49136677878438e-07	1.84723730726595e-05	5.20207	-5.0083	Gonadotrophs	female
Etnk2	3	-2.27803	2.09047	-8.90969	4.99739399269731e-18	3.81254016416459e-16	30.1347	-8.65343	Lactotrophs	female
Etnk2	3	-2.33294	2.09047	-9.57303	2.07143816797304e-20	1.30869579505972e-17	35.5954	-9.25859	Somatotrophs	female
Eva1a	1	1.26519	0.633851	5.08184	4.87883079230659e-07	7.52941390290552e-05	5.78104	5.03102	Stem_cells	male
Evc2	1	1.45511	3.06396	7.59212	1.08444766991089e-13	1.00570085057745e-11	20.3992	7.43019	Gonadotrophs	male
Evpl	1	-1.10022	1.10474	-3.27319	0.00111919	0.0128853	-1.622	-3.25871	Gonadotrophs	female
Exd1	2	1.10538	1.45424	3.00939	0.00271805	0.0256181	-2.37455	2.99795	Gonadotrophs	male
Exd1	2	-1.67262	1.45424	-3.93436	9.23057267274211e-05	0.00667366	1.04601	-3.90997	Thyrotrophs	female
Extl1	2	1.29499	-0.30673	3.7917	0.000163409	0.00274161	0.196257	3.76975	Gonadotrophs	male
Extl1	2	-1.61699	-0.30673	-3.54765	0.000416368	0.0249784	-0.272702	-3.52949	Mesenchymal_cells	female
Ezh2	2	-1.69871	4.09191	-6.21186	9.295211350616341e-10	5.33867295100598e-08	11.7593	-6.12106	Gonadotrophs	female
Ezh2	2	-1.09997	4.09191	-5.341	1.27564916492897e-07	2.15816272915204e-06	6.78986	-5.28231	Lactotrophs	female
F3	1	-1.02151	3.3648	-3.35113	0.000850947	0.0104391	-1.35808	-3.33567	Gonadotrophs	female
F630040K05Rik	1	-1.00967	-0.408742	-3.35656	0.000834713	0.03423	-0.973176	-3.34102	Melanotrophs	female
Fabp3	1	1.04293	2.65861	3.97384	7.85533975460352e-05	0.00146912	0.629918	3.94877	Gonadotrophs	male
Fabp5	1	1.04137	4.94011	3.80502	0.000155044	0.00252787	0.314621	3.78285	Somatotrophs	male
Fads1	1	1.10886	4.69863	8.3306	4.69387000444282e-16	2.84972882521984e-14	25.6894	8.11917	Lactotrophs	male
Fads2	1	1.10258	4.96665	7.42882	3.42116308374354e-13	1.48106325618936e-11	19.2165	7.27669	Lactotrophs	male
Fads2b	1	1.20601	-0.203468	3.04576	0.00241382	0.0232953	-2.28666	3.03394	Gonadotrophs	male
Fads3	1	1.05132	0.586361	3.87112	0.000119163	0.000803576	0.202702	3.84784	Lactotrophs	male
Fads6	1	1.26937	1.99793	4.90138	1.20035683598185e-06	3.78000220452415e-05	4.71325	4.85558	Gonadotrophs	male
Fah	1	-1.2602	3.31113	-3.75904	0.000185765	0.0247079	0.580062	-3.73763	Immune_cells	female
Faim2	1	2.7551	2.78285	10.402	1.46060439037187e-23	1.81159748221767e-21	42.7159	10.0042	Lactotrophs	male
Fam120aos	1	1.02297	4.54925	3.69657	0.000236783	0.00374279	-0.151084	3.67615	Gonadotrophs	male
Fam135b	1	1.75847	1.8158	5.36539	1.12108036255555e-07	1.93221497781633e-06	6.96826	5.30592	Lactotrophs	male
Fam163a	2	-1.46332	-0.347289	-5.29804	1.59973816965243e-07	2.65969626446243e-06	6.53744	-5.24069	Lactotrophs	female
Fam163a	2	-1.112	-0.347289	-3.6372	0.000297231	0.0196377	-0.00216704	-3.6177	Melanotrophs	female
Fam169b	1	1.08641	2.01455	4.3719	1.43183147255347e-05	0.000136415	2.29121	4.33892	Lactotrophs	male
Fam171b	1	1.06324	5.66184	8.32741	4.80951004208e-16	2.89386501549796e-14	25.5654	8.11621	Lactotrophs	male
Fam174a	1	1.04463	6.15225	5.14432	3.54970525971119e-07	5.4865742534848e-06	5.78119	5.09164	Lactotrophs	male
Fam174b	1	1.8252	2.94213	6.88096	1.38895665580809e-11	4.67230228127656e-10	15.7404	6.75905	Lactotrophs	male
Fam174c	1	1.02831	3.75401	3.42081	0.000662988	0.0319896	-0.572687	3.40444	Mesenchymal_cells	male
Fam181b	1	1.17507	1.42862	3.57871	0.000370727	0.00205546	-0.814146	3.56009	Lactotrophs	male
Fam184b	4	-1.41838	0.524247	-3.86969	0.000119852	0.00211066	0.512775	-3.84643	Gonadotrophs	female
Fam184b	4	-1.45879	0.524247	-5.44769	7.22253014487767e-08	1.291051210778e-06	7.27449	-5.38555	Lactotrophs	female
Fam184b	4	-1.04508	0.524247	-3.69202	0.000240971	0.00350987	-0.0331098	-3.67167	Somatotrophs	female
Fam184b	4	-1.34534	0.524247	-5.50761	5.22477106096587e-08	1.0889607890675e-05	7.90187	-5.44349	Stem_cells	female
Fam20a	1	-1.69687	2.25899	-6.32351	4.72256033272141e-10	2.82473379427895e-08	12.1802	-6.22806	Gonadotrophs	female
Fam20c	1	1.23039	4.59733	6.32381	4.7181656489339e-10	1.24202024641272e-08	12.2332	6.2282	Lactotrophs	male
Fam217a	1	-1.63145	-0.803027	-5.2867	1.69774739713973e-07	6.28632951061794e-06	6.71647	-5.22971	Gonadotrophs	female
Fam221a	1	-1.02922	1.29659	-3.53333	0.000439122	0.00616509	-0.879829	-3.51538	Gonadotrophs	female
Fam228b	1	-1.23366	2.41165	-3.75289	0.000190287	0.015266	0.41822	-3.73157	Mesenchymal_cells	female
Fam3d	2	-1.06892	0.714768	-3.30568	0.000999044	0.011867	-1.52989	-3.2908	Gonadotrophs	female
Fam3d	2	-1.03599	0.714768	-3.38911	0.000743163	0.0228684	-0.914367	-3.37314	Stem_cells	female
Fam43a	2	-1.09729	3.1768	-3.8106	0.000151658	0.00258086	0.283225	-3.78834	Gonadotrophs	female
Fam43a	2	-2.6248	3.1768	-11.2479	5.7912705188903e-27	9.21906425829963e-25	50.4153	-10.7521	Lactotrophs	female
Fam47e	1	-1.73782	-0.782009	-6.62839	7.083858652668419e-11	2.13434233056628e-09	14.0032	-6.51887	Lactotrophs	female
Fam72a	1	1.01462	1.12816	3.04574	0.00241399	0.0232953	-2.29807	3.03392	Gonadotrophs	male
Fam81a	1	1.80684	1.31697	6.17498	1.15865526441544e-09	1.81585530858039e-07	11.58	6.08586	Somatotrophs	male
Fam81b	1	-1.24515	-0.732153	-3.29731	0.00102878	0.0120837	-1.49767	-3.28254	Gonadotrophs	female
Fam83f	1	-1.53486	2.11101	-3.85304	0.00012811	0.019771	0.866719	-3.83006	Immune_cells	female
Fanca	2	1.73473	0.505371	4.72798	2.77669725152293e-06	7.90654765268156e-05	4.01192	4.68668	Gonadotrophs	male
Fanca	2	-1.03276	0.505371	-3.23321	0.00128538	0.0422545	-1.34808	-3.21922	Melanotrophs	female
Fap	2	-2.08592	0.890094	-6.94586	9.07157931175566e-12	3.17301243850803e-10	16.053	-6.82051	Lactotrophs	female
Fap	2	1.40273	0.890094	3.96982	7.98639473959392e-05	0.00458696	1.1775	3.94481	Stem_cells	male
Fastkd3	1	1.30867	2.24136	3.62568	0.000310502	0.0213435	0.0414246	3.60638	Mesenchymal_cells	male
Fastkd5	1	1.44152	0.51597	3.34709	0.000863217	0.0379384	-0.971364	3.33169	Mesenchymal_cells	male
Fat1	1	-1.66973	5.29026	-4.62629	4.48603915679997e-06	0.00177832	3.76092	-4.58749	Immune_cells	female
Fat3	3	-2.57272	4.50607	-8.37737	3.28071267194226e-16	3.83388254847726e-14	26.1271	-8.16253	Gonadotrophs	female
Fat3	3	-1.75036	4.50607	-6.81528	2.13296839889301e-11	6.97770584472817e-10	15.1707	-6.69662	Lactotrophs	female
Fat3	3	-1.65091	4.50607	-5.27199	1.83367255004717e-07	1.5131166507879e-05	6.80869	-5.21545	Somatotrophs	female
Fau	2	1.91016	6.90137	3.42487	0.000653398	0.00326328	-1.35372	3.40842	Lactotrophs	male
Fau	2	1.80068	6.90137	3.14778	0.00171968	0.0150245	-1.8308	3.13481	Somatotrophs	male
Faxdc2	4	-1.57394	1.48824	-4.35533	1.54087801303497e-05	0.000356022	2.2752	-4.32276	Gonadotrophs	female
Faxdc2	4	-2.79412	1.48824	-9.86197	1.72662831154408e-21	1.79934250383952e-19	37.8993	-9.52031	Lactotrophs	female
Faxdc2	4	-1.15185	1.48824	-3.61233	0.000326601	0.00437277	-0.370286	-3.59323	Somatotrophs	female
Faxdc2	4	-1.25176	1.48824	-3.40159	0.000710525	0.0220995	-0.90114	-3.38549	Stem_cells	female
Fbln1	1	1.55904	1.73189	6.54379	1.2072699226057e-10	5.08487000527488e-08	13.7472	6.43842	Stem_cells	male
Fbln7	1	1.07616	0.365748	3.98555	7.48614527456698e-05	0.00840819	0.944133	3.96028	Mesenchymal_cells	male
Fbn1	1	-1.83509	2.56094	-5.43523	7.72221073913416e-08	3.04327357725293e-06	7.47287	-5.3735	Gonadotrophs	female
Fbp2	1	1.48561	1.22234	3.84814	0.000130636	0.00227286	0.46839	3.82526	Gonadotrophs	male
Fbxo15	1	-1.08074	-0.602166	-3.88764	0.000111512	0.0115022	0.875836	-3.86407	Melanotrophs	female
Fbxo2	4	1.11061	5.01309	2.83457	0.00472977	0.0388019	-2.88522	2.82488	Gonadotrophs	male
Fbxo2	4	1.31799	5.01309	4.0459	5.83242079731851e-05	0.000441997	0.965557	4.01949	Lactotrophs	male
Fbxo2	4	1.77359	5.01309	5.41374	8.66482331265287e-08	8.30221482994801e-06	7.47656	5.35271	Somatotrophs	male
Fbxo2	4	1.09614	5.01309	3.17806	0.00155222	0.0456878	-1.4816	3.16474	Melanotrophs	male
Fbxo32	3	-1.20897	5.4099	-6.25303	7.24629522036848e-10	4.23405637197079e-08	11.8727	-6.16062	Gonadotrophs	female
Fbxo32	3	-1.02008	5.4099	-6.58167	9.511261463241929e-11	2.81124521933278e-09	13.6481	-6.47452	Lactotrophs	female
Fbxo32	3	-1.15299	5.4099	-3.28485	0.00107452	0.042566	-1.03074	-3.27025	Mesenchymal_cells	female
Fbxo43	1	-1.02537	-0.397418	-3.97032	7.9702003420867e-05	0.00990443	1.18364	-3.94529	Melanotrophs	female
Fbxo6	1	1.18711	3.56594	3.49619	0.000503752	0.0221881	-0.436504	3.47875	Thyrotrophs	male
Fcgbpl1	2	-1.25089	-0.997554	-4.76133	2.3678863268419e-06	2.8665603514828e-05	3.92401	-4.71919	Lactotrophs	female
Fcgbpl1	2	-1.11052	-0.997554	-3.75627	0.000187789	0.015496	0.408275	-3.7349	Melanotrophs	female
Fcgr1	1	-1.14277	-0.505512	-4.16596	3.5149554076985e-05	0.000288177	1.43782	-4.13725	Lactotrophs	female
Fcor	1	1.00079	1.674	3.50287	0.000491466	0.00257475	-1.09188	3.48537	Lactotrophs	male
Fcsk	1	1.22681	2.48295	3.43904	0.000620705	0.0307546	-0.557364	3.4224	Mesenchymal_cells	male
Fdps	2	1.09315	3.82307	4.73397	2.69857954260596e-06	0.000129365	4.20672	4.69252	Somatotrophs	male
Fdps	2	1.10343	3.82307	3.34904	0.000857301	0.0309501	-0.983437	3.3336	Thyrotrophs	male
Fetub	1	1.57465	2.62634	3.37393	0.000784567	0.0300291	-0.823957	3.35818	Thyrotrophs	male
Fezf1	1	-1.50933	-1.64825	-3.80262	0.000156517	0.035159	0.721611	-3.78049	Pituicytes	female
Ffar4	2	1.07096	2.45187	3.53161	0.000441923	0.0023686	-0.930852	3.51369	Lactotrophs	male
Ffar4	2	1.60321	2.45187	3.9115	0.00010132	0.0069911	0.935089	3.88741	Thyrotrophs	male
Fgd6	1	-1.34368	2.71993	-5.35682	1.17321810959395e-07	2.00667940115574e-06	6.9645	-5.29762	Lactotrophs	female
Fgf10	1	-3.63651	1.27452	-8.00714	5.34833726616668e-15	5.63163200573394e-13	23.4188	-7.81844	Gonadotrophs	female
Fgf13	2	-1.24029	5.61023	-5.43548	7.71198230582867e-08	3.04327357725293e-06	7.25612	-5.37374	Gonadotrophs	female
Fgf13	2	-1.17572	5.61023	-4.83799	1.63598643691932e-06	2.08673424575381e-05	4.33056	-4.79386	Lactotrophs	female
Fgf16	1	-1.82341	-0.919079	-5.91449	5.35679558477128e-09	2.59086929036653e-07	10.054	-5.83569	Gonadotrophs	female
Fgf18	1	-1.56874	-0.676294	-3.55789	0.000400773	0.0243647	-0.235444	-3.53957	Mesenchymal_cells	female
Fgfr1	3	-1.36129	3.97151	-6.67228	5.35515204408443e-11	3.6452898611197e-09	14.271	-6.56071	Gonadotrophs	female
Fgfr1	3	-1.4215	3.97151	-5.03322	6.23591167867295e-07	8.92857127533506e-06	5.42204	-4.98376	Lactotrophs	female
Fgfr1	3	-1.50007	3.97151	-4.36625	1.4682355119964e-05	0.00321225	2.84075	-4.3334	Melanotrophs	female
Fgl2	2	-1.28592	1.11245	-2.95818	0.00320572	0.0288903	-2.38893	-2.94729	Gonadotrophs	female
Fgl2	2	1.76819	1.11245	4.7339	2.69865338244169e-06	0.000320933	4.34888	4.69252	Stem_cells	male
Fhdc1	1	-1.33463	1.38963	-4.58826	5.35723096733711e-06	0.000139756	3.34735	-4.55029	Gonadotrophs	female
Fhl2	2	-1.56591	2.61254	-4.65804	3.86556114842552e-06	0.000105182	3.56423	-4.61848	Gonadotrophs	female
Fhl2	2	-1.47389	2.61254	-3.79176	0.000163374	0.00104922	0.105726	-3.76981	Lactotrophs	female
Fign	1	-1.13913	4.3742	-3.13408	0.00180073	0.0186656	-1.80397	-3.12127	Gonadotrophs	female
Fignl2	1	-1.09412	1.12428	-3.8692	0.000120083	0.00211289	0.313836	-3.84596	Gonadotrophs	female
Filip1l	1	1.00474	4.65733	3.06121	0.00229442	0.0184585	-1.95179	3.04921	Somatotrophs	male
Fjx1	1	1.6769	0.0989866	5.35031	1.21400053976497e-07	2.31541970871966e-05	7.17831	5.29138	Stem_cells	male
Fkbp10	1	-1.30854	1.63038	-4.66577	3.72770227771418e-06	4.278589315641e-05	3.65053	-4.62601	Lactotrophs	female
Fkbp5	5	1.17565	6.4588	5.55451	4.04710904056831e-08	1.69050420399111e-06	8.04712	5.48878	Gonadotrophs	male
Fkbp5	5	2.27802	6.4588	10.6612	1.3861295102651e-24	1.84364344138352e-22	45.0311	10.2347	Lactotrophs	male
Fkbp5	5	1.52624	6.4588	5.07941	4.93992151567943e-07	0.00021711	5.94551	5.02863	Mesenchymal_cells	male
Fkbp5	5	1.4297	6.4588	3.87526	0.000117201	0.0300421	0.981314	3.85191	Pituicytes	male
Fkbp5	5	2.23764	6.4588	9.92473	1.00500186509757e-21	2.25756918963083e-18	38.1585	9.57639	Stem_cells	male
Fkbp7	1	1.03577	5.16554	4.31479	1.84362323271528e-05	0.00295814	2.54139	4.28303	Mesenchymal_cells	male
Flnc	1	-2.24941	-0.818354	-4.01804	6.54775483840088e-05	0.021701	1.49775	-3.99215	Pituicytes	female
Flrt1	1	-1.12937	3.87937	-3.3102	0.000983317	0.0339244	-1.10963	-3.29526	Thyrotrophs	female
Flvcr2	2	-1.11309	0.293049	-3.92484	9.59445877554955e-05	0.000667255	0.398908	-3.90063	Lactotrophs	female
Flvcr2	2	1.55664	0.293049	3.43607	0.000627423	0.0308628	-0.711939	3.41947	Mesenchymal_cells	male
Fmn1	1	1.32838	4.50155	4.63187	4.37032829334188e-06	0.000116872	3.6753	4.59295	Gonadotrophs	male
Fmnl1	1	1.56364	2.20859	6.71091	4.183790307007769e-11	1.30732130814183e-09	14.596	6.59742	Lactotrophs	male
Fmnl3	1	1.35042	2.96973	6.31855	4.87183630810976e-10	1.27417742097096e-08	12.1479	6.22318	Lactotrophs	male
Fmo2	1	1.14572	0.327021	4.40846	1.21603219260609e-05	0.00105064	2.75885	4.37469	Stem_cells	male
Fmo4	3	-1.86997	-0.0813611	-6.91931	1.08052303946386e-11	3.71512487905455e-10	15.7799	-6.79535	Lactotrophs	female
Fmo4	3	-1.17667	-0.0813611	-4.02444	6.37658515327917e-05	0.00136274	1.17161	-3.99842	Somatotrophs	female
Fmo4	3	-1.10953	-0.0813611	-3.43067	0.000639825	0.0294613	-0.713621	-3.41414	Melanotrophs	female
Fn1	2	-1.60309	0.370244	-3.37038	0.000794614	0.00988831	-1.20664	-3.35466	Gonadotrophs	female
Fn1	2	1.60901	0.370244	3.87013	0.000119635	0.00624978	0.792554	3.84687	Stem_cells	male
Fndc1	1	-1.24751	0.589543	-4.3051	1.92388430285688e-05	0.000174731	1.96861	-4.27355	Lactotrophs	female
Fndc10	1	1.30499	2.55475	4.60615	4.92752485473925e-06	0.000130222	3.42535	4.56785	Gonadotrophs	male
Fndc5	2	1.0326	2.90955	4.1342	4.02364020186412e-05	0.000323829	1.28701	4.10612	Lactotrophs	male
Fndc5	2	1.36404	2.90955	3.27904	0.00109657	0.0427332	-1.13859	3.2645	Mesenchymal_cells	male
Fndc9	1	-1.20683	3.02249	-5.47584	6.205772970656e-08	1.11720491672086e-06	7.30749	-5.41277	Lactotrophs	female
Folh1	1	1.60731	-0.845585	3.74351	0.000197378	0.0155875	0.405035	3.72235	Mesenchymal_cells	male
Folr2	2	-1.07291	0.930052	-3.68657	0.000246073	0.00146191	-0.433553	-3.66631	Lactotrophs	female
Folr2	2	-1.1712	0.930052	-3.61123	0.000327992	0.0205576	-0.0800097	-3.59213	Melanotrophs	female
Fosl2	1	-1.24929	5.00801	-4.47674	8.93557602251829e-06	9.1191590331778e-05	2.59084	-4.44145	Lactotrophs	female
Foxc1	1	-1.42101	1.78278	-3.37346	0.000785929	0.0300291	-0.813869	-3.3577	Thyrotrophs	female
Foxd2	1	1.37077	-1.0937	3.62964	0.0003059	0.0212521	0.0152834	3.61025	Mesenchymal_cells	male
Foxd2os	1	1.18381	0.103404	4.47201	9.12989844610179e-06	0.000312317	3.06468	4.43682	Somatotrophs	male
Foxf2	2	2.25587	-0.938729	5.68185	2.00379799608334e-08	2.38298729922452e-05	8.94609	5.61167	Endothelial_cells	male
Foxf2	2	1.06396	-0.938729	3.51042	0.000478001	0.0263318	-0.617424	3.49279	Mesenchymal_cells	male
Foxj1	1	-1.4567	0.529311	-3.30941	0.000986039	0.0117609	-1.4441	-3.29448	Gonadotrophs	female
Foxl1	1	1.14265	-1.48421	3.36981	0.000796238	0.0361742	-0.847674	3.3541	Mesenchymal_cells	male
Foxl2os	1	-1.20119	0.130535	-5.41373	8.66426966972081e-08	3.38157412958968e-06	6.95858	-5.35272	Gonadotrophs	female
Foxn2	1	-1.49516	4.17311	-11.353	2.12600090992516e-27	3.46623874160942e-25	51.3609	-10.8442	Lactotrophs	female
Foxo1	1	-1.26512	6.17331	-6.69584	4.60763889107053e-11	3.17927083483867e-09	14.5724	-6.58309	Gonadotrophs	female
Foxq1	1	1.16249	-0.0383537	4.40554	1.23197371256474e-05	0.000119917	2.36518	4.37185	Lactotrophs	male
Fras1	1	-1.61785	4.53696	-3.6238	0.000312747	0.0213608	0.0428494	-3.60451	Mesenchymal_cells	female
[truncated: 4,419 more rows]
