# Supplementary material for: Consensus Pituitary Atlas, a scalable resource for annotation, novel marker discovery, and analyses in mouse pituitary gland research
Source: Cell Rep. Author manuscript; Available in PMC 2026 Jul 24. (PMC13397322; doi:10.1016/j.celrep.2026.117407)
Supplement: 11 [file NIHMS2190707-supplement-11.xlsx]

## Sheet: Table_S4
# Title: 4_gata2_results	Unnamed: 1	Unnamed: 2	Unnamed: 3	Unnamed: 4	Unnamed: 5	Unnamed: 6	Unnamed: 7
# Correspondence: bence.kover@kcl.ac.uk or cynthia.andoniadou@kcl.ac.uk
# Table S4: GATA2 results, related to Figure 3
gene	cell_type	logFC	AveExpr	t	P.Value	adj.P.Val	B
Pcsk1	Gonadotrophs	-2.04371	6.66994	-12.5901	2.41506288022612e-12	3.72064587327636e-08	17.8351
Grem1	Gonadotrophs	-5.17077	1.17979	-9.92909	3.56063954936838e-10	2.74276064487846e-06	9.17428
Serpine2	Gonadotrophs	-2.30716	5.51293	-9.42353	1.01145977549669e-09	5.19418310043398e-06	12.2191
Prkg1	Gonadotrophs	-2.18083	7.23799	-8.63395	5.51860013581117e-09	2.12548884230767e-05	10.6577
Gm30382	Gonadotrophs	2.28086	3.06692	8.16354	1.57699626310051e-08	4.85904088586528e-05	9.3688
Phex	Gonadotrophs	-2.36634	2.34807	-7.49562	7.36474748697352e-08	0.000189102	7.67986
Gm42439	Gonadotrophs	1.0648	7.62217	7.11905	1.80149630723599e-07	0.000396484	7.31326
Serpinb1a	Gonadotrophs	-2.41222	1.0997	-6.87197	3.2713959244903e-07	0.000629989	6.0659
Gm37350	Gonadotrophs	-3.04758	-0.0825549	-6.67509	5.2905213249504e-07	0.000885678	4.16048
Gm5149	Gonadotrophs	2.07742	0.659395	6.60715	6.25165804220329e-07	0.000885678	5.17387
Frmpd1	Gonadotrophs	-1.08518	4.75832	-6.60249	6.32380726705602e-07	0.000885678	6.1167
Chga	Gonadotrophs	-2.61519	8.6263	-6.53635	7.44369777209318e-07	0.000955647	5.9702
Sez6l	Gonadotrophs	2.55683	1.83015	6.05851	2.45217883700255e-06	0.00290602	4.26547
Speer4e1	Gonadotrophs	-3.28413	-0.0512885	-5.95485	3.18570457834734e-06	0.00350564	2.91568
Mylk	Gonadotrophs	1.05412	5.02368	5.572	8.44340096751418e-06	0.00867194	3.6765
Slit3	Gonadotrophs	1.89585	5.5322	5.50359	1.00621367801178e-05	0.00968858	3.51793
Rpl6	Gonadotrophs	9.01726	2.17948	5.42721	1.22431620892164e-05	0.0110952	1.65964
Prss23	Gonadotrophs	-3.55734	1.20832	-5.38939	1.34940905958603e-05	0.0115494	1.94819
Gm34788	Gonadotrophs	1.99379	-0.143323	5.26391	1.86462707424696e-05	0.0151192	2.12975
Ncam2	Gonadotrophs	-1.30808	6.82755	-5.19373	2.23512922656485e-05	0.0164265	2.75879
Pde4d	Gonadotrophs	0.565514	9.70746	5.18183	2.30495301454995e-05	0.0164265	2.67879
Lipe	Gonadotrophs	1.11347	4.98929	5.17505	2.34572679022647e-05	0.0164265	2.71255
Padi1	Gonadotrophs	2.22419	1.76729	5.12215	2.68968718454419e-05	0.0180162	2.19236
Lpl	Gonadotrophs	-2.21193	3.5956	-5.07798	3.01541158240697e-05	0.0193564	2.22552
Cxcl14	Gonadotrophs	-1.65133	4.8834	-5.00577	3.63574455877305e-05	0.0215432	2.29071
Rdh10	Gonadotrophs	-1.12182	4.01161	-5.0129	3.56914962512769e-05	0.0215432	2.30993
Cd55	Gonadotrophs	-1.42995	2.48158	-4.96719	4.01814284947943e-05	0.0227132	2.15927
Cd164	Gonadotrophs	-1.0302	6.60477	-4.95679	4.12806499778996e-05	0.0227132	2.13704
Gm29682	Gonadotrophs	1.67099	0.190033	4.91275	4.62757522490388e-05	0.0238713	1.91754
Arhgdig	Gonadotrophs	-1.59316	2.2164	-4.91102	4.6484345375171e-05	0.0238713	2.07783
Lypd6b	Gonadotrophs	-1.10917	1.04114	-4.89783	4.81022858191174e-05	0.0239053	2.03771
Plpp3	Gonadotrophs	-1.76164	6.2076	-4.87493	5.10486431814172e-05	0.0245767	1.99996
Bmper	Gonadotrophs	-1.02926	5.40111	-4.85435	5.3849325777271e-05	0.0251395	1.93675
4930455M05Rik	Gonadotrophs	1.40752	-0.462717	4.83687	5.63484698526584e-05	0.0255325	1.64834
Spp1	Gonadotrophs	-1.99291	5.85805	-4.81971	5.89159949088079e-05	0.0259331	1.75018
Bank1	Gonadotrophs	1.91356	0.544721	4.7892	6.37729426487473e-05	0.0272913	1.60865
Scube2	Gonadotrophs	1.00033	2.98809	4.77656	6.59008604710236e-05	0.0274397	1.76146
1810064F22Rik	Gonadotrophs	-1.37452	0.788082	-4.73974	7.25152528048215e-05	0.0293992	1.6176
Cacna2d3	Gonadotrophs	1.19639	5.65762	4.66237	8.86562157591078e-05	0.0350215	1.42866
Resf1	Gonadotrophs	-0.642934	6.01541	-4.60119	0.000103928	0.0399694	1.31156
Ndst4	Gonadotrophs	-1.96166	3.72001	-4.59224	0.000106371	0.0399694	1.21848
Gm29719	Gonadotrophs	-2.25246	2.55085	-4.57226	0.000112037	0.0410961	0.973583
Appl1	Gonadotrophs	-0.85564	7.23406	-4.55351	0.000117628	0.0415689	1.15468
Zfp618	Gonadotrophs	1.1985	4.39055	4.54824	0.000119248	0.0415689	1.22282
Dpyd	Gonadotrophs	-0.855356	7.79556	-4.53623	0.000123029	0.0415689	1.08794
Pdia3	Gonadotrophs	-1.21033	8.85056	-4.52722	0.000125941	0.0415689	1.01135
Cap2	Gonadotrophs	1.04506	4.15814	4.52455	0.000126817	0.0415689	1.13565
Soat1	Gonadotrophs	-0.66514	6.18078	-4.50907	0.000132017	0.0423721	1.04764
Trim47	Lactotrophs	3.86371	1.56993	6.00396	2.81387094195473e-06	0.0433505	2.32697
Fshb	Gonadotrophs	-1.36935	8.05459	-4.44338	0.000156563	0.0455098	0.747336
Csmd3	Gonadotrophs	1.36706	3.74326	4.44541	0.00015574	0.0455098	0.971541
Itga2	Gonadotrophs	-1.91455	2.02252	-4.45739	0.000150971	0.0455098	1.00165
Dock10	Gonadotrophs	-1.14574	3.79705	-4.45965	0.00015009	0.0455098	1.00306
Masp1	Gonadotrophs	-1.13667	2.52605	-4.44837	0.000154547	0.0455098	0.984686
Lonrf1	Gonadotrophs	-1.57833	3.62288	-4.39914	0.000175604	0.0491882	0.853201
Rhou	Gonadotrophs	-1.13192	5.62333	-4.40546	0.000172748	0.0491882	0.885163
Ano4	Gonadotrophs	-0.906047	4.80705	-4.39066	0.000179511	0.0493848	0.794995
Tmem30a	Gonadotrophs	-0.762174	6.81115	-4.26797	0.000246704	0.0666385	0.456335
Klhl1	Gonadotrophs	1.75464	2.64637	4.26089	0.000251268	0.0666385	0.508997
Col2a1	Gonadotrophs	0.98633	2.28748	4.25433	0.000255572	0.0666385	0.532318
Arrb2	Gonadotrophs	-1.39126	3.53928	-4.24839	0.000259529	0.0666385	0.493711
Cd59a	Gonadotrophs	-1.07765	5.11526	-4.2333	0.000269868	0.0681571	0.39543
Gata2	Gonadotrophs	0.819874	3.6395	4.20407	0.000291058	0.0723233	0.335329
Gm31333	Gonadotrophs	1.41586	1.66973	4.19063	0.000301352	0.0736925	0.356244
Pitx1	Gonadotrophs	-0.619921	6.73488	-4.16192	0.000324558	0.0781273	0.179219
Lhfpl3	Gonadotrophs	-1.22546	7.46343	-4.08883	0.000391952	0.0928988	0.0075197
Mir503hg	Gonadotrophs	1.31869	3.17249	4.06487	0.00041692	0.0973193	0.0848187
Nnat	Gonadotrophs	1.99687	10.0805	4.04705	0.000436504	0.10037	-0.193463
Gm47889	Gonadotrophs	1.06052	3.96214	4.01697	0.000471661	0.106828	-0.0179948
Chn2	Gonadotrophs	1.10588	5.31003	4.00639	0.000484674	0.106828	-0.0871713
Gm32443	Gonadotrophs	-1.21817	-0.410262	-4.00056	0.000492	0.106828	-0.167122
Kcnk9	Gonadotrophs	-2.2997	3.03605	-4.0003	0.000492327	0.106828	-0.233974
Lrp1b	Gonadotrophs	-1.11478	9.67141	-3.99461	0.000499587	0.106898	-0.300082
Pcsk1	Somatotrophs	-1.10842	6.66994	-5.64199	7.05909561094895e-06	0.108752	-2.10755
Ace	Gonadotrophs	-1.43074	2.49692	-3.94575	0.000566408	0.116348	-0.182591
Cpne7	Gonadotrophs	-1.89073	1.71792	-3.95249	0.000556688	0.116348	-0.260643
Nap1l5	Gonadotrophs	-0.900581	6.96732	-3.9479	0.000563293	0.116348	-0.317927
Glb1l2	Gonadotrophs	-1.61418	2.63287	-3.932	0.00058676	0.118942	-0.415618
Arhgef28	Gonadotrophs	0.568993	6.98108	3.92448	0.000598185	0.119684	-0.417748
Icam5	Gonadotrophs	-1.19796	2.31905	-3.91119	0.000618927	0.122246	-0.280236
Spcs3	Gonadotrophs	-0.735909	5.33486	-3.86418	0.000698134	0.136145	-0.442866
Samsn1	Gonadotrophs	1.90162	1.40566	3.84988	0.000724155	0.138009	-0.4776
Bambi	Gonadotrophs	-2.10851	1.68436	-3.8467	0.000730074	0.138009	-0.777281
Sytl3	Gonadotrophs	-1.37388	3.37288	-3.84066	0.00074142	0.138009	-0.418214
Gnrhr	Gonadotrophs	-0.903903	5.75671	-3.83881	0.000744946	0.138009	-0.706559
Dpp6	Gonadotrophs	0.775734	7.09815	3.83376	0.000754624	0.138009	-0.646618
Sytl2	Gonadotrophs	-1.93845	1.26065	-3.83024	0.000761442	0.138009	-0.482891
Gch1	Gonadotrophs	-1.11483	2.14206	-3.82548	0.000770759	0.138073	-0.473695
Srgap2	Gonadotrophs	0.665763	6.70776	3.80368	0.000814891	0.139491	-0.639573
Hcrtr1	Gonadotrophs	-1.20582	0.572633	-3.80386	0.000814524	0.139491	-0.504809
Tnni3k	Gonadotrophs	1.33319	1.80884	3.80877	0.000804381	0.139491	-0.529117
Erap1	Gonadotrophs	-0.700128	5.36265	-3.8094	0.000803083	0.139491	-0.55463
Prpf8	Gonadotrophs	-0.524819	5.91113	-3.77965	0.000866431	0.144486	-0.679097
Sdc1	Gonadotrophs	-1.07516	3.69471	-3.77923	0.000867352	0.144486	-0.556284
Sh3kbp1	Gonadotrophs	-0.910628	4.204	-3.77704	0.000872205	0.144486	-0.698815
Aff2	Gonadotrophs	-0.832997	4.98804	-3.74084	0.000956487	0.155216	-0.811033
Cpne4	Gonadotrophs	1.3063	4.31618	3.74057	0.00095713	0.155216	-0.644588
Btg2	Gonadotrophs	-1.16541	7.17657	-3.73595	0.000968453	0.155417	-0.868079
Gm31243	Gonadotrophs	1.16735	2.94408	3.7264	0.000992273	0.157598	-0.699063
Ptpro	Gonadotrophs	0.977543	6.51029	3.70748	0.00104117	0.163092	-0.85413
Nmu	Gonadotrophs	-1.5164	1.39063	-3.70489	0.00104804	0.163092	-0.722142
A330008L17Rik	Gonadotrophs	-1.3903	2.17778	-3.68781	0.00109453	0.166953	-0.881879
Plpp4	Gonadotrophs	-2.30735	1.99988	-3.68967	0.00108935	0.166953	-0.847283
Ihh	Gonadotrophs	-1.48706	0.72696	-3.67483	0.00113117	0.169459	-0.789311
Nap1l3	Gonadotrophs	-1.06097	4.09954	-3.67421	0.00113295	0.169459	-0.790727
Pcsk1	Stem_cells	-1.16045	6.66994	-5.23298	2.01965318452776e-05	0.16954	2.82252
Fibin	Stem_cells	-0.992846	2.04316	-5.10913	2.7818552618028e-05	0.16954	2.50439
Gas1	Stem_cells	-0.718799	3.0464	-5.04299	3.30144299440153e-05	0.16954	2.39839
Tmem43	Gonadotrophs	-0.781159	3.95378	-3.64319	0.00122564	0.174835	-0.898082
Caskin1	Gonadotrophs	0.742977	3.66704	3.65049	0.00120317	0.174835	-0.916595
Tafa1	Gonadotrophs	0.9322	4.67106	3.64696	0.00121398	0.174835	-0.887602
Ggh	Gonadotrophs	-1.3308	5.59641	-3.64685	0.00121433	0.174835	-1.01441
Apob	Gonadotrophs	1.11863	3.5496	3.64538	0.00121886	0.174835	-0.886974
Cltc	Gonadotrophs	-0.522161	7.21022	-3.63752	0.00124335	0.175734	-1.08154
Rpl6	Lactotrophs	8.49801	2.17948	5.09834	2.86062688677499e-05	0.178545	1.4242
Nuf2	Lactotrophs	-2.66153	0.513386	-4.72754	7.48498970114499e-05	0.178545	1.16256
E2f8	Lactotrophs	-2.51833	-0.00408616	-4.68294	8.40432611236823e-05	0.178545	0.959885
Klhl1	Lactotrophs	1.82391	2.64637	4.64316	9.31934247276774e-05	0.178545	1.43033
Gm57323	Lactotrophs	3.24241	1.99203	4.629	9.66852230023617e-05	0.178545	0.295379
Ccdc18	Lactotrophs	-1.26988	3.26576	-4.60832	0.000102021	0.178545	1.35189
Cdca8	Lactotrophs	-1.6205	2.32391	-4.5998	0.000104304	0.178545	1.31386
Ccnf	Lactotrophs	-1.85861	1.59477	-4.76025	6.87533608337077e-05	0.178545	1.56197
Arl5b	Gonadotrophs	-0.553375	5.08572	-3.62299	0.00128992	0.178989	-1.02889
Esrrg	Gonadotrophs	0.563791	7.82101	3.61954	0.00130123	0.178989	-1.12839
Dnm3	Gonadotrophs	-0.619236	7.93322	-3.62433	0.00128555	0.178989	-1.1628
Peg10	Lactotrophs	-1.27971	2.75837	-4.44604	0.000155484	0.185323	0.939972
Akr1c14	Lactotrophs	-2.1414	-0.0267831	-4.49703	0.000136209	0.185323	0.612721
Trabd2b	Lactotrophs	2.79189	0.11334	4.44383	0.000156381	0.185323	-0.1723
Zwilch	Lactotrophs	-1.1945	3.35028	-4.47693	0.000143505	0.185323	1.02417
Sctr	Gonadotrophs	-1.812	0.304535	-3.60172	0.00136118	0.185329	-1.69435
Me3	Gonadotrophs	-1.24473	5.69083	-3.59877	0.00137138	0.185329	-1.0964
Jph3	Gonadotrophs	2.10373	1.98757	3.59482	0.00138512	0.185558	-1.27997
Aff3	Gonadotrophs	-0.623655	7.09989	-3.58874	0.00140655	0.186805	-1.20814
4732471J01Rik	Gonadotrophs	0.914511	5.49892	3.57715	0.00144831	0.18909	-1.07992
Begain	Gonadotrophs	0.842257	3.95491	3.57956	0.00143955	0.18909	-1.07263
Hspa5	Gonadotrophs	-1.11367	9.28668	-3.5676	0.00148364	0.192076	-1.36265
Hmmr	Lactotrophs	-1.41555	2.07392	-4.29411	0.000230554	0.1923	0.624755
Tacc3	Lactotrophs	-1.46085	2.92284	-4.19292	0.000299572	0.1923	0.379026
Sez6l	Lactotrophs	2.80647	1.83015	4.24943	0.000258831	0.1923	0.0469209
Inpp4b	Lactotrophs	1.56346	5.16479	4.22483	0.000275846	0.1923	0.367957
Kntc1	Lactotrophs	-1.6643	1.99038	-4.30596	0.000223588	0.1923	0.642997
Kif14	Lactotrophs	-1.81754	0.902928	-4.22347	0.000276815	0.1923	0.37205
Cep55	Lactotrophs	-2.10623	1.44685	-4.32049	0.000215324	0.1923	0.605484
Kif20b	Lactotrophs	-1.44826	2.54184	-4.3022	0.000225772	0.1923	0.640717
Ckap2	Lactotrophs	-1.79239	2.41299	-4.20051	0.00029375	0.1923	0.403934
Septin10	Lactotrophs	-1.03526	4.79653	-4.35461	0.000197102	0.1923	0.765154
Kif23	Lactotrophs	-1.661	2.33583	-4.19342	0.000299182	0.1923	0.390401
Clu	Gonadotrophs	-1.33327	7.78809	-3.55548	0.00152967	0.196384	-1.28767
Mblac2	Gonadotrophs	-0.673713	5.33794	-3.54728	0.00156159	0.198825	-1.17267
Gm26885	Lactotrophs	2.88286	1.73065	4.15892	0.000327086	0.201564	-0.447818
2610307P16Rik	Gonadotrophs	0.663954	7.32806	3.53453	0.00161251	0.203625	-1.3231
Rpl6	Somatotrophs	8.54856	2.17948	5.12876	2.64403020936774e-05	0.20367	-4.29513
Car12	Lactotrophs	3.04184	1.73715	4.05506	0.000427598	0.205862	-0.729704
Gm2974	Lactotrophs	2.89929	0.676429	4.06016	0.000422008	0.205862	-0.728765
Fancd2	Lactotrophs	-1.33914	2.1784	-4.07111	0.000410272	0.205862	0.0493781
Top2a	Lactotrophs	-1.6735	3.83129	-4.07774	0.000403313	0.205862	0.022944
Maf	Lactotrophs	2.81349	1.48124	4.09672	0.000384051	0.205862	-0.70937
Anp32e	Lactotrophs	-0.880157	5.19755	-4.12457	0.000357425	0.205862	0.18917
Depdc1a	Lactotrophs	-2.05339	1.06575	-4.10195	0.000378903	0.205862	0.0954661
Smc4	Lactotrophs	-0.923994	5.10622	-4.0426	0.000441537	0.206131	-0.0357367
Gm29266	Gonadotrophs	0.674971	4.94233	3.50997	0.00171523	0.214836	-1.36489
Lrrn2	Gonadotrophs	-0.732001	4.41242	-3.49364	0.00178704	0.21678	-1.37601
Lrpap1	Gonadotrophs	-1.47055	7.61868	-3.49374	0.00178659	0.21678	-1.45331
P4ha1	Gonadotrophs	-0.586851	7.50923	-3.49841	0.0017658	0.21678	-1.39659
Cdon	Gonadotrophs	0.674078	6.0243	3.50162	0.00175159	0.21678	-1.27349
Copb1	Gonadotrophs	-0.646012	7.03829	-3.48708	0.00181673	0.217207	-1.43137
Qpct	Gonadotrophs	-1.28483	4.41665	-3.47982	0.00185008	0.219248	-1.40866
Cenpf	Lactotrophs	-1.39231	3.13942	-4.00216	0.000489972	0.222015	-0.0936413
Casp12	Gonadotrophs	-2.29825	1.53372	-3.46977	0.0018973	0.223129	-1.80896
Lrrc75a	Lactotrophs	0.896408	4.04353	3.97776	0.000521692	0.223255	-0.119302
Fras1	Lactotrophs	0.8913	5.96383	3.98005	0.000518638	0.223255	-0.259396
Rgs11	Gonadotrophs	-0.828814	4.7341	-3.46305	0.00192952	0.225199	-1.42502
Tiparp	Gonadotrophs	-1.02594	5.53074	-3.45787	0.00195468	0.22642	-1.3585
Smc2	Lactotrophs	-0.924135	4.43762	-3.96136	0.000544155	0.226574	-0.235102
Brca1	Lactotrophs	-1.29634	2.52802	-3.95064	0.000559347	0.226771	-0.16963
Auts2	Gonadotrophs	0.964043	10.7781	3.44469	0.00202027	0.229677	-1.63741
Prkca	Gonadotrophs	0.592893	8.0396	3.44345	0.00202652	0.229677	-1.55685
Phactr1	Gonadotrophs	0.627898	8.60016	3.44246	0.00203155	0.229677	-1.63511
Large1	Gonadotrophs	0.652565	7.96852	3.44033	0.00204243	0.229677	-1.6077
Galnt9	Lactotrophs	2.56414	2.07895	3.93147	0.000587549	0.232097	-0.964194
Cntnap5c	Gonadotrophs	-0.950566	3.80806	-3.43239	0.00208335	0.23258	-1.57981
Gm13091	Lactotrophs	1.33394	2.63732	3.89101	0.000651783	0.23352	-0.38977
Ccnb2	Lactotrophs	-1.48475	2.06481	-3.89504	0.000645087	0.23352	-0.319101
Cenpk	Lactotrophs	-1.4972	2.50465	-3.90314	0.000631838	0.23352	-0.281972
2900009J06Rik	Lactotrophs	-1.40959	3.13675	-3.91845	0.000607513	0.23352	-0.330693
Gsg1l	Gonadotrophs	-1.07659	2.25571	-3.42636	0.00211497	0.234412	-1.34152
Gm48633	Gonadotrophs	1.09532	2.17885	3.42129	0.00214194	0.235705	-1.34391
Cacna1f	Gonadotrophs	1.02955	1.3099	3.4166	0.00216717	0.23679	-1.39098
Inhbb	Gonadotrophs	-0.907871	3.40792	-3.40983	0.00220411	0.237458	-1.45854
Pla2g7	Gonadotrophs	-1.49413	5.29934	-3.40378	0.00223764	0.239396	-1.44778
4930524O08Rik	Gonadotrophs	-1.07233	0.544198	-3.39673	0.00227733	0.241595	-1.43585
Sel1l	Gonadotrophs	-0.551277	6.76769	-3.39458	0.00228955	0.241595	-1.62945
Isl1	Gonadotrophs	-0.828606	4.66541	-3.38634	0.00233705	0.244568	-1.5972
Gm41609	Gonadotrophs	0.992886	2.49235	3.38421	0.00234947	0.244568	-1.56022
Lrrtm3	Gonadotrophs	-2.72825	1.36594	-3.37971	0.00237599	0.245668	-1.6318
Gria1	Gonadotrophs	0.74068	7.05635	3.36699	0.00245236	0.24856	-1.71046
Cln5	Gonadotrophs	-0.835237	3.27954	-3.36895	0.00244045	0.24856	-1.45252
Gm29374	Gonadotrophs	0.89141	0.996208	3.36921	0.00243886	0.24856	-1.47646
Gm14508	Lactotrophs	2.42275	2.83296	3.82416	0.000773367	0.255563	-0.631138
Kif11	Lactotrophs	-1.60017	2.36479	-3.82261	0.000776433	0.255563	-0.475533
Atad2	Lactotrophs	-1.26546	4.59118	-3.84014	0.000742423	0.255563	-0.506241
Etv1	Lactotrophs	-0.839608	6.4366	-3.82099	0.000779661	0.255563	-0.616817
Gm14507	Lactotrophs	1.24923	1.71771	3.79471	0.000833759	0.260218	-0.552448
Rhoj	Lactotrophs	2.26407	2.31408	3.79015	0.000843528	0.260218	-1.08701
Pask	Lactotrophs	-1.05414	2.14424	-3.78968	0.000844534	0.260218	-0.583419
Ssr3	Gonadotrophs	-0.823018	6.81773	-3.34169	0.00261153	0.262962	-1.75058
Rpl6	Stem_cells	7.92377	2.17948	4.72416	7.55092648221952e-05	0.263198	-0.0684652
Id1	Stem_cells	0.849326	2.53453	4.40974	0.000170841	0.263198	0.857854
Bmper	Stem_cells	1.39204	5.40111	4.44308	0.000156683	0.263198	0.85769
Erc2	Stem_cells	0.958845	8.51412	4.48815	0.000139386	0.263198	1.07208
Id3	Stem_cells	0.941015	2.87731	4.50648	0.00013291	0.263198	1.08137
Gm56917	Stem_cells	2.86788	1.77392	4.56731	0.000113488	0.263198	-0.81531
5033403F01Rik	Stem_cells	-2.34729	1.71958	-4.67453	8.58986426475603e-05	0.263198	-0.307396
Erlec1	Gonadotrophs	-0.783358	7.64687	-3.33682	0.00264332	0.264435	-1.84789
F3	Stem_cells	-0.948892	3.30712	-4.37013	0.000189325	0.265159	0.74491
Ncoa4	Gonadotrophs	-0.651809	4.4197	-3.33297	0.00266866	0.265248	-1.59101
Odad2	Gonadotrophs	-1.4975	1.33626	-3.31825	0.00276786	0.271632	-1.64036
Hs6st2	Gonadotrophs	-1.10502	3.19709	-3.31821	0.00276816	0.271632	-1.69565
Sec11c	Gonadotrophs	-1.13141	6.62418	-3.31075	0.00281981	0.274949	-1.85617
Il23a	Gonadotrophs	-1.03828	0.760491	-3.30589	0.0028539	0.276523	-1.58466
Shisal2b	Gonadotrophs	-1.43715	0.575358	-3.29948	0.00289959	0.276676	-1.60455
4930544I03Rik	Gonadotrophs	1.27648	2.65649	3.29812	0.00290935	0.276676	-1.61474
Elf4	Gonadotrophs	0.793285	4.10669	3.30294	0.00287482	0.276676	-1.6758
Rimbp2	Stem_cells	0.933486	6.67775	4.16035	0.000325881	0.277889	0.308555
Shcbp1l	Stem_cells	2.31378	2.03775	4.10207	0.000378791	0.277889	-1.48582
Gm38948	Stem_cells	0.85161	4.15928	4.11154	0.000369645	0.277889	0.156315
Rnase4	Stem_cells	-1.05456	1.72932	-4.13684	0.00034628	0.277889	0.23321
Cdh18	Stem_cells	1.1114	7.05784	4.2873	0.000234656	0.277889	0.609181
Scn8a	Stem_cells	1.29236	6.76594	4.25294	0.000256488	0.277889	0.520742
0610005C13Rik	Stem_cells	2.05177	2.70019	4.20972	0.000286838	0.277889	-0.48815
Atcayos	Stem_cells	3.33439	2.59988	4.20798	0.000288131	0.277889	-0.884199
Slc45a1	Stem_cells	2.52071	3.59137	4.18756	0.000303752	0.277889	-0.733044
Cmtm6	Stem_cells	-1.03582	3.65276	-4.17636	0.000312677	0.277889	0.293982
Kcnip1	Gonadotrophs	0.945007	1.19297	3.29033	0.00296592	0.280325	-1.61836
A430090L17Rik	Gonadotrophs	0.906527	3.75418	3.28629	0.0029957	0.281413	-1.66088
Prc1	Lactotrophs	-1.14141	3.80155	-3.73741	0.000964856	0.28528	-0.744042
Ncapg	Lactotrophs	-1.77791	1.17923	-3.73987	0.000958828	0.28528	-0.673117
Mn1	Lactotrophs	2.1138	1.0053	3.73072	0.000981427	0.28528	-1.25147
Synpo2	Gonadotrophs	0.775689	4.89154	3.27388	0.00308899	0.288418	-1.7242
Meltf	Lactotrophs	2.00401	2.20519	3.71605	0.00101873	0.29064	-1.18831
Cep112	Lactotrophs	-0.849327	6.75608	-3.70849	0.00103849	0.29089	-0.901304
Mapk4	Gonadotrophs	0.765506	4.18772	3.26456	0.00316081	0.293346	-1.7525
Syt9	Gonadotrophs	0.712733	5.59333	3.25977	0.00319843	0.293898	-1.83275
Ost4	Gonadotrophs	-0.716519	4.59058	-3.25895	0.00320491	0.293898	-1.747
Ctbs	Gonadotrophs	-0.762998	4.39376	-3.25465	0.00323904	0.29465	-1.77693
Ndufa1	Gonadotrophs	-1.09305	6.48988	-3.25311	0.00325136	0.29465	-2.00047
Sgcb	Gonadotrophs	-0.799567	4.38537	-3.24972	0.0032786	0.295381	-1.79641
Tm7sf2	Lactotrophs	1.55219	2.66465	3.69447	0.00107616	0.296058	-0.877002
Ust	Gonadotrophs	1.00518	4.63691	3.23844	0.00337102	0.301942	-1.75062
Neil3	Lactotrophs	-1.9667	1.82389	-3.67638	0.00112673	0.302647	-0.807736
Lrrc75aos1	Lactotrophs	2.37021	1.40579	3.67197	0.0011394	0.302647	-1.12035
Lrrc2	Gonadotrophs	-0.875541	1.09435	-3.23376	0.00341001	0.303669	-1.84002
Samd15	Stem_cells	1.68691	2.71013	4.04712	0.000436428	0.305619	-0.659007
Atp1b3	Gonadotrophs	-0.770346	4.92648	-3.22874	0.00345246	0.305681	-1.94912
Dab1	Gonadotrophs	0.960686	4.18296	3.22561	0.00347914	0.306283	-1.88108
Oprm1	Gonadotrophs	1.05851	5.17755	3.22083	0.00352024	0.308141	-1.98365
5830418P13Rik	Gonadotrophs	1.92036	1.25851	3.21566	0.00356526	0.310318	-1.86335
Resp18	Gonadotrophs	-2.20684	7.75811	-3.21024	0.00361306	0.311591	-2.16563
Rad51b	Lactotrophs	-1.06629	4.64482	-3.65288	0.00119591	0.312276	-0.919336
Zfp804a	Lactotrophs	-0.911605	3.08141	-3.61967	0.00130079	0.318095	-0.969511
Dbf4	Lactotrophs	-1.41523	2.27908	-3.62277	0.00129063	0.318095	-0.931855
Gnpda1	Lactotrophs	-0.7743	4.39508	-3.62524	0.0012826	0.318095	-0.954221
Msantd7	Lactotrophs	2.02073	1.69653	3.63498	0.00125138	0.318095	-1.1413
Cnksr3	Gonadotrophs	-0.758709	3.62633	-3.18933	0.00380321	0.325513	-1.91356
Ska1	Lactotrophs	-1.57408	0.027761	-3.57656	0.00145049	0.328362	-1.0683
Slc15a2	Lactotrophs	1.29962	4.60531	3.57108	0.00147066	0.328362	-1.04135
Zfp455	Lactotrophs	-1.5827	2.3012	-3.58258	0.00142862	0.328362	-1.08851
Mcm10	Lactotrophs	-2.33006	1.62551	-3.58665	0.00141402	0.328362	-1.21525
Gm56693	Lactotrophs	2.62437	1.64835	3.60087	0.00136413	0.328362	-1.48498
Spag5	Lactotrophs	-1.22968	1.63659	-3.58218	0.00143004	0.328362	-0.997301
Gm3488	Lactotrophs	2.3984	2.29245	3.56536	0.00149202	0.328373	-1.20568
Knl1	Lactotrophs	-1.71148	2.50491	-3.54355	0.00157633	0.342041	-1.16056
Rbm24	Gonadotrophs	0.869655	1.8375	3.16629	0.00402393	0.342501	-1.95765
4930434J06Rik	Gonadotrophs	-0.877393	1.14054	-3.16106	0.00407573	0.345004	-2.08233
Kcnb2	Gonadotrophs	0.695687	9.21896	3.15165	0.00417044	0.349929	-2.32229
Lysmd3	Gonadotrophs	-0.655569	5.27684	-3.1398	0.00429292	0.349929	-2.09179
Creld2	Gonadotrophs	-1.319	4.77811	-3.14426	0.00424643	0.349929	-2.09254
Scarb2	Gonadotrophs	-0.562658	6.40954	-3.14113	0.00427893	0.349929	-2.1951
Tinagl1	Gonadotrophs	-1.07595	2.29458	-3.14073	0.00428319	0.349929	-2.00978
Pdlim1	Gonadotrophs	-1.15569	2.32078	-3.15	0.00418728	0.349929	-1.9206
Brwd3	Gonadotrophs	-0.557575	6.08888	-3.14694	0.00421876	0.349929	-2.19708
Adap1	Lactotrophs	2.09473	1.37975	3.51921	0.00167588	0.35368	-1.60532
Gm43691	Lactotrophs	2.43006	1.52439	3.52391	0.00165618	0.35368	-1.51587
Nexmif	Stem_cells	0.878336	7.5642	3.96885	0.000533776	0.357537	-0.140116
Them4	Lactotrophs	0.718587	4.30816	3.50243	0.00174805	0.363925	-1.18523
Erich6	Lactotrophs	2.25572	1.57773	3.48058	0.00184656	0.365381	-1.5229
Gm49179	Lactotrophs	1.10283	4.71495	3.48447	0.00182865	0.365381	-1.2706
Parpbp	Lactotrophs	-1.47004	1.95288	-3.49121	0.00179798	0.365381	-1.19683
Lockd	Lactotrophs	-1.19834	4.82444	-3.47986	0.00184991	0.365381	-1.37249
Wdr62	Lactotrophs	-1.77139	0.994831	-3.47311	0.00188148	0.366912	-1.33542
Ids	Gonadotrophs	-0.757658	4.3594	-3.11575	0.004552	0.369095	-2.07158
Arhgef26	Gonadotrophs	-0.789696	4.80689	-3.10744	0.00464497	0.374662	-2.21628
Mamld1	Gonadotrophs	-0.654841	2.96798	-3.10113	0.00471677	0.378472	-2.20038
Man2b2	Gonadotrophs	-1.24063	2.8793	-3.09856	0.00474634	0.378871	-2.02804
Ncaph	Lactotrophs	-1.95967	0.513438	-3.44147	0.00203661	0.382635	-1.35808
Mis18bp1	Lactotrophs	-1.58789	2.15831	-3.44387	0.00202442	0.382635	-1.3076
Tmem65	Lactotrophs	-0.657812	6.03146	-3.44899	0.00199862	0.382635	-1.45961
5330434G04Rik	Stem_cells	0.982672	7.63533	3.92406	0.00059883	0.384201	-0.240906
Nt5c2	Stem_cells	0.571572	6.91638	3.90834	0.000623461	0.384201	-0.286406
Rgma	Gonadotrophs	-1.83267	2.53462	-3.09056	0.00483947	0.384314	-2.05305
Rpl6	Melanotrophs	8.57758	2.17948	5.15076	2.49774914951341e-05	0.384803	-4.39913
Gm28760	Gonadotrophs	-1.20861	2.57537	-3.0854	0.00490039	0.385332	-2.09831
Trpc5	Gonadotrophs	0.795772	5.57154	3.08524	0.00490232	0.385332	-2.37446
Ajap1	Gonadotrophs	-1.14777	3.39131	-3.08276	0.00493192	0.385692	-2.04344
Gabbr2	Lactotrophs	0.612852	4.49107	3.43252	0.00208268	0.386174	-1.55356
Kcnb2	Lactotrophs	0.79296	9.21896	3.4228	0.00213389	0.386174	-1.73225
Itih5	Lactotrophs	2.77378	3.33843	3.4131	0.00218621	0.386174	-1.46401
Cdh9	Lactotrophs	2.65919	0.737031	3.41285	0.00218757	0.386174	-1.64924
Mal2	Lactotrophs	2.2988	4.09486	3.40834	0.00221232	0.386174	-1.38966
4930562C15Rik	Lactotrophs	2.68074	1.27828	3.404	0.00223642	0.386174	-1.75407
9430015G10Rik	Lactotrophs	-0.855746	4.00309	-3.40193	0.00224799	0.386174	-1.40698
Fanci	Lactotrophs	-1.71676	0.934056	-3.40051	0.00225598	0.386174	-1.46689
Slc44a5	Gonadotrophs	1.44126	3.22577	3.075	0.00502566	0.391037	-2.06111
Fgf16	Lactotrophs	2.37973	-0.391893	3.38755	0.00233005	0.392257	-1.9165
Fam98c	Lactotrophs	1.208	3.38853	3.38542	0.00234244	0.392257	-1.41778
Ddo	Gonadotrophs	0.678069	6.03127	3.07087	0.00507623	0.392987	-2.27578
Cct4	Gonadotrophs	-0.54923	5.46542	-3.0666	0.00512893	0.393975	-2.26407
Syndig1	Gonadotrophs	1.68565	4.22215	3.0657	0.00514014	0.393975	-2.08274
P2ry14	Gonadotrophs	-0.653057	6.65966	-3.0567	0.00525333	0.395645	-2.43648
Astn1	Gonadotrophs	-0.75291	4.2461	-3.0538	0.00529033	0.395645	-2.29683
Nek1	Gonadotrophs	-0.55435	6.02225	-3.05601	0.00526211	0.395645	-2.34424
Syt4	Gonadotrophs	-0.627211	7.13197	-3.05759	0.00524203	0.395645	-2.4785
Esco2	Lactotrophs	-1.8325	1.27	-3.37714	0.00239122	0.396121	-1.43532
Twist2	Gonadotrophs	-1.59786	0.7579	-3.05036	0.00533457	0.397026	-2.10549
Tmed7	Gonadotrophs	-0.840218	5.70325	-3.04287	0.00543196	0.400405	-2.34052
Gm33474	Gonadotrophs	-1.06796	0.164475	-3.04437	0.0054123	0.400405	-2.15898
Gm31508	Gonadotrophs	0.87483	2.13776	3.04029	0.00546592	0.40099	-2.1915
Zfp605	Lactotrophs	2.23481	3.68789	3.36347	0.00247397	0.4012	-1.47636
Cip2a	Lactotrophs	-1.2766	1.54211	-3.36446	0.00246785	0.4012	-1.47995
Rflnb	Gonadotrophs	-1.73858	2.93686	-3.03722	0.00550657	0.402058	-2.13329
Hrob	Lactotrophs	-1.90069	0.472889	-3.2696	0.00312175	0.409327	-1.66801
Rinl	Lactotrophs	2.56836	0.951397	3.27473	0.00308245	0.409327	-1.85092
Gm16272	Lactotrophs	1.09388	3.09545	3.26559	0.00315282	0.409327	-1.66827
2700099C18Rik	Lactotrophs	-0.924488	4.57305	-3.27343	0.00309236	0.409327	-1.81756
Ttc32	Lactotrophs	-0.923483	2.83168	-3.26444	0.00316175	0.409327	-1.67449
Lcorl	Lactotrophs	-0.572064	6.60718	-3.28677	0.00299217	0.409327	-1.93801
Cyb561a3	Lactotrophs	-1.60292	2.82216	-3.30833	0.00283673	0.409327	-1.60406
Gm15917	Lactotrophs	2.2995	1.33309	3.3252	0.00272058	0.409327	-1.86018
Tbc1d2	Lactotrophs	2.11202	2.89008	3.31906	0.00276234	0.409327	-1.62962
Aurkb	Lactotrophs	-1.72427	0.352041	-3.31719	0.00277517	0.409327	-1.59497
Man2a2	Lactotrophs	0.515333	5.9505	3.31023	0.00282341	0.409327	-1.77222
Knstrn	Lactotrophs	-1.2341	1.50429	-3.35027	0.00255645	0.409327	-1.49272
Tent5b	Lactotrophs	2.43534	0.521803	3.30424	0.00286558	0.409327	-2.0528
Grm7	Lactotrophs	1.6217	5.16492	3.30411	0.00286653	0.409327	-1.62241
Gnai1	Lactotrophs	-0.777522	4.42453	-3.29746	0.00291412	0.409327	-1.79928
Gm57084	Lactotrophs	-1.25832	3.30268	-3.32985	0.00268943	0.409327	-1.54136
Sntb1	Lactotrophs	0.705777	7.53587	3.29699	0.00291745	0.409327	-1.93846
Cdca2	Lactotrophs	-1.52818	1.90967	-3.28867	0.00297814	0.409327	-1.63119
Ubxn11	Lactotrophs	0.631146	4.51087	3.28789	0.00298388	0.409327	-1.73635
Cavin1	Lactotrophs	2.06246	2.20742	3.28662	0.00299323	0.409327	-1.78287
Rgs3	Lactotrophs	-1.32705	3.44605	-3.28156	0.00303094	0.409327	-1.68207
Mgp	Lactotrophs	1.8162	4.47425	3.292	0.00295368	0.409327	-1.62609
4933406B17Rik	Lactotrophs	-0.984498	1.391	-3.34451	0.00259331	0.409327	-1.54538
Gm57465	Lactotrophs	-1.64615	1.94882	-3.25979	0.00319828	0.410606	-1.70732
Epb41l3	Gonadotrophs	0.704938	5.57797	3.02229	0.00570854	0.41318	-2.35404
Col4a5	Gonadotrophs	0.886438	3.67213	3.02073	0.00573012	0.41318	-2.19768
Bmpr1b	Gonadotrophs	-1.43692	2.53248	-3.01576	0.00579911	0.41318	-2.20045
Dennd2b	Gonadotrophs	0.654262	5.70801	3.01459	0.00581552	0.41318	-2.30577
Aga	Gonadotrophs	-1.44316	6.15838	-3.0156	0.00580135	0.41318	-2.46985
Tspan2	Gonadotrophs	-0.602294	5.36108	-3.01428	0.00581981	0.41318	-2.4541
Gm12610	Stem_cells	1.33536	4.93126	3.85452	0.00071561	0.413845	-0.42325
Gm34788	Stem_cells	2.41812	-0.143323	3.84927	0.000725291	0.413845	-1.87991
Gm15788	Gonadotrophs	2.54665	2.21234	3.00437	0.00596045	0.417237	-2.2564
Ifnar2	Gonadotrophs	-0.898495	4.89333	-3.00167	0.00599927	0.417237	-2.3814
Gm49179	Gonadotrophs	0.849956	4.71495	3.00241	0.00598862	0.417237	-2.34684
Snph	Gonadotrophs	0.544867	5.97564	3.00615	0.00593488	0.417237	-2.4082
Fam83f	Gonadotrophs	-0.807767	3.61723	-2.99817	0.00604994	0.417962	-2.28331
Tgoln1	Gonadotrophs	-0.80786	6.68817	-2.99414	0.00610878	0.420142	-2.56702
Mirg	Stem_cells	0.902188	7.51207	3.8287	0.000764441	0.420607	-0.467645
Toe1	Stem_cells	-1.02871	3.41953	-3.807	0.000808023	0.424589	-0.573244
Speer4e1	Stem_cells	-2.7603	-0.0512885	-3.79548	0.00083213	0.424589	-1.73806
Myt1	Stem_cells	1.05892	5.72996	3.78515	0.000854358	0.424589	-0.599572
Ctso	Gonadotrophs	-0.663896	5.72438	-2.98511	0.0062428	0.427452	-2.45538
Armc6	Lactotrophs	2.10439	3.13245	3.23948	0.00336234	0.428101	-1.73868
Tspan6	Gonadotrophs	-1.28009	3.9321	-2.98245	0.00628282	0.428288	-2.40944
Ipcef1	Gonadotrophs	1.12558	3.93055	2.97861	0.00634095	0.430347	-2.29232
Gm26871	Gonadotrophs	-0.693296	5.95971	-2.97551	0.00638822	0.431653	-2.57971
Gm16152	Lactotrophs	0.858705	3.43985	3.23182	0.00342636	0.432677	-1.81511
Igf2bp3	Lactotrophs	0.633361	5.8161	3.22699	0.00346729	0.434285	-1.96999
Csmd1	Lactotrophs	1.8715	4.53886	3.21583	0.00356371	0.435734	-1.80429
Ska2	Lactotrophs	-0.655347	4.06771	-3.21796	0.00354512	0.435734	-1.87591
Cnksr2	Lactotrophs	3.01616	1.47872	3.2218	0.00351181	0.435734	-2.09224
Gm15591	Lactotrophs	2.28712	2.01417	3.21254	0.00359265	0.435814	-1.89954
Tma16	Lactotrophs	1.13046	3.23352	3.20546	0.00365565	0.436581	-1.79358
Efcab11	Lactotrophs	-1.09938	3.35343	-3.20743	0.00363806	0.436581	-1.86214
Scube1	Lactotrophs	2.15969	1.51456	3.19995	0.00370539	0.439117	-1.93
Gm30439	Gonadotrophs	-2.17531	1.13814	-2.966	0.00653568	0.439688	-2.38715
Ncapd2	Lactotrophs	-0.646849	4.34165	-3.19537	0.0037473	0.440694	-1.97421
Id3	Lactotrophs	1.13676	2.87731	3.19133	0.00378461	0.44171	-1.82669
Gm16023	Lactotrophs	-0.624214	4.53942	-3.18644	0.00383024	0.443674	-1.96699
Plat	Stem_cells	-0.728527	4.13247	-3.74972	0.000935098	0.444825	-0.726513
Pros1	Stem_cells	-1.01367	3.33471	-3.73356	0.000974367	0.444825	-0.659872
Chga	Stem_cells	-1.76232	8.6263	-3.73061	0.000981698	0.444825	-0.764299
Ecm2	Lactotrophs	-1.12743	3.26956	-3.11956	0.00450993	0.447745	-2.01776
Mapre1	Lactotrophs	-0.567746	5.53528	-3.12053	0.00449933	0.447745	-2.19057
Gpr176	Lactotrophs	2.34997	1.01372	3.11666	0.00454186	0.447745	-2.29434
Slc22a21	Lactotrophs	2.43282	1.57924	3.14519	0.00423675	0.447745	-2.2244
Ezh2	Lactotrophs	-0.828925	4.76815	-3.11661	0.00454244	0.447745	-2.1758
Yju2	Lactotrophs	1.08561	3.83006	3.12214	0.00448175	0.447745	-1.9874
Arc	Lactotrophs	-1.96122	0.723624	-3.13193	0.00437604	0.447745	-2.09759
Setd1a	Lactotrophs	0.658593	3.96165	3.11561	0.00455354	0.447745	-2.02931
Gm5089	Lactotrophs	0.93446	5.1954	3.13344	0.00435994	0.447745	-2.17082
Glipr1	Lactotrophs	2.13365	1.95594	3.13694	0.00432289	0.447745	-2.03319
Car2	Lactotrophs	2.05897	1.30799	3.13929	0.00429821	0.447745	-1.93659
Cdk1	Lactotrophs	-1.57493	1.46645	-3.11804	0.00452664	0.447745	-1.97095
ENSMUSG00000107352.2	Lactotrophs	2.02617	1.69031	3.14888	0.00419879	0.447745	-2.05074
Prima1	Lactotrophs	-2.14265	2.00435	-3.15401	0.00414651	0.447745	-1.94897
Tbx15	Lactotrophs	1.62633	2.14408	3.15326	0.00415414	0.447745	-1.99865
Atp1a3	Lactotrophs	2.13099	2.56266	3.15684	0.00411796	0.447745	-1.95803
9330136K24Rik	Lactotrophs	2.01147	3.09153	3.15879	0.00409834	0.447745	-1.91585
Cdc25c	Lactotrophs	-1.64983	0.826898	-3.16397	0.00404682	0.447745	-1.88053
Klhl13	Lactotrophs	0.617105	5.83237	3.17302	0.0039582	0.447745	-2.1327
Aspm	Lactotrophs	-1.76651	1.56021	-3.17345	0.00395401	0.447745	-1.86001
Sema4a	Lactotrophs	1.94057	2.35605	3.11477	0.0045629	0.447745	-1.99929
Elp6	Lactotrophs	2.03569	3.19057	3.15291	0.00415767	0.447745	-1.92101
Gm10552	Lactotrophs	2.16583	0.505825	3.17012	0.00398635	0.447745	-2.26529
Fkbp9	Gonadotrophs	-1.06144	4.68274	-2.95655	0.00668523	0.447794	-2.39811
Creg1	Gonadotrophs	-1.00759	5.68702	-2.9507	0.00677943	0.452138	-2.58595
ENSMUSG00000118020.2	Stem_cells	3.7799	2.49672	3.68461	0.00110343	0.452411	-1.84016
Spry1	Stem_cells	-1.18681	2.43173	-3.69509	0.00107446	0.452411	-0.767204
Slc8a3	Stem_cells	3.02434	2.87409	3.71215	0.00102888	0.452411	-1.72511
Tnr	Stem_cells	1.23674	7.1038	3.68018	0.0011159	0.452411	-0.788633
Tub	Gonadotrophs	0.556318	4.81812	2.94792	0.00682465	0.453192	-2.61254
Sulf2	Gonadotrophs	-1.41917	4.02192	-2.94234	0.00691637	0.453419	-2.34467
Pcdh7	Gonadotrophs	-0.9433	6.52975	-2.94305	0.00690458	0.453419	-2.69309
Cdkn1c	Gonadotrophs	1.17793	3.07161	2.94491	0.00687395	0.453419	-2.37697
Drc1	Gonadotrophs	-1.24137	2.06237	-2.93616	0.00701913	0.458206	-2.34243
Mreg	Gonadotrophs	0.996405	1.68487	2.93122	0.00710245	0.461689	-2.33875
Phf2os1	Lactotrophs	1.12426	2.5427	3.09859	0.00474594	0.462759	-2.01887
Svopl	Gonadotrophs	1.07227	1.33959	2.9241	0.00722411	0.463728	-2.35268
Krt8	Gonadotrophs	-0.844267	5.2712	-2.92421	0.00722212	0.463728	-2.61481
Pdgfc	Gonadotrophs	2.30495	1.72302	2.92431	0.00722047	0.463728	-2.60383
Sgcz	Lactotrophs	0.853961	7.00289	3.09327	0.00480773	0.465058	-2.48146
Gm5796	Lactotrophs	2.62456	0.773721	3.09137	0.00482989	0.465058	-2.28049
Tm6sf1	Lactotrophs	0.917406	3.58694	3.08546	0.00489975	0.468855	-2.08113
Rrm1	Lactotrophs	-0.775262	3.44007	-3.08229	0.00493755	0.469555	-2.0891
Cnih2	Gonadotrophs	-1.30895	2.3977	-2.91284	0.00742045	0.474354	-2.42021
Parpbp	Gonadotrophs	1.92078	1.95288	2.90885	0.00749143	0.474944	-2.54014
Synpr	Gonadotrophs	-0.950277	6.43293	-2.90753	0.00751491	0.474944	-2.68438
Sdf4	Gonadotrophs	-0.954419	7.10538	-2.9063	0.00753699	0.474944	-2.78345
Apmap	Gonadotrophs	-0.640262	4.84671	-2.90541	0.00755298	0.474944	-2.54505
Cdc7	Lactotrophs	-0.953394	3.82181	-3.06875	0.00510226	0.477383	-2.1278
Sidt1	Lactotrophs	2.47656	1.95412	3.0679	0.00511283	0.477383	-2.29559
Ckap2l	Lactotrophs	-1.52823	1.32372	-3.06816	0.00510957	0.477383	-2.07669
AI506816	Gonadotrophs	-1.03954	3.64399	-2.89897	0.00766956	0.477866	-2.45116
Aven	Gonadotrophs	0.659431	4.8716	2.89771	0.0076925	0.477866	-2.55249
Fndc1	Gonadotrophs	2.01123	1.48822	2.89972	0.00765591	0.477866	-2.67248
Ikbip	Gonadotrophs	-0.777829	6.81156	-2.89321	0.00777525	0.479142	-2.75083
Tfeb	Gonadotrophs	0.726774	4.07448	2.88199	0.00798516	0.480605	-2.58751
Col4a1	Gonadotrophs	-1.85204	3.97711	-2.88769	0.00787777	0.480605	-2.43521
Gm49380	Gonadotrophs	0.991874	5.08089	2.88215	0.00798207	0.480605	-2.62856
Fras1	Gonadotrophs	-0.75395	5.96383	-2.87865	0.00804856	0.480605	-2.64383
Hsp90b1	Gonadotrophs	-0.823574	9.38548	-2.88747	0.00788188	0.480605	-2.93919
Txndc5	Gonadotrophs	-0.53835	5.87168	-2.88105	0.00800304	0.480605	-2.69237
Cstf2t	Gonadotrophs	-1.05487	3.19305	-2.88021	0.00801888	0.480605	-2.45049
Zcchc12	Gonadotrophs	-0.774781	4.6412	-2.88098	0.00800438	0.480605	-2.5908
Spata31f1e	Stem_cells	0.899125	2.60806	3.64053	0.00123391	0.487425	-0.870229
Cln5	Stem_cells	-0.79166	3.27954	-3.61254	0.00132447	0.488799	-0.956238
Txndc5	Stem_cells	-0.61289	5.87168	-3.60082	0.0013643	0.488799	-1.0237
Tlr3	Stem_cells	-0.845157	3.59533	-3.61758	0.00130769	0.488799	-0.926774
Apba1	Stem_cells	0.948852	5.94588	3.60936	0.00133515	0.488799	-0.932949
Extl2	Gonadotrophs	-0.862975	4.66521	-2.84909	0.00863207	0.490722	-2.65144
Qdpr	Gonadotrophs	-0.903477	4.12807	-2.85032	0.00860699	0.490722	-2.62901
Tceal6	Gonadotrophs	-0.776416	2.94043	-2.86342	0.00834451	0.490722	-2.53467
Lactb	Gonadotrophs	-0.596854	4.10484	-2.85142	0.00858472	0.490722	-2.62729
Pmpcb	Gonadotrophs	-0.667875	4.60418	-2.8553	0.00850626	0.490722	-2.67174
Ccdc71l	Gonadotrophs	-1.20197	1.67061	-2.85844	0.00844337	0.490722	-2.51056
Ets2	Gonadotrophs	-0.621691	5.30109	-2.85868	0.00843853	0.490722	-2.76594
Med7	Gonadotrophs	-0.7484	3.77088	-2.8604	0.00840428	0.490722	-2.58407
Sdc2	Gonadotrophs	-0.554936	7.13838	-2.86176	0.0083772	0.490722	-2.8538
Aldh2	Gonadotrophs	-0.575149	5.95789	-2.85077	0.00859785	0.490722	-2.81652
Gm34121	Stem_cells	2.06357	2.1186	3.58397	0.00142361	0.491999	-1.67062
Usp22	Stem_cells	-0.505258	5.54278	-3.57738	0.00144748	0.491999	-1.04067
Myt1l	Stem_cells	0.881335	8.12704	3.56649	0.00148779	0.491999	-1.07845
Gm14618	Stem_cells	1.41697	5.94459	3.551	0.00154701	0.491999	-1.06189
Clvs1	Stem_cells	1.27066	6.4448	3.53056	0.00162871	0.491999	-1.10497
Esrrg	Stem_cells	0.575806	7.82101	3.53134	0.00162553	0.491999	-1.20059
Nrg1	Stem_cells	1.30397	11.0016	3.53456	0.00161239	0.491999	-1.26008
Pigc	Stem_cells	-0.753113	3.75454	-3.53681	0.00160328	0.491999	-1.10394
Cdca3	Lactotrophs	-1.74098	1.32642	-3.01959	0.00574589	0.493242	-2.17649
Spc24	Lactotrophs	-1.50314	2.26503	-3.02022	0.00573709	0.493242	-2.17205
Ect2	Lactotrophs	-1.42361	2.26804	-3.03129	0.00558603	0.493242	-2.24025
Anln	Lactotrophs	-1.32907	2.22333	-3.02725	0.00564079	0.493242	-2.18857
Slc47a1	Lactotrophs	3.78636	0.350022	3.02327	0.00569515	0.493242	-2.37272
Foxk1	Lactotrophs	0.696203	4.98373	3.02096	0.0057269	0.493242	-2.34416
Akap1	Lactotrophs	2.1777	3.80235	3.03143	0.00558415	0.493242	-2.1503
Trnp1	Lactotrophs	2.12873	3.18532	3.02509	0.00567013	0.493242	-2.22125
Sctr	Lactotrophs	1.67156	0.304535	3.03653	0.00551579	0.493242	-2.5001
Rexo5	Lactotrophs	-1.5993	2.45538	-3.03279	0.00556588	0.493242	-2.14227
Pnldc1	Lactotrophs	2.12002	2.32119	3.03611	0.00552135	0.493242	-2.16272
Slitrk5	Lactotrophs	1.84001	1.29041	3.03988	0.00547135	0.493242	-2.24184
Spata31g1	Lactotrophs	2.3183	2.73752	3.04242	0.00543787	0.493242	-2.19715
4930570B17Rik	Lactotrophs	0.664218	5.46803	3.049	0.00535212	0.493242	-2.46054
Arpp21	Lactotrophs	1.37772	2.7815	3.01549	0.00580287	0.493242	-2.23396
Zfp97	Lactotrophs	-1.22108	2.00819	-3.0135	0.00583084	0.493242	-2.21148
Gm14471	Lactotrophs	2.0444	3.16713	3.0115	0.00585897	0.493242	-2.18731
Adam23	Lactotrophs	0.571011	5.9608	3.01433	0.00581916	0.493242	-2.55518
Lrrc17	Stem_cells	2.1536	1.88407	3.51301	0.00170218	0.494788	-1.90221
Slc24a2	Stem_cells	0.867241	7.76218	3.51304	0.00170206	0.494788	-1.20651
Sgo1	Lactotrophs	-1.44432	1.20306	-3.00748	0.00591601	0.495337	-2.19095
Adcy7	Lactotrophs	1.13141	2.7506	3.00333	0.00597537	0.496783	-2.21141
Gm10406	Lactotrophs	2.15069	3.50548	3.00177	0.00599777	0.496783	-2.2013
Tenm2	Gonadotrophs	0.583067	6.40214	2.83706	0.00888087	0.498842	-2.90039
Pdia4	Gonadotrophs	-0.637948	6.50937	-2.83805	0.00886006	0.498842	-2.89961
Dgkq	Gonadotrophs	0.843624	3.69321	2.83593	0.00890443	0.498842	-2.59681
