# Supplementary material for: Consensus Pituitary Atlas, a scalable resource for annotation, novel marker discovery, and analyses in mouse pituitary gland research
Source: Cell Rep. Author manuscript; Available in PMC 2026 Jul 24. (PMC13397322; doi:10.1016/j.celrep.2026.117407)
Supplement: 12 [file NIHMS2190707-supplement-12.xlsx]

## Sheet: Table_S5
# Title: 5_age_dependent_genes	Unnamed: 1	Unnamed: 2	Unnamed: 3	Unnamed: 4	Unnamed: 5	Unnamed: 6	Unnamed: 7	Unnamed: 8
# Correspondence: bence.kover@kcl.ac.uk or cynthia.andoniadou@kcl.ac.uk
# Table S5: Table of all age-dependent genes, related to Figure 4
logFC	AveExpr	t	P.Value	adj.P.Val	B	genes	cell_type	temp_pattern
-3.05796	-0.648916	-14.213	1.58245188750875e-40	3.33501735292469e-36	80.7478	Cbln4	Corticotrophs	decrease-stagnate
-3.69939	1.07787	-12.6695	2.67197667208114e-33	5.631190836411e-29	64.6848	Cdk1	Corticotrophs	decrease-stagnate
-3.76762	0.551747	-12.3963	4.49236979084605e-32	9.46766933420806e-28	61.896	Pbk	Corticotrophs	decrease-stagnate
-2.87508	0.815539	-11.8815	8.0302459961589e-30	1.69237434369049e-25	56.7501	Dtl	Corticotrophs	decrease-stagnate
-3.35069	0.768066	-11.7036	4.74034883923597e-29	9.9902851786898e-25	55.0552	Spc25	Corticotrophs	decrease-stagnate
-2.41085	1.26588	-11.6713	6.46502205952732e-29	1.36250339904538e-24	54.8361	Dgkk	Corticotrophs	decrease steadily
-3.56563	0.366539	-11.512	3.14483045507663e-28	6.62773018407401e-24	53.2127	Hmmr	Corticotrophs	decrease-stagnate
-2.94616	-0.550993	-11.3674	1.26128401593661e-27	2.6581560635864e-23	51.7117	Bub1	Corticotrophs	decrease-stagnate
-3.89448	1.81748	-11.3183	2.09467494246904e-27	4.41452744125351e-23	51.3755	Top2a	Corticotrophs	decrease-stagnate
2.46949	-0.696125	11.196	6.583311274714149e-27	1.38743285114601e-22	50.1742	Gm14204	Corticotrophs	increase steadily
-2.9248	-0.227004	-10.9675	5.80095525550373e-26	1.22255132009741e-21	48.0132	Mxd3	Corticotrophs	decrease-stagnate
-2.98544	1.1516	-10.9053	1.0454320159794e-25	2.20324797367659e-21	47.5184	Cdca3	Corticotrophs	decrease-stagnate
-3.4364	1.76794	-10.8886	1.24524936645127e-25	2.62436303979606e-21	47.3722	Cenpf	Corticotrophs	decrease-stagnate
-3.23497	-0.200109	-10.87	1.45522479422978e-25	3.06688625383927e-21	47.1282	Neil3	Corticotrophs	decrease-stagnate
-2.65625	-0.766023	-10.7954	2.92487759866604e-25	6.16417953918869e-21	46.3717	E2f8	Corticotrophs	decrease-stagnate
-3.04326	-0.0874329	-10.7747	3.55037068250806e-25	7.48240621338573e-21	46.2704	Esco2	Corticotrophs	decrease-stagnate
2.10061	-1.13248	10.7361	5.08832391950956e-25	1.07236426603664e-20	45.9045	Slc32a1	Corticotrophs	increase steadily
-2.53579	-0.66851	-10.6448	1.18847678293008e-24	2.50471482002515e-20	44.9813	Dscc1	Corticotrophs	decrease-stagnate
-2.74823	1.52167	-10.6193	1.50404550517537e-24	3.1697759021571e-20	44.9087	Cdca8	Corticotrophs	decrease-stagnate
-2.678	1.23361	-10.6101	1.63795560566511e-24	3.45199143893921e-20	44.8115	Stac	Corticotrophs	decrease-stagnate
-2.56329	3.03847	-10.2592	4.03635041664299e-23	8.506608503075099e-19	41.7117	H2bc27	Corticotrophs	decrease steadily
-2.52795	-0.127179	-10.2607	3.97363663426703e-23	8.37443920671776e-19	41.589	Ncaph	Corticotrophs	decrease-stagnate
-2.27889	0.964922	-10.1997	6.88064691332376e-23	1.45009633698298e-18	41.1725	Mgat5b	Corticotrophs	decrease-stagnate
-2.98702	0.192096	-10.1688	9.080658942533591e-23	1.91374887213895e-18	40.8535	Rrm2	Corticotrophs	decrease-stagnate
-1.99645	2.05931	-10.1249	1.3447126001056e-22	2.83398180472255e-18	40.5293	Cenpw	Corticotrophs	decrease-stagnate
-2.60188	-0.449743	-10.0947	1.76046974720958e-22	3.71018999224418e-18	40.1626	Ttk	Corticotrophs	decrease-stagnate
-3.59584	1.13798	-10.0831	1.99614041903758e-22	4.2068659331217e-18	40.1363	Ube2c	Corticotrophs	decrease-stagnate
-2.44066	0.515328	-10.0554	2.49891121365249e-22	5.26645538277261e-18	39.8841	Kifc1	Corticotrophs	decrease-stagnate
-2.60193	-0.177454	-10.035	2.99470560150063e-22	6.311342055162569e-18	39.6691	Nek2	Corticotrophs	decrease-stagnate
-2.1195	3.21683	-9.98541	4.64592437446983e-22	9.79128561919516e-18	39.3179	Cks2	Corticotrophs	decrease-stagnate
-2.75607	-0.222292	-9.91816	8.40711968281248e-22	1.77180047315273e-17	38.663	Aurkb	Corticotrophs	decrease-stagnate
-2.76072	-0.515696	-9.87137	1.26799207333907e-21	2.67229329456209e-17	38.2388	Depdc1a	Corticotrophs	decrease-stagnate
-2.44424	2.30246	-9.82801	1.85326274031153e-21	3.90575122520656e-17	37.9564	Cenpa	Corticotrophs	decrease-stagnate
-2.55327	-0.753789	-9.79507	2.47050064664131e-21	5.20658011279656e-17	37.5798	Sapcd2	Corticotrophs	decrease-stagnate
-2.59132	-0.656389	-9.65917	8.02740506843627e-21	1.69177561817294e-16	36.4348	Ska1	Corticotrophs	decrease-stagnate
-2.12859	-1.22076	-9.59601	1.38234695040447e-20	2.91329619797741e-16	35.8503	Lrr1	Corticotrophs	decrease-stagnate
-2.23482	-0.565211	-9.49817	3.19140756294029e-20	6.72589143889666e-16	35.0908	Scn11a	Corticotrophs	decrease-stagnate
-2.28686	0.548123	-9.44998	4.80754179598122e-20	1.01318943350304e-15	34.7236	Nrm	Corticotrophs	decrease-stagnate
-2.66984	1.28305	-9.38474	8.35083686625627e-20	1.75993886956351e-15	34.2135	Kif23	Corticotrophs	decrease-stagnate
-1.7128	3.77587	-9.355	1.07306923857163e-19	2.26149342028972e-15	33.9516	Diaph3	Corticotrophs	decrease-stagnate
-2.4214	0.405527	-9.30659	1.61189751622748e-19	3.39707401544941e-15	33.5543	Cdca2	Corticotrophs	decrease-stagnate
-2.44574	-0.111746	-9.24957	2.5975727816066e-19	5.474384637235911e-15	33.0747	Dlgap5	Corticotrophs	decrease-stagnate
-2.86168	1.31132	-9.22542	3.19469289888974e-19	6.732815284410131e-15	32.916	Pclaf	Corticotrophs	decrease-stagnate
-1.7458	1.73579	-9.19349	4.14396041597892e-19	8.733396576675571e-15	32.6647	Gpsm2	Corticotrophs	decrease-stagnate
1.84125	0.609159	9.19279	4.1680803062504e-19	8.78422924542272e-15	32.66	Trdn	Corticotrophs	increase steadily
1.91694	2.04221	9.18691	4.376827462704011e-19	9.224163877648701e-15	32.615	Togaram2	Corticotrophs	stagnate-increase
-2.16967	-1.0451	-9.18202	4.55803460926846e-19	9.60605793903328e-15	32.4767	Ccna1	Corticotrophs	decrease-stagnate
-2.37379	-0.512293	-9.15545	5.682041424010399e-19	1.19749023011019e-14	32.3063	Troap	Corticotrophs	decrease-stagnate
-2.56508	-0.386639	-9.13589	6.68050744444722e-19	1.40791694391725e-14	32.1584	Nuf2	Corticotrophs	decrease-stagnate
-3.03428	1.51511	-9.13109	7.03167024928851e-19	1.48192450503755e-14	32.1537	Mki67	Corticotrophs	decrease-stagnate
-2.35602	-0.6982	-9.12286	7.439723421526561e-19	1.56792171108672e-14	32.03	Gm31819	Corticotrophs	decrease-stagnate
-2.64969	-0.452923	-9.03177	1.57446959074996e-18	3.31819466250555e-14	31.3123	Pimreg	Corticotrophs	decrease-stagnate
-2.39254	0.697817	-9.0246	1.66976659648559e-18	3.51903310209338e-14	31.2741	Kif4	Corticotrophs	decrease-stagnate
-2.24649	0.53956	-8.99088	2.20009621534697e-18	4.63670277384373e-14	31.0135	Arhgap11a	Corticotrophs	decrease-stagnate
-2.68336	0.518202	-8.94273	3.25785535905646e-18	6.86593016921149e-14	30.6364	Ckap2l	Corticotrophs	decrease-stagnate
-2.06755	1.96066	-8.92287	3.82833557964969e-18	8.06821723411171e-14	30.4982	Tpx2	Corticotrophs	decrease-stagnate
-1.95215	0.852537	-8.92434	3.78312810601619e-18	7.97294248342912e-14	30.4883	Chaf1b	Corticotrophs	decrease-stagnate
-2.47814	-0.195528	-8.91132	4.20484696561424e-18	8.861714980032021e-14	30.3687	Ncapg	Corticotrophs	decrease-stagnate
-2.27854	0.453133	-8.89146	4.93933979213299e-18	1.04096586119203e-13	30.2397	Shcbp1	Corticotrophs	decrease-stagnate
-2.52731	0.571167	-8.88793	5.08228843861617e-18	1.07109228843836e-13	30.205	Mis18bp1	Corticotrophs	decrease-stagnate
-2.06028	-1.58409	-8.87621	5.58798712727325e-18	1.17766828707284e-13	30.0579	AI838599	Corticotrophs	decrease-stagnate
-1.62987	-0.77921	-8.8349	7.79988317629456e-18	1.64382537940408e-13	29.7956	Krt14	Corticotrophs	decrease steadily
-1.87148	-0.475949	-8.81068	9.47919795626805e-18	1.99774096928349e-13	29.6152	Cib3	Corticotrophs	decrease-stagnate
-1.9306	1.29944	-8.79426	1.08162862602567e-17	2.2795323293491e-13	29.4834	E2f1	Corticotrophs	decrease-stagnate
-2.34981	1.14828	-8.78737	1.14315849853978e-17	2.40920653567258e-13	29.426	Anln	Corticotrophs	decrease-stagnate
-2.46528	0.622547	-8.76642	1.35229258196618e-17	2.84995661649372e-13	29.2587	Clspn	Corticotrophs	decrease-stagnate
-2.59295	0.176644	-8.70609	2.19116130981098e-17	4.61787246042665e-13	28.793	Ccnb1	Corticotrophs	decrease-stagnate
-2.58788	0.580625	-8.64718	3.49783207312996e-17	7.37168109412139e-13	28.3359	Ccna2	Corticotrophs	decrease-stagnate
-1.33404	4.08742	-8.6285	4.05418707148843e-17	8.54419925316187e-13	28.1171	Cenpp	Corticotrophs	decrease-stagnate
-2.2995	0.183432	-8.60755	4.78431816327362e-17	1.00829505290992e-12	28.0266	Eldr	Corticotrophs	decrease-stagnate
-1.95646	-1.0811	-8.52757	8.975679094174431e-17	1.89162436909726e-12	27.3855	Nppa	Corticotrophs	decrease-stagnate
1.02549	4.85914	8.51041	1.02667562145711e-16	2.16371887222086e-12	27.1965	Mapt	Corticotrophs	increase-stagnate
-2.25192	0.515109	-8.48464	1.2557869712059e-16	2.64657104181644e-12	27.0963	Cdkn3	Corticotrophs	decrease-stagnate
2.29302	0.637544	8.41854	2.10078028066262e-16	4.42739444149647e-12	26.5981	Gm16685	Corticotrophs	stagnate-increase
-2.36939	-0.416788	-8.39647	2.49266253515953e-16	5.253286292848709e-12	26.406	Iqgap3	Corticotrophs	decrease-stagnate
-2.27447	0.56367	-8.38484	2.72740352360295e-16	5.74800292599322e-12	26.332	Gm2897	Corticotrophs	decrease-stagnate
-1.16044	3.78022	-8.39042	2.61207372252283e-16	5.50494537021686e-12	26.272	Syt5	Corticotrophs	decrease steadily
-2.49041	0.937784	-8.3703	3.05520101935226e-16	6.43883614828489e-12	26.2339	Knl1	Corticotrophs	decrease-stagnate
-2.38244	-0.31675	-8.36578	3.16019283456678e-16	6.66010639884949e-12	26.1817	Cdc25c	Corticotrophs	decrease-stagnate
-2.21594	-0.591193	-8.3651	3.17680349199939e-16	6.6951133593887e-12	26.1633	Cdca5	Corticotrophs	decrease-stagnate
-2.17851	-0.990777	-8.36168	3.26177760420229e-16	6.87419630085634e-12	26.1302	Kif18b	Corticotrophs	decrease-stagnate
-2.28627	1.08795	-8.33815	3.91065350968277e-16	8.24170227165643e-12	25.9897	Kif15	Corticotrophs	decrease-stagnate
-2.01138	1.78946	-8.32723	4.25352279495146e-16	8.96429929036021e-12	25.9103	Mcm3	Corticotrophs	decrease-stagnate
-1.71157	3.54318	-8.31924	4.52273373169803e-16	9.531661339553598e-12	25.7955	Fxyd6	Corticotrophs	decrease steadily
-2.06156	1.12339	-8.29869	5.29610422368905e-16	1.11615396514247e-11	25.6971	Ect2	Corticotrophs	decrease-stagnate
-1.63629	2.18268	-8.28622	5.8273732854487e-16	1.22811891990831e-11	25.6024	Hells	Corticotrophs	decrease-stagnate
3.05699	4.24542	8.27811	6.27807922595581e-16	1.32310519687019e-11	25.5231	Snhg11	Corticotrophs	increase-stagnate
-1.88999	2.94205	-8.22705	9.15806502389555e-16	1.93006220378599e-11	25.1487	P3h2	Corticotrophs	decrease steadily
-1.83199	0.626799	-8.21638	9.93309142174216e-16	2.09339901713216e-11	25.0819	Scgn	Corticotrophs	decrease steadily
-2.90582	1.77645	-8.21502	1.01417543200267e-15	2.13737472294562e-11	25.0563	H2ac24	Corticotrophs	decrease-stagnate
-1.8675	1.6653	-8.20298	1.09990670086315e-15	2.31805337206908e-11	24.9875	Gas2l3	Corticotrophs	decrease steadily
-2.20609	0.267739	-8.19106	1.20412381271392e-15	2.5376909352946e-11	24.89	Uhrf1	Corticotrophs	decrease-stagnate
-2.77997	1.59859	-8.18814	1.24043752462211e-15	2.61422208314109e-11	24.8666	Birc5	Corticotrophs	decrease-stagnate
-1.89889	0.282853	-8.15614	1.56901633381433e-15	3.3067019235137e-11	24.6232	Foxm1	Corticotrophs	decrease-stagnate
1.33966	3.22285	8.14392	1.72085308577953e-15	3.62669787828037e-11	24.5144	Scn2a	Corticotrophs	increase steadily
-2.29488	1.60182	-8.12842	1.93454439285871e-15	4.077052307949729e-11	24.4403	Mir503hg	Corticotrophs	decrease-stagnate
-1.70724	3.3516	-8.08358	2.71138060827977e-15	5.714234631949609e-11	24.0556	Nell1	Corticotrophs	decrease-stagnate
1.82081	-0.781907	8.0732	2.9311558332109e-15	6.17741091849197e-11	24.0313	BC016579	Corticotrophs	increase steadily
-1.9765	0.81709	-8.06829	3.04114339074993e-15	6.40920969600547e-11	24.0007	Aurka	Corticotrophs	decrease-stagnate
-2.5403	2.09264	-8.0308	4.04645930416422e-15	8.5279129835261e-11	23.717	Prc1	Corticotrophs	decrease-stagnate
-2.10459	0.409459	-8.02073	4.340950165217911e-15	9.14855247319674e-11	23.6524	Kntc1	Corticotrophs	decrease-stagnate
-1.14432	4.03947	-8.03161	4.002173014823381e-15	8.43457962874028e-11	23.6203	Ezh2	Corticotrophs	decrease steadily
-2.21757	1.02385	-8.01511	4.52697627380605e-15	9.54060249704624e-11	23.6161	Ckap2	Corticotrophs	decrease-stagnate
-2.06111	1.17362	-7.98269	5.763485451101e-15	1.21465455881954e-10	23.38	Cenpm	Corticotrophs	decrease-stagnate
-1.35578	2.37917	-7.983	5.7501457276388e-15	1.21184321209988e-10	23.3547	Tacc3	Corticotrophs	decrease-stagnate
-1.70105	0.693141	-7.95182	7.2482503650254e-15	1.5275687644291e-10	23.1593	Efnb3	Corticotrophs	decrease-stagnate
-2.33125	0.347437	-7.9006	1.05848522484094e-14	2.23075761135229e-10	22.7903	Aspm	Corticotrophs	decrease-stagnate
1.24643	7.78779	7.92015	9.162365496785831e-15	1.93096852844761e-10	22.7871	H2-K1	Corticotrophs	increase steadily
-1.5946	1.7689	-7.87386	1.28890628693751e-14	2.7163699997208e-10	22.5974	Gm2237	Corticotrophs	decrease-stagnate
-1.91772	-0.625538	-7.86999	1.32608555542797e-14	2.79472530806445e-10	22.5579	Exo1	Corticotrophs	decrease-stagnate
-2.0565	-0.433002	-7.85154	1.51856382929365e-14	3.20037327023638e-10	22.4341	Depdc1b	Corticotrophs	decrease-stagnate
-2.15026	0.660626	-7.82352	1.86456689629251e-14	3.92957473393647e-10	22.2422	Gm10406	Corticotrophs	decrease-stagnate
-1.87053	1.01018	-7.81478	1.98760750704136e-14	4.18888282108967e-10	22.1776	E2f7	Corticotrophs	decrease-stagnate
-1.81839	-1.15423	-7.80006	2.21330579660647e-14	4.66454196634813e-10	22.061	Wnt16	Corticotrophs	decrease-stagnate
-1.87667	0.135208	-7.79786	2.24910408489089e-14	4.73998685890755e-10	22.0609	Parpbp	Corticotrophs	decrease-stagnate
-1.67776	1.26768	-7.75353	3.10573883897526e-14	6.54534460314036e-10	21.7394	Tcp11	Corticotrophs	decrease-stagnate
-1.29873	6.41017	-7.77077	2.73990329712366e-14	5.77434619868812e-10	21.7215	Marcks	Corticotrophs	decrease steadily
1.83737	5.58081	7.76591	2.85276440051731e-14	6.01220097409023e-10	21.6868	Frmpd4	Corticotrophs	increase steadily
-2.27456	1.44525	-7.72731	3.75669314714706e-14	7.91723080761243e-10	21.565	Ccnb2	Corticotrophs	decrease-stagnate
-1.74664	0.810859	-7.7161	4.07365382434586e-14	8.58522543480891e-10	21.4879	Pole	Corticotrophs	decrease-stagnate
-1.96084	-0.025746	-7.70852	4.30326021440942e-14	9.069120901867851e-10	21.4233	Pamr1	Corticotrophs	decrease-stagnate
1.79582	3.77623	7.70129	4.53414331948517e-14	9.55570704581501e-10	21.3697	Xdh	Corticotrophs	stagnate-increase
-2.02622	1.476	-7.68775	4.99968741286042e-14	1.05368412226033e-09	21.2738	Kif11	Corticotrophs	decrease-stagnate
-1.62025	-0.671364	-7.66515	5.883502076508599e-14	1.23994806262419e-09	21.1323	Pou3f4	Corticotrophs	decrease-stagnate
-1.86317	-0.831654	-7.6526	6.43933089363173e-14	1.35708898583289e-09	21.0335	Hrob	Corticotrophs	decrease-stagnate
-1.62199	3.94408	-7.64982	6.56944591120593e-14	1.38451072578665e-09	20.9468	Mfap2	Corticotrophs	decrease steadily
-2.2477	0.686637	-7.62616	7.78481297582304e-14	1.64064933465471e-09	20.8615	Knstrn	Corticotrophs	decrease-stagnate
-1.29851	3.84459	-7.6417	6.9636304808996e-14	1.46758512384959e-09	20.7916	Rims1	Corticotrophs	decrease-stagnate
-1.49884	3.67507	-7.61044	8.71201386863523e-14	1.83605692281487e-09	20.6287	Lockd	Corticotrophs	decrease-stagnate
-1.46371	2.05319	-7.6077	8.884466385167331e-14	1.87240129067401e-09	20.5726	Gap43	Corticotrophs	decrease-stagnate
-2.12335	1.28997	-7.56349	1.21806107831456e-13	2.56706372254793e-09	20.418	Ndc80	Corticotrophs	decrease-stagnate
-2.3511	0.441935	-7.55776	1.26861582480475e-13	2.673607850776e-09	20.3891	Col3a1	Corticotrophs	decrease-stagnate
-1.94023	-0.0825504	-7.55453	1.29802558631905e-13	2.7355889231674e-09	20.3643	Fignl1	Corticotrophs	decrease-stagnate
1.20503	3.5097	7.55307	1.31159119469169e-13	2.76417844281274e-09	20.356	Stat6	Corticotrophs	increase steadily
-1.76292	-1.402	-7.53002	1.54488750584301e-13	3.25585041856415e-09	20.1838	Gm49439	Corticotrophs	decrease-stagnate
-1.07376	3.66016	-7.52262	1.62806517810558e-13	3.43114736285751e-09	20.062	Tyms	Corticotrophs	decrease-stagnate
-2.11442	4.91454	-7.52148	1.64940179478164e-13	3.47611428250231e-09	20.0493	Marcksl1	Corticotrophs	decrease-stagnate
-1.7365	-1.2419	-7.48978	2.05368498648674e-13	4.3281411090208e-09	19.9177	Tspan8	Corticotrophs	decrease-stagnate
-2.07725	0.0732421	-7.4741	2.29392696258082e-13	4.83445107363907e-09	19.8172	Melk	Corticotrophs	decrease-stagnate
-1.19789	-1.29075	-7.46941	2.37105325182587e-13	4.99699472822301e-09	19.7715	Kif12	Corticotrophs	decrease steadily
-1.54455	1.68655	-7.45863	2.55794815607145e-13	5.39087573892059e-09	19.6956	Mcm5	Corticotrophs	decrease-stagnate
1.38378	5.34963	7.4388	2.94058643782341e-13	6.19728591771284e-09	19.5035	Csgalnact1	Corticotrophs	stagnate-increase
-1.64747	0.953321	-7.42333	3.27778638155675e-13	6.90793479913086e-09	19.4605	2610316D01Rik	Corticotrophs	decrease-stagnate
0.591903	5.86937	7.44421	2.83097905277532e-13	5.966288353723991e-09	19.4109	Cab39l	Corticotrophs	increase-stagnate
-0.856365	3.80517	-7.43267	3.06993576836989e-13	6.469889631839531e-09	19.4069	Cklf	Corticotrophs	decrease-stagnate
-1.73401	1.30027	-7.41177	3.5540501152181e-13	7.49016061782215e-09	19.3863	Spag5	Corticotrophs	decrease-stagnate
-1.56639	1.34587	-7.40469	3.73471456910302e-13	7.87091095438462e-09	19.3207	Cenpk	Corticotrophs	decrease-stagnate
1.2304	4.0692	7.38952	4.15232659864714e-13	8.75102830664884e-09	19.1436	Pros1	Corticotrophs	increase steadily
-2.07719	0.0529339	-7.37151	4.70803712300475e-13	9.92218823673252e-09	19.1236	Cep55	Corticotrophs	decrease-stagnate
-1.94609	0.366106	-7.34493	5.66468961979895e-13	1.19383333737263e-08	18.9453	Kif20a	Corticotrophs	decrease-stagnate
-1.46552	4.19887	-7.35638	5.23138634433807e-13	1.10251467206925e-08	18.9244	Ddah2	Corticotrophs	decrease-stagnate
-1.91271	2.32516	-7.31233	7.10998667176387e-13	1.49842969107424e-08	18.6661	Nusap1	Corticotrophs	decrease-stagnate
-2.09566	1.11132	-7.29041	8.267283349619469e-13	1.7423299659323e-08	18.5644	Cdc20	Corticotrophs	decrease-stagnate
-1.71944	-1.36515	-7.28201	8.75709679126627e-13	1.84555814875937e-08	18.5164	Atp6v1g3	Corticotrophs	decrease-stagnate
2.18424	1.69794	7.27545	9.18790840604103e-13	1.93635169657315e-08	18.4438	Steap4	Corticotrophs	stagnate-increase
1.85643	1.6835	7.25391	1.06273329089899e-12	2.23971041056961e-08	18.3323	Thbd	Corticotrophs	stagnate-increase
-1.71298	1.30936	-7.25125	1.08234671460578e-12	2.28104570103168e-08	18.3048	Fam81a	Corticotrophs	decrease-stagnate
-1.76109	-0.827601	-7.23521	1.20837690303381e-12	2.54665432314375e-08	18.2075	Haspin	Corticotrophs	decrease-stagnate
-1.82551	-1.10091	-7.23463	1.21320316589152e-12	2.55682567211638e-08	18.206	Arhgef39	Corticotrophs	decrease-stagnate
-1.22148	3.13962	-7.24077	1.16317391355509e-12	2.45138902281735e-08	18.1388	Gnb4	Corticotrophs	decrease-stagnate
-1.8146	-0.602317	-7.21936	1.34708812627533e-12	2.83898822612526e-08	18.1103	Cwh43	Corticotrophs	decrease-stagnate
-0.97281	4.80892	-7.23384	1.219845349626e-12	2.57082407433679e-08	18.0244	Fads2	Corticotrophs	decrease steadily
1.60995	3.47195	7.20746	1.46143672742977e-12	3.07997790305824e-08	18.0222	Samd9l	Corticotrophs	increase steadily
1.28563	3.5761	7.19774	1.56189765698632e-12	3.29169931209867e-08	17.9322	Sqor	Corticotrophs	increase-stagnate
-1.34867	4.33566	-7.21966	1.34440013110897e-12	2.83332327631216e-08	17.9075	Hs6st3	Corticotrophs	decrease-stagnate
-1.28752	3.60782	-7.14421	2.24910543640024e-12	4.73998970721352e-08	17.572	Dcbld1	Corticotrophs	decrease-stagnate
1.43665	-1.52164	7.13427	2.40598416789857e-12	5.07061163384623e-08	17.5508	Ripply2	Corticotrophs	stagnate-increase
-1.79568	1.424	-7.1158	2.72678141996421e-12	5.74669184257458e-08	17.4311	Cdca7l	Corticotrophs	decrease-stagnate
-1.72471	-1.16239	-7.10394	2.95450253117758e-12	6.22661408445676e-08	17.3531	Gp9	Corticotrophs	decrease steadily
-1.98035	-0.114571	-7.10107	3.0123711279512e-12	6.34857215215714e-08	17.3359	Plk1	Corticotrophs	decrease-stagnate
-1.71029	0.143285	-7.09941	3.04636639944264e-12	6.42021718682537e-08	17.3173	Col6a1	Corticotrophs	decrease-stagnate
-1.58824	0.406187	-7.097	3.09636082692625e-12	6.52558044274707e-08	17.3094	Trip13	Corticotrophs	decrease-stagnate
-1.73137	-0.788759	-7.09593	3.11868049671054e-12	6.57261914681747e-08	17.3003	Sct	Corticotrophs	decrease-stagnate
-1.57524	-0.413355	-7.09523	3.13347078492194e-12	6.60378967922299e-08	17.2977	Cdhr1	Corticotrophs	decrease-stagnate
-0.949768	2.9728	-7.11217	2.79457523778928e-12	5.8895673136409e-08	17.2901	Prim1	Corticotrophs	decrease-stagnate
-1.84933	-0.337943	-7.08583	3.33881399490094e-12	7.03655049425372e-08	17.236	Col6a2	Corticotrophs	decrease-stagnate
1.08468	8.38816	7.11665	2.71113683930286e-12	5.71372088883077e-08	17.202	Chd9	Corticotrophs	increase-stagnate
-1.09462	2.81611	-7.09291	3.18297618166398e-12	6.70812230285683e-08	17.1879	Ncapd2	Corticotrophs	decrease-stagnate
-1.7064	0.139771	-7.06082	3.95125769419395e-12	8.32727559051375e-08	17.0746	Cdca7	Corticotrophs	decrease-stagnate
-1.92038	-0.300942	-7.0588	4.00531026989658e-12	8.44119139380704e-08	17.062	Kif14	Corticotrophs	decrease-stagnate
-1.0793	2.58517	-7.06086	3.95004174154621e-12	8.32471297030863e-08	17.0155	Lin9	Corticotrophs	decrease-stagnate
-1.86086	1.34162	-7.02515	5.01964550967249e-12	1.05789029116348e-07	16.828	Pgf	Corticotrophs	decrease-stagnate
-1.84062	-0.674672	-7.02342	5.07814195134095e-12	1.07021841624511e-07	16.8165	Fgg	Corticotrophs	decrease steadily
-1.74446	0.610539	-7.01205	5.47958645840602e-12	1.15482284610907e-07	16.7579	Gm3696	Corticotrophs	decrease-stagnate
-1.78677	-0.230937	-6.97845	6.85684608096841e-12	1.44508031156409e-07	16.5444	Gm3667	Corticotrophs	decrease-stagnate
-1.62286	0.579453	-6.96594	7.45211914903827e-12	1.57053411065981e-07	16.465	Nfatc4	Corticotrophs	decrease-stagnate
-1.57232	1.83019	-6.96961	7.272251485211909e-12	1.53262700050841e-07	16.4081	Spc24	Corticotrophs	decrease-stagnate
-1.43296	1.65024	-6.95098	8.23048309364205e-12	1.73457431198506e-07	16.3473	Fbxo5	Corticotrophs	decrease-stagnate
-2.24132	-0.450554	-6.92879	9.535096100837659e-12	2.00952150325154e-07	16.2282	Mybpc1	Corticotrophs	decrease-stagnate
-1.88811	-0.815163	-6.90134	1.14316636222006e-11	2.40922310837877e-07	16.0543	Pif1	Corticotrophs	decrease-stagnate
-1.71668	-0.583534	-6.88241	1.29500119380595e-11	2.72921501594604e-07	15.9348	Dkk2	Corticotrophs	decrease-stagnate
-1.55968	1.06798	-6.88275	1.29222226717259e-11	2.72335842806623e-07	15.806	Nptx2	Corticotrophs	decrease steadily
1.73389	-0.80635	6.86001	1.50045578054468e-11	3.16221055749791e-07	15.7925	Gm32342	Corticotrophs	stagnate-increase
-1.28379	2.06167	-6.86608	1.44183564771916e-11	3.03866862756813e-07	15.783	Trim59	Corticotrophs	decrease steadily
-1.38039	0.521246	-6.87525	1.35747592209715e-11	2.86088050581975e-07	15.7637	Barx2	Corticotrophs	decrease steadily
-1.19153	-1.19273	-6.85495	1.55107812390192e-11	3.2688971461233e-07	15.6764	Cdhr17	Corticotrophs	decrease steadily
-1.40782	2.34485	-6.83807	1.73255827572457e-11	3.65136656608953e-07	15.4741	Cnih2	Corticotrophs	decrease-stagnate
-1.94403	-1.0891	-6.79211	2.33891123119391e-11	4.92925541974116e-07	15.3678	H3c3	Corticotrophs	decrease-stagnate
-1.27837	3.06844	-6.80151	2.19997619973382e-11	4.63644984093904e-07	15.3079	Cit	Corticotrophs	decrease-stagnate
-1.69606	1.5822	-6.77836	2.55759385784433e-11	5.39012905540692e-07	15.275	Brip1	Corticotrophs	decrease steadily
-1.99133	2.22085	-6.75676	2.94536065220115e-11	6.20734757451392e-07	15.1005	H2ac8	Corticotrophs	decrease steadily
1.43448	4.23853	6.73996	3.28070178830233e-11	6.91407901884716e-07	15.0106	Oasl2	Corticotrophs	increase steadily
1.46147	4.22861	6.73681	3.34831283924448e-11	7.05656930870774e-07	14.9677	Parp14	Corticotrophs	increase steadily
-1.29654	1.85295	-6.71487	3.857746043131609e-11	8.13019978589988e-07	14.8001	Fam111a	Corticotrophs	decrease-stagnate
-1.37253	1.41258	-6.7115	3.94255153962307e-11	8.30892736975561e-07	14.7857	Asf1b	Corticotrophs	decrease-stagnate
-1.25973	3.91383	-6.72273	3.667061494388659e-11	7.72833209942411e-07	14.6885	Igf2bp2	Corticotrophs	decrease-stagnate
-1.07991	2.91514	-6.69926	4.26580823682537e-11	8.99019085910946e-07	14.6532	Cenpt	Corticotrophs	decrease-stagnate
3.11057	2.79743	6.68394	4.7427207317902e-11	9.99528394224784e-07	14.6485	Lcn2	Corticotrophs	stagnate-increase
1.26637	3.75106	6.70483	4.11556539098773e-11	8.67355406150664e-07	14.595	Cpne4	Corticotrophs	increase steadily
-1.63498	-1.29662	-6.65861	5.537512468172659e-11	1.16703075266739e-06	14.5426	H2ac10	Corticotrophs	decrease-stagnate
-1.65283	1.49073	-6.65373	5.713303299542039e-11	1.20407867037849e-06	14.4934	Diras2	Corticotrophs	decrease-stagnate
-1.32801	2.39862	-6.6578	5.56645631747228e-11	1.17313066890728e-06	14.4508	Mmd2	Corticotrophs	decrease-stagnate
-1.2949	1.98071	-6.65557	5.646546770861729e-11	1.19000973195911e-06	14.4091	Ube2t	Corticotrophs	decrease-stagnate
1.05086	1.55534	6.67331	5.039927596971001e-11	1.06216474106164e-06	14.3734	Ano3	Corticotrophs	increase steadily
-0.601391	4.13351	-6.64413	6.07513807904811e-11	1.28033535015939e-06	14.2675	Nsmf	Corticotrophs	decrease-stagnate
-1.81151	0.219169	-6.61258	7.42922383023174e-11	1.56570892222134e-06	14.2549	Sgo1	Corticotrophs	decrease-stagnate
-1.60443	-0.964303	-6.60687	7.704001712451639e-11	1.62361836089918e-06	14.2269	Cnr1	Corticotrophs	decrease-stagnate
-1.48984	0.981703	-6.60925	7.588130530237769e-11	1.59919850924761e-06	14.2267	Rmi2	Corticotrophs	decrease-stagnate
-1.45362	1.05032	-6.59693	8.206526840797379e-11	1.72952553169805e-06	14.1546	Gm3739	Corticotrophs	decrease-stagnate
1.47369	4.63767	6.59606	8.25219852010248e-11	1.7391508381116e-06	14.1299	Cgnl1	Corticotrophs	increase steadily
-1.49956	-0.95517	-6.58833	8.66702822432745e-11	1.82657619827701e-06	14.1124	C1ql1	Corticotrophs	decrease-stagnate
-1.45383	-1.72996	-6.57589	9.378320022460329e-11	1.97648094473351e-06	14.0389	Actc1	Corticotrophs	decrease steadily
0.932666	4.47502	6.59903	8.097869420152419e-11	1.70662598029712e-06	14.0253	H2bc6	Corticotrophs	increase steadily
-1.77225	0.59321	-6.54689	1.12658242791687e-10	2.3742724668348e-06	13.8471	Rad51ap1	Corticotrophs	decrease-stagnate
-0.824683	4.48754	-6.5789	9.201137750579219e-11	1.93913978093457e-06	13.8317	Lmnb1	Corticotrophs	decrease-stagnate
0.754346	4.73887	6.58391	8.91342542120421e-11	1.87850440751879e-06	13.8274	Nhsl2	Corticotrophs	increase steadily
1.43766	1.08246	6.56263	1.01992267166195e-10	2.14948703052756e-06	13.8138	6330411D24Rik	Corticotrophs	increase steadily
-1.59302	0.674234	-6.53709	1.1984504423565e-10	2.52573430726632e-06	13.8012	Layn	Corticotrophs	decrease-stagnate
1.19936	5.23888	6.57112	9.666264368817639e-11	2.03716521572832e-06	13.779	Rab3c	Corticotrophs	stagnate-increase
-1.46022	1.71109	-6.53353	1.22561898839858e-10	2.58299201805001e-06	13.767	Tmeff1	Corticotrophs	decrease-stagnate
0.864995	4.02576	6.5532	1.08260797036774e-10	2.28159629755002e-06	13.7603	G6pdx	Corticotrophs	increase steadily
-2.60943	0.923761	-6.51675	1.36706994800542e-10	2.88109991542143e-06	13.6532	H1f5	Corticotrophs	decrease-stagnate
-1.56917	1.47158	-6.50447	1.47143300280133e-10	3.1010450534038e-06	13.5735	Kif20b	Corticotrophs	decrease-stagnate
0.968961	5.73508	6.53846	1.18812547613817e-10	2.5039744409612e-06	13.5668	Zc3hav1	Corticotrophs	increase steadily
-1.80901	-0.621052	-6.49362	1.57506117464748e-10	3.31944142556955e-06	13.5419	Kif2c	Corticotrophs	decrease-stagnate
-1.4476	0.618569	-6.48022	1.71296794329833e-10	3.61007994050123e-06	13.416	Ccnf	Corticotrophs	decrease-stagnate
-1.61099	0.523921	-6.45049	2.06242052120397e-10	4.34655124843736e-06	13.274	Bard1	Corticotrophs	decrease-stagnate
1.5642	-1.37533	6.43594	2.25802242883175e-10	4.75878226876291e-06	13.1957	Gm29644	Corticotrophs	stagnate-increase
1.09978	4.41548	6.43999	2.20179552007208e-10	4.64028405855191e-06	13.0684	Tmem51	Corticotrophs	increase steadily
1.37823	0.0134591	6.41881	2.51163779376772e-10	5.29327665036546e-06	13.0667	Il7	Corticotrophs	increase steadily
-2.05765	2.17106	-6.41787	2.53021600988318e-10	5.33243024082881e-06	13.039	Zmat4	Corticotrophs	decrease-stagnate
-1.38185	-1.41092	-6.40761	2.69235643585444e-10	5.67414118856323e-06	13.0316	Fzd10	Corticotrophs	decrease-stagnate
-1.11948	4.04178	-6.42275	2.45093866573343e-10	5.16535323803321e-06	12.9436	Sinhcaf	Corticotrophs	decrease-stagnate
0.737442	5.89345	6.43903	2.21499710016811e-10	4.66810638860429e-06	12.9307	Nceh1	Corticotrophs	increase-stagnate
-1.43803	1.42879	-6.3767	3.25954878832618e-10	6.86949907139742e-06	12.7981	Tcf19	Corticotrophs	decrease-stagnate
-1.43887	-1.38283	-6.35825	3.65226022262422e-10	7.69713841918054e-06	12.7405	Gm2788	Corticotrophs	decrease-stagnate
1.31703	-0.800651	6.34972	3.84902145310123e-10	8.11181271241085e-06	12.6697	Gm57142	Corticotrophs	increase steadily
1.02548	3.90749	6.35686	3.68362260982577e-10	7.76323465020782e-06	12.6248	Arhgef5	Corticotrophs	increase steadily
-0.924154	3.72212	-6.3737	3.32041281127862e-10	6.99776999976969e-06	12.5967	Lig1	Corticotrophs	decrease-stagnate
-0.9451	3.96275	-6.36554	3.4918846163545e-10	7.3591468289671e-06	12.5519	Smc2	Corticotrophs	decrease-stagnate
-1.22277	1.39127	-6.33466	4.22214519168816e-10	8.89817099148281e-06	12.5366	Cenpn	Corticotrophs	decrease-stagnate
1.31619	0.575748	6.30549	5.04830157360791e-10	1.06392955663787e-05	12.3779	Gm30648	Corticotrophs	increase steadily
-0.833504	2.9984	-6.32915	4.36747912496792e-10	9.2044622558699e-06	12.3755	Atad5	Corticotrophs	decrease-stagnate
-1.56299	0.403072	-6.30018	5.21476775088191e-10	1.09901230349836e-05	12.371	Tunar	Corticotrophs	decrease-stagnate
-1.29288	1.10683	-6.29697	5.31819924744349e-10	1.12081049139872e-05	12.3459	Cdc45	Corticotrophs	decrease-stagnate
1.17039	4.54483	6.32028	4.61143353406359e-10	9.71859617303901e-06	12.3033	Kazald1	Corticotrophs	increase-stagnate
1.13367	6.50712	6.31347	4.80763436438805e-10	1.01320894229478e-05	12.2746	Esr1	Corticotrophs	stagnate-increase
-0.995468	2.08263	-6.3012	5.18243340447461e-10	1.09219783999302e-05	12.2668	Cdc7	Corticotrophs	decrease-stagnate
-1.33295	6.07573	-6.31797	4.68223706093116e-10	9.86781460591243e-06	12.2172	Slc8a1	Corticotrophs	decrease-stagnate
-1.38416	5.3153	-6.30521	5.06057110941438e-10	1.06651536130908e-05	12.1836	Bach2	Corticotrophs	decrease-stagnate
-1.32095	-1.17234	-6.25738	6.76838791915133e-10	1.42643775396114e-05	12.1522	Gm11650	Corticotrophs	decrease-stagnate
-1.90342	0.777386	-6.23477	7.76310936695158e-10	1.63607529908505e-05	12.0114	Gm30382	Corticotrophs	decrease-stagnate
1.163	3.68512	6.24275	7.39676653711591e-10	1.55886854769718e-05	11.9762	Herc6	Corticotrophs	stagnate-increase
1.55037	-0.0735116	6.22849	8.063886308219401e-10	1.69946403945724e-05	11.9742	Gm10419	Corticotrophs	stagnate-increase
1.07489	4.28248	6.27385	6.123059156126091e-10	1.29043471715357e-05	11.9376	Dync1i1	Corticotrophs	increase steadily
-1.70376	-0.621763	-6.21552	8.72168725333139e-10	1.83809558863959e-05	11.9049	Cldn1	Corticotrophs	decrease-stagnate
-1.47584	-1.54475	-6.21298	8.856548128431151e-10	1.86651751806686e-05	11.8954	Gsc	Corticotrophs	decrease-stagnate
0.602555	5.08104	6.25102	7.03484519902414e-10	1.48259362569434e-05	11.8586	Zbtb4	Corticotrophs	increase steadily
-1.46818	-1.07808	-6.19782	9.70429247084269e-10	2.0451796382301e-05	11.8084	H2ac15	Corticotrophs	decrease-stagnate
-1.01359	6.36503	-6.24943	7.10276093434948e-10	1.49690686691415e-05	11.7749	Lcorl	Corticotrophs	decrease-stagnate
0.84762	6.07492	6.23811	7.60742637524809e-10	1.60326510858353e-05	11.7161	Slc23a2	Corticotrophs	increase-stagnate
-1.45733	0.370522	-6.17732	1.09784123568435e-09	2.31370040420477e-05	11.6778	Wdr62	Corticotrophs	decrease-stagnate
2.12309	2.21579	6.18261	1.06510553718069e-09	2.2447099196083e-05	11.6731	Myoc	Corticotrophs	increase steadily
-1.51589	0.00721631	-6.17252	1.12997236201863e-09	2.38141675295426e-05	11.6582	Sfrp1	Corticotrophs	decrease-stagnate
-1.36114	1.10714	-6.17919	1.08555710947516e-09	2.28781160821889e-05	11.6304	Cenph	Corticotrophs	decrease-stagnate
-1.54148	-1.18213	-6.15781	1.23418705728521e-09	2.60104922322859e-05	11.5789	2610042L04Rik	Corticotrophs	decrease-stagnate
-1.56106	0.263743	-6.15905	1.2250432780068e-09	2.58177870839933e-05	11.5783	Fanca	Corticotrophs	decrease-stagnate
1.13896	-1.69223	6.15406	1.26219611121333e-09	2.6600783043821e-05	11.5349	Gm56921	Corticotrophs	increase steadily
1.55385	2.7448	6.14935	1.29829102092798e-09	2.73614832660571e-05	11.5031	Gbp8	Corticotrophs	stagnate-increase
-1.85481	1.24257	-6.13865	1.38411765696077e-09	2.91702796204483e-05	11.4468	Fbn2	Corticotrophs	decrease-stagnate
-1.43084	-0.295243	-6.118	1.56561646069994e-09	3.29953669092513e-05	11.3511	Gm57009	Corticotrophs	decrease steadily
-1.48963	-1.17357	-6.09655	1.77873555376783e-09	3.74868517956571e-05	11.2309	H2bc14	Corticotrophs	decrease-stagnate
1.03123	2.63873	6.13232	1.43746422800368e-09	3.02945586051775e-05	11.1875	Astn1	Corticotrophs	increase-stagnate
-1.36587	-1.48914	-6.06806	2.10617629681859e-09	4.43876654554519e-05	11.0702	H2ac22	Corticotrophs	decrease steadily
-0.703391	4.55708	-6.12093	1.53849436658735e-09	3.24237687758284e-05	11.0488	2900076A07Rik	Corticotrophs	decrease steadily
-1.28276	2.25963	-6.07781	1.9880067666289e-09	4.18972426067041e-05	11.0348	Mad2l1	Corticotrophs	decrease-stagnate
1.3739	2.96618	6.06038	2.20398456424965e-09	4.64489746915614e-05	10.9578	Steap3	Corticotrophs	stagnate-increase
-1.01094	1.85641	-6.07487	2.0228572834416e-09	4.26317172485317e-05	10.9454	Rad51	Corticotrophs	decrease-stagnate
-1.06762	4.39745	-6.08177	1.94181969708926e-09	4.09238501161561e-05	10.9334	Cdk6	Corticotrophs	decrease-stagnate
0.91518	4.44699	6.07843	1.98071832522406e-09	4.17436387040971e-05	10.885	Grk5	Corticotrophs	increase steadily
-1.555	1.15692	-6.04176	2.46013470186098e-09	5.18473388417201e-05	10.8527	Pde11a	Corticotrophs	decrease-stagnate
-1.34906	1.25578	-6.02421	2.72793567281482e-09	5.74912443045724e-05	10.7953	Cip2a	Corticotrophs	decrease-stagnate
1.40862	2.20702	6.02667	2.68878021735854e-09	5.66660430808313e-05	10.79	Gm20559	Corticotrophs	increase steadily
1.00469	3.06009	6.05679	2.25122227749396e-09	4.74445094981853e-05	10.7895	Acacb	Corticotrophs	increase-stagnate
-1.22875	-0.322718	-6.03093	2.62206721095042e-09	5.52600664707801e-05	10.753	Esrrb	Corticotrophs	decrease-stagnate
-1.4823	0.429457	-5.99225	3.29054282546657e-09	6.9348190046708e-05	10.621	Stk32b	Corticotrophs	decrease-stagnate
-1.36465	-0.715854	-5.97043	3.7381447558849e-09	7.87814007302743e-05	10.5133	Ybx2	Corticotrophs	decrease-stagnate
1.43583	0.929141	5.95853	4.00679113267341e-09	8.44431231210921e-05	10.4409	Naip2	Corticotrophs	stagnate-increase
0.798009	4.31525	5.98214	3.49105142258224e-09	7.35739087309206e-05	10.4007	Lix1l	Corticotrophs	increase steadily
-1.39785	3.46029	-5.98305	3.47292961614198e-09	7.31919916601921e-05	10.3966	Cntn5	Corticotrophs	decrease-stagnate
-1.53097	-0.274794	-5.9412	4.431973851935451e-09	9.34038489295396e-05	10.3568	Gm3164	Corticotrophs	decrease-stagnate
0.822983	3.06723	5.94734	4.27644251144648e-09	9.01260259287346e-05	10.2026	Gpld1	Corticotrophs	increase steadily
-1.15605	3.32889	-5.90757	5.38606034733305e-09	0.000113511	10.1181	Cables1	Corticotrophs	decrease steadily
-1.10893	1.9175	-5.90711	5.40034875322339e-09	0.000113812	10.112	Nlgn3	Corticotrophs	decrease-stagnate
-0.953026	1.50254	-5.94729	4.2777551037771e-09	9.01536888121024e-05	10.0649	Acbd7	Corticotrophs	decrease steadily
1.1363	3.19076	5.90674	5.4119933194109e-09	0.000114058	9.97527	Nol3	Corticotrophs	increase-stagnate
-1.21606	1.69247	-5.86687	6.81081951085221e-09	0.000143538	9.87065	Cdt1	Corticotrophs	decrease-stagnate
-1.07756	2.01613	-5.84298	7.81168460830769e-09	0.000164631	9.73678	Dbf4	Corticotrophs	decrease-stagnate
-1.09747	1.5911	-5.84659	7.65178076672519e-09	0.000161261	9.71241	Rnf112	Corticotrophs	decrease steadily
1.30385	1.99957	5.84676	7.644229542471821e-09	0.000161102	9.69275	Ctxn2	Corticotrophs	increase-stagnate
1.33975	1.37114	5.82462	8.67719937943038e-09	0.000182872	9.68845	Gm31597	Corticotrophs	increase steadily
0.956952	4.4047	5.85281	7.383678874446791e-09	0.000155611	9.63898	Lnx1	Corticotrophs	increase steadily
-1.48346	-0.410528	-5.80689	9.60067749700318e-09	0.000202334	9.6253	Tslp	Corticotrophs	decrease-stagnate
-1.48751	-0.655866	-5.8065	9.621933953841031e-09	0.000202782	9.62214	Lgi2	Corticotrophs	decrease-stagnate
1.93975	2.20332	5.8099	9.440921913090181e-09	0.000198967	9.60276	Gbp5	Corticotrophs	stagnate-increase
-1.00033	4.1752	-5.86396	6.92570784217598e-09	0.000145959	9.59373	Nt5dc2	Corticotrophs	decrease-stagnate
0.604696	4.86203	5.84839	7.57302939053173e-09	0.000159602	9.57457	Anxa4	Corticotrophs	stagnate-increase
-1.52447	0.983305	-5.78294	1.10021443889624e-08	0.00023187	9.48353	D830030K20Rik	Corticotrophs	decrease-stagnate
-1.86039	0.477992	-5.77729	1.13611486730662e-08	0.000239436	9.44883	Pdlim3	Corticotrophs	decrease steadily
-0.540107	6.07392	-5.84171	7.86867055051493e-09	0.000165832	9.44337	Asah1	Corticotrophs	decrease-stagnate
-1.46692	-1.097	-5.77281	1.16531592422694e-08	0.00024559	9.44264	H3c11	Corticotrophs	decrease steadily
-0.77266	3.03005	-5.81082	9.38817176980389e-09	0.000197856	9.44054	Cdc25b	Corticotrophs	decrease steadily
-0.396201	6.71865	-5.84133	7.885686136650521e-09	0.000166191	9.4351	Anapc5	Corticotrophs	minimal_logFC
-0.913913	2.90548	-5.82936	8.44484208777472e-09	0.000177975	9.42583	Cfap20dc	Corticotrophs	decrease steadily
-1.48589	-0.0384082	-5.76819	1.1962417965025e-08	0.000252108	9.4118	Cdc6	Corticotrophs	decrease-stagnate
1.04088	2.82503	5.77827	1.12975899001396e-08	0.000238097	9.38856	Il17rc	Corticotrophs	increase steadily
-1.11882	3.13194	-5.81608	9.11062808361901e-09	0.000192006	9.34384	Dab1	Corticotrophs	decrease-stagnate
1.20813	1.26079	5.76488	1.21889273047035e-08	0.000256882	9.33766	Hsf4	Corticotrophs	increase steadily
-1.41352	-1.01418	-5.75051	1.32215043408506e-08	0.000278643	9.3224	Gtse1	Corticotrophs	decrease-stagnate
0.768051	4.95182	5.81326	9.258372806429631e-09	0.00019512	9.32151	Itpr2	Corticotrophs	increase steadily
-1.57378	-0.0156316	-5.74359	1.37482847128325e-08	0.000289745	9.28079	Gm3264	Corticotrophs	decrease-stagnate
-0.912718	2.43947	-5.77041	1.18129881152925e-08	0.000248959	9.27365	Incenp	Corticotrophs	decrease-stagnate
-0.516638	4.42633	-5.79838	1.00776793646496e-08	0.000212387	9.25326	Zfp821	Corticotrophs	decrease steadily
-1.36468	-1.35288	-5.72487	1.52785538063532e-08	0.000321996	9.18564	Gm3752	Corticotrophs	decrease-stagnate
1.21245	2.52779	5.75945	1.25696894010097e-08	0.000264906	9.16079	Faim2	Corticotrophs	increase-stagnate
1.37804	-0.229164	5.72641	1.5146517188746e-08	0.000319213	9.11186	Cd7	Corticotrophs	increase steadily
1.01464	3.61722	5.77776	1.13308078403031e-08	0.000238797	9.09611	Cntnap5a	Corticotrophs	increase steadily
-1.49584	0.164277	-5.71098	1.65195967258106e-08	0.000348151	9.08863	Fanci	Corticotrophs	decrease-stagnate
-1.26471	-1.34318	-5.70321	1.72563139191099e-08	0.000363677	9.06985	Gm14264	Corticotrophs	decrease-stagnate
1.32368	0.528309	5.70051	1.75200482183492e-08	0.000369235	9.02842	Gm47591	Corticotrophs	stagnate-increase
1.53707	-1.32712	5.68274	1.93534990826231e-08	0.000407875	8.93532	Bnip5	Corticotrophs	stagnate-increase
-1.26748	1.06071	-5.67736	1.99444726059402e-08	0.00042033	8.90437	Poc1a	Corticotrophs	decrease-stagnate
-1.257	-0.762769	-5.66366	2.1530768557928e-08	0.000453761	8.84926	Gm17322	Corticotrophs	decrease steadily
1.14514	2.75161	5.70575	1.70125714049426e-08	0.00035854	8.80054	Sv2b	Corticotrophs	increase steadily
-0.680832	5.15271	-5.72366	1.53828486108833e-08	0.000324194	8.79884	Klhdc8b	Corticotrophs	decrease steadily
0.594642	5.0037	5.70825	1.67750370960729e-08	0.000353534	8.79201	Parp4	Corticotrophs	increase steadily
1.20759	3.61718	5.69362	1.8209866149633e-08	0.000383773	8.75177	Itpkc	Corticotrophs	stagnate-increase
-0.537735	5.77974	-5.71163	1.64594569561651e-08	0.000346883	8.74024	Slbp	Corticotrophs	decrease-stagnate
-1.22544	-1.22184	-5.64052	2.44910197215347e-08	0.000516148	8.73823	Mkrn3	Corticotrophs	decrease-stagnate
1.54051	0.347749	5.64522	2.38591024805401e-08	0.000502831	8.73409	Urah	Corticotrophs	stagnate-increase
-1.23791	-0.299851	-5.63825	2.48026458446003e-08	0.000522716	8.69428	Gm16579	Corticotrophs	decrease steadily
-1.23696	1.04422	-5.64227	2.42543147507101e-08	0.00051116	8.68036	Neurl1b	Corticotrophs	decrease steadily
-1.24174	-1.56628	-5.62584	2.6571768591619e-08	0.00056	8.65988	H3c2	Corticotrophs	decrease-stagnate
1.10624	2.45077	5.65273	2.28829252778444e-08	0.000482258	8.65665	Jakmip3	Corticotrophs	increase steadily
1.11299	0.448725	5.65731	2.23064824500041e-08	0.000470109	8.61952	Gm45159	Corticotrophs	stagnate-increase
-1.18835	1.56978	-5.62622	2.65159243531242e-08	0.000558823	8.59518	Dna2	Corticotrophs	decrease-stagnate
1.16964	1.01651	5.63587	2.51322263412556e-08	0.000529662	8.58785	Kcnc4	Corticotrophs	increase steadily
0.923917	4.19058	5.62806	2.62465185984984e-08	0.000553145	8.57652	Plekha2	Corticotrophs	stagnate-increase
1.35423	0.194959	5.63051	2.58917683941636e-08	0.000545669	8.56226	Grm1	Corticotrophs	stagnate-increase
-1.56283	-0.22306	-5.60442	2.99176890454085e-08	0.000630515	8.54476	Gm8281	Corticotrophs	decrease-stagnate
-1.19051	1.1137	-5.60558	2.97255655820507e-08	0.000626466	8.50972	Dsn1	Corticotrophs	decrease-stagnate
1.3216	0.888966	5.5964	3.12729974482834e-08	0.000659078	8.47597	Gm43568	Corticotrophs	increase steadily
1.13766	2.46022	5.61319	2.85010882008608e-08	0.00060066	8.46237	Gpat3	Corticotrophs	increase steadily
1.67345	1.79112	5.5949	3.15351764928392e-08	0.000664604	8.41967	Syt6	Corticotrophs	stagnate-increase
-0.997662	-1.07254	-5.60146	3.04108429578397e-08	0.000640909	8.39676	Asgr2	Corticotrophs	decrease steadily
-0.541661	4.81141	-5.6366	2.50303214922446e-08	0.000527514	8.35873	Mettl25	Corticotrophs	decrease steadily
-1.49043	-0.725304	-5.56862	3.64448386640634e-08	0.000768075	8.35557	H2bc11	Corticotrophs	decrease steadily
-1.19203	-1.45859	-5.56165	3.78681715868049e-08	0.000798072	8.30681	Ghsr	Corticotrophs	decrease steadily
1.02084	3.23462	5.57745	3.4715855682573e-08	0.000731637	8.24577	Il17ra	Corticotrophs	increase steadily
1.10938	2.73618	5.58492	3.3316378900082e-08	0.000702143	8.20096	Gm17276	Corticotrophs	increase-stagnate
1.14968	5.97673	5.59397	3.16945103336694e-08	0.000667962	8.19629	Pde4b	Corticotrophs	increase steadily
-1.09897	2.27108	-5.56355	3.74745719430011e-08	0.000789777	8.15848	Tpbg	Corticotrophs	decrease-stagnate
-1.5103	0.249167	-5.52424	4.64750210486389e-08	0.000979461	8.1142	Ska3	Corticotrophs	decrease-stagnate
0.597199	6.24945	5.58382	3.35193644627124e-08	0.000706421	8.11175	Stx16	Corticotrophs	increase steadily
-1.06906	1.8608	-5.54788	4.08388949381375e-08	0.00086068	8.11054	Efcab11	Corticotrophs	decrease steadily
0.640765	4.89521	5.57869	3.44793991571784e-08	0.000726653	8.09378	Vwa5a	Corticotrophs	increase-stagnate
0.494945	6.21607	5.58109	3.40271740334187e-08	0.000717123	8.04564	Wls	Corticotrophs	minimal_logFC
0.907847	3.08191	5.52287	4.68257202180342e-08	0.000986852	7.99634	Tmco4	Corticotrophs	increase steadily
-1.08284	7.22753	-5.56979	3.62255346562034e-08	0.000763453	7.96173	Tubb5	Corticotrophs	decrease-stagnate
1.15719	-0.2183	5.50376	5.19661623822329e-08	0.00109519	7.96052	Drp2	Corticotrophs	increase steadily
-0.36516	6.07411	-5.56802	3.65644703237298e-08	0.000770596	7.95886	Ilf2	Corticotrophs	minimal_logFC
-0.934095	2.90874	-5.55278	3.97556269640676e-08	0.00083785	7.94412	Nek10	Corticotrophs	decrease-stagnate
-1.14035	1.63206	-5.49742	5.37878870487787e-08	0.00113358	7.94201	Ebf4	Corticotrophs	decrease-stagnate
-1.64157	0.350086	-5.48205	5.84698539959902e-08	0.00123225	7.89477	Col1a1	Corticotrophs	decrease-stagnate
0.715331	3.59316	5.52614	4.59967993296398e-08	0.000969383	7.87811	Il18	Corticotrophs	increase-stagnate
1.17544	2.74015	5.49725	5.38382989319757e-08	0.00113464	7.87587	Crlf2	Corticotrophs	increase steadily
1.05785	4.21825	5.51499	4.8881415313815e-08	0.00103018	7.76806	Isg20	Corticotrophs	increase steadily
-1.17973	-1.50398	-5.45003	6.95292375538224e-08	0.00146533	7.74891	Wif1	Corticotrophs	decrease-stagnate
-1.50579	-0.588495	-5.44562	7.12045294352857e-08	0.00150064	7.72439	Gm2974	Corticotrophs	decrease-stagnate
1.46376	1.02575	5.45223	6.87094655269276e-08	0.00144805	7.70921	Zfp459	Corticotrophs	increase steadily
0.927873	5.98133	5.50438	5.1790461629809e-08	0.00109148	7.63342	Elmo1	Corticotrophs	increase steadily
-1.21456	-1.37683	-5.42669	7.88455631297478e-08	0.00166167	7.63053	Gm15915	Corticotrophs	decrease steadily
-1.03045	0.2416	-5.43998	7.34042153176727e-08	0.00154699	7.61449	Gm57085	Corticotrophs	stagnate-decrease
-1.49324	2.40734	-5.43149	7.68348914550546e-08	0.0016193	7.61266	Gli3	Corticotrophs	decrease-stagnate
1.26098	-1.1117	5.43164	7.67745249557155e-08	0.00161802	7.59618	4921528I07Rik	Corticotrophs	increase steadily
-1.63154	-0.220992	-5.41443	8.42113288111903e-08	0.00177475	7.56031	Gm3488	Corticotrophs	decrease-stagnate
-1.456	1.71674	-5.41502	8.3945440878786e-08	0.00176915	7.54866	Fat4	Corticotrophs	decrease steadily
1.13286	4.36476	5.44899	6.99216179822998e-08	0.0014736	7.51698	Elmod1	Corticotrophs	stagnate-increase
1.30217	0.443379	5.4043	8.89147065759648e-08	0.00187388	7.48081	Fabp12	Corticotrophs	stagnate-increase
0.771483	4.46747	5.43109	7.70032865105097e-08	0.00162284	7.44998	Mvp	Corticotrophs	stagnate-increase
-1.38516	-0.35137	-5.39182	9.50530311036734e-08	0.00200324	7.44528	Nsl1	Corticotrophs	decrease-stagnate
-1.00024	1.6214	-5.39564	9.31321434131652e-08	0.00196276	7.37758	Chaf1a	Corticotrophs	decrease-stagnate
1.41902	-0.123055	5.38353	9.9361370404574e-08	0.00209404	7.3743	Gsdma	Corticotrophs	stagnate-increase
-1.50868	0.0655042	-5.37635	1.0324020548294e-07	0.00217579	7.36725	Fam83d	Corticotrophs	decrease-stagnate
-0.925124	4.25583	-5.41865	8.23254310931126e-08	0.00173501	7.28983	Atad2	Corticotrophs	decrease-stagnate
-1.08174	3.69355	-5.40362	8.92377628868872e-08	0.00188069	7.26997	Plcxd3	Corticotrophs	decrease-stagnate
-0.712944	4.98431	-5.42336	8.02693223853897e-08	0.00169168	7.2691	Tmem131l	Corticotrophs	decrease-stagnate
-1.35973	1.84823	-5.3715	1.05947519105213e-07	0.00223284	7.26493	Slc1a2	Corticotrophs	decrease-stagnate
-1.25844	-1.17358	-5.35441	1.16033248221534e-07	0.0024454	7.26485	H2bc22	Corticotrophs	decrease-stagnate
-0.424209	5.75652	-5.43122	7.69471966347147e-08	0.00162166	7.24941	Uba2	Corticotrophs	minimal_logFC
-1.33933	0.591891	-5.36272	1.11018801971132e-07	0.00233972	7.24485	Lin28b	Corticotrophs	decrease-stagnate
-0.507763	4.34759	-5.42187	8.09135242771547e-08	0.00170525	7.24234	Cep295	Corticotrophs	decrease steadily
-1.69088	2.11551	-5.36374	1.10454416325952e-07	0.00232783	7.22521	Myl9	Corticotrophs	decrease steadily
0.860949	4.67634	5.39196	9.49819725292988e-08	0.00200175	7.21416	Itpkb	Corticotrophs	increase-stagnate
-1.26503	0.514357	-5.37306	1.05067562540397e-07	0.0022143	7.21184	Htr3a	Corticotrophs	decrease-stagnate
1.44446	1.86231	5.35186	1.17617511706798e-07	0.00247879	7.20299	Plscr2	Corticotrophs	stagnate-increase
0.911167	2.91046	5.37244	1.05413944012127e-07	0.0022216	7.17735	ENSMUSG00000094958.2	Corticotrophs	increase-stagnate
-1.33209	0.594446	-5.34219	1.23811194671477e-07	0.00260932	7.14172	A2ml1	Corticotrophs	decrease steadily
2.42527	3.21569	5.34135	1.24684111652448e-07	0.00262772	7.1284	Iigp1	Corticotrophs	stagnate-increase
0.755912	5.37374	5.38914	9.64271796855461e-08	0.0020322	7.12334	Arap2	Corticotrophs	stagnate-increase
-1.44048	-1.06453	-5.32341	1.36757128361085e-07	0.00288216	7.10732	Gm3002	Corticotrophs	decrease-stagnate
0.946408	8.18705	5.39903	9.14589085481059e-08	0.0019275	7.08271	H2-D1	Corticotrophs	increase steadily
-0.697055	3.9921	-5.37427	1.04390162929885e-07	0.00220002	7.06933	Topbp1	Corticotrophs	decrease-stagnate
-1.39632	4.92282	-5.37424	1.04570045017887e-07	0.00220381	7.02632	Cdkn1c	Corticotrophs	decrease-stagnate
0.926748	2.81559	5.34806	1.20017763675454e-07	0.00252937	6.9979	Gm49041	Corticotrophs	increase steadily
1.5701	3.29879	5.32382	1.36494886512296e-07	0.00287663	6.99402	Ctxn3	Corticotrophs	increase-stagnate
-1.13012	2.29792	-5.35005	1.18754095659884e-07	0.00250274	6.99223	Grm8	Corticotrophs	decrease steadily
-1.29607	-1.16761	-5.29601	1.58033270782565e-07	0.00333055	6.97059	Ltbp2	Corticotrophs	decrease-stagnate
-1.35436	-1.09664	-5.29578	1.5822908297564e-07	0.00333468	6.97034	Cbln2	Corticotrophs	decrease-stagnate
1.92882	0.310089	5.29676	1.57498023801469e-07	0.00331927	6.94553	Cxcl13	Corticotrophs	stagnate-increase
-1.40203	2.84281	-5.32127	1.38353065499538e-07	0.00291579	6.90759	Gm29266	Corticotrophs	decrease-stagnate
-0.563511	5.35396	-5.35426	1.16129107719256e-07	0.00244742	6.87658	Ccdc34	Corticotrophs	decrease-stagnate
-0.344856	5.53452	-5.3569	1.14510832228811e-07	0.00241332	6.87156	Blmh	Corticotrophs	minimal_logFC
-1.30413	-0.138727	-5.27828	1.73475659960712e-07	0.003656	6.86208	Gm49890	Corticotrophs	decrease-stagnate
1.03116	-1.07527	5.29099	1.62263357803616e-07	0.0034197	6.85464	Gpa33	Corticotrophs	stagnate-increase
-0.578534	4.73952	-5.34911	1.19348163507635e-07	0.00251526	6.8545	Tipin	Corticotrophs	decrease steadily
1.11251	4.50239	5.30311	1.52230890510491e-07	0.00320827	6.80302	Gbp7	Corticotrophs	increase steadily
1.15508	2.3115	5.28473	1.67696985835354e-07	0.00353421	6.79399	Aox1	Corticotrophs	increase-stagnate
-1.31221	0.671559	-5.26385	1.871069186637e-07	0.00394328	6.79262	Pole2	Corticotrophs	decrease-stagnate
1.10457	2.73243	5.27281	1.78523456240745e-07	0.00376238	6.77265	Hnmt	Corticotrophs	increase steadily
-0.384936	5.26071	-5.33393	1.2935379433804e-07	0.00272613	6.76445	Snx4	Corticotrophs	minimal_logFC
-1.01883	3.38114	-5.29243	1.61040804311185e-07	0.00339393	6.76048	Carhsp1	Corticotrophs	decrease-stagnate
1.07091	5.58359	5.33582	1.28133586630915e-07	0.00270042	6.75196	Tacc2	Corticotrophs	stagnate-increase
-0.40768	4.47687	-5.3248	1.35759899043138e-07	0.00286114	6.75189	Ubr7	Corticotrophs	minimal_logFC
-1.40873	-0.269318	-5.2553	1.95672662512222e-07	0.0041238	6.74529	Ndnf	Corticotrophs	decrease-stagnate
-0.573482	4.74366	-5.32443	1.36025454751847e-07	0.00286674	6.73977	Usp1	Corticotrophs	decrease-stagnate
-1.01584	1.68332	-5.29823	1.56193557155533e-07	0.00329178	6.73809	Gm43055	Corticotrophs	decrease-stagnate
1.10299	3.59622	5.26939	1.81755820760109e-07	0.0038305	6.73311	Ephx1	Corticotrophs	increase steadily
1.11665	1.81383	5.27286	1.78480819546605e-07	0.00376148	6.70603	Kcnq2	Corticotrophs	increase steadily
-1.47017	0.618639	-5.24431	2.07234042157248e-07	0.00436746	6.6951	Mcm10	Corticotrophs	decrease-stagnate
-1.23504	-1.37691	-5.23765	2.14563249451155e-07	0.00452192	6.6833	Prss50	Corticotrophs	decrease-stagnate
0.5855	5.02035	5.30451	1.51114563794215e-07	0.00318474	6.67961	Ttc39b	Corticotrophs	increase steadily
-0.967316	2.50464	-5.31552	1.42583004168001e-07	0.00300494	6.67674	Mfng	Corticotrophs	decrease steadily
1.43381	2.28203	5.28109	1.7107303744518e-07	0.00360536	6.67012	Ces1d	Corticotrophs	increase steadily
-0.640071	3.81436	-5.29593	1.58098757217161e-07	0.00333193	6.66494	Mcm7	Corticotrophs	decrease-stagnate
-1.30128	1.9573	-5.25525	1.95721112814795e-07	0.00412482	6.66288	Cox6b2	Corticotrophs	decrease-stagnate
0.780317	3.08987	5.25664	1.94302894363102e-07	0.00409493	6.65032	Aph1c	Corticotrophs	increase-stagnate
1.18756	1.44363	5.23652	2.15831780017271e-07	0.00454865	6.64461	Mocos	Corticotrophs	increase steadily
-1.40909	0.418686	-5.24108	2.10753520895894e-07	0.00444163	6.63957	Stil	Corticotrophs	decrease steadily
-1.131	0.906219	-5.24195	2.09800751696885e-07	0.00442155	6.63093	Tedc1	Corticotrophs	decrease-stagnate
0.705986	4.45263	5.30145	1.535708764519e-07	0.00323651	6.60823	Sh3kbp1	Corticotrophs	increase steadily
-0.601817	5.1818	-5.30379	1.51684268332089e-07	0.00319675	6.60003	Smc4	Corticotrophs	decrease-stagnate
1.25412	1.70152	5.2287	2.24807880377609e-07	0.00473783	6.5919	Nr1h3	Corticotrophs	increase steadily
0.578907	4.32682	5.27428	1.77156823887254e-07	0.00373358	6.59101	Zfp110	Corticotrophs	increase steadily
-1.21089	-1.45542	-5.21127	2.46132132408676e-07	0.00518723	6.55282	Slc35d3	Corticotrophs	decrease-stagnate
-1.6251	-0.443345	-5.21262	2.44410219181256e-07	0.00515095	6.55115	Ccer2	Corticotrophs	decrease-stagnate
1.38239	0.832808	5.23029	2.22956971569382e-07	0.00469882	6.54771	Ugt8a	Corticotrophs	stagnate-increase
0.926616	3.65804	5.22459	2.29673891835905e-07	0.00484038	6.53542	Casp8	Corticotrophs	stagnate-increase
-0.786835	3.63088	-5.26755	1.83518208741441e-07	0.00386765	6.51441	Dnah7a	Corticotrophs	decrease steadily
1.09645	-0.434056	5.20857	2.49605763486566e-07	0.00526044	6.49624	Gm38562	Corticotrophs	stagnate-increase
-1.15506	-1.27468	-5.19469	2.68226318949768e-07	0.00565287	6.47274	Gm13817	Corticotrophs	decrease-stagnate
-1.03348	1.68012	-5.21629	2.39794992850177e-07	0.00505368	6.41978	Kifc5b	Corticotrophs	decrease-stagnate
-1.70944	2.28184	-5.19339	2.70068368803643e-07	0.00569169	6.41864	Igfbp2	Corticotrophs	decrease-stagnate
1.0033	2.67308	5.22454	2.29723211042726e-07	0.00484142	6.40432	Sytl3	Corticotrophs	increase-stagnate
-1.13405	1.04444	-5.19356	2.69800433275112e-07	0.00568604	6.39409	Fancd2	Corticotrophs	decrease-stagnate
-0.941947	-1.12204	-5.21058	2.47020122996613e-07	0.00520595	6.38775	Ocm	Corticotrophs	decrease-stagnate
-1.4202	0.0273479	-5.17955	2.90064686862875e-07	0.00611311	6.3673	Sgo2a	Corticotrophs	decrease-stagnate
-1.38242	-1.02806	-5.17311	2.9988007378658e-07	0.00631997	6.36455	Cftr	Corticotrophs	decrease-stagnate
-1.58528	0.373375	-5.17682	2.94195356854201e-07	0.00620017	6.36438	Gm3248	Corticotrophs	decrease-stagnate
-1.13655	1.48608	-5.20494	2.5435051100473e-07	0.00536044	6.35225	Brca1	Corticotrophs	decrease steadily
-1.26708	4.27488	-5.25328	1.98047404475052e-07	0.00417385	6.33441	Mir670hg	Corticotrophs	decrease-stagnate
-1.05401	0.806659	-5.17184	3.01845343722133e-07	0.00636139	6.30985	Pask	Corticotrophs	decrease-stagnate
0.681648	4.99243	5.21786	2.37849055661877e-07	0.00501267	6.26366	Tap2	Corticotrophs	increase-stagnate
0.661261	3.8559	5.20668	2.52066138740956e-07	0.00531229	6.25921	Jade2	Corticotrophs	increase-stagnate
0.812096	5.23814	5.22578	2.28246392048343e-07	0.00481029	6.23978	Filip1	Corticotrophs	increase steadily
-0.889121	2.59995	-5.22292	2.31668181498794e-07	0.00488241	6.23064	Ppp1r1a	Corticotrophs	decrease steadily
-0.959983	1.19269	-5.16852	3.07058622707292e-07	0.00647126	6.21874	Cenpu	Corticotrophs	decrease-stagnate
-1.52428	-0.708706	-5.14036	3.54916640948686e-07	0.00747987	6.20574	Sfrp2	Corticotrophs	decrease steadily
-1.69766	0.493249	-5.13937	3.56711061488121e-07	0.00751769	6.16702	Vwc2	Corticotrophs	decrease-stagnate
-1.46589	1.95358	-5.13635	3.62296210937729e-07	0.00763539	6.13723	Atp8b1	Corticotrophs	decrease-stagnate
-1.21623	-1.32209	-5.1243	3.85354499220525e-07	0.00812135	6.11543	Pgr15l	Corticotrophs	decrease-stagnate
-1.11691	-1.21695	-5.11859	3.96783643843064e-07	0.00836222	6.10185	Il20ra	Corticotrophs	decrease steadily
-1.36012	0.511565	-5.1217	3.90506957213838e-07	0.00822993	6.09482	Spdl1	Corticotrophs	decrease-stagnate
0.699933	4.34556	5.15269	3.3313211225003e-07	0.00702076	6.03468	Abcg2	Corticotrophs	increase steadily
-0.37341	5.56026	-5.1857	2.8100165470879e-07	0.00592211	6.00162	Dhx30	Corticotrophs	minimal_logFC
0.562066	4.74769	5.16664	3.10052910494194e-07	0.00653437	6.00039	Ssh1	Corticotrophs	increase steadily
-1.29994	-1.34847	-5.09567	4.46000945896878e-07	0.00939947	5.99236	Cnn1	Corticotrophs	decrease-stagnate
-1.01763	1.76316	-5.15142	3.35312529123952e-07	0.00706671	5.98271	Sv2c	Corticotrophs	decrease-stagnate
1.16781	0.574067	5.12629	3.81446677171034e-07	0.00803899	5.92356	Shisa6	Corticotrophs	stagnate-increase
-1.26714	-1.0369	-5.08119	4.80087374484775e-07	0.0101178	5.92305	Krt90	Corticotrophs	decrease-stagnate
-1.0353	-1.68188	-5.07978	4.83540617408531e-07	0.0101906	5.91883	Gm33332	Corticotrophs	decrease steadily
0.455654	6.55945	5.16051	3.19992219804826e-07	0.00674384	5.8897	Serpinb6a	Corticotrophs	minimal_logFC
-1.52955	-0.965336	-5.07365	4.98821476590706e-07	0.0105127	5.88388	Tacr1	Corticotrophs	decrease-stagnate
-0.570449	3.90258	-5.15411	3.30712693745917e-07	0.00696977	5.88352	Rpa2	Corticotrophs	decrease steadily
1.07499	-1.42056	5.07356	4.99042375520115e-07	0.0105173	5.86722	Lrtm1	Corticotrophs	increase steadily
-1.19582	2.79621	-5.11259	4.09135567361303e-07	0.00862253	5.8548	1500009L16Rik	Corticotrophs	decrease steadily
-0.789918	2.58227	-5.12348	3.86967788633759e-07	0.00815535	5.85001	Mcm2	Corticotrophs	decrease-stagnate
-1.27227	-0.264754	-5.06484	5.21604408728506e-07	0.0109928	5.83888	4921534H16Rik	Corticotrophs	decrease-stagnate
-1.3207	0.0103509	-5.06457	5.22303650293599e-07	0.0110075	5.83484	Gm3512	Corticotrophs	decrease-stagnate
-1.34123	0.896752	-5.06343	5.25344205006655e-07	0.0110716	5.83264	Dchs1	Corticotrophs	decrease-stagnate
-0.764439	4.13595	-5.12242	3.89085004075884e-07	0.00819997	5.81709	Nrep	Corticotrophs	decrease steadily
-0.723719	3.59218	-5.11555	4.02990612827689e-07	0.00849303	5.81166	Pmf1	Corticotrophs	decrease-stagnate
-1.36202	1.01519	-5.05399	5.51045016536303e-07	0.0116133	5.78265	Zfp992	Corticotrophs	decrease-stagnate
0.754869	3.97542	5.11128	4.11867998988994e-07	0.00868012	5.77121	Lrrk2	Corticotrophs	increase-stagnate
0.66087	7.46937	5.14039	3.54853576289679e-07	0.00747854	5.76585	Dst	Corticotrophs	increase steadily
0.906513	0.892363	5.10665	4.2171193495227e-07	0.00888758	5.76299	ENSMUSG00000114893.3	Corticotrophs	increase-stagnate
-1.25178	-0.0388725	-5.05179	5.57212476896924e-07	0.0117433	5.75068	Traip	Corticotrophs	decrease-stagnate
-1.22885	1.26043	-5.04444	5.78290539355407e-07	0.0121875	5.71792	Slc6a15	Corticotrophs	decrease-stagnate
-1.36371	-0.297364	-5.04093	5.88618563206642e-07	0.0124051	5.71668	Gm3558	Corticotrophs	decrease-stagnate
-1.36428	1.8655	-5.05574	5.46175974931799e-07	0.0115107	5.71445	Gfra1	Corticotrophs	decrease-stagnate
-1.3509	-0.456067	-5.03871	5.95243195341109e-07	0.0125448	5.71225	Col5a3	Corticotrophs	decrease steadily
-0.373369	5.33865	-5.11847	3.97023470184844e-07	0.00836727	5.67785	Snrnp40	Corticotrophs	minimal_logFC
0.821602	1.42591	5.11531	4.03476414920528e-07	0.00850327	5.66634	Alpk2	Corticotrophs	increase-stagnate
-0.451581	6.51017	-5.12077	3.9237638676728e-07	0.00826933	5.66389	Atp6v1b2	Corticotrophs	minimal_logFC
0.538394	6.27519	5.11093	4.12605190591574e-07	0.00869565	5.65867	Vgll4	Corticotrophs	increase steadily
1.06665	1.33495	5.03016	6.21449352965209e-07	0.013097	5.65827	Tor4a	Corticotrophs	increase steadily
-1.13315	2.19207	-5.06442	5.22720591409703e-07	0.0110163	5.64874	Kcnk3	Corticotrophs	decrease-stagnate
-1.44247	-0.999818	-5.02366	6.42132223469343e-07	0.0135329	5.64692	Gm5796	Corticotrophs	decrease-stagnate
-0.838373	3.17413	-5.07914	4.85105838473101e-07	0.0102236	5.61684	Gmnn	Corticotrophs	decrease steadily
0.817452	2.70561	5.0388	5.94977314300437e-07	0.0125391	5.61473	Cyp4v3	Corticotrophs	increase steadily
-1.05122	2.04646	-5.03883	5.94869585157089e-07	0.0125369	5.58776	Igsf9	Corticotrophs	decrease steadily
1.08041	4.71313	5.05932	5.36372951834472e-07	0.0113041	5.58661	H2-T23	Corticotrophs	increase steadily
-0.965962	4.91403	-5.09484	4.47886516103959e-07	0.00943921	5.58343	H2ax	Corticotrophs	decrease-stagnate
-0.850683	1.98985	-5.01937	6.56117818174329e-07	0.0138277	5.5409	Rcc1	Corticotrophs	decrease-stagnate
1.18271	5.24346	5.05671	5.43582589644577e-07	0.011456	5.52636	Psmb8	Corticotrophs	increase-stagnate
-1.1201	0.375101	-5.00866	6.92377081649462e-07	0.0145918	5.50616	9330154J02Rik	Corticotrophs	decrease steadily
-0.740665	3.73108	-5.05172	5.57390647407091e-07	0.011747	5.48595	Rundc3b	Corticotrophs	decrease-stagnate
1.18719	1.88976	5.01187	6.81295775391283e-07	0.0143583	5.48547	Lsp1	Corticotrophs	increase steadily
0.676158	6.50912	5.073	5.00473277719264e-07	0.0105475	5.43958	Gpcpd1	Corticotrophs	increase steadily
0.989691	2.03988	4.99832	7.29213561198296e-07	0.0153682	5.43351	Fbxl8	Corticotrophs	increase-stagnate
0.692399	4.54104	5.05103	5.5935047071639e-07	0.0117883	5.42826	Dglucy	Corticotrophs	increase steadily
-0.85327	2.041	-5.0368	6.01005165081453e-07	0.0126662	5.42022	Olfm2	Corticotrophs	decrease steadily
-1.56227	-0.357906	-4.9774	8.09608613227377e-07	0.0170625	5.41534	ENSMUSG00000110375.2	Corticotrophs	decrease-stagnate
-1.40923	0.916338	-4.96868	8.45595885250643e-07	0.0178209	5.38413	Tead2	Corticotrophs	decrease-stagnate
1.34747	5.52763	4.99631	7.36572400566808e-07	0.0155233	5.38067	Meis2	Corticotrophs	stagnate-increase
-0.5413	4.24319	-5.0421	5.85152755293343e-07	0.0123321	5.36966	Nob1	Corticotrophs	decrease-stagnate
-1.15404	0.714927	-4.993	7.48883893627543e-07	0.0157827	5.33607	Rhov	Corticotrophs	decrease-stagnate
-0.762317	-1.07678	-5.01705	6.63797217114774e-07	0.0139895	5.33348	Epx	Corticotrophs	decrease-stagnate
-1.12575	2.29798	-4.99361	7.46600561625092e-07	0.0157346	5.30448	2700099C18Rik	Corticotrophs	decrease-stagnate
-1.3888	0.261008	-4.94842	9.3522471786096e-07	0.0197099	5.29261	Stc1	Corticotrophs	decrease-stagnate
1.28511	-1.02248	4.95287	9.14794996423731e-07	0.0192793	5.28609	Gm56681	Corticotrophs	increase steadily
-0.366193	4.63766	-5.02491	6.38080412716218e-07	0.0134475	5.26966	Strn4	Corticotrophs	minimal_logFC
0.952674	3.66141	4.97474	8.20418529356617e-07	0.0172903	5.24629	Ddx60	Corticotrophs	increase steadily
0.644673	4.35318	4.99399	7.4518396966327e-07	0.0157048	5.24283	Akr1b10	Corticotrophs	increase steadily
-0.99287	2.62292	-4.98194	7.91471011883181e-07	0.0166803	5.23021	Gm26724	Corticotrophs	decrease-stagnate
-0.47045	4.18974	-4.99105	7.56227242671627e-07	0.0159375	5.16153	Deaf1	Corticotrophs	minimal_logFC
-0.524543	4.77751	-5.00631	7.00583141668058e-07	0.0147648	5.13791	Stimate	Corticotrophs	decrease-stagnate
-0.518293	4.85699	-5.00403	7.08623985032306e-07	0.0149343	5.13585	Orc6	Corticotrophs	decrease steadily
-1.28256	-0.871706	-4.90933	1.13477248650505e-06	0.0239153	5.11266	Nrk	Corticotrophs	decrease-stagnate
1.03336	0.451828	4.91993	1.07692652537544e-06	0.0226962	5.09122	Adgrg2	Corticotrophs	stagnate-increase
-1.06393	-1.67139	-4.9034	1.1684633381712e-06	0.0246254	5.08258	Calb2	Corticotrophs	decrease-stagnate
-0.373248	7.42075	-4.99865	7.27994982329428e-07	0.0153425	5.06976	Ddx50	Corticotrophs	minimal_logFC
-1.35193	-1.07323	-4.89937	1.19184292237395e-06	0.0251181	5.06501	H19	Corticotrophs	decrease-stagnate
-0.94704	-0.095357	-4.92736	1.03809659559235e-06	0.0218779	5.05553	Cadm3	Corticotrophs	decrease steadily
1.07708	0.861469	4.9201	1.07603125281465e-06	0.0226774	5.05445	Gm14051	Corticotrophs	increase steadily
0.842074	5.31415	4.99151	7.544946417715e-07	0.015901	5.04837	Dpp6	Corticotrophs	stagnate-increase
-0.794075	7.50305	-4.9893	7.62871212847082e-07	0.0160775	5.02568	Rbm3	Corticotrophs	decrease-stagnate
-1.22777	-1.15255	-4.89013	1.247248309228e-06	0.0262858	5.02421	Pthlh	Corticotrophs	decrease-stagnate
-1.12984	-1.08297	-4.88784	1.26140605857233e-06	0.0265841	5.015	Syngr4	Corticotrophs	decrease-stagnate
-1.50288	-0.466691	-4.8899	1.24870826592511e-06	0.0263165	5.0091	Gm30866	Corticotrophs	decrease-stagnate
-1.27432	0.752517	-4.88701	1.26656096976934e-06	0.0266928	5.00308	Tnfrsf19	Corticotrophs	decrease-stagnate
-1.47304	-0.616762	-4.88406	1.28499102591105e-06	0.0270812	4.98836	Ankle1	Corticotrophs	decrease-stagnate
-0.414058	4.70092	-4.96827	8.47283837358549e-07	0.0178565	4.96987	Arl6ip6	Corticotrophs	minimal_logFC
-0.412311	5.21602	-4.96744	8.50795180543114e-07	0.0179305	4.96481	Stxbp3	Corticotrophs	minimal_logFC
-1.21751	1.54075	-4.9045	1.16210247872136e-06	0.0244913	4.96342	Col24a1	Corticotrophs	decrease steadily
-1.27404	2.01045	-4.88552	1.27585154565586e-06	0.0268886	4.93963	Adamts2	Corticotrophs	decrease-stagnate
1.12347	-0.167118	4.88293	1.29216078080394e-06	0.0272323	4.93637	Gm20234	Corticotrophs	increase steadily
-1.35089	-0.152037	-4.87057	1.37291258028869e-06	0.0289341	4.93137	Hhip	Corticotrophs	decrease-stagnate
-1.40513	1.00364	-4.87804	1.32351130597279e-06	0.027893	4.92552	Bub1b	Corticotrophs	decrease-stagnate
-0.745563	1.23197	-4.9478	9.38089307136251e-07	0.0197702	4.91372	Col9a2	Corticotrophs	decrease steadily
-0.72705	2.97513	-4.92942	1.02758245248655e-06	0.0216563	4.90115	Rfc4	Corticotrophs	decrease-stagnate
-1.33141	3.22926	-4.86628	1.40205612251972e-06	0.0295483	4.86984	Flrt2	Corticotrophs	decrease-stagnate
-1.35086	-0.16677	-4.8595	1.44928308745086e-06	0.0305436	4.86931	Klhdc8a	Corticotrophs	decrease-stagnate
-1.12024	0.544695	-4.86255	1.42783463267497e-06	0.0300916	4.8676	2810408A11Rik	Corticotrophs	decrease steadily
-1.30973	-0.619718	-4.84995	1.51845826965951e-06	0.0320015	4.83837	Gm34157	Corticotrophs	decrease steadily
-1.27687	3.04568	-4.87312	1.35583132401983e-06	0.0285741	4.83785	Gpc3	Corticotrophs	decrease-stagnate
0.747854	3.18146	4.89264	1.23200613174144e-06	0.0259645	4.81294	Tns2	Corticotrophs	increase-stagnate
-1.35828	-0.474118	-4.84009	1.59328350146037e-06	0.0335784	4.78454	Aunip	Corticotrophs	decrease-stagnate
1.41809	0.271344	4.84007	1.59341047759935e-06	0.0335811	4.77167	Ifi204	Corticotrophs	stagnate-increase
1.04189	0.504977	4.85133	1.5082930067787e-06	0.0317873	4.75326	Tmem139	Corticotrophs	increase steadily
0.36123	6.765	4.92908	1.02928989601316e-06	0.0216923	4.74412	Pcmtd1	Corticotrophs	minimal_logFC
-1.4296	4.94875	-4.88066	1.30779671962023e-06	0.0275618	4.72823	Man1a	Corticotrophs	decrease-stagnate
-1.1353	-1.67649	-4.82262	1.73451094523751e-06	0.0365548	4.71344	Gdf10	Corticotrophs	decrease steadily
-0.67453	4.11155	-4.9052	1.1581151486176e-06	0.0244073	4.70294	Ranbp17	Corticotrophs	decrease-stagnate
-1.36399	-0.314629	-4.81695	1.78292119529529e-06	0.0375751	4.67398	Tmem178	Corticotrophs	decrease-stagnate
-1.26591	-1.46395	-4.81098	1.83528426199609e-06	0.0386786	4.65911	Cnpy1	Corticotrophs	decrease-stagnate
0.584422	5.72133	4.89874	1.19557784081311e-06	0.0251968	4.64168	Reps2	Corticotrophs	increase steadily
-1.06827	-1.30953	-4.79158	2.01582437109585e-06	0.0424835	4.57524	Fbxo48	Corticotrophs	decrease-stagnate
1.13088	3.03049	4.81234	1.82320875857416e-06	0.0384241	4.57329	Gbp3	Corticotrophs	increase steadily
1.8388	3.14503	4.8029	1.91021932312516e-06	0.0402579	4.54166	Ly6a	Corticotrophs	increase steadily
-1.94245	0.71457	-4.79358	1.99811909767848e-06	0.0421104	4.54164	Acta2	Corticotrophs	decrease-stagnate
0.581618	5.21689	4.87055	1.37300028350236e-06	0.028936	4.52808	Dennd2b	Corticotrophs	stagnate-increase
-0.921864	1.11619	-4.83879	1.60334500266456e-06	0.0337905	4.52072	Galnt14	Corticotrophs	decrease steadily
0.894295	6.30744	4.88031	1.30888585657759e-06	0.0275848	4.51647	Fgf14	Corticotrophs	increase steadily
0.744066	3.17518	4.82641	1.70288868567061e-06	0.0358884	4.50583	Ehd3	Corticotrophs	increase steadily
1.11917	4.6212	4.85144	1.50806226994684e-06	0.0317824	4.4968	Pla2g7	Corticotrophs	increase-stagnate
-1.48464	0.998986	-4.78928	2.03837084630579e-06	0.0429587	4.49609	Vwde	Corticotrophs	decrease-stagnate
-0.932698	-0.960605	-4.81204	1.82588978992939e-06	0.0384806	4.4764	Stmnd1	Corticotrophs	decrease steadily
0.603081	5.87963	4.87157	1.36619509811401e-06	0.0287926	4.47215	Phactr2	Corticotrophs	increase-stagnate
1.01859	0.607093	4.78369	2.09404899829511e-06	0.0441321	4.45265	Nat1	Corticotrophs	increase-stagnate
-0.877586	2.30116	-4.78764	2.05451195196164e-06	0.0432988	4.38169	Mms22l	Corticotrophs	decrease-stagnate
1.65699	3.61283	4.76572	2.28447690724464e-06	0.0481454	4.36749	Isg15	Corticotrophs	increase steadily
1.16521	1.29228	4.78532	2.07763910301946e-06	0.0437862	4.35813	Wnt10a	Corticotrophs	increase steadily
-0.787634	2.90682	-4.77398	2.19436681130313e-06	0.0462463	4.35693	Reno1	Corticotrophs	decrease-stagnate
0.606488	4.97627	4.82714	1.69688829808816e-06	0.0357619	4.33873	Dennd5b	Corticotrophs	stagnate-increase
0.698283	6.49937	4.82442	1.71944920480132e-06	0.0362374	4.33473	Ar	Corticotrophs	increase steadily
0.749453	3.20471	4.77057	2.23061772852643e-06	0.0470103	4.32412	Ccdc122	Corticotrophs	stagnate-increase
-0.439618	5.3677	-4.83384	1.64248583729883e-06	0.0346154	4.30021	Gstz1	Corticotrophs	minimal_logFC
0.802507	2.68727	4.79359	1.99636795186028e-06	0.0420735	4.29975	Crb1	Corticotrophs	increase steadily
0.819494	4.92215	4.79663	1.9672341082749e-06	0.0414595	4.25315	Gsn	Corticotrophs	increase steadily
-0.49435	3.6033	-4.79447	1.98791710937098e-06	0.0418954	4.242	Pms2	Corticotrophs	minimal_logFC
-0.610811	4.29209	-4.80158	1.92074808628734e-06	0.0404798	4.2122	Zfp367	Corticotrophs	decrease-stagnate
0.649476	4.74613	4.79701	1.96369581387414e-06	0.0413849	4.19838	Itgb5	Corticotrophs	increase steadily
0.4726	6.69353	4.80864	1.85616601633353e-06	0.0391187	4.17901	Oxr1	Corticotrophs	minimal_logFC
0.775263	2.57658	4.79751	1.95893544248495e-06	0.0412846	4.15925	Dsp	Corticotrophs	increase steadily
1.1241	6.75423	4.79423	1.99214840286451e-06	0.0419845	4.11623	Errfi1	Corticotrophs	increase steadily
-0.527073	5.56886	-4.78096	2.12176313352215e-06	0.0447162	4.07761	Evl	Corticotrophs	decrease-stagnate
-0.469669	3.94808	-4.7713	2.22282208511371e-06	0.046846	4.06974	Bbs5	Corticotrophs	minimal_logFC
-0.436538	5.62158	-4.77494	2.18427334541855e-06	0.0460336	4.03607	Lars1	Corticotrophs	minimal_logFC
-0.404388	5.42663	-4.75794	2.37015292706931e-06	0.049951	3.96411	Hdac2	Corticotrophs	minimal_logFC
0.468817	8.08349	4.76246	2.3193331478751e-06	0.0488799	3.96318	Cpq	Corticotrophs	minimal_logFC
-4.36426	-0.973331	-23.6863	7.557445968600559e-92	1.59273173788257e-87	197.634	Fst	Endothelial_cells	decrease-stagnate
-3.9197	-1.07323	-21.6175	5.12064907944218e-80	1.07917679349244e-75	170.693	H19	Endothelial_cells	decrease-stagnate
-3.3675	1.82156	-19.125	4.45577036709932e-66	9.39053604866182e-62	139.109	Tmem255a	Endothelial_cells	decrease-stagnate
3.44668	-1.70536	18.7237	7.03062802321737e-64	1.48170485589306e-59	133.39	Gm2619	Endothelial_cells	stagnate-increase
3.24375	-1.3636	16.5334	3.45933921011252e-52	7.29055738531213e-48	107.148	Csprs	Endothelial_cells	stagnate-increase
-2.48128	0.261008	-15.2089	2.00441440544156e-45	4.22430335946809e-41	92.3563	Stc1	Endothelial_cells	decrease-stagnate
2.80785	-1.46638	15.0778	9.04214226463648e-45	1.90563148227214e-40	90.4232	Gm7592	Endothelial_cells	increase steadily
-3.18615	0.563266	-14.7331	4.606351532374619e-43	9.70788585447951e-39	86.9053	Fn1	Endothelial_cells	decrease-stagnate
2.98633	-0.294228	14.635	1.39839567558755e-42	2.94711888630075e-38	85.6508	Ifi211	Endothelial_cells	increase-stagnate
2.83067	2.31478	14.6046	1.9692700605086e-42	4.15023665252187e-38	85.4631	Sp140l2	Endothelial_cells	stagnate-increase
-2.81073	-0.373035	-14.5935	2.23255233291401e-42	4.70510404161627e-38	85.2205	Gm48727	Endothelial_cells	decrease-stagnate
-2.85151	1.23611	-14.3617	3.013552458041e-41	6.3510618053214e-37	82.7855	Zfp711	Endothelial_cells	decrease steadily
-2.43436	1.98584	-14.0842	6.601419034125479e-40	1.39124906144195e-35	79.6643	Reep1	Endothelial_cells	decrease-stagnate
2.04878	7.78779	14.0583	8.79547784853511e-40	1.85364695657878e-35	79.5617	H2-K1	Endothelial_cells	increase-stagnate
-2.47389	-0.236756	-13.9837	2.00356564498591e-39	4.22251459680781e-35	78.5986	Hs3st3a1	Endothelial_cells	decrease-stagnate
2.83858	3.32156	13.8975	5.17612077699736e-39	1.09086745375219e-34	77.787	H2-Q7	Endothelial_cells	increase-stagnate
-2.51648	-1.02691	-13.6157	1.12132372829375e-37	2.36318975737908e-33	74.6364	Postn	Endothelial_cells	decrease-stagnate
2.90843	0.271344	13.2633	4.99194271175666e-36	1.05205192650272e-31	70.8756	Ifi204	Endothelial_cells	increase-stagnate
2.86328	0.323866	13.2152	8.337609289210789e-36	1.75715115770117e-31	70.2838	Slfn8	Endothelial_cells	increase steadily
-1.45962	5.71985	-13.1399	1.85915716707301e-35	3.91817372960637e-31	69.6991	Sgce	Endothelial_cells	decrease steadily
-2.85992	0.441935	-13.0195	6.65916975307692e-35	1.40342002546096e-30	68.4155	Col3a1	Endothelial_cells	decrease steadily
-2.37063	0.455246	-12.9581	1.27417052808632e-34	2.68531438794192e-30	67.7497	C1qtnf6	Endothelial_cells	decrease-stagnate
-2.46262	0.164537	-12.8995	2.3601608261364e-34	4.974038941082459e-30	67.1582	Col5a2	Endothelial_cells	decrease steadily
3.33553	2.21342	12.7382	1.31290083815363e-33	2.76693851640877e-29	65.4862	Iigp1c	Endothelial_cells	increase-stagnate
3.27376	0.123586	12.7312	1.37458512421677e-33	2.89693814928684e-29	65.2939	Ifi207	Endothelial_cells	increase steadily
2.81508	2.55595	12.5581	8.29662464941862e-33	1.74851364486497e-28	63.6491	H2-Q6	Endothelial_cells	increase-stagnate
-2.08911	-1.61903	-12.5451	9.486517224790959e-33	1.99928350512469e-28	63.4592	Kcne3	Endothelial_cells	decrease-stagnate
-2.7552	0.142657	-12.5156	1.28666614333822e-32	2.71164889708529e-28	63.1524	Gpr183	Endothelial_cells	decrease-stagnate
-3.18355	1.31132	-12.3211	9.62601198881013e-32	2.02868202664174e-27	61.2383	Pclaf	Endothelial_cells	decrease-stagnate
-2.36861	0.441765	-12.2494	1.96840076708785e-31	4.14840461663765e-27	60.4819	Gm50321	Endothelial_cells	decrease-stagnate
-2.12308	-1.28257	-12.2428	2.10530098399794e-31	4.43692182377566e-27	60.3643	Gm16104	Endothelial_cells	decrease-stagnate
-2.51301	0.884453	-12.2086	2.98089299869704e-31	6.282231994754e-27	60.1213	Cd109	Endothelial_cells	decrease-stagnate
3.08092	2.06512	12.1108	8.02737569060694e-31	1.69176942679541e-26	59.0665	H2-DMb1	Endothelial_cells	increase-stagnate
-2.1446	1.09759	-12.098	9.13997264917367e-31	1.92624923581335e-26	59.0397	Bmp2	Endothelial_cells	decrease-stagnate
-2.64209	-0.452923	-12.0853	1.03852992941494e-30	2.18870182624199e-26	58.8834	Pimreg	Endothelial_cells	decrease steadily
-1.9819	2.68923	-11.9984	2.4915603947455e-30	5.25096353192614e-26	58.0227	Traf4	Endothelial_cells	decrease steadily
-2.25237	2.41643	-11.9752	3.14453104833881e-30	6.62709918437404e-26	57.7812	Jph1	Endothelial_cells	decrease steadily
-2.77577	1.24257	-11.9432	4.33224249050166e-30	9.13020104873225e-26	57.4687	Fbn2	Endothelial_cells	decrease-stagnate
-2.24096	-0.447502	-11.9051	6.3418812460418e-30	1.33655147260331e-25	57.1247	Aspn	Endothelial_cells	decrease steadily
-2.34493	4.81233	-11.8819	7.994923659128489e-30	1.68493016116133e-25	56.8992	Nlgn1	Endothelial_cells	decrease-stagnate
-2.69272	1.52167	-11.7603	2.67962011977806e-29	5.64729940243227e-25	55.6958	Cdca8	Endothelial_cells	decrease steadily
-1.95082	-0.839033	-11.7333	3.50184828444832e-29	7.38014525947484e-25	55.4195	Cd248	Endothelial_cells	decrease steadily
-2.31354	1.98385	-11.7141	4.23497164063816e-29	8.92520273264492e-25	55.2196	Slc16a6	Endothelial_cells	decrease-stagnate
-2.55664	0.665971	-11.6755	6.20135164162007e-29	1.30693485847143e-24	54.8498	Itga2	Endothelial_cells	decrease-stagnate
1.6467	6.76167	11.6316	9.55414456095459e-29	2.01353596622118e-24	54.4365	Samd12	Endothelial_cells	increase-stagnate
-2.56011	-0.515696	-11.5881	1.46536739329034e-28	3.08826178135938e-24	54.0068	Depdc1a	Endothelial_cells	decrease steadily
-1.97382	1.59325	-11.5779	1.62043516826001e-28	3.41506711710796e-24	53.9315	Lamb1	Endothelial_cells	decrease-stagnate
2.72971	-0.573769	11.5667	1.80855411702343e-28	3.81152780162687e-24	53.7234	Apol9a	Endothelial_cells	increase steadily
-1.92104	1.94461	-11.5517	2.09328435312126e-28	4.41159677420305e-24	53.6075	Cd276	Endothelial_cells	decrease-stagnate
-1.6224	2.76007	-11.4301	6.86531743113221e-28	1.44686564861111e-23	52.4946	Bora	Endothelial_cells	decrease-stagnate
2.32589	0.310836	11.3299	1.81407581022245e-27	3.82316477004381e-23	51.526	Krt80	Endothelial_cells	increase-stagnate
2.13714	3.64	11.3081	2.2378544623339e-27	4.7162782793687e-23	51.3482	Igtp	Endothelial_cells	increase steadily
-2.37347	0.754974	-11.1762	7.95910077764784e-27	1.67738048888928e-22	50.088	Tk1	Endothelial_cells	decrease-stagnate
-2.17161	1.71109	-11.1421	1.10287549691694e-26	2.32431010975246e-22	49.7255	Tmeff1	Endothelial_cells	decrease-stagnate
-1.6226	3.87716	-11.1045	1.5790876783041e-26	3.32792728202588e-22	49.4222	Mmp14	Endothelial_cells	decrease steadily
-1.3207	4.17853	-11.0951	1.72782796299554e-26	3.64139743201309e-22	49.3163	Eml1	Endothelial_cells	decrease-stagnate
-1.89793	3.57647	-11.0898	1.81622515274085e-26	3.82769450940134e-22	49.288	Gnai1	Endothelial_cells	decrease steadily
-2.79669	4.14617	-11.0311	3.20462126834869e-26	6.75373932304486e-22	48.7294	Sox11	Endothelial_cells	decrease steadily
-2.05489	0.681076	-11.0148	3.70755866162989e-26	7.81367987938498e-22	48.546	Mmp2	Endothelial_cells	decrease steadily
-1.48685	1.93182	-10.9852	4.90707261746486e-26	1.03416555413072e-21	48.264	Ppic	Endothelial_cells	decrease steadily
-2.58887	0.554439	-10.8368	1.98612016797765e-25	4.1857482540129e-21	46.9272	Gprc5a	Endothelial_cells	decrease-stagnate
-2.52534	1.44525	-10.8341	2.03767515545832e-25	4.29440039012842e-21	46.91	Ccnb2	Endothelial_cells	decrease steadily
-2.73001	1.1516	-10.8053	2.67151753969011e-25	5.63022321489691e-21	46.6397	Cdca3	Endothelial_cells	decrease-stagnate
-2.44955	-0.656389	-10.7787	3.42038282336725e-25	7.20845680024649e-21	46.368	Ska1	Endothelial_cells	decrease-stagnate
-2.6083	1.18897	-10.7744	3.56660089639134e-25	7.51661138914475e-21	46.3588	Cenpe	Endothelial_cells	decrease steadily
-2.05593	3.93839	-10.7727	3.61782304268578e-25	7.62456206246029e-21	46.346	Tspan6	Endothelial_cells	decrease-stagnate
-2.16851	-0.817822	-10.7541	4.303914382464e-25	9.07049956104289e-21	46.1387	Ccdc3	Endothelial_cells	decrease steadily
-2.2182	1.855	-10.7039	6.86778938134112e-25	1.44738661211764e-20	45.7064	Cthrc1	Endothelial_cells	decrease-stagnate
-2.21413	3.94408	-10.6897	7.83442946172988e-25	1.65110600905957e-20	45.5843	Mfap2	Endothelial_cells	decrease steadily
1.15347	4.04885	10.6544	1.08726014402681e-24	2.29140075353651e-20	45.2204	Pml	Endothelial_cells	increase steadily
-2.64104	-0.200109	-10.6328	1.3289467346763e-24	2.8007552433303e-20	45.0645	Neil3	Endothelial_cells	decrease steadily
-2.1675	1.32395	-10.5762	2.23981577230273e-24	4.720411740128e-20	44.5516	Loxl2	Endothelial_cells	decrease steadily
1.04785	4.82246	10.5599	2.60052389839865e-24	5.480604115875161e-20	44.3616	Znfx1	Endothelial_cells	increase-stagnate
-2.41852	-0.550993	-10.5439	3.01488152751717e-24	6.35386281924245e-20	44.239	Bub1	Endothelial_cells	decrease-stagnate
-2.42009	-0.0853212	-10.5483	2.89458443436179e-24	6.100336695417461e-20	44.2384	Adamts16	Endothelial_cells	decrease-stagnate
-1.8407	3.21838	-10.5314	3.38193359968855e-24	7.12742506134362e-20	44.1467	Wnt5b	Endothelial_cells	decrease-stagnate
2.1355	0.378515	10.4979	4.60037437011159e-24	9.69528898501018e-20	43.8237	Apol10b	Endothelial_cells	increase steadily
-1.796	-0.156332	-10.4869	5.08618095437043e-24	1.07191263613357e-19	43.6839	Cldn5	Endothelial_cells	decrease-stagnate
1.98033	1.47485	10.4655	6.186724769509e-24	1.30385224517402e-19	43.5466	Ifit2	Endothelial_cells	increase steadily
-2.40821	-0.386639	-10.434	8.24941336620485e-24	1.73856386692767e-19	43.2657	Nuf2	Endothelial_cells	decrease steadily
-1.76257	2.26625	-10.4161	9.71769247320432e-24	2.04800368872781e-19	43.0699	Arhgap28	Endothelial_cells	decrease-stagnate
-2.75158	1.07787	-10.3947	1.19384309449448e-23	2.51602432164713e-19	42.9096	Cdk1	Endothelial_cells	decrease steadily
-2.33741	-0.0556477	-10.3909	1.22162760680395e-23	2.57458018133933e-19	42.8631	Gm16833	Endothelial_cells	decrease-stagnate
1.65277	4.71313	10.3764	1.39428945904999e-23	2.93846503494786e-19	42.695	H2-T23	Endothelial_cells	increase-stagnate
-1.44235	-0.177896	-10.3653	1.54191965949867e-23	3.24959568239344e-19	42.6165	Hlx	Endothelial_cells	decrease-stagnate
1.49558	4.22861	10.3535	1.716782527941e-23	3.61811917763565e-19	42.4877	Parp14	Endothelial_cells	increase steadily
-1.58801	3.39923	-10.3418	1.90895870539589e-23	4.02313047162184e-19	42.396	Fstl1	Endothelial_cells	decrease-stagnate
-2.1238	-0.499361	-10.3393	1.95233641183844e-23	4.11454898794952e-19	42.3889	2810407A14Rik	Endothelial_cells	decrease-stagnate
2.21259	-0.129118	10.3313	2.0988890081192e-23	4.42340858461121e-19	42.3434	Gm35853	Endothelial_cells	increase-stagnate
-2.37613	-0.222292	-10.3216	2.29349464523782e-23	4.833539964838699e-19	42.267	Aurkb	Endothelial_cells	decrease-stagnate
-2.0017	0.406187	-10.3197	2.33340889240929e-23	4.917659240752581e-19	42.2195	Trip13	Endothelial_cells	decrease-stagnate
-1.38362	2.29561	-10.279	3.37152795484757e-23	7.105495164841261e-19	41.8756	Bmp1	Endothelial_cells	decrease steadily
-1.24377	4.48754	-10.2697	3.66598088649582e-23	7.72605471828994e-19	41.7734	Lmnb1	Endothelial_cells	decrease-stagnate
-2.38337	1.17362	-10.2633	3.88361594488655e-23	8.184720603848399e-19	41.7503	Cenpm	Endothelial_cells	decrease steadily
1.58707	0.00782132	10.2356	4.98638925335934e-23	1.05088153514548e-18	41.4846	Galnt15	Endothelial_cells	increase-stagnate
1.63579	1.39294	10.191	7.444969773628181e-23	1.56902737979214e-18	41.052	Trim30a	Endothelial_cells	increase-stagnate
-1.82416	0.0165045	-10.1663	9.28975616005345e-23	1.95781611073126e-18	40.8918	Procr	Endothelial_cells	decrease-stagnate
1.82153	4.47046	10.1477	1.09701966173253e-22	2.31196893710131e-18	40.6886	Psmb9	Endothelial_cells	increase steadily
0.879078	4.5431	10.1354	1.22477590744582e-22	2.58121522494206e-18	40.5539	Lpcat1	Endothelial_cells	increase-stagnate
-1.97533	3.21683	-10.1279	1.30908346227116e-22	2.75889339673647e-18	40.5407	Cks2	Endothelial_cells	decrease steadily
-2.50138	0.580625	-10.1237	1.36014330504676e-22	2.86650201538604e-18	40.5233	Ccna2	Endothelial_cells	decrease-stagnate
-2.05295	2.05931	-10.1139	1.48425088230558e-22	3.12805873445901e-18	40.4353	Cenpw	Endothelial_cells	decrease-stagnate
-1.83729	1.68655	-10.1026	1.64176024349598e-22	3.46000971316778e-18	40.3386	Mcm5	Endothelial_cells	decrease-stagnate
2.15793	1.51816	10.1018	1.65357682847452e-22	3.484913166010049e-18	40.3166	Mal	Endothelial_cells	increase-stagnate
-2.26203	0.453133	-10.0682	2.23016904849551e-22	4.70008126970429e-18	40.0361	Shcbp1	Endothelial_cells	decrease-stagnate
1.96573	-1.75343	10.0673	2.24811044377865e-22	4.73789276026351e-18	39.9464	Ppbp	Endothelial_cells	increase steadily
2.65762	3.21569	10.0671	2.31286570005945e-22	4.874364462875289e-18	39.922	Iigp1	Endothelial_cells	increase-stagnate
-1.9755	0.588813	-10.0548	2.51226739185068e-22	5.29460352832532e-18	39.8921	Ndufa4l2	Endothelial_cells	decrease steadily
-2.18232	0.53956	-10.0517	2.58072584705824e-22	5.438879722675239e-18	39.8889	Arhgap11a	Endothelial_cells	decrease steadily
1.57558	3.77623	10.031	3.10196029124697e-22	6.53738131380298e-18	39.6387	Xdh	Endothelial_cells	increase-stagnate
-2.15683	0.815539	-10.0179	3.48401059610146e-22	7.34255233128384e-18	39.6008	Dtl	Endothelial_cells	decrease-stagnate
-1.86923	-1.28954	-10.0174	3.4989138068523e-22	7.37396084794123e-18	39.5887	Higd1b	Endothelial_cells	decrease steadily
1.39836	4.29279	10.0169	3.51717237160801e-22	7.41244077316389e-18	39.5308	Ifih1	Endothelial_cells	increase steadily
-1.10636	4.83015	-10.0079	3.80727089805065e-22	8.02382341764174e-18	39.4247	Mpzl1	Endothelial_cells	decrease-stagnate
2.35188	1.69173	9.99159	4.39878139823647e-22	9.27043179678336e-18	39.3707	AW112010	Endothelial_cells	increase-stagnate
-1.82896	1.39127	-9.99023	4.45205659986282e-22	9.382709284210889e-18	39.3553	Cenpn	Endothelial_cells	decrease-stagnate
-1.9628	-1.26189	-9.98592	4.625007451744569e-22	9.747203204551679e-18	39.2953	Mmp25	Endothelial_cells	decrease steadily
0.858302	5.59747	9.98464	4.67746188465591e-22	9.857750921912319e-18	39.2352	Trafd1	Endothelial_cells	increase steadily
-1.34342	6.25893	-9.96857	5.39137842859366e-22	1.13623300382611e-17	39.1114	Maged2	Endothelial_cells	decrease-stagnate
-2.05221	4.28248	-9.95602	6.02267541999364e-22	1.26927884476366e-17	39.0566	Dync1i1	Endothelial_cells	decrease steadily
1.64034	3.62739	9.92359	8.014914541624549e-22	1.68914323964737e-17	38.7367	Irgm2	Endothelial_cells	increase steadily
1.10955	3.8396	9.92075	8.218045834300269e-22	1.73195315957878e-17	38.6909	Adgrg1	Endothelial_cells	increase-stagnate
1.81925	4.57581	9.89	1.07673934291567e-21	2.26922816519478e-17	38.4936	H2-DMa	Endothelial_cells	increase steadily
-2.40868	0.192096	-9.88664	1.10934615657988e-21	2.33794702499209e-17	38.4649	Rrm2	Endothelial_cells	decrease-stagnate
-2.31511	3.11185	-9.88339	1.14146005369257e-21	2.40562706315709e-17	38.4329	Rgs7bp	Endothelial_cells	decrease steadily
-1.15289	3.40074	-9.86444	1.34731753197432e-21	2.83947169863587e-17	38.191	Prcp	Endothelial_cells	decrease steadily
1.65507	8.18705	9.85081	1.51818634455161e-21	3.19957772114252e-17	38.0653	H2-D1	Endothelial_cells	increase steadily
1.73088	4.37872	9.83431	1.75386548492027e-21	3.69627150946948e-17	37.9937	Plaat3	Endothelial_cells	increase steadily
-1.80577	-1.75705	-9.82662	1.87594646163992e-21	3.95355716790614e-17	37.9228	Tmem252	Endothelial_cells	decrease-stagnate
-2.17737	0.405527	-9.8225	1.94457198312079e-21	4.09818545442706e-17	37.9148	Cdca2	Endothelial_cells	decrease steadily
-2.14901	0.818416	-9.81944	1.99729017404902e-21	4.20928904180831e-17	37.8814	Col26a1	Endothelial_cells	decrease-stagnate
0.992849	6.1784	9.80587	2.24839605667195e-21	4.73849468943613e-17	37.6679	Insr	Endothelial_cells	increase steadily
-1.36708	1.77167	-9.79736	2.42161024131634e-21	5.10354358357419e-17	37.6532	Fkbp10	Endothelial_cells	decrease steadily
1.01749	4.18773	9.78317	2.74038864738783e-21	5.77536907436985e-17	37.5033	Parp9	Endothelial_cells	increase-stagnate
2.42725	3.63289	9.77039	3.08519501992317e-21	6.50204850448809e-17	37.4479	Cd274	Endothelial_cells	increase steadily
-2.13395	0.267739	-9.76338	3.25534347057124e-21	6.86063636422888e-17	37.4104	Uhrf1	Endothelial_cells	decrease-stagnate
3.55516	4.09642	9.75531	3.57009560603773e-21	7.52397648972452e-17	37.321	H2-Ab1	Endothelial_cells	increase steadily
1.33674	4.23853	9.7608	3.32914396977137e-21	7.01617091629316e-17	37.3095	Oasl2	Endothelial_cells	increase steadily
-1.84825	2.60751	-9.73277	4.246695185712051e-21	8.94991010388814e-17	37.1413	Asxl3	Endothelial_cells	decrease steadily
-1.79746	-0.337943	-9.71394	4.99995961283788e-21	1.05374148840558e-16	36.9889	Col6a2	Endothelial_cells	decrease steadily
-2.00824	1.52535	-9.69798	5.74066863228716e-21	1.20984591425452e-16	36.8464	Pdzrn3	Endothelial_cells	decrease-stagnate
2.13012	3.14503	9.69098	6.17397598724703e-21	1.30116543931231e-16	36.6819	Ly6a	Endothelial_cells	increase-stagnate
-2.69995	0.71457	-9.66418	7.7743672817135e-21	1.63844790462112e-16	36.5486	Acta2	Endothelial_cells	decrease steadily
-2.32473	1.11132	-9.6613	7.89001972960379e-21	1.662821658014e-16	36.5381	Cdc20	Endothelial_cells	decrease steadily
-1.84925	-0.0364141	-9.62617	1.06676960005728e-20	2.24821693212072e-16	36.2471	Col5a1	Endothelial_cells	decrease steadily
-2.04821	1.96066	-9.60989	1.22709833878906e-20	2.58610974899795e-16	36.1033	Tpx2	Endothelial_cells	decrease steadily
2.46348	3.04368	9.60119	1.33383933061544e-20	2.81106638927204e-16	36.0085	Ifit1	Endothelial_cells	increase-stagnate
-1.88723	2.30246	-9.58974	1.45886335521562e-20	3.07455452111691e-16	35.897	Cenpa	Endothelial_cells	decrease-stagnate
0.975476	5.32837	9.57498	1.65561968528301e-20	3.48921848673394e-16	35.7324	Chlsn	Endothelial_cells	increase-stagnate
-1.82831	0.143285	-9.54373	2.16343150913879e-20	4.55943190550999e-16	35.5517	Col6a1	Endothelial_cells	decrease steadily
-1.79457	3.91344	-9.54153	2.20696918592167e-20	4.65118755932992e-16	35.4409	Sparcl1	Endothelial_cells	decrease steadily
-1.38316	3.96275	-9.51391	2.79077257729104e-20	5.88155320664087e-16	35.2568	Smc2	Endothelial_cells	decrease steadily
-2.14788	-0.449743	-9.49935	3.15956325611059e-20	6.65877956225307e-16	35.1829	Ttk	Endothelial_cells	decrease steadily
-1.84582	2.61373	-9.48783	3.4851525127518e-20	7.34495892062441e-16	35.0886	Tiam2	Endothelial_cells	decrease steadily
-0.984259	5.56886	-9.49667	3.23259234266346e-20	6.812688362163249e-16	35.0508	Evl	Endothelial_cells	decrease-stagnate
2.00706	0.93816	9.4673	4.15021687967305e-20	8.74658207391096e-16	34.9073	Gbp4	Endothelial_cells	increase steadily
-2.19275	-0.619726	-9.45838	4.47689836652324e-20	9.43506330744773e-16	34.8389	Flnc	Endothelial_cells	decrease-stagnate
-2.33783	0.040067	-9.45218	4.71865519690949e-20	9.94456582748674e-16	34.7937	Ccn3	Endothelial_cells	decrease steadily
-0.983345	3.89257	-9.44286	5.10702641119053e-20	1.0763058161584e-15	34.6757	Wdr73	Endothelial_cells	decrease steadily
1.51368	1.17821	9.42725	5.82916607265761e-20	1.22849674981259e-15	34.4677	Ifi203	Endothelial_cells	increase-stagnate
-1.49038	2.50711	-9.41185	6.641219914866411e-20	1.3996370970581e-15	34.4581	Net1	Endothelial_cells	decrease-stagnate
-1.86222	-0.410528	-9.4089	6.80869834265159e-20	1.43493317571382e-15	34.4322	Tslp	Endothelial_cells	decrease steadily
-1.78486	-1.13112	-9.40701	6.91830864658493e-20	1.45803354726777e-15	34.4191	Htr2a	Endothelial_cells	decrease-stagnate
-1.8788	1.69673	-9.37966	8.71633624134829e-20	1.83696786286415e-15	34.171	Gucy1a1	Endothelial_cells	decrease steadily
-0.742795	5.58774	-9.37888	8.77387088990114e-20	1.84909329004666e-15	34.0868	Nudt21	Endothelial_cells	decrease-stagnate
-1.53984	1.13371	-9.36878	9.554624327141821e-20	2.01363707694514e-15	34.0495	Nrarp	Endothelial_cells	decrease steadily
-1.65627	1.60615	-9.33893	1.22844346039362e-19	2.58894459277955e-15	33.8416	Vstm4	Endothelial_cells	decrease steadily
-1.79416	4.35548	-9.34722	1.14976012945212e-19	2.42311947282035e-15	33.8038	Vim	Endothelial_cells	decrease steadily
-1.89632	3.77587	-9.33301	1.29119523317027e-19	2.72119395390635e-15	33.7862	Diaph3	Endothelial_cells	decrease-stagnate
-1.82671	-0.930416	-9.3144	1.50958407520411e-19	3.18144843849266e-15	33.655	Itga7	Endothelial_cells	decrease steadily
0.753034	4.31466	9.32667	1.36186567612807e-19	2.8701319124399e-15	33.6548	Wars1	Endothelial_cells	increase steadily
-2.07769	-0.453127	-9.31114	1.55150174491684e-19	3.26978992741223e-15	33.6268	Gm5127	Endothelial_cells	decrease steadily
-2.09948	0.147911	-9.31154	1.54624754104508e-19	3.25871669275251e-15	33.6267	Prom1	Endothelial_cells	decrease-stagnate
-1.67288	1.84188	-9.31293	1.52840941038528e-19	3.22112283238698e-15	33.6253	Gm49708	Endothelial_cells	decrease steadily
1.87814	1.56121	9.29344	1.79977529469631e-19	3.793026433572461e-15	33.4841	Gsta3	Endothelial_cells	increase-stagnate
-2.09099	1.6653	-9.29102	1.83656015461431e-19	3.87055052584966e-15	33.4646	Gas2l3	Endothelial_cells	decrease-stagnate
-2.08154	1.28305	-9.29258	1.81271716744004e-19	3.820301430379881e-15	33.4561	Kif23	Endothelial_cells	decrease steadily
-1.82736	-0.791459	-9.28603	1.91496896418383e-19	4.03579709201743e-15	33.4239	Aoc3	Endothelial_cells	decrease steadily
3.49536	4.07421	9.26775	2.27713881282416e-19	4.79907004802692e-15	33.253	H2-Aa	Endothelial_cells	increase steadily
-2.74106	1.51511	-9.23569	2.95183216256606e-19	6.22098628260797e-15	32.9816	Mki67	Endothelial_cells	decrease steadily
-1.92175	4.29225	-9.21469	3.47396212525737e-19	7.321375178979901e-15	32.8029	Cks1b	Endothelial_cells	decrease-stagnate
2.48565	-0.0661385	9.19725	4.01649830802741e-19	8.46477018416777e-15	32.6998	Gm4841	Endothelial_cells	increase-stagnate
-2.07677	0.0273479	-9.19178	4.2031953038266e-19	8.85823410281455e-15	32.6554	Sgo2a	Endothelial_cells	decrease steadily
-2.03782	1.10714	-9.19058	4.2453387040567e-19	8.9470513187995e-15	32.6434	Cenph	Endothelial_cells	decrease-stagnate
-1.93175	1.01018	-9.16928	5.06656398091557e-19	1.06777835897796e-14	32.4662	E2f7	Endothelial_cells	decrease-stagnate
-1.22887	0.701288	-9.16272	5.34983231878854e-19	1.12747716118469e-14	32.305	Mcam	Endothelial_cells	decrease steadily
-1.4253	3.63004	-9.13491	6.73471190222957e-19	1.41934053339488e-14	32.1827	Septin6	Endothelial_cells	decrease-stagnate
-1.87244	4.07726	-9.12705	7.18979437682085e-19	1.51524916491499e-14	32.0626	Rbp1	Endothelial_cells	decrease steadily
1.87036	0.929141	9.11146	8.17468985296805e-19	1.72281588651302e-14	32.004	Naip2	Endothelial_cells	increase-stagnate
-2.11568	0.0529339	-9.09846	9.099664500499811e-19	1.91775429348034e-14	31.9004	Cep55	Endothelial_cells	decrease steadily
-1.79177	3.09404	-9.09082	9.690896314432051e-19	2.04235639826655e-14	31.8156	Pcsk5	Endothelial_cells	decrease steadily
-1.89077	1.61402	-9.08689	1.00100081499795e-18	2.10960921760817e-14	31.8084	Arhgap20	Endothelial_cells	decrease steadily
-1.74893	3.70433	-9.08989	9.76597006788809e-19	2.05817819180741e-14	31.7794	Arhgap42	Endothelial_cells	decrease steadily
1.75525	2.715	9.0738	1.11489455299849e-18	2.34964027044433e-14	31.6645	Fmo1	Endothelial_cells	increase-stagnate
-2.17043	-0.66676	-9.05775	1.27209345703599e-18	2.68093696070334e-14	31.5659	Agt	Endothelial_cells	decrease-stagnate
-2.89232	1.13798	-9.06008	1.26655712423515e-18	2.66926913932558e-14	31.5548	Ube2c	Endothelial_cells	decrease steadily
-1.11078	3.81436	-9.02171	1.70971259270652e-18	3.60321928912898e-14	31.2407	Mcm7	Endothelial_cells	decrease steadily
1.22899	3.68512	9.02319	1.68916340077996e-18	3.55991186714377e-14	31.208	Herc6	Endothelial_cells	increase-stagnate
1.39005	4.50239	9.02843	1.61807897221539e-18	3.41010143394394e-14	31.2071	Gbp7	Endothelial_cells	increase-stagnate
2.2602	1.12451	9.00892	1.89847816414146e-18	4.00104273092812e-14	31.1792	Tgtp2	Endothelial_cells	increase-stagnate
-2.18251	0.686637	-9.00831	1.90798181142368e-18	4.0210716675754e-14	31.1731	Knstrn	Endothelial_cells	decrease-stagnate
-1.64939	1.73109	-9.00573	1.94869843567013e-18	4.1068819531748e-14	31.1347	Heyl	Endothelial_cells	decrease steadily
1.96798	-0.593312	8.97961	2.41216715281467e-18	5.08364227455692e-14	30.9291	Casp1	Endothelial_cells	increase steadily
-2.02789	1.83019	-8.97251	2.55597718371544e-18	5.38672191468029e-14	30.8823	Spc24	Endothelial_cells	decrease-stagnate
-2.05122	1.12339	-8.95546	2.93709548231492e-18	6.1899287289787e-14	30.7484	Ect2	Endothelial_cells	decrease steadily
1.10528	6.79465	8.93932	3.34928321443744e-18	7.058614374426911e-14	30.4904	2210408F21Rik	Endothelial_cells	increase-stagnate
-1.45131	4.42348	-8.93271	3.53438939872798e-18	7.44872565781922e-14	30.4886	Mxd1	Endothelial_cells	decrease steadily
-1.61141	2.20939	-8.92122	3.88016302474709e-18	8.1774435746545e-14	30.4754	Gm56768	Endothelial_cells	decrease steadily
-2.33162	0.176644	-8.87587	5.60766729620114e-18	1.18181588267439e-13	30.1207	Ccnb1	Endothelial_cells	decrease-stagnate
2.33524	-1.06647	8.86363	6.18610573660303e-18	1.30372178398909e-13	30.0265	Gm50237	Endothelial_cells	increase steadily
-1.43405	4.20931	-8.85964	6.38864565498474e-18	1.34640707178803e-13	29.9448	Mboat2	Endothelial_cells	decrease steadily
-1.59308	-1.19389	-8.85288	6.74697092894944e-18	1.42192412327609e-13	29.9434	Foxs1	Endothelial_cells	decrease steadily
-2.28629	-0.0874329	-8.84046	7.45801747988802e-18	1.5717771838864e-13	29.8459	Esco2	Endothelial_cells	decrease steadily
1.81782	1.60368	8.83428	7.83943209269552e-18	1.65216031353558e-13	29.7342	Gm12185	Endothelial_cells	increase-stagnate
-0.651884	4.36372	-8.81864	8.89148072950814e-18	1.87387956374384e-13	29.5424	Slc35b3	Endothelial_cells	decrease steadily
-1.98764	1.14481	-8.80355	1.00386424753753e-17	2.11564390168534e-13	29.5304	Ednra	Endothelial_cells	decrease steadily
1.03946	4.18899	8.80412	9.99263511501152e-18	2.10594785048868e-13	29.5054	Cbx7	Endothelial_cells	increase-stagnate
-1.73692	1.72412	-8.79226	1.09916633175634e-17	2.31649304417648e-13	29.4681	Chst1	Endothelial_cells	decrease-stagnate
-1.5393	3.26786	-8.79434	1.08091723051886e-17	2.2780330633185e-13	29.4222	Gucy1b1	Endothelial_cells	decrease steadily
-1.80462	1.29944	-8.76736	1.34214442202265e-17	2.82856936941273e-13	29.2725	E2f1	Endothelial_cells	decrease-stagnate
-2.09009	-0.227004	-8.76438	1.37447765193613e-17	2.89671165145539e-13	29.2496	Mxd3	Endothelial_cells	decrease steadily
-1.31608	2.43947	-8.7428	1.63353485007488e-17	3.4426746965328e-13	29.0606	Incenp	Endothelial_cells	decrease steadily
1.551	0.996742	8.74867	1.55869729146967e-17	3.28495454177232e-13	29.0224	Ifi44	Endothelial_cells	increase-stagnate
0.978025	4.99243	8.74007	1.66962616367081e-17	3.51873713993622e-13	28.9134	Tap2	Endothelial_cells	increase steadily
-2.29126	0.768066	-8.72059	1.95662550096968e-17	4.1235882432936e-13	28.8875	Spc25	Endothelial_cells	decrease-stagnate
-2.8357	1.77645	-8.71626	2.04550097847384e-17	4.31089331213361e-13	28.8347	H2ac24	Endothelial_cells	decrease-stagnate
3.51496	5.60413	8.72042	1.99668050966395e-17	4.20800417411678e-13	28.8331	Cd74	Endothelial_cells	increase steadily
-2.10139	1.57402	-8.69669	2.359785827939e-17	4.97324863238144e-13	28.7263	Hs6st2	Endothelial_cells	decrease-stagnate
-2.5418	1.76794	-8.68832	2.54488731457264e-17	5.36335001546184e-13	28.6155	Cenpf	Endothelial_cells	decrease steadily
0.908437	5.25327	8.69312	2.42790042140448e-17	5.11680013810995e-13	28.5795	Spryd3	Endothelial_cells	increase-stagnate
1.65128	2.02028	8.68152	2.66240547845355e-17	5.61101954584086e-13	28.5557	Tmem200a	Endothelial_cells	increase-stagnate
-2.00354	1.14828	-8.64083	3.67721248358565e-17	7.74972530915675e-13	28.2791	Anln	Endothelial_cells	decrease steadily
-1.54041	0.687114	-8.64635	3.51980439404959e-17	7.417987760459519e-13	28.2455	Cox4i2	Endothelial_cells	decrease steadily
-0.978009	4.70468	-8.6463	3.52123723580011e-17	7.42100747444874e-13	28.1938	Btbd3	Endothelial_cells	decrease steadily
-1.85278	0.575748	-8.59399	5.3245781029305e-17	1.1221548351926e-12	27.9325	Gm30648	Endothelial_cells	decrease-stagnate
1.00274	3.17518	8.60433	4.90719727255277e-17	1.0341918251905e-12	27.8774	Ehd3	Endothelial_cells	increase-stagnate
2.385	4.34449	8.58679	5.63532580548671e-17	1.18764491350632e-12	27.8745	Gm7967	Endothelial_cells	stagnate-increase
2.16382	2.46432	8.59464	5.32667151368797e-17	1.12259602150974e-12	27.869	Ifit3	Endothelial_cells	increase-stagnate
-1.70582	3.04568	-8.5895	5.51629099834944e-17	1.16255832790214e-12	27.8462	Gpc3	Endothelial_cells	decrease steadily
0.853954	4.87014	8.59967	5.09127782663377e-17	1.07298680196307e-12	27.8114	Samhd1	Endothelial_cells	increase-stagnate
-1.93681	4.64601	-8.57853	6.01833490815086e-17	1.26836408189279e-12	27.7541	Serpine2	Endothelial_cells	decrease steadily
-2.0132	1.08795	-8.56063	6.92412256367042e-17	1.45925883029354e-12	27.6664	Kif15	Endothelial_cells	decrease-stagnate
1.84446	1.27196	8.57022	6.439371509418491e-17	1.35709754560995e-12	27.6414	Gm20663	Endothelial_cells	increase steadily
-1.43738	2.18268	-8.53091	8.744188512241231e-17	1.84283772895484e-12	27.4007	Hells	Endothelial_cells	decrease-stagnate
-2.457	0.551747	-8.52245	9.399103156766641e-17	1.98086099028857e-12	27.3553	Pbk	Endothelial_cells	decrease steadily
2.00862	3.64067	8.52792	8.9976543104981e-17	1.89625564593748e-12	27.3264	Nlrc5	Endothelial_cells	increase-stagnate
-2.53405	1.59859	-8.50768	1.05800087881586e-16	2.22973685210442e-12	27.2231	Birc5	Endothelial_cells	decrease-stagnate
-1.5901	-0.740087	-8.5043	1.0769510350856e-16	2.26967430644291e-12	27.2217	Cspg4	Endothelial_cells	decrease steadily
-1.60613	1.02954	-8.49471	1.16088243774624e-16	2.4465597375502e-12	27.1514	Myzap	Endothelial_cells	decrease-stagnate
-1.85555	2.45497	-8.48767	1.22644771099943e-16	2.58473855093131e-12	27.092	Col18a1	Endothelial_cells	decrease steadily
2.01979	2.57139	8.46983	1.409707243357e-16	2.97095801537489e-12	26.9841	Zbp1	Endothelial_cells	increase-stagnate
1.40063	2.02578	8.47397	1.36490256269763e-16	2.87653215088526e-12	26.8855	Agmo	Endothelial_cells	increase steadily
1.38519	1.5099	8.45706	1.55718327180669e-16	3.2817637453326e-12	26.7611	Ifi47	Endothelial_cells	increase steadily
-1.92834	2.05093	-8.44595	1.69825513583415e-16	3.57907269877047e-12	26.7488	Pde3a	Endothelial_cells	decrease steadily
2.50039	4.79907	8.43525	1.84499942099578e-16	3.888336279748609e-12	26.7231	5330434G04Rik	Endothelial_cells	stagnate-increase
-1.45467	3.79713	-8.44346	1.73103870561299e-16	3.64816407207937e-12	26.6446	Id4	Endothelial_cells	decrease-stagnate
1.88441	0.99059	8.42217	2.04236914807759e-16	4.30429297957351e-12	26.6255	Gm19684	Endothelial_cells	increase steadily
-1.43639	4.77825	-8.42439	2.00752413640599e-16	4.23085711747562e-12	26.5882	Mpped2	Endothelial_cells	decrease steadily
1.0698	3.06858	8.42898	1.93722943224103e-16	4.08271102844797e-12	26.5335	Tap1	Endothelial_cells	increase steadily
-1.93251	0.418686	-8.40339	2.36260371039972e-16	4.97918731966741e-12	26.476	Stil	Endothelial_cells	decrease-stagnate
-1.48373	2.30116	-8.37679	2.90243640979822e-16	6.11688473364975e-12	26.2688	Mms22l	Endothelial_cells	decrease-stagnate
1.23877	6.63639	8.39316	2.55742018054968e-16	5.38976303050845e-12	26.2429	Nr3c2	Endothelial_cells	increase-stagnate
1.50551	1.34025	8.38496	2.72487138498682e-16	5.742666443859719e-12	26.221	9930111J21Rik2	Endothelial_cells	increase steadily
-1.29964	3.57692	-8.38201	2.78767192667856e-16	5.87501858547506e-12	26.2096	Eeig2	Endothelial_cells	decrease-stagnate
2.00759	1.57493	8.36459	3.18945542253665e-16	6.72177730299599e-12	26.1631	Ifit3b	Endothelial_cells	increase steadily
-1.72865	2.91695	-8.36133	3.27052566612737e-16	6.89263284136344e-12	26.1183	Pde8b	Endothelial_cells	decrease steadily
-1.71598	-0.179727	-8.35979	3.30964374189643e-16	6.97507418604674e-12	26.1059	Ebf2	Endothelial_cells	decrease steadily
1.64677	2.51321	8.34975	3.57628661461916e-16	7.53702404030987e-12	26.0696	Fn3k	Endothelial_cells	increase steadily
-1.37308	3.41626	-8.35298	3.48812317347999e-16	7.35121958810908e-12	26.0447	Oaf	Endothelial_cells	decrease steadily
-0.758317	4.39258	-8.35535	3.42493138204685e-16	7.21804288766374e-12	25.9776	Ifnar1	Endothelial_cells	decrease steadily
-2.57898	1.81748	-8.34502	3.74909473413331e-16	7.901217152185949e-12	25.9721	Top2a	Endothelial_cells	decrease steadily
1.58291	0.942292	8.31556	4.65248891381092e-16	9.8051203858565e-12	25.7789	Osgin1	Endothelial_cells	increase steadily
1.78657	1.72014	8.30733	4.95922677064456e-16	1.04515704191334e-11	25.6694	Or2v1	Endothelial_cells	increase steadily
-1.53106	2.34653	-8.29319	5.52407017366987e-16	1.16419778910093e-11	25.65	Ark2c	Endothelial_cells	decrease steadily
-1.49844	0.508223	-8.30212	5.158623293157809e-16	1.08717985903301e-11	25.6239	Itga8	Endothelial_cells	decrease-stagnate
-1.66394	2.93715	-8.29576	5.42437279099016e-16	1.14318656570118e-11	25.524	Colec12	Endothelial_cells	decrease steadily
-0.896796	5.31474	-8.28922	5.69495056615697e-16	1.20021083181758e-11	25.45	Idh2	Endothelial_cells	decrease steadily
-1.37233	-0.100284	-8.25754	7.25752392358312e-16	1.52952316689514e-11	25.3158	Emid1	Endothelial_cells	decrease steadily
1.87534	2.20332	8.25918	7.17685122981411e-16	1.51252139668332e-11	25.3153	Gbp5	Endothelial_cells	increase-stagnate
0.854733	5.57528	8.26756	6.72198001983831e-16	1.41665728918092e-11	25.2734	Ifi35	Endothelial_cells	increase steadily
-1.09295	3.95172	-8.25211	7.56493154531666e-16	1.59430932317549e-11	25.2686	Ptk7	Endothelial_cells	decrease steadily
-1.48902	3.12639	-8.23405	8.68247174340345e-16	1.82983091992228e-11	25.1747	Ncapg2	Endothelial_cells	decrease-stagnate
-1.36129	1.23134	-8.23475	8.636447589174901e-16	1.82013132941861e-11	25.1719	Rnf152	Endothelial_cells	decrease steadily
1.07208	3.72874	8.23801	8.42437958522698e-16	1.77543799758659e-11	25.1347	Enpp4	Endothelial_cells	increase-stagnate
1.9289	0.957246	8.22443	9.34305631352708e-16	1.96904911807583e-11	25.1211	Slfn2	Endothelial_cells	increase steadily
-1.94595	0.515328	-8.21254	1.02273739071254e-15	2.15541905092669e-11	25.0533	Kifc1	Endothelial_cells	decrease-stagnate
-0.528638	6.07411	-8.23429	8.66649797952572e-16	1.82646444918505e-11	25.0319	Ilf2	Endothelial_cells	decrease-stagnate
1.25698	3.59622	8.21408	1.01084908619781e-15	2.13036444916189e-11	24.9697	Ephx1	Endothelial_cells	increase-stagnate
-0.51486	5.53452	-8.22311	9.43682342250569e-16	1.98881053629307e-11	24.955	Blmh	Endothelial_cells	decrease steadily
-1.94406	-0.766023	-8.19184	1.19704633073654e-15	2.52277514202726e-11	24.9068	E2f8	Endothelial_cells	decrease-stagnate
-1.82315	1.15209	-8.19593	1.16044200287769e-15	2.44563152106473e-11	24.9066	Itga4	Endothelial_cells	decrease steadily
-1.76774	0.350086	-8.17318	1.37909056063598e-15	2.90643335654033e-11	24.7335	Col1a1	Endothelial_cells	decrease steadily
-1.42071	-0.126915	-8.17511	1.35903640775963e-15	2.86416922935343e-11	24.7071	Enpp3	Endothelial_cells	decrease steadily
-1.41236	2.69084	-8.17421	1.36829458100444e-15	2.88368082946686e-11	24.6619	Emp3	Endothelial_cells	decrease steadily
-1.91364	6.1589	-8.1681	1.4388236102003e-15	3.03232075849714e-11	24.6188	Basp1	Endothelial_cells	decrease steadily
0.903881	3.18146	8.17637	1.34607953600543e-15	2.83686262213143e-11	24.5986	Tns2	Endothelial_cells	increase steadily
-1.98002	1.65016	-8.13131	1.89282495130081e-15	3.98912858486645e-11	24.4397	Lama1	Endothelial_cells	decrease-stagnate
-1.82539	0.459322	-8.13262	1.87414904817485e-15	3.94976911902849e-11	24.4197	Fbln2	Endothelial_cells	decrease steadily
-1.32247	2.81611	-8.12945	1.9195224121604e-15	4.045393483628049e-11	24.4115	Ncapd2	Endothelial_cells	decrease-stagnate
-1.90533	0.571167	-8.12565	1.97538330098236e-15	4.16312030682033e-11	24.385	Mis18bp1	Endothelial_cells	decrease steadily
-1.96686	-0.195528	-8.12033	2.05630517570223e-15	4.33366315779245e-11	24.3735	Ncapg	Endothelial_cells	decrease-stagnate
-1.20681	2.01613	-8.1268	1.95826377111502e-15	4.1270408976249e-11	24.3614	Dbf4	Endothelial_cells	decrease steadily
-1.48206	-1.22635	-8.1169	2.11013892046579e-15	4.447117774881659e-11	24.3564	Foxc2	Endothelial_cells	decrease-stagnate
1.39265	4.41271	8.13572	1.8308302639523e-15	3.85847478127947e-11	24.3027	Irgm1	Endothelial_cells	increase-stagnate
1.97388	0.232228	8.10338	2.33632509261828e-15	4.92380513269302e-11	24.2578	Oas1a	Endothelial_cells	increase-stagnate
-1.05083	5.04851	-8.11375	2.16073771902141e-15	4.55375474283762e-11	24.2423	Chn1	Endothelial_cells	decrease steadily
-1.74556	-0.127179	-8.10056	2.38644535835866e-15	5.029433592740869e-11	24.2306	Ncaph	Endothelial_cells	decrease-stagnate
1.79849	-0.256596	8.09919	2.41109600079953e-15	5.08138482168501e-11	24.222	Gm671	Endothelial_cells	increase steadily
-1.54004	3.8203	-8.10591	2.29220917050963e-15	4.830830826849029e-11	24.2181	Racgap1	Endothelial_cells	decrease-stagnate
-1.28433	4.08742	-8.11134	2.20032327078205e-15	4.63718129317317e-11	24.1882	Cenpp	Endothelial_cells	decrease-stagnate
-1.26408	3.94314	-8.09458	2.49628915461297e-15	5.26092939334684e-11	24.1542	Arhgef9	Endothelial_cells	decrease steadily
1.48282	5.24346	8.11255	2.1818637697294e-15	4.5982778947047e-11	24.1152	Psmb8	Endothelial_cells	increase steadily
-1.80957	1.02385	-8.09004	2.58297271468899e-15	5.44361499620704e-11	24.1054	Ckap2	Endothelial_cells	decrease steadily
-2.01806	-0.177454	-8.07351	2.92429803563839e-15	6.162958110107909e-11	24.0381	Nek2	Endothelial_cells	decrease steadily
0.899542	4.05378	8.09293	2.52743549861913e-15	5.326570313339809e-11	24.0222	Daxx	Endothelial_cells	increase steadily
1.43417	4.19512	8.07834	2.82012039971942e-15	5.943403742408669e-11	24.0034	0610043K17Rik	Endothelial_cells	increase-stagnate
1.74433	0.106019	8.0651	3.11482591809838e-15	6.56449562239234e-11	23.9541	Rasgrf2	Endothelial_cells	increase-stagnate
1.92054	0.652113	8.05884	3.26424948783945e-15	6.879405795621629e-11	23.93	Zfp773	Endothelial_cells	stagnate-increase
1.42195	0.117931	8.07447	2.90322249526696e-15	6.118541408775109e-11	23.8896	Gvin-ps7	Endothelial_cells	increase steadily
-1.52032	1.31247	-8.06447	3.12945553021229e-15	6.5953275299224e-11	23.88	Tgfbi	Endothelial_cells	decrease steadily
-1.58209	1.75123	-8.05101	3.46151206182419e-15	7.29513667029448e-11	23.8637	Bend4	Endothelial_cells	decrease-stagnate
-1.17599	2.9984	-8.05398	3.38537256209149e-15	7.134672674607809e-11	23.8539	Atad5	Endothelial_cells	decrease steadily
1.1088	5.00497	8.04336	3.665621023370521e-15	7.725296306753359e-11	23.7853	Hdac11	Endothelial_cells	increase steadily
-1.44591	1.56616	-8.03109	4.01765557071261e-15	8.467209115276819e-11	23.6578	Tnfrsf21	Endothelial_cells	decrease steadily
1.34722	5.61446	8.04378	3.65404451000848e-15	7.700898804842859e-11	23.6037	H2-Q4	Endothelial_cells	increase steadily
-1.55106	1.83472	-8.0185	4.413740783755281e-15	9.301958701764259e-11	23.5959	Kirrel1	Endothelial_cells	decrease steadily
-1.45474	3.98303	-8.02663	4.15384892477847e-15	8.754236608970629e-11	23.5587	Fam107b	Endothelial_cells	decrease-stagnate
-1.97409	0.254553	-8.00825	4.764522987246441e-15	1.00412321956219e-10	23.5556	Dusp4	Endothelial_cells	decrease-stagnate
1.04819	3.57427	8.02609	4.17058029773175e-15	8.789497977469659e-11	23.5185	Helz2	Endothelial_cells	increase steadily
-1.41079	-0.419351	-8.00192	4.99486272510482e-15	1.05266731931584e-10	23.5	Zfp57	Endothelial_cells	decrease-stagnate
-1.84196	0.246362	-7.9971	5.177346005859971e-15	1.09112567073499e-10	23.4801	Fjx1	Endothelial_cells	decrease-stagnate
-1.81816	0.219169	-7.99805	5.14096317450399e-15	1.08345798902671e-10	23.4777	Sgo1	Endothelial_cells	decrease steadily
-2.05134	0.518202	-7.99396	5.2996262377398e-15	1.11689622960366e-10	23.4344	Ckap2l	Endothelial_cells	decrease steadily
-1.52512	1.10683	-7.98065	5.85164864910553e-15	1.23323495279899e-10	23.3593	Cdc45	Endothelial_cells	decrease steadily
2.14152	5.23888	7.97793	5.970865677513891e-15	1.25835994153605e-10	23.3456	Rab3c	Endothelial_cells	stagnate-increase
-0.587206	4.89247	-8.00101	5.028607069466791e-15	1.05977893989013e-10	23.3057	Tcf3	Endothelial_cells	decrease steadily
-1.06504	3.46101	-7.98057	5.85486332366827e-15	1.23391244546309e-10	23.2461	Gpx7	Endothelial_cells	decrease steadily
-1.11672	4.21952	-7.96932	6.36532413469918e-15	1.34149206138785e-10	23.1662	Dbn1	Endothelial_cells	decrease-stagnate
1.76643	-1.52204	7.93776	8.04361380914609e-15	1.69519161027754e-10	23.0562	Cfb	Endothelial_cells	increase steadily
-1.73942	0.81709	-7.92977	8.533614753527221e-15	1.79845930930586e-10	22.9836	Aurka	Endothelial_cells	decrease steadily
-1.31975	3.2924	-7.93249	8.363657704652321e-15	1.76264086125548e-10	22.9423	Cecr2	Endothelial_cells	decrease-stagnate
-1.42281	1.95843	-7.92973	8.536100517932431e-15	1.79898318415426e-10	22.9368	Ttyh2	Endothelial_cells	decrease-stagnate
-1.68147	3.11141	-7.91237	9.704370641551e-15	2.04519611270687e-10	22.7879	Ccdc80	Endothelial_cells	decrease steadily
-1.7702	0.375587	-7.89675	1.08898899543354e-14	2.29504430787619e-10	22.7326	Pcdh18	Endothelial_cells	decrease steadily
1.66174	0.535564	7.88169	1.21671699913347e-14	2.5642310756738e-10	22.6456	Itgb3	Endothelial_cells	increase steadily
-0.835912	4.08271	-7.89237	1.12469128528503e-14	2.37028688373821e-10	22.5697	Ccng2	Endothelial_cells	decrease-stagnate
-1.28999	1.54124	-7.88446	1.19214638761876e-14	2.51244851190654e-10	22.5595	Tgif2	Endothelial_cells	decrease-stagnate
-1.09888	1.62056	-7.88472	1.18986491809167e-14	2.5076403148782e-10	22.5207	Tnfrsf10b	Endothelial_cells	decrease-stagnate
1.52813	4.85889	7.88902	1.15357774704689e-14	2.43116510190133e-10	22.5145	Thrsp	Endothelial_cells	increase-stagnate
1.06406	5.35789	7.89087	1.13719212540322e-14	2.39663240428729e-10	22.4893	Rnf213	Endothelial_cells	increase-stagnate
0.865114	4.61569	7.86664	1.35915143633695e-14	2.86441165208013e-10	22.4479	Ppip5k1	Endothelial_cells	increase steadily
-1.79879	1.34587	-7.83797	1.67742737566001e-14	3.53517819420347e-10	22.3399	Cenpk	Endothelial_cells	decrease-stagnate
-1.4585	-1.30175	-7.82113	1.89741300877142e-14	3.99879791598577e-10	22.2009	Mall	Endothelial_cells	decrease steadily
0.739385	4.10314	7.83698	1.68955642124917e-14	3.56074015778263e-10	22.146	Parp12	Endothelial_cells	increase steadily
1.44919	1.49778	7.81704	1.95502007289919e-14	4.12020480363505e-10	22.1336	Batf2	Endothelial_cells	increase steadily
-1.08211	3.59218	-7.81997	1.91368379648221e-14	4.03308860108626e-10	22.1187	Pmf1	Endothelial_cells	decrease-stagnate
-0.654714	5.42663	-7.82183	1.88776948722112e-14	3.97847419431852e-10	22.0257	Hdac2	Endothelial_cells	decrease steadily
-1.42294	-1.3353	-7.79224	2.34314773399519e-14	4.93818384939487e-10	22.0231	Alx3	Endothelial_cells	decrease steadily
1.85412	-0.516268	7.78456	2.47822995597916e-14	5.22286963222607e-10	21.9687	Gm10552	Endothelial_cells	stagnate-increase
1.11194	2.50136	7.81267	2.0184894861064e-14	4.25396659196923e-10	21.9275	Sp100	Endothelial_cells	increase steadily
-1.53246	0.566769	-7.78501	2.46999600950567e-14	5.20551659003319e-10	21.9161	Daam2	Endothelial_cells	decrease steadily
-1.85907	-0.591193	-7.77382	2.67983930924429e-14	5.64776134423235e-10	21.8904	Cdca5	Endothelial_cells	decrease-stagnate
-1.89101	2.37696	-7.77633	2.63120290612766e-14	5.54526012466404e-10	21.8766	Npnt	Endothelial_cells	decrease steadily
-1.86552	-0.114571	-7.76397	2.87878477674145e-14	6.06703891698262e-10	21.8118	Plk1	Endothelial_cells	decrease-stagnate
-1.54145	1.88422	-7.74645	3.2695698835949e-14	6.89061852967625e-10	21.6851	Cenps	Endothelial_cells	decrease steadily
0.723896	6.38829	7.76879	2.77964609239523e-14	5.85810413972294e-10	21.6153	Tapbp	Endothelial_cells	increase steadily
-1.76233	2.0137	-7.72411	3.84422442052748e-14	8.10170296626165e-10	21.5204	Gm28376	Endothelial_cells	decrease-stagnate
-1.2956	2.40734	-7.74279	3.35755944039544e-14	7.07605652063339e-10	21.5022	Gli3	Endothelial_cells	stagnate-decrease
-1.41479	2.08263	-7.7171	4.04448177089215e-14	8.5237453321552e-10	21.4791	Cdc7	Endothelial_cells	decrease steadily
-1.67726	0.158513	-7.71613	4.07292667276739e-14	8.58369296285728e-10	21.4666	Efcc1	Endothelial_cells	decrease-stagnate
-1.83585	-0.111746	-7.70905	4.28689944425618e-14	9.03464057876991e-10	21.4242	Dlgap5	Endothelial_cells	decrease steadily
-1.6142	4.03751	-7.70745	4.33686877822935e-14	9.13995095011836e-10	21.299	Igf2bp3	Endothelial_cells	decrease-stagnate
-0.722582	4.63852	-7.71052	4.24155651467353e-14	8.93908035467445e-10	21.2857	Tfdp1	Endothelial_cells	decrease-stagnate
-1.43734	-1.02046	-7.68811	4.98666327598521e-14	1.05093928541388e-09	21.2675	Carmn	Endothelial_cells	decrease steadily
-2.26271	0.366539	-7.66402	5.9565904596494e-14	1.25535143937111e-09	21.0626	Hmmr	Endothelial_cells	decrease steadily
2.09842	0.39986	7.65239	6.449981586410851e-14	1.35933361933609e-09	21.0162	F830016B08Rik	Endothelial_cells	increase steadily
-1.58017	2.11551	-7.67521	5.47998035323728e-14	1.15490585944476e-09	21.0134	Myl9	Endothelial_cells	decrease steadily
1.34636	6.50712	7.66492	5.893278182193741e-14	1.24200837689733e-09	20.9997	Esr1	Endothelial_cells	stagnate-increase
-1.5628	3.01014	-7.64473	6.81372195987524e-14	1.43599190304371e-09	20.9412	Dock11	Endothelial_cells	decrease steadily
1.5916	-1.02911	7.63186	7.47278484610895e-14	1.57488940631746e-09	20.9008	Ush1g	Endothelial_cells	increase steadily
1.34796	3.44054	7.6302	7.5625928101218e-14	1.59381643473317e-09	20.8587	Slc37a1	Endothelial_cells	increase steadily
-1.34564	2.08525	-7.64786	6.66254155405982e-14	1.40413063251811e-09	20.8581	Cygb	Endothelial_cells	decrease steadily
-1.36335	1.45132	-7.63722	7.19134524837222e-14	1.51557601109445e-09	20.7961	Rnf125	Endothelial_cells	decrease-stagnate
-1.59899	0.96128	-7.61953	8.16323994535586e-14	1.72040281848375e-09	20.734	Cda	Endothelial_cells	decrease steadily
1.49192	-0.788009	7.61136	8.6550208729076e-14	1.82404564896528e-09	20.6907	Gvin1	Endothelial_cells	increase steadily
-1.11665	3.72212	-7.61929	8.17734989196718e-14	1.72337648973208e-09	20.6666	Lig1	Endothelial_cells	decrease-stagnate
-1.06325	6.6752	-7.61793	8.25708379264035e-14	1.74018040929895e-09	20.6462	Ppp1r9a	Endothelial_cells	decrease steadily
-0.734283	5.50401	-7.6295	7.60055844554203e-14	1.60181769239798e-09	20.6388	Trp53	Endothelial_cells	decrease-stagnate
-1.09558	-0.881296	-7.62621	7.78187302765486e-14	1.64002974057826e-09	20.6273	Sox17	Endothelial_cells	decrease steadily
0.939534	6.13027	7.6196	8.159342303135921e-14	1.7195813903859e-09	20.6131	Eml6	Endothelial_cells	increase-stagnate
-1.29153	2.29476	-7.59671	9.61045699690355e-14	2.02540381209742e-09	20.5874	Rnf26	Endothelial_cells	decrease steadily
0.923071	3.75285	7.60017	9.375610265095611e-14	1.9759098633689e-09	20.5405	Rnf31	Endothelial_cells	increase steadily
1.21863	4.33441	7.58973	1.01018404023832e-13	2.12896286480227e-09	20.509	Ampd3	Endothelial_cells	increase-stagnate
-1.57873	-0.239549	-7.58054	1.07857955061348e-13	2.27310640291792e-09	20.5007	Gfra2	Endothelial_cells	decrease steadily
-1.71974	-0.66851	-7.56194	1.23142372927886e-13	2.59522550945519e-09	20.4157	Dscc1	Endothelial_cells	decrease steadily
-1.54238	2.23024	-7.57196	1.14658556445188e-13	2.41642907708234e-09	20.381	Pdlim1	Endothelial_cells	decrease steadily
-1.91338	1.476	-7.56329	1.21963580258351e-13	2.57038245394475e-09	20.3785	Kif11	Endothelial_cells	decrease-stagnate
-1.4552	0.639075	-7.55307	1.31164316166458e-13	2.7642879632081e-09	20.2983	Npr3	Endothelial_cells	decrease steadily
-1.38614	2.30402	-7.55056	1.33522523877667e-13	2.81398719072184e-09	20.2373	Fbn1	Endothelial_cells	decrease steadily
1.27123	-0.493999	7.55638	1.28107418277544e-13	2.69986384019925e-09	20.2324	Gvin2	Endothelial_cells	increase-stagnate
-1.50807	2.46494	-7.56385	1.21546570960482e-13	2.56159398299216e-09	20.2286	Lhfpl6	Endothelial_cells	decrease steadily
1.37259	5.55967	7.57064	1.15802520898703e-13	2.44053812794017e-09	20.2145	9530026P05Rik	Endothelial_cells	increase-stagnate
-1.83369	-0.621052	-7.52531	1.59731860122244e-13	3.3663489520763e-09	20.1615	Kif2c	Endothelial_cells	decrease-stagnate
-1.05726	5.26147	-7.55283	1.31385957023343e-13	2.76895904426694e-09	20.1393	Actn1	Endothelial_cells	decrease steadily
-1.43786	-1.5701	-7.52107	1.64597112434122e-13	3.46888414454911e-09	20.135	Meox2	Endothelial_cells	decrease steadily
1.93807	0.608072	7.52046	1.65313781742309e-13	3.48398795021915e-09	20.1224	Ciita	Endothelial_cells	increase steadily
-1.65283	-1.15494	-7.51872	1.67366921560793e-13	3.52725787189371e-09	20.1218	Igf2bp1	Endothelial_cells	decrease-stagnate
0.930013	5.38963	7.55488	1.29482039205883e-13	2.72883397626399e-09	20.1182	Tmtc1	Endothelial_cells	increase-stagnate
-1.47542	3.80365	-7.53143	1.52949050409337e-13	3.22340123737678e-09	20.0633	Fgfr1	Endothelial_cells	decrease steadily
-1.22083	2.92377	-7.51943	1.66520760251443e-13	3.50942502229916e-09	19.986	Zfp618	Endothelial_cells	decrease-stagnate
0.919116	4.072	7.50537	1.83952052130471e-13	3.87678949864968e-09	19.943	Parp11	Endothelial_cells	increase-stagnate
-1.2333	-0.0915575	-7.50635	1.82683655200243e-13	3.85005803334511e-09	19.9271	Adora2a	Endothelial_cells	decrease steadily
-1.49059	0.139771	-7.49334	2.00274585896157e-13	4.22078689776152e-09	19.9252	Cdca7	Endothelial_cells	decrease steadily
-1.99266	0.937784	-7.49817	1.93696366892349e-13	4.08215093225626e-09	19.9227	Knl1	Endothelial_cells	decrease steadily
-1.29924	4.20598	-7.49374	1.99713094531291e-13	4.208953467246951e-09	19.8319	Antxr1	Endothelial_cells	decrease steadily
-0.772922	4.26981	-7.50524	1.8411817970456e-13	3.8802906372736e-09	19.7886	Ifngr2	Endothelial_cells	decrease steadily
-1.462	1.85641	-7.46771	2.39956562104524e-13	5.057084546352841e-09	19.7512	Rad51	Endothelial_cells	decrease-stagnate
-0.574077	5.64165	-7.49718	1.9491449355149e-13	4.107822951597651e-09	19.7249	Sae1	Endothelial_cells	decrease steadily
-0.690316	5.08068	-7.48621	2.10613181158621e-13	4.43867279291793e-09	19.6414	Nus1	Endothelial_cells	decrease-stagnate
-1.38311	3.54431	-7.47096	2.34532779186031e-13	4.9427783213456e-09	19.6391	Cachd1	Endothelial_cells	decrease steadily
-1.13461	0.940497	-7.46774	2.39918120978033e-13	5.05627439961204e-09	19.5756	Adam19	Endothelial_cells	decrease steadily
-1.24245	2.37917	-7.4491	2.73537373256294e-13	5.76480014137641e-09	19.564	Tacc3	Endothelial_cells	decrease-stagnate
1.19156	6.01413	7.46023	2.52929226437668e-13	5.33048344717385e-09	19.5334	Thrb	Endothelial_cells	increase-stagnate
-1.87286	0.515109	-7.43606	2.99780486925728e-13	6.317873761959711e-09	19.5284	Cdkn3	Endothelial_cells	decrease steadily
-1.39632	0.957218	-7.44886	2.73999572087413e-13	5.77454098174223e-09	19.4833	Tpm2	Endothelial_cells	decrease steadily
-1.54516	0.989496	-7.42734	3.18689711618603e-13	6.71638567236206e-09	19.4809	Dctd	Endothelial_cells	decrease steadily
1.5676	-1.06807	7.42691	3.19632985825929e-13	6.73626517628146e-09	19.4547	Scgb3a1	Endothelial_cells	increase steadily
1.51328	3.62757	7.4182	3.39767912193866e-13	7.160608749485721e-09	19.4368	Tsbp1	Endothelial_cells	stagnate-increase
1.78639	0.175306	7.41825	3.39655299241416e-13	7.158235431512841e-09	19.3845	Tgtp1	Endothelial_cells	increase steadily
-0.78163	5.35396	-7.43006	3.12657427254697e-13	6.58925527939274e-09	19.3022	Ccdc34	Endothelial_cells	decrease steadily
-1.52675	-0.261405	-7.4057	3.70842335550115e-13	7.815502221718671e-09	19.3016	Rasl12	Endothelial_cells	decrease steadily
1.20046	4.47502	7.4024	3.79502334098739e-13	7.99801169113092e-09	19.2781	H2bc6	Endothelial_cells	stagnate-increase
-0.990573	4.99384	-7.42213	3.30531400794508e-13	6.96594927174426e-09	19.2128	Cyp7b1	Endothelial_cells	decrease steadily
-1.10576	4.84294	-7.41395	3.50034791175819e-13	7.376983224030391e-09	19.1933	Arrdc3	Endothelial_cells	decrease steadily
1.08787	1.31319	7.41805	3.40114197390594e-13	7.16790671000678e-09	19.1744	Lims2	Endothelial_cells	increase-stagnate
-1.67132	0.135208	-7.3798	4.44385068638617e-13	9.365415321558861e-09	19.1655	Parpbp	Endothelial_cells	decrease steadily
1.46618	-1.66695	7.37479	4.60163054603527e-13	9.69793637576934e-09	19.1456	ENSMUSG00000095500.2	Endothelial_cells	stagnate-increase
-1.39762	1.60857	-7.37205	4.690421623654969e-13	9.885063571852841e-09	19.1189	Mcm8	Endothelial_cells	decrease steadily
-1.22224	0.097137	-7.36003	5.09993560893239e-13	1.0748114295825e-08	18.8983	Vash1	Endothelial_cells	decrease steadily
-1.58709	-0.583534	-7.33638	6.01129945804324e-13	1.26688136078261e-08	18.8758	Dkk2	Endothelial_cells	decrease steadily
1.15913	4.85914	7.34251	5.76075731544764e-13	1.21407960423059e-08	18.8633	Mapt	Endothelial_cells	increase steadily
1.43144	3.33035	7.3362	6.01892765443296e-13	1.26848900317175e-08	18.8567	Fgf9	Endothelial_cells	increase steadily
1.41465	7.12077	7.34238	5.76608504351637e-13	1.21520242292107e-08	18.8041	Prune2	Endothelial_cells	stagnate-increase
-1.62625	-0.824973	-7.31812	6.82257107295672e-13	1.43785685362563e-08	18.7655	Kcna6	Endothelial_cells	decrease-stagnate
-1.11703	2.11634	-7.3147	6.98621677742069e-13	1.47234518584141e-08	18.7213	B4galt2	Endothelial_cells	decrease steadily
1.34075	1.17496	7.35218	5.38838915598126e-13	1.13560301462305e-08	18.7185	Mndal	Endothelial_cells	increase-stagnate
-1.38674	2.162	-7.32479	6.51461019796965e-13	1.3729540992221e-08	18.7095	Lrp4	Endothelial_cells	decrease-stagnate
-0.904615	4.21672	-7.33533	6.05524627848822e-13	1.27614315319139e-08	18.7068	Rhobtb3	Endothelial_cells	decrease steadily
-1.78343	1.23361	-7.30818	7.30859244440362e-13	1.54028585765806e-08	18.6474	Stac	Endothelial_cells	decrease steadily
-1.63488	0.590701	-7.3236	6.58382718805056e-13	1.38754157988166e-08	18.6043	Plac9	Endothelial_cells	decrease steadily
-1.54973	-0.458167	-7.31603	6.92464545893506e-13	1.45936903047056e-08	18.5737	Vtn	Endothelial_cells	decrease steadily
-0.7821	3.82338	-7.32924	6.31651620335977e-13	1.33120578985807e-08	18.5654	Stard9	Endothelial_cells	decrease-stagnate
1.05564	3.8559	7.29699	7.89687677676199e-13	1.66426678070259e-08	18.5615	Jade2	Endothelial_cells	increase-stagnate
1.14261	1.86231	7.32373	6.56237829957228e-13	1.38302122663486e-08	18.5535	Plscr2	Endothelial_cells	increase-stagnate
0.604094	5.86937	7.31928	6.76791906925474e-13	1.42633894384544e-08	18.5498	Cab39l	Endothelial_cells	increase-stagnate
-0.682101	4.68448	-7.31633	6.90778216059224e-13	1.45581509034481e-08	18.5297	Tbpl1	Endothelial_cells	decrease-stagnate
-1.54996	1.47158	-7.28439	8.61444429091454e-13	1.81549413431024e-08	18.4836	Kif20b	Endothelial_cells	decrease steadily
-1.63632	2.82381	-7.28397	8.639404920057169e-13	1.82075458690205e-08	18.4709	Kif22	Endothelial_cells	decrease-stagnate
-0.525191	7.09806	-7.31643	6.90290163818e-13	1.45478652024643e-08	18.4642	Smarca2	Endothelial_cells	decrease-stagnate
-1.78627	2.32516	-7.27666	9.09651349319985e-13	1.91709021869187e-08	18.3721	Nusap1	Endothelial_cells	decrease-stagnate
-0.512098	5.26071	-7.29662	7.91705971551066e-13	1.66852033504387e-08	18.3681	Snx4	Endothelial_cells	decrease-stagnate
-1.35441	1.65024	-7.25954	1.02233669989215e-12	2.1545745950227e-08	18.3172	Fbxo5	Endothelial_cells	decrease steadily
-0.703765	5.59701	-7.27812	8.99551250622315e-13	1.89580426068653e-08	18.209	Ralgps2	Endothelial_cells	decrease steadily
2.33443	3.29879	7.23515	1.20970099233486e-12	2.54944484134572e-08	18.2037	Ctxn3	Endothelial_cells	increase steadily
-0.62155	4.04732	-7.25587	1.04853073888144e-12	2.20977853219263e-08	18.1268	Cnppd1	Endothelial_cells	decrease steadily
-1.31898	4.68401	-7.24708	1.11380539723549e-12	2.3473448746738e-08	18.0837	Hmgb3	Endothelial_cells	decrease-stagnate
0.759492	4.73894	7.23912	1.17640797648136e-12	2.47927981043447e-08	18.0439	Adar	Endothelial_cells	increase-stagnate
-1.51866	2.27005	-7.23352	1.22268736359586e-12	2.57681361877828e-08	18.0244	Igf1	Endothelial_cells	decrease-stagnate
-1.14142	4.11155	-7.20752	1.46084951604971e-12	3.07874035507476e-08	17.9091	Ranbp17	Endothelial_cells	decrease steadily
-1.06173	1.09185	-7.21719	1.3673262257266e-12	2.88164002071881e-08	17.799	Cd34	Endothelial_cells	decrease-stagnate
1.43063	3.06723	7.17065	1.87889679119029e-12	3.95977498743354e-08	17.7892	Gpld1	Endothelial_cells	stagnate-increase
-1.23305	-0.833221	-7.17962	1.76748839044866e-12	3.72498178287056e-08	17.7541	Des	Endothelial_cells	decrease steadily
-1.16921	1.59058	-7.17275	1.85218497969281e-12	3.90347984470259e-08	17.7399	Ccnj	Endothelial_cells	decrease steadily
0.803029	4.67734	7.18408	1.71457028507343e-12	3.61345687579226e-08	17.7217	Phf1	Endothelial_cells	increase-stagnate
-1.72007	0.366106	-7.16358	1.97153505109187e-12	4.15501012017611e-08	17.7184	Kif20a	Endothelial_cells	decrease-stagnate
0.900243	3.79428	7.17723	1.79654486194329e-12	3.78621829654548e-08	17.692	Tlcd3b	Endothelial_cells	increase steadily
-1.91857	2.22085	-7.16568	1.94579892714127e-12	4.10077123895024e-08	17.6731	H2ac8	Endothelial_cells	decrease steadily
-0.564147	5.40614	-7.19271	1.61641606359323e-12	3.40659685402273e-08	17.6682	Trim28	Endothelial_cells	decrease-stagnate
-1.53203	4.88962	-7.18781	1.67596425622643e-12	3.5320946699972e-08	17.6442	Asb4	Endothelial_cells	decrease-stagnate
-1.34182	2.46649	-7.15602	2.07561527513099e-12	4.37435919233856e-08	17.6253	Prrg3	Endothelial_cells	decrease steadily
-1.57881	2.77159	-7.1595	2.02700722603004e-12	4.27191772885831e-08	17.6129	Gsto1	Endothelial_cells	decrease steadily
0.607485	5.58607	7.1723	1.85784055569364e-12	3.91539897112434e-08	17.5163	Gpatch2	Endothelial_cells	increase steadily
0.828563	3.84655	7.16135	2.00172772890179e-12	4.21864118866051e-08	17.4993	4930599N23Rik	Endothelial_cells	increase-stagnate
0.990663	3.47195	7.16434	1.9614222939332e-12	4.13369748446421e-08	17.4742	Samd9l	Endothelial_cells	increase steadily
-1.19647	2.58227	-7.13633	2.3726816641978e-12	5.00042660729687e-08	17.4716	Mcm2	Endothelial_cells	decrease steadily
-0.65896	5.05735	-7.15675	2.06534224339391e-12	4.35270877795266e-08	17.4411	Agpat5	Endothelial_cells	decrease-stagnate
0.884936	4.44108	7.14119	2.2956438394855e-12	4.83806939171568e-08	17.4396	Tapbpl	Endothelial_cells	increase-stagnate
-1.27806	-1.71727	-7.11691	2.70635838975549e-12	5.7036503064097e-08	17.4388	Igf2	Endothelial_cells	decrease-stagnate
-1.53615	0.0336395	-7.10851	2.86453770574785e-12	6.03701321486359e-08	17.3686	Hrc	Endothelial_cells	decrease steadily
-1.38039	4.41631	-7.12777	2.51444993908963e-12	5.29920324663139e-08	17.3659	Serf1	Endothelial_cells	decrease steadily
1.2294	0.855762	7.1377	2.35068616805699e-12	4.9540710991801e-08	17.2676	Ly6c1	Endothelial_cells	increase steadily
1.39691	3.59316	7.08943	3.25873336222825e-12	6.86778056089605e-08	17.2588	Il18	Endothelial_cells	increase steadily
-1.71288	2.79621	-7.10109	3.01183590054827e-12	6.34744416040549e-08	17.2525	1500009L16Rik	Endothelial_cells	decrease steadily
0.91776	3.71136	7.11034	2.82939175801699e-12	5.9629431300208e-08	17.1854	Dtx3l	Endothelial_cells	increase steadily
-1.72312	0.622547	-7.08767	3.29761778809555e-12	6.94972948841138e-08	17.1705	Clspn	Endothelial_cells	decrease steadily
-1.62525	1.96169	-7.08059	3.45875359792165e-12	7.28932320761988e-08	17.1347	Glipr2	Endothelial_cells	decrease steadily
0.630551	5.08104	7.10936	2.84825678111962e-12	6.0027011662096e-08	17.1276	Zbtb4	Endothelial_cells	increase-stagnate
1.23519	2.19996	7.09483	3.14193580958104e-12	6.62162971869205e-08	17.1097	Ntn4	Endothelial_cells	increase-stagnate
1.26289	3.72228	7.1058	2.91766178740222e-12	6.14897221695019e-08	17.0972	Pfkfb3	Endothelial_cells	increase steadily
-0.595762	5.52533	-7.10829	2.86893564706659e-12	6.04628187619284e-08	17.0889	Ube2a	Endothelial_cells	decrease-stagnate
-1.19316	-0.0296764	-7.08057	3.45936143397293e-12	7.29060422209794e-08	17.0383	Nox4	Endothelial_cells	decrease steadily
-1.40498	2.35431	-7.08416	3.37654889982346e-12	7.11607680637794e-08	17.0291	Tnfrsf23	Endothelial_cells	decrease-stagnate
-1.77337	-0.512293	-7.05485	4.11300321809203e-12	8.66815428212896e-08	17.0225	Troap	Endothelial_cells	decrease-stagnate
0.831181	5.3941	7.06603	3.815090904440899e-12	8.04030408110919e-08	16.9807	Snx10	Endothelial_cells	increase steadily
-1.614	-0.433002	-7.05089	4.223893168922099e-12	8.90185485350333e-08	16.9763	Depdc1b	Endothelial_cells	decrease steadily
-1.12149	4.35654	-7.0667	3.79802487693543e-12	8.00433742814141e-08	16.9404	Ncald	Endothelial_cells	decrease steadily
1.69106	3.08144	7.06399	3.873583934094829e-12	8.16357814110486e-08	16.9351	Mx2	Endothelial_cells	increase-stagnate
-0.668915	3.76856	-7.06824	3.75884763901949e-12	7.92177139923357e-08	16.9139	Kctd5	Endothelial_cells	decrease steadily
0.804382	5.09651	7.07926	3.48991325928225e-12	7.35499219393735e-08	16.9011	Eif2ak2	Endothelial_cells	increase steadily
0.748555	3.21992	7.07179	3.669978196413589e-12	7.73447904894163e-08	16.8616	Pola2	Endothelial_cells	increase steadily
-1.76502	-0.799301	-7.02572	5.00061949667562e-12	1.05388055892439e-07	16.8443	Cacng3	Endothelial_cells	decrease-stagnate
-0.642063	4.42633	-7.05733	4.04515388846093e-12	8.52516181993142e-08	16.831	Zfp821	Endothelial_cells	decrease steadily
-0.769916	4.73952	-7.06034	3.96393396995397e-12	8.353990841678e-08	16.8304	Tipin	Endothelial_cells	decrease-stagnate
-1.47319	1.78917	-7.03175	4.80267139950389e-12	1.01216299744544e-07	16.8205	Pkmyt1	Endothelial_cells	decrease steadily
-1.34752	2.4189	-7.02694	4.96008447403599e-12	1.04533780290308e-07	16.8122	Mvd	Endothelial_cells	decrease-stagnate
-1.6429	-0.885458	-7.0204	5.1820573063318e-12	1.09211857730943e-07	16.7778	Edn1	Endothelial_cells	decrease steadily
2.10101	2.95278	7.01299	5.44529393277896e-12	1.14759569633317e-07	16.7583	Drd2	Endothelial_cells	stagnate-increase
1.68056	-1.19696	7.00511	5.73991587207291e-12	1.20968727003937e-07	16.6974	Trim30c	Endothelial_cells	increase steadily
-1.64106	-0.233898	-7.00062	5.91450123654106e-12	1.24648113560103e-07	16.6811	Scml2	Endothelial_cells	decrease-stagnate
1.65014	-0.479713	6.99934	5.96509939271011e-12	1.25714469701366e-07	16.6698	9330175E14Rik	Endothelial_cells	increase-stagnate
-1.1986	3.50311	-7.04514	4.39021207376143e-12	9.25237194545221e-08	16.66	Akap12	Endothelial_cells	decrease-stagnate
-1.50452	-0.651981	-7.00073	5.91003173787085e-12	1.24553918875628e-07	16.6259	Slc16a12	Endothelial_cells	decrease steadily
-1.76068	0.409459	-6.99014	6.342740501506569e-12	1.33673256069251e-07	16.5963	Kntc1	Endothelial_cells	decrease-stagnate
-0.516197	5.33865	-7.0267	4.96806779517245e-12	1.04702028783259e-07	16.5915	Snrnp40	Endothelial_cells	decrease steadily
-1.87879	2.09264	-7.00601	5.72248954301814e-12	1.20601467119107e-07	16.5698	Prc1	Endothelial_cells	decrease steadily
-0.489098	6.95131	-7.0306	4.83972667658471e-12	1.01997239709023e-07	16.5615	Ube2i	Endothelial_cells	minimal_logFC
-1.52241	3.67507	-7.0029	5.825267495430399e-12	1.22767512466196e-07	16.5576	Lockd	Endothelial_cells	decrease steadily
-1.11815	2.04532	-6.99377	6.19137650209091e-12	1.30483259781566e-07	16.5511	Zscan2	Endothelial_cells	decrease-stagnate
-0.822745	2.73885	-7.00739	5.65312580727641e-12	1.1913962638835e-07	16.4969	A630072M18Rik	Endothelial_cells	decrease-stagnate
1.63445	-1.42127	6.9708	7.21508014351566e-12	1.52057814024593e-07	16.4874	Gm34408	Endothelial_cells	increase steadily
-1.48132	-1.42098	-6.95935	7.78549348978367e-12	1.64079275297191e-07	16.4191	Gm49083	Endothelial_cells	decrease-stagnate
-1.04136	1.09207	-6.98469	6.57754529298624e-12	1.38621767049685e-07	16.3833	Adgra2	Endothelial_cells	decrease steadily
-2.25758	0.923761	-6.95618	7.98837512608065e-12	1.6835500578215e-07	16.2944	H1f5	Endothelial_cells	decrease steadily
1.24462	1.56148	6.9805	6.763693526376709e-12	1.42544841068389e-07	16.2608	Ccn2	Endothelial_cells	increase-stagnate
-1.47292	0.59321	-6.94892	8.34375382957756e-12	1.75844611958347e-07	16.2501	Rad51ap1	Endothelial_cells	stagnate-decrease
-1.06238	5.17032	-6.94713	8.44389355556024e-12	1.77955056683432e-07	16.193	Epb41l5	Endothelial_cells	decrease steadily
-1.17182	3.97325	-6.9356	9.11412958473915e-12	1.92080280998378e-07	16.192	Armcx4	Endothelial_cells	decrease steadily
-1.21261	2.91514	-6.92642	9.68557292610962e-12	2.0412344941776e-07	16.1096	Cenpt	Endothelial_cells	decrease-stagnate
-0.815931	5.06682	-6.96071	7.715816637003e-12	1.62610835624838e-07	16.1053	Yes1	Endothelial_cells	decrease-stagnate
1.38206	5.36057	6.90723	1.09953292786458e-11	2.3172656454746e-07	16.0691	Zfp612	Endothelial_cells	stagnate-increase
-1.43402	0.893323	-6.90906	1.08632026499588e-11	2.28941995847882e-07	16.0644	Slc16a3	Endothelial_cells	decrease-stagnate
-1.39365	0.370246	-6.93864	8.93287666754954e-12	1.88260375768606e-07	16.061	Pdgfrb	Endothelial_cells	decrease steadily
-1.08211	2.69464	-6.90922	1.08522164191278e-11	2.28710461033118e-07	16.0466	Blm	Endothelial_cells	decrease-stagnate
-1.38027	3.787	-6.91996	1.01083752765008e-11	2.13034008952254e-07	15.9391	Npas3	Endothelial_cells	decrease-stagnate
-1.02683	-0.546014	-6.89653	1.17997925770858e-11	2.48680628562083e-07	15.8671	Gypc	Endothelial_cells	decrease steadily
-0.628944	5.13846	-6.91378	1.05301476727467e-11	2.21922862203137e-07	15.8419	Actl6a	Endothelial_cells	decrease steadily
1.08176	4.84364	6.88418	1.28004606538986e-11	2.69769708280913e-07	15.8391	Gm47071	Endothelial_cells	stagnate-increase
-1.3733	1.25578	-6.872	1.38676444010321e-11	2.92260605751751e-07	15.8232	Cip2a	Endothelial_cells	decrease-stagnate
-1.49731	2.13158	-6.86096	1.49113242719973e-11	3.14256159032343e-07	15.788	Nme4	Endothelial_cells	decrease steadily
-1.72886	-0.697724	-6.85848	1.51559515339706e-11	3.1941167857843e-07	15.7701	Lat	Endothelial_cells	decrease-stagnate
1.88262	4.48245	6.85683	1.53212663559339e-11	3.22895688451308e-07	15.7569	Clvs1	Endothelial_cells	stagnate-increase
-0.858181	1.83106	-6.88984	1.23314301714264e-11	2.59884890862812e-07	15.7159	Homer3	Endothelial_cells	decrease steadily
-0.960104	3.41264	-6.87355	1.37275372871548e-11	2.89307848326787e-07	15.7107	Snx8	Endothelial_cells	decrease steadily
-1.62239	2.63873	-6.84776	1.62602394671684e-11	3.42684546770574e-07	15.6809	Astn1	Endothelial_cells	decrease-stagnate
-1.47089	-0.271668	-6.8521	1.58043865409783e-11	3.33077446351117e-07	15.6779	4930554G24Rik	Endothelial_cells	decrease steadily
-1.28781	1.13804	-6.86648	1.43801652182399e-11	3.03061981974405e-07	15.6621	Nbl1	Endothelial_cells	decrease steadily
-0.528745	6.51758	-6.88938	1.23693991301005e-11	2.60685086666868e-07	15.6608	Cfap20	Endothelial_cells	decrease steadily
1.12367	4.29228	6.86198	1.48113572921791e-11	3.12149354932676e-07	15.5748	H2-M3	Endothelial_cells	increase steadily
-1.72295	0.0732421	-6.83002	1.82629653339153e-11	3.84891994412266e-07	15.5638	Melk	Endothelial_cells	decrease steadily
-0.856285	4.13595	-6.86848	1.41927269002552e-11	2.99111719422878e-07	15.5406	Nrep	Endothelial_cells	decrease steadily
-1.56766	1.29507	-6.85958	1.51077964512744e-11	3.18396810210608e-07	15.4584	Rgs5	Endothelial_cells	decrease steadily
1.58652	-1.14215	6.79195	2.34127003624649e-11	4.93422660138948e-07	15.3538	Myo7b	Endothelial_cells	increase steadily
-1.82929	-0.31675	-6.79145	2.34886554709047e-11	4.95023414049317e-07	15.335	Cdc25c	Endothelial_cells	decrease-stagnate
1.17325	1.90207	6.78832	2.39731233052515e-11	5.05233573658175e-07	15.2832	Dhx58	Endothelial_cells	increase steadily
2.27984	8.96212	6.81235	2.06596625487771e-11	4.35402388215478e-07	15.2612	Nrg1	Endothelial_cells	stagnate-increase
0.683748	4.58073	6.82401	1.8994463788263e-11	4.00308324337642e-07	15.2529	Irf9	Endothelial_cells	increase steadily
0.877241	3.65159	6.81838	1.97058265283441e-11	4.15300294084853e-07	15.2272	Xaf1	Endothelial_cells	increase steadily
-1.07499	2.92704	-6.78819	2.3993462368804e-11	5.05662219422545e-07	15.215	Fen1	Endothelial_cells	decrease-stagnate
-1.65427	3.91383	-6.78502	2.44930608831653e-11	5.16191258112709e-07	15.2112	Igf2bp2	Endothelial_cells	decrease steadily
1.145	4.97473	6.78444	2.45852200321787e-11	5.18133512178167e-07	15.1882	Wnk2	Endothelial_cells	increase steadily
-1.63743	-0.47844	-6.76683	2.75648618637958e-11	5.80929463779497e-07	15.1853	Psrc1	Endothelial_cells	decrease-stagnate
-0.858308	4.52233	-6.81648	1.99521545160176e-11	4.20491656425072e-07	15.1833	Cdc42ep3	Endothelial_cells	decrease-stagnate
-0.602908	6.33948	-6.80697	2.12301734238108e-11	4.47425904906813e-07	15.128	Cfl2	Endothelial_cells	decrease steadily
2.97954	4.24542	6.75637	2.96723880933196e-11	6.2534557906671e-07	15.109	Snhg11	Endothelial_cells	stagnate-increase
-1.67537	-0.416788	-6.75018	3.070637276797269e-11	6.47136806085024e-07	15.0569	Iqgap3	Endothelial_cells	decrease steadily
1.44949	-1.42571	6.74282	3.2204792479364e-11	6.78716001502597e-07	15.0525	A530040E14Rik	Endothelial_cells	stagnate-increase
1.46466	6.89133	6.76487	2.79190613962065e-11	5.88394218925052e-07	15.0415	Kcnh8	Endothelial_cells	stagnate-increase
-1.48381	1.90568	-6.74385	3.19927165893812e-11	6.7424650212121e-07	15.004	Fbln1	Endothelial_cells	decrease steadily
-0.623922	5.01958	-6.77605	2.59639044799273e-11	5.47189286914469e-07	14.9734	Wbp1l	Endothelial_cells	decrease-stagnate
-1.14935	-1.38809	-6.72341	3.65094902744564e-11	7.69437507534168e-07	14.907	Peg12	Endothelial_cells	decrease steadily
1.02179	0.0537098	6.74937	3.08690812783664e-11	6.50565887941572e-07	14.834	Ntf3	Endothelial_cells	increase-stagnate
0.607929	6.07276	6.7524	3.0269243004542e-11	6.37924296320722e-07	14.8175	Dtd1	Endothelial_cells	increase-stagnate
-1.00442	3.92596	-6.71708	3.8031142854432e-11	8.01506335657155e-07	14.8042	Armcx6	Endothelial_cells	decrease steadily
0.998886	6.2489	6.75235	3.02793040554069e-11	6.381363329677e-07	14.789	Aldh2	Endothelial_cells	increase-stagnate
0.900283	5.93343	6.74923	3.0897089844099e-11	6.51156168464387e-07	14.7871	A330023F24Rik	Endothelial_cells	stagnate-increase
-1.2047	2.7386	-6.70473	4.11818921034845e-11	8.67908376080936e-07	14.7541	B230206L02Rik	Endothelial_cells	decrease-stagnate
1.20927	2.93192	6.73498	3.38813706216134e-11	7.14049885850502e-07	14.739	Cp	Endothelial_cells	increase steadily
0.689306	6.52348	6.74604	3.15423880330487e-11	6.64755827796501e-07	14.7337	Setd7	Endothelial_cells	increase steadily
-1.11178	6.30807	-6.70289	4.16739751889848e-11	8.78279027107855e-07	14.6041	Slc38a1	Endothelial_cells	decrease steadily
-1.01895	4.03083	-6.71136	3.94594819888825e-11	8.31608582915699e-07	14.5891	ENSMUSG00000098243.5	Endothelial_cells	decrease-stagnate
-1.54929	0.514082	-6.67685	4.926640796786009e-11	1.03828954792265e-06	14.5506	Tbx3os1	Endothelial_cells	decrease steadily
-1.77327	1.94692	-6.65436	5.690445894448839e-11	1.19926147225509e-06	14.4788	Mbnl3	Endothelial_cells	decrease-stagnate
-0.815222	6.476	-6.69211	4.466601454379609e-11	9.41336256510503e-07	14.4403	Trerf1	Endothelial_cells	decrease steadily
-1.55767	2.77872	-6.65839	5.545491627363789e-11	1.16871236046692e-06	14.427	Psat1	Endothelial_cells	decrease-stagnate
-1.69251	2.15975	-6.65948	5.508463034556749e-11	1.16090858453283e-06	14.4227	Stab2	Endothelial_cells	decrease-stagnate
-1.097	5.16297	-6.67464	4.9971322331426e-11	1.0531456181348e-06	14.4155	Gm56999	Endothelial_cells	decrease-stagnate
-1.2851	0.282853	-6.64877	5.89769738963144e-11	1.24293972486483e-06	14.4084	Foxm1	Endothelial_cells	decrease steadily
1.55855	0.947043	6.63835	6.3036036922129e-11	1.32848447813387e-06	14.4054	Gm37027	Endothelial_cells	increase steadily
-1.38348	3.90428	-6.66338	5.371013841454559e-11	1.13194116708655e-06	14.3826	P2ry14	Endothelial_cells	decrease steadily
1.24808	3.72491	6.6726	5.062732948939469e-11	1.06697096898899e-06	14.354	Socs1	Endothelial_cells	increase steadily
1.76357	-0.4102	6.6334	6.506085322884789e-11	1.37115748179797e-06	14.352	AA467197	Endothelial_cells	stagnate-increase
-0.975071	1.99939	-6.67623	4.9464381076503e-11	1.0424618311873e-06	14.3412	Prrg1	Endothelial_cells	decrease steadily
0.905397	4.81033	6.64805	5.924614686580779e-11	1.2486125451969e-06	14.3237	Cul9	Endothelial_cells	increase-stagnate
1.17191	2.70561	6.61735	7.2070027460127e-11	1.51887582872218e-06	14.2681	Cyp4v3	Endothelial_cells	increase-stagnate
-0.956199	3.64876	-6.63553	6.41824124392839e-11	1.35264434215791e-06	14.2494	Cenpq	Endothelial_cells	decrease-stagnate
1.38028	5.07381	6.60434	7.828867022274709e-11	1.6499337249444e-06	14.1653	Dnajc6	Endothelial_cells	stagnate-increase
-1.10394	3.17413	-6.62556	6.83962858446136e-11	1.44145172417523e-06	14.1496	Gmnn	Endothelial_cells	decrease steadily
-1.32937	4.87696	-6.62383	6.91547695086445e-11	1.45743676739468e-06	14.1472	Tbc1d9	Endothelial_cells	decrease-stagnate
-1.35974	-0.220407	-6.61047	7.529667022992689e-11	1.58687732509571e-06	14.1419	Ulbp1	Endothelial_cells	decrease steadily
-0.580782	4.80566	-6.64246	6.140358678394279e-11	1.2940805914716e-06	14.1407	Ipo9	Endothelial_cells	decrease-stagnate
1.16806	5.59379	6.64783	5.933259837510979e-11	1.25043451075544e-06	14.1279	Syn3	Endothelial_cells	increase steadily
-1.0684	-0.692254	-6.63158	6.581789326808729e-11	1.38711210062494e-06	14.1209	Gja4	Endothelial_cells	decrease steadily
0.966459	6.43121	6.61109	7.500031943042569e-11	1.58063173199622e-06	14.1053	Celf4	Endothelial_cells	stagnate-increase
-0.995685	2.6267	-6.62767	6.748203828168409e-11	1.42218395678649e-06	14.101	Tnfaip8	Endothelial_cells	decrease steadily
-1.68654	0.983697	-6.59674	8.216309420418079e-11	1.73158721035311e-06	14.1004	Sema3c	Endothelial_cells	decrease-stagnate
-0.610687	8.54674	-6.63341	6.50539565149886e-11	1.37101213355338e-06	14.0266	Hnrnpa3	Endothelial_cells	decrease-stagnate
-1.37183	0.0153789	-6.60488	7.80228999605131e-11	1.64433261666781e-06	14.0091	Aqp1	Endothelial_cells	decrease steadily
0.865587	2.84066	6.62794	6.7365221159109e-11	1.41972203592822e-06	13.9935	Tnfsf10	Endothelial_cells	increase steadily
1.01408	1.67665	6.59824	8.138277449990679e-11	1.71514197258553e-06	13.991	9530082P21Rik	Endothelial_cells	increase steadily
-1.46929	6.00004	-6.61279	7.44212079733225e-11	1.56842695803777e-06	13.9079	Hmgb2	Endothelial_cells	decrease-stagnate
-1.57917	-0.871706	-6.54688	1.12667797145533e-10	2.3744738248421e-06	13.8489	Nrk	Endothelial_cells	decrease-stagnate
-0.971213	1.46847	-6.58217	9.012555679171519e-11	1.8993961093854e-06	13.7987	Egln3	Endothelial_cells	decrease steadily
-1.16874	3.15549	-6.54929	1.109625844669e-10	2.33853646763991e-06	13.7874	Fhl1	Endothelial_cells	decrease steadily
1.37035	2.22487	6.53146	1.24170118097175e-10	2.61688523889797e-06	13.7297	Ly75	Endothelial_cells	increase-stagnate
-1.41444	-1.22076	-6.52604	1.28486559835703e-10	2.70785424853743e-06	13.7247	Lrr1	Endothelial_cells	decrease-stagnate
1.31966	3.61283	6.58333	8.962770408478189e-11	1.88890386358678e-06	13.7216	Isg15	Endothelial_cells	increase steadily
1.15107	2.61061	6.54438	1.1445686797501e-10	2.41217849257334e-06	13.7184	Tgfa	Endothelial_cells	stagnate-increase
0.914113	5.06162	6.54526	1.13823308985857e-10	2.39882623687695e-06	13.7079	Prkcz	Endothelial_cells	increase steadily
0.545022	6.74557	6.57301	9.55092216799485e-11	2.01285684690492e-06	13.666	Zmynd8	Endothelial_cells	increase-stagnate
-0.744209	4.93888	-6.55693	1.05739672680034e-10	2.22846360173172e-06	13.6482	Sms	Endothelial_cells	decrease steadily
1.4248	-0.94407	6.52105	1.32577535435756e-10	2.79407155930856e-06	13.6374	Prf1	Endothelial_cells	increase steadily
-1.4946	-0.831654	-6.49769	1.53538147907681e-10	3.23581646715438e-06	13.5433	Hrob	Endothelial_cells	decrease-stagnate
0.785737	3.51276	6.52502	1.293119662813e-10	2.7252496893784e-06	13.4655	Parp10	Endothelial_cells	increase steadily
-0.645486	3.94081	-6.52973	1.25531776676686e-10	2.64558219346116e-06	13.4483	Ttyh3	Endothelial_cells	decrease steadily
0.918768	3.69771	6.51045	1.41715407526472e-10	2.9866522136204e-06	13.4477	Npr2	Endothelial_cells	increase-stagnate
-1.24545	4.71514	-6.50563	1.46075559399192e-10	3.07854241433798e-06	13.4404	Mmp16	Endothelial_cells	decrease steadily
-1.11737	-0.786027	-6.49036	1.60753277056813e-10	3.38787531397232e-06	13.4296	Ripk3	Endothelial_cells	decrease steadily
-1.48399	1.30027	-6.48313	1.68200419194927e-10	3.54482383453309e-06	13.4057	Spag5	Endothelial_cells	decrease steadily
-0.534209	4.9167	-6.52227	1.31563879548273e-10	2.77270876147986e-06	13.3975	Carnmt1	Endothelial_cells	decrease steadily
-1.53555	-1.87625	-6.46768	1.85266425449433e-10	3.9044899163468e-06	13.372	Cyp1a1	Endothelial_cells	decrease-stagnate
-1.12129	0.108283	-6.50337	1.48155833507366e-10	3.12238419116773e-06	13.3677	Ebf3	Endothelial_cells	decrease steadily
1.64256	0.0492882	6.46349	1.90176290782527e-10	4.00796532824175e-06	13.3184	H2-Q5	Endothelial_cells	increase steadily
1.43802	3.57042	6.44425	2.14412095325981e-10	4.51873490899506e-06	13.233	Amer2	Endothelial_cells	stagnate-increase
1.75557	5.0416	6.44842	2.08911881391604e-10	4.40281790032805e-06	13.2266	Srrm3	Endothelial_cells	stagnate-increase
0.620452	7.72022	6.49907	1.52212297637185e-10	3.20787417270367e-06	13.197	Pura	Endothelial_cells	increase-stagnate
0.99082	1.6835	6.4943	1.5682919325346e-10	3.30517524781667e-06	13.1809	Thbd	Endothelial_cells	increase steadily
-1.3012	0.548123	-6.45001	2.06851327714604e-10	4.35939173158529e-06	13.159	Nrm	Endothelial_cells	stagnate-decrease
2.08587	3.18556	6.43557	2.26382664779611e-10	4.7710146602303e-06	13.1588	Hepacam2	Endothelial_cells	stagnate-increase
-0.538989	5.81115	-6.48881	1.62326973599939e-10	3.42104096861871e-06	13.1534	Stx6	Endothelial_cells	decrease steadily
-0.872206	-0.624535	-6.4892	1.61930400720546e-10	3.4126831951855e-06	13.15	Myct1	Endothelial_cells	decrease-stagnate
-0.980226	3.38784	-6.44898	2.08188089860297e-10	4.38756399380575e-06	13.1298	Fancm	Endothelial_cells	decrease steadily
-0.671995	5.76019	-6.48603	1.65175282367488e-10	3.4810690758948e-06	13.1211	Septin11	Endothelial_cells	decrease-stagnate
-1.07111	1.02762	-6.45269	2.03431939817101e-10	4.28732813164541e-06	13.0991	Rftn2	Endothelial_cells	decrease steadily
0.751205	4.77919	6.46904	1.83696021267313e-10	3.87139364820863e-06	13.0852	Zfp667	Endothelial_cells	increase-stagnate
-0.665626	5.62111	-6.47006	1.82528777194818e-10	3.84679397938078e-06	13.0618	Cmas	Endothelial_cells	decrease-stagnate
-0.840292	3.62955	-6.46917	1.83547897091145e-10	3.86827193119588e-06	13.0566	Ahr	Endothelial_cells	decrease-stagnate
-1.4241	1.98071	-6.4268	2.38998018846221e-10	5.0368832471841e-06	13.0529	Ube2t	Endothelial_cells	decrease steadily
1.10585	1.49356	6.4308	2.33137285080224e-10	4.91336828306573e-06	13.0334	Sp140	Endothelial_cells	increase steadily
-1.38948	0.810859	-6.41246	2.61256210248722e-10	5.50597463099181e-06	12.9969	Pole	Endothelial_cells	decrease-stagnate
0.997443	0.946548	6.45273	2.0338027761475e-10	4.28623935073086e-06	12.9942	Phf11d	Endothelial_cells	increase-stagnate
-1.43689	1.70782	-6.41354	2.59512610359685e-10	5.46922826333036e-06	12.9749	Slc40a1	Endothelial_cells	decrease steadily
-1.14677	1.6214	-6.40837	2.67955064237555e-10	5.64715297880648e-06	12.9539	Chaf1a	Endothelial_cells	decrease-stagnate
0.859572	2.15443	6.45452	2.01118382872265e-10	4.23856991903298e-06	12.9531	Gimap9	Endothelial_cells	increase steadily
-2.11426	1.70434	-6.4015	2.80173831764561e-10	5.90466350443812e-06	12.9124	Cartpt	Endothelial_cells	decrease-stagnate
-1.14842	3.43647	-6.42347	2.44000604914958e-10	5.14231274858273e-06	12.9117	Slc22a23	Endothelial_cells	decrease-stagnate
-1.81595	4.11632	-6.41173	2.63157709274782e-10	5.54604872296603e-06	12.8525	H1f10	Endothelial_cells	decrease steadily
-0.775933	6.18729	-6.43096	2.32903810688996e-10	4.90844781027059e-06	12.8194	Agpat4	Endothelial_cells	decrease steadily
-0.879062	3.84836	-6.40499	2.73640462685535e-10	5.76697275109765e-06	12.8017	Fzd6	Endothelial_cells	decrease steadily
-1.03625	4.85826	-6.41041	2.6458770307263e-10	5.57618584225568e-06	12.7898	Tmem47	Endothelial_cells	decrease steadily
0.870307	4.5638	6.42126	2.47369040263554e-10	5.21330252355441e-06	12.789	Plscr1	Endothelial_cells	increase steadily
-1.38421	3.54318	-6.3999	2.82395915599597e-10	5.9514939212615e-06	12.788	Fxyd6	Endothelial_cells	decrease steadily
0.623734	10.2998	6.42418	2.42931190103442e-10	5.11977483143004e-06	12.7503	Zbtb20	Endothelial_cells	increase-stagnate
-1.20866	4.91403	-6.41367	2.59293694283691e-10	5.46461460702878e-06	12.7471	H2ax	Endothelial_cells	decrease-stagnate
-0.584676	5.06845	-6.40673	2.70708758663525e-10	5.70518708883379e-06	12.6975	Gars1	Endothelial_cells	decrease-stagnate
-1.10239	6.69579	-6.41035	2.64694729031061e-10	5.5784414143296e-06	12.6952	Rbms3	Endothelial_cells	decrease steadily
-1.40138	2.21455	-6.36119	3.5867324150164e-10	7.55903856464705e-06	12.6945	Rims4	Endothelial_cells	decrease-stagnate
1.51712	1.98086	6.35554	3.71355737732446e-10	7.82632217271131e-06	12.6907	Ifnlr1	Endothelial_cells	stagnate-increase
0.830461	2.48557	6.40491	2.73776186365236e-10	5.76983312764735e-06	12.6883	Sema6b	Endothelial_cells	increase steadily
-0.420405	6.71865	-6.4091	2.66750470868189e-10	5.62176617354707e-06	12.6566	Anapc5	Endothelial_cells	minimal_logFC
1.44798	-0.00654501	6.35604	3.70219267498066e-10	7.80237106252174e-06	12.6045	Apol9b	Endothelial_cells	increase steadily
-0.929427	2.9728	-6.3576	3.66678312466288e-10	7.72774543522703e-06	12.5778	Prim1	Endothelial_cells	decrease steadily
2.25225	2.96275	6.33396	4.24658367999844e-10	8.94967510559671e-06	12.5587	Gm14618	Endothelial_cells	stagnate-increase
-1.38276	0.497995	-6.36396	3.52598892292364e-10	7.43102165506156e-06	12.5517	Ano1	Endothelial_cells	decrease steadily
-1.31827	2.84228	-6.3381	4.13391821805946e-10	8.7122326445603e-06	12.5397	Usp13	Endothelial_cells	decrease-stagnate
1.33921	3.27117	6.32955	4.35678451018548e-10	9.1819233552159e-06	12.4818	Gm49417	Endothelial_cells	increase-stagnate
0.974217	8.03786	6.37397	3.31498318605229e-10	6.98632706460521e-06	12.461	Dlg2	Endothelial_cells	stagnate-increase
-0.95169	3.72606	-6.34905	3.86496319776894e-10	8.14540993929805e-06	12.4556	Pon3	Endothelial_cells	decrease steadily
-1.01633	-1.34691	-6.32804	4.39722002679386e-10	9.26714120646807e-06	12.4474	Gm19590	Endothelial_cells	decrease-stagnate
0.952333	3.66141	6.34974	3.84863124789479e-10	8.11099035493828e-06	12.4234	Ddx60	Endothelial_cells	increase-stagnate
-1.51956	-0.382396	-6.3099	4.91395301634576e-10	1.03561559819487e-05	12.4179	Alkal2	Endothelial_cells	decrease steadily
-1.48754	0.511565	-6.30419	5.08864553282864e-10	1.07243204604364e-05	12.3695	Spdl1	Endothelial_cells	decrease-stagnate
0.610824	5.0037	6.34566	3.94621772586508e-10	8.31665385726066e-06	12.3277	Parp4	Endothelial_cells	increase-stagnate
-1.33944	0.472727	-6.29862	5.26482785328814e-10	1.10956247008047e-05	12.3197	Cdk18	Endothelial_cells	decrease-stagnate
1.29112	2.24687	6.31998	4.62000969337076e-10	9.73667042877888e-06	12.3125	Tnxb	Endothelial_cells	increase-stagnate
-1.34316	-1.16865	-6.28973	5.55836302170006e-10	1.17142500682329e-05	12.2896	Gm13470	Endothelial_cells	decrease steadily
-1.15779	2.73059	-6.29992	5.22309180979946e-10	1.10076659891524e-05	12.2715	Shisa4	Endothelial_cells	decrease steadily
-1.53594	6.07573	-6.31586	4.74300156108695e-10	9.99587578999074e-06	12.2681	Slc8a1	Endothelial_cells	decrease steadily
-1.46184	-0.774362	-6.28378	5.76384594391269e-10	1.2147305326796e-05	12.2656	Gm8113	Endothelial_cells	decrease-stagnate
1.61244	4.00774	6.28172	5.83664427064295e-10	1.230072780038e-05	12.2626	Ina	Endothelial_cells	stagnate-increase
-1.34274	0.842931	-6.28563	5.69927740887047e-10	1.20112271391945e-05	12.2311	Orc1	Endothelial_cells	decrease-stagnate
-0.518669	6.00219	-6.32805	4.397034552996e-10	9.26675032043906e-06	12.1873	Rnps1	Endothelial_cells	decrease steadily
0.578569	5.04441	6.30403	5.09343028444834e-10	1.07344043244749e-05	12.1439	Ccdc91	Endothelial_cells	increase-stagnate
-1.12715	-1.06419	-6.26981	6.27582785745354e-10	1.32263072095833e-05	12.1429	Foxf2	Endothelial_cells	decrease steadily
1.34758	0.123987	6.25978	6.67010676904972e-10	1.40572500157723e-05	12.131	Gm11131	Endothelial_cells	increase steadily
1.58073	3.45307	6.25634	6.81118006815106e-10	1.43545619936284e-05	12.1228	Ddo	Endothelial_cells	stagnate-increase
-1.02244	0.360067	-6.2978	5.29116552763138e-10	1.11511313494831e-05	12.1065	Kcnk5	Endothelial_cells	decrease-stagnate
-0.516695	6.64584	-6.31659	4.716783565320991e-10	9.94062136391399e-06	12.1052	Nono	Endothelial_cells	decrease steadily
-0.787206	3.61357	-6.28002	5.89754085280969e-10	1.24290673472964e-05	12.0808	Ctc1	Endothelial_cells	decrease steadily
1.2178	8.6851	6.3066	5.0159701859523e-10	1.05711571668945e-05	12.0791	Ptprd	Endothelial_cells	stagnate-increase
1.80593	0.462899	6.24418	7.332858245212561e-10	1.54539987517855e-05	12.0375	Fam107a	Endothelial_cells	increase-stagnate
-1.58814	1.28997	-6.26272	6.552519443751091e-10	1.38094347277054e-05	12.0332	Ndc80	Endothelial_cells	decrease steadily
0.911868	4.09206	6.2696	6.283775524644971e-10	1.32430569181893e-05	12.0088	4732471J01Rik	Endothelial_cells	increase-stagnate
1.5843	4.21825	6.25046	7.058510099103151e-10	1.48758100338599e-05	12.0043	Isg20	Endothelial_cells	increase-stagnate
-1.15963	2.98706	-6.26976	6.277671523569231e-10	1.32301927359222e-05	11.9825	Mcm6	Endothelial_cells	decrease steadily
-1.31574	0.579453	-6.23414	7.79263227580392e-10	1.64229725212568e-05	11.9712	Nfatc4	Endothelial_cells	decrease steadily
-0.730588	4.21375	-6.2847	5.731367825373601e-10	1.20788576919749e-05	11.971	Nek6	Endothelial_cells	decrease-stagnate
-1.51871	-0.0825504	-6.2277	8.10232644259303e-10	1.70756529777648e-05	11.9338	Fignl1	Endothelial_cells	decrease steadily
1.42169	-0.0565983	6.22907	8.03548539324408e-10	1.69347854662619e-05	11.9262	H2-T24	Endothelial_cells	increase steadily
-0.384163	6.85199	-6.28379	5.76324913344965e-10	1.21460475487451e-05	11.9037	Ewsr1	Endothelial_cells	minimal_logFC
1.3668	-1.23783	6.21865	8.55829323084147e-10	1.80366029839984e-05	11.9034	Gm50096	Endothelial_cells	increase steadily
1.37498	1.97363	6.23966	7.53630331440862e-10	1.58827592351162e-05	11.8607	Ntn1	Endothelial_cells	stagnate-increase
-1.39621	-0.871253	-6.21405	8.79934555202674e-10	1.85446207508964e-05	11.8571	Gm13391	Endothelial_cells	decrease-stagnate
-1.39259	6.6783	-6.26725	6.38915025200117e-10	1.34651341560925e-05	11.827	Mpp7	Endothelial_cells	decrease-stagnate
-1.29503	3.00994	-6.23784	7.6202265424464e-10	1.60596274382058e-05	11.8144	Frat2	Endothelial_cells	decrease-stagnate
0.541604	5.82044	6.25386	6.914584963116981e-10	1.4572487809769e-05	11.7691	Grina	Endothelial_cells	increase steadily
-0.75891	4.29969	-6.22311	8.33080343525803e-10	1.75571682398063e-05	11.7636	Tpst1	Endothelial_cells	decrease steadily
-1.23792	1.1137	-6.19969	9.59563537400212e-10	2.02228015507095e-05	11.7516	Dsn1	Endothelial_cells	decrease steadily
-0.984358	4.15899	-6.22353	8.30954144105156e-10	1.75123585870162e-05	11.69	Plp2	Endothelial_cells	decrease steadily
-0.861797	1.39662	-6.23193	7.89762409519784e-10	1.66442427806295e-05	11.6101	Kctd12b	Endothelial_cells	decrease steadily
1.04602	2.72982	6.2156	8.71754355173878e-10	1.83722230352895e-05	11.6014	Usp18	Endothelial_cells	increase steadily
-0.873314	3.77098	-6.18738	1.03340102214066e-09	2.17789265416144e-05	11.4783	Pi4k2b	Endothelial_cells	decrease-stagnate
1.05795	2.68428	6.20744	9.15738491646528e-10	1.92991887114506e-05	11.4721	Gbp2	Endothelial_cells	increase steadily
-1.61595	-0.753789	-6.14119	1.36323737419619e-09	2.87302276611847e-05	11.4467	Sapcd2	Endothelial_cells	decrease steadily
-1.17094	-0.227651	-6.15927	1.22341380950376e-09	2.57834460352918e-05	11.4322	Adamts5	Endothelial_cells	decrease steadily
1.57824	0.866737	6.13732	1.39512094230782e-09	2.94021738591374e-05	11.4317	Arhgap22	Endothelial_cells	increase steadily
1.56581	2.89885	6.13553	1.41018012010738e-09	2.97195460312631e-05	11.424	Kcnk12	Endothelial_cells	stagnate-increase
1.33348	-0.852294	6.12994	1.458046642368e-09	3.07283329879056e-05	11.3823	E230013L22Rik	Endothelial_cells	increase steadily
-1.3676	-1.34749	-6.12443	1.50672742816788e-09	3.17542805486381e-05	11.3622	Clca3a1	Endothelial_cells	decrease steadily
-1.31924	1.68012	-6.13074	1.45110931903885e-09	3.05821288987438e-05	11.3379	Kifc5b	Endothelial_cells	decrease-stagnate
1.03569	2.83023	6.16974	1.14894458138552e-09	2.42140070526999e-05	11.322	Irf7	Endothelial_cells	increase-stagnate
0.785903	3.82362	6.1687	1.15611529032289e-09	2.43651297435548e-05	11.3091	Slc12a7	Endothelial_cells	increase-stagnate
1.63177	3.73257	6.11252	1.61760630972e-09	3.4091052977349e-05	11.2836	Syt16	Endothelial_cells	stagnate-increase
1.29776	2.33404	6.10911	1.65074785435519e-09	3.47895110305356e-05	11.2769	Tnk1	Endothelial_cells	increase steadily
1.04598	4.45645	6.10935	1.64839628878886e-09	3.47399517862252e-05	11.2423	Sema4d	Endothelial_cells	increase steadily
-1.1617	3.82032	-6.13648	1.4021767019063e-09	2.95508739926754e-05	11.2305	Gpr137c	Endothelial_cells	decrease-stagnate
-0.598507	4.43749	-6.15825	1.23088265549407e-09	2.59408519645375e-05	11.2221	Wipi1	Endothelial_cells	decrease steadily
-1.32002	6.22305	-6.14378	1.34254847686585e-09	2.82942091499478e-05	11.2205	Zdbf2	Endothelial_cells	decrease steadily
-0.654207	7.63662	-6.15083	1.28686375247394e-09	2.71206535833883e-05	11.1231	Itgb1	Endothelial_cells	decrease steadily
1.52022	2.0553	6.08269	1.93124067540432e-09	4.0700897234146e-05	11.1224	Gramd2a	Endothelial_cells	increase steadily
0.907395	2.42906	6.14254	1.35226588778176e-09	2.84990035850006e-05	11.1143	Clic5	Endothelial_cells	increase-stagnate
1.12711	3.43574	6.09279	1.81892220006879e-09	3.83337853664498e-05	11.1135	Aatk	Endothelial_cells	increase-stagnate
-1.01014	1.96289	-6.14141	1.36142115913946e-09	2.86919509288642e-05	11.1046	Kit	Endothelial_cells	decrease-stagnate
1.38439	0.823858	6.08543	1.90017081110446e-09	4.00460998440265e-05	11.1041	Gm6034	Endothelial_cells	increase steadily
0.876868	3.54629	6.10948	1.64713541240439e-09	3.47133788164225e-05	11.1038	Cldn12	Endothelial_cells	increase steadily
1.80498	3.5573	6.07985	1.96412702869251e-09	4.13939771296946e-05	11.0996	Tmem266	Endothelial_cells	stagnate-increase
-1.19179	-1.34374	-6.07668	2.0012644850168e-09	4.2176649021729e-05	11.0919	Tbx1	Endothelial_cells	decrease steadily
-0.940907	7.50305	-6.14465	1.33533153427044e-09	2.81421120847496e-05	11.085	Rbm3	Endothelial_cells	decrease-stagnate
-1.2262	1.19269	-6.07734	1.99346513061449e-09	4.20122776277003e-05	11.0581	Cenpu	Endothelial_cells	decrease steadily
0.804452	4.50605	6.13348	1.4274912530527e-09	3.00843781580857e-05	11.0451	Tmem140	Endothelial_cells	increase steadily
0.924952	3.79367	6.08208	1.93828490277183e-09	4.08493543259162e-05	11.0427	Tep1	Endothelial_cells	increase-stagnate
-1.09879	6.81439	-6.12628	1.49019171176154e-09	3.14057903253745e-05	11.0409	Alcam	Endothelial_cells	decrease-stagnate
-0.889822	2.65577	-6.09361	1.81012285550746e-09	3.81483391798197e-05	11.0228	Vangl2	Endothelial_cells	decrease steadily
-1.3064	0.203277	-6.06315	2.16815215034321e-09	4.56938065684832e-05	10.9673	5730471H19Rik	Endothelial_cells	decrease steadily
-1.39168	-0.397871	-6.05649	2.25529493014802e-09	4.75303406528695e-05	10.9666	Vash2	Endothelial_cells	decrease-stagnate
-0.824057	2.64018	-6.07882	1.97604947183116e-09	4.16452426188417e-05	10.9631	Rfc5	Endothelial_cells	decrease steadily
-1.36299	1.06702	-6.05544	2.26923946902671e-09	4.78242218097378e-05	10.9343	Ccne1	Endothelial_cells	decrease-stagnate
-1.13246	-1.68377	-6.06397	2.15768272090506e-09	4.54731633430741e-05	10.9205	Sele	Endothelial_cells	decrease steadily
0.621006	5.02035	6.09833	1.7600217456352e-09	3.70924582892618e-05	10.8799	Ttc39b	Endothelial_cells	stagnate-increase
-1.19627	3.65938	-6.09489	1.79672658402397e-09	3.78660127583051e-05	10.8716	Ror1	Endothelial_cells	decrease steadily
-0.479709	5.74822	-6.10314	1.71041881835027e-09	3.6047076596732e-05	10.8409	Tmod3	Endothelial_cells	minimal_logFC
0.672876	4.14711	6.09262	1.82073053095917e-09	3.83718959399644e-05	10.838	Trim56	Endothelial_cells	increase-stagnate
1.78661	-0.0133321	6.03449	2.56776397122134e-09	5.41156256934898e-05	10.8207	Slc10a6	Endothelial_cells	increase steadily
-0.611505	4.09573	-6.09248	1.82232576051327e-09	3.84055154028172e-05	10.8073	Ipmk	Endothelial_cells	decrease-stagnate
-1.35506	0.583451	-6.03993	2.4868209336214e-09	5.2409751176071e-05	10.8053	Eva1a	Endothelial_cells	decrease steadily
-1.18489	2.01668	-6.03877	2.50378936418221e-09	5.276736085014e-05	10.7941	Ccne2	Endothelial_cells	decrease-stagnate
-0.844546	2.45201	-6.07508	2.02036983033547e-09	4.257929417432e-05	10.7685	Ttc9	Endothelial_cells	decrease steadily
-1.13944	7.22753	-6.08702	1.88336602505565e-09	3.96919389780478e-05	10.7538	Tubb5	Endothelial_cells	decrease-stagnate
1.02832	3.60303	6.07076	2.07274010606319e-09	4.36829977352818e-05	10.7537	A930037H05Rik	Endothelial_cells	increase steadily
-0.582062	5.00896	-6.07965	1.96641954891895e-09	4.14422919934668e-05	10.7423	Spata6	Endothelial_cells	decrease-stagnate
-1.00983	3.91884	-6.06645	2.12629655422096e-09	4.48116998802066e-05	10.6941	Cobll1	Endothelial_cells	decrease-stagnate
-0.870078	2.71301	-6.04103	2.47070695492023e-09	5.20701490749438e-05	10.6736	Cdca4	Endothelial_cells	decrease-stagnate
-1.63091	0.657252	-6.00101	3.12591910010487e-09	6.58787450347101e-05	10.6393	Odad2	Endothelial_cells	decrease-stagnate
-0.796204	4.29209	-6.04224	2.45318648037743e-09	5.17009050739544e-05	10.6175	Zfp367	Endothelial_cells	decrease steadily
-1.78323	1.26588	-5.99698	3.20068669493318e-09	6.74544720957168e-05	10.6103	Dgkk	Endothelial_cells	decrease-stagnate
-1.57001	2.60563	-6.01202	2.93095018085822e-09	6.1769775061587e-05	10.5944	Slc7a11	Endothelial_cells	decrease-stagnate
1.12534	0.495391	6.01589	2.86466069597408e-09	6.03727241676536e-05	10.5901	Cgas	Endothelial_cells	increase steadily
-0.805169	3.00399	-6.03585	2.54728697259002e-09	5.36840729473347e-05	10.584	1700017B05Rik	Endothelial_cells	decrease-stagnate
-0.525028	5.25691	-6.05129	2.32560367247512e-09	4.90120973974131e-05	10.5771	Eif4e2	Endothelial_cells	decrease-stagnate
0.469677	6.794	6.05559	2.26722026628112e-09	4.77816671118747e-05	10.5712	H13	Endothelial_cells	minimal_logFC
-1.03373	2.61791	-6.006	3.03586459215321e-09	6.3980846279629e-05	10.5695	Plk4	Endothelial_cells	decrease steadily
-1.46829	1.00364	-5.99725	3.19569283163804e-09	6.73492264267717e-05	10.5653	Bub1b	Endothelial_cells	decrease-stagnate
-0.790856	2.798	-6.03471	2.56441371030763e-09	5.40450189447333e-05	10.5587	Smo	Endothelial_cells	decrease steadily
-1.66451	2.33779	-6.00411	3.07182408194152e-09	6.47386925269175e-05	10.5536	Hopx	Endothelial_cells	decrease steadily
-1.61934	0.127596	-5.98704	3.39253240349933e-09	7.14976204037484e-05	10.5531	Hmga2	Endothelial_cells	decrease-stagnate
-1.25496	6.60178	-6.04796	2.37514117278395e-09	5.00561002164217e-05	10.5523	Gpc6	Endothelial_cells	decrease steadily
0.652637	6.54503	6.03287	2.59234873518642e-09	5.46337495940538e-05	10.5445	Pde4dip	Endothelial_cells	stagnate-increase
1.08499	3.74638	6.00189	3.10980377914525e-09	6.55391146454862e-05	10.537	Tmem63c	Endothelial_cells	stagnate-increase
1.23718	0.521634	5.99051	3.32419185960362e-09	7.00573434411463e-05	10.4351	Igfbp6	Endothelial_cells	increase steadily
-1.67077	1.37289	-5.97118	3.72183031982188e-09	7.84375739902461e-05	10.4345	Cdh6	Endothelial_cells	decrease steadily
1.27979	3.31362	6.02358	2.74202122223256e-09	5.77880972585511e-05	10.4242	Rsad2	Endothelial_cells	increase steadily
-1.40522	1.46998	-5.96268	3.91110537611922e-09	8.24265458017126e-05	10.4208	Abcc8	Endothelial_cells	decrease-stagnate
0.952156	2.7448	6.0111	2.94640233372682e-09	6.20954291832927e-05	10.4155	Gbp8	Endothelial_cells	increase steadily
1.54001	5.76867	5.9709	3.72807251814803e-09	7.85691283199696e-05	10.3847	Cadps	Endothelial_cells	stagnate-increase
-1.01048	4.76988	-5.99082	3.31818122427659e-09	6.99306693016291e-05	10.3814	Mthfd2	Endothelial_cells	decrease steadily
1.37986	4.4047	5.9543	4.10669140544908e-09	8.65485213698395e-05	10.3745	Lnx1	Endothelial_cells	stagnate-increase
0.798163	6.15466	5.98887	3.35640781724642e-09	7.07362947484683e-05	10.3529	Fgd4	Endothelial_cells	stagnate-increase
-1.23837	-0.231093	-5.94731	4.27736792903579e-09	9.01455291044292e-05	10.3406	P2ry1	Endothelial_cells	decrease-stagnate
-0.509264	3.92811	-5.99233	3.28902640278105e-09	6.93162314386106e-05	10.3205	Mtmr14	Endothelial_cells	decrease steadily
0.582933	4.069	5.98202	3.49358718119338e-09	7.36273498436505e-05	10.3119	Snx19	Endothelial_cells	increase-stagnate
-0.447425	7.80117	-6.00878	2.98674088347354e-09	6.29455641192048e-05	10.3006	Canx	Endothelial_cells	minimal_logFC
1.67415	0.38526	5.93519	4.58954160646406e-09	9.67245893562301e-05	10.2907	Mpeg1	Endothelial_cells	increase steadily
1.48233	4.14107	5.93438	4.61117500878745e-09	9.71805133101954e-05	10.2869	Jakmip2	Endothelial_cells	stagnate-increase
-1.17642	1.91393	-5.97286	3.68552052670637e-09	7.76723451003367e-05	10.2489	Gpx8	Endothelial_cells	decrease steadily
1.33238	1.25441	5.9442	4.3554153654556e-09	9.17903788269768e-05	10.248	H2-T10	Endothelial_cells	increase steadily
-1.3141	0.756693	-5.93188	4.678515275740761e-09	9.85997094362365e-05	10.2429	Mybl2	Endothelial_cells	decrease-stagnate
-1.208	0.887481	-5.96338	3.8951760516849e-09	8.20908352892593e-05	10.2311	S1pr3	Endothelial_cells	decrease steadily
-1.09354	2.51147	-5.9943	3.25198739358557e-09	6.85356343198159e-05	10.2235	Ednrb	Endothelial_cells	decrease-stagnate
-0.711086	4.23189	-5.97978	3.53964405394439e-09	7.4597998436878e-05	10.2136	Zfp422	Endothelial_cells	decrease steadily
-0.72867	4.35404	-5.96681	3.81800185337676e-09	8.04643890599152e-05	10.1988	Rfc3	Endothelial_cells	decrease steadily
-0.950424	5.74424	-5.96461	3.8672934975165e-09	8.15032104601602e-05	10.1986	Tspan7	Endothelial_cells	decrease steadily
-1.0424	4.18698	-5.93394	4.6228709422583e-09	9.74270051080937e-05	10.197	B3galnt1	Endothelial_cells	decrease steadily
1.53157	-0.00583735	5.92113	4.97941906638522e-09	0.000104941	10.1806	Ch25h	Endothelial_cells	increase steadily
1.29525	-1.2022	5.91883	5.0461004650655e-09	0.000106347	10.1502	Msmp	Endothelial_cells	increase steadily
-1.58474	-0.289176	-5.91304	5.218154268188851e-09	0.000109973	10.1477	H1f1	Endothelial_cells	decrease-stagnate
0.516663	5.52174	5.97479	3.6441580961996e-09	7.68006318774065e-05	10.137	Abcg1	Endothelial_cells	increase-stagnate
-0.576658	5.68278	-5.97354	3.67101092043697e-09	7.73665551482091e-05	10.1322	Chd3	Endothelial_cells	decrease steadily
-0.955273	7.78904	-5.9718	3.70840308553984e-09	7.81545950277521e-05	10.0948	Mast4	Endothelial_cells	decrease-stagnate
0.671554	4.24755	5.93813	4.511832833230541e-09	9.50868769603337e-05	10.0855	Cipc	Endothelial_cells	stagnate-increase
-0.963496	0.390438	-5.94743	4.274270152374151e-09	9.00802434612852e-05	10.0611	Eln	Endothelial_cells	decrease steadily
-1.47655	-0.990777	-5.8903	5.95111456927921e-09	0.00012542	10.0388	Kif18b	Endothelial_cells	decrease-stagnate
-1.15546	3.14833	-5.9414	4.42690611967263e-09	9.32970464721007e-05	10.029	Adamtsl1	Endothelial_cells	decrease steadily
1.51101	-0.470735	5.88382	6.177754923088961e-09	0.000130196	10.0102	Il10ra	Endothelial_cells	increase steadily
0.498211	6.29546	5.9547	4.097118799665261e-09	8.63467787029454e-05	9.999	Sbds	Endothelial_cells	minimal_logFC
-0.747284	2.41135	-5.9389	4.49160480712284e-09	9.46605713101138e-05	9.96176	Rnf144a	Endothelial_cells	decrease steadily
-1.2367	-0.815093	-5.88415	6.165884979660631e-09	0.000129946	9.94397	Tcf21	Endothelial_cells	decrease steadily
-0.489761	5.35824	-5.93454	4.606823203497421e-09	9.70887990137081e-05	9.91663	Rnf146	Endothelial_cells	minimal_logFC
-0.8569	2.50331	-5.9059	5.4382671841525e-09	0.000114611	9.88859	Fam171a2	Endothelial_cells	decrease steadily
-0.611576	4.85699	-5.92345	4.912885825824981e-09	0.000103539	9.88662	Orc6	Endothelial_cells	decrease-stagnate
-1.36497	-1.26778	-5.86003	7.084026348489811e-09	0.000149296	9.88004	4930432J09Rik	Endothelial_cells	decrease-stagnate
-1.28497	4.58309	-5.90966	5.323500333638111e-09	0.000112193	9.86911	Mdk	Endothelial_cells	decrease steadily
-1.33399	1.13313	-5.86208	7.0007901635614e-09	0.000147542	9.84391	Pabpc4l	Endothelial_cells	decrease steadily
-0.671762	3.57424	-5.91622	5.123062434429671e-09	0.000107969	9.83547	Agrn	Endothelial_cells	stagnate-decrease
1.10565	4.4067	5.90228	5.55321175068167e-09	0.000117034	9.82241	Gcc1	Endothelial_cells	increase steadily
-0.931111	1.56617	-5.90697	5.404638316194511e-09	0.000113903	9.80937	Bok	Endothelial_cells	decrease steadily
-1.27912	1.8608	-5.84681	7.64215325765528e-09	0.000161058	9.75985	Efcab11	Endothelial_cells	decrease steadily
1.08589	6.3545	5.86845	6.749141174683921e-09	0.000142238	9.75723	Pnma8b	Endothelial_cells	increase steadily
1.20029	5.4926	5.85252	7.39599767602823e-09	0.000155871	9.752	Sorl1	Endothelial_cells	stagnate-increase
-1.02919	7.95857	-5.8985	5.675843959188581e-09	0.000119618	9.72248	Negr1	Endothelial_cells	decrease steadily
0.99271	2.46383	5.85759	7.18375932550073e-09	0.000151398	9.70646	Syne3	Endothelial_cells	increase-stagnate
1.29237	6.43001	5.85116	7.45369777120217e-09	0.000157087	9.70494	Tmem178b	Endothelial_cells	stagnate-increase
-1.14089	-1.90326	-5.82954	8.43638121402279e-09	0.000177797	9.70255	Or51e1	Endothelial_cells	decrease steadily
-0.527154	5.77974	-5.8998	5.633607305957011e-09	0.000118728	9.69533	Slbp	Endothelial_cells	decrease steadily
-0.841833	3.37585	-5.85929	7.11400471714994e-09	0.000149928	9.69512	Dhfr	Endothelial_cells	decrease steadily
-1.2161	2.25963	-5.8419	7.86042492611888e-09	0.000165658	9.67682	Mad2l1	Endothelial_cells	decrease steadily
-0.833513	4.16468	-5.85285	7.38213493982267e-09	0.000155578	9.65503	Gdpd1	Endothelial_cells	decrease-stagnate
0.574312	5.53974	5.8879	6.034007124670381e-09	0.000127167	9.63581	Bcl2l1	Endothelial_cells	increase steadily
-0.648444	4.7619	-5.87434	6.52433270155742e-09	0.0001375	9.61341	Pigt	Endothelial_cells	stagnate-decrease
-0.860682	3.92275	-5.83913	7.98585696472742e-09	0.000168302	9.60671	Rnf149	Endothelial_cells	decrease steadily
-0.560022	5.73645	-5.87245	6.595819459223741e-09	0.000139007	9.5875	Prkcsh	Endothelial_cells	decrease steadily
1.23298	4.87043	5.81409	9.214458820912411e-09	0.000194195	9.58366	Ap3b2	Endothelial_cells	stagnate-increase
-1.52645	0.426135	-5.81023	9.41971015245776e-09	0.00019852	9.57684	Dpp4	Endothelial_cells	decrease-stagnate
-0.826433	-0.389322	-5.87142	6.63479876138635e-09	0.000139828	9.55914	Klhl4	Endothelial_cells	decrease-stagnate
1.25737	6.68477	5.8336	8.242756245222811e-09	0.000173716	9.55874	Rit2	Endothelial_cells	stagnate-increase
-1.14974	-1.55595	-5.79989	9.991528633256591e-09	0.000210571	9.53114	Gm47896	Endothelial_cells	decrease steadily
-1.80056	2.17106	-5.81294	9.285288484628221e-09	0.000195687	9.52983	Zmat4	Endothelial_cells	decrease steadily
1.1059	0.639584	5.81719	9.053013198483281e-09	0.000190792	9.52355	Sting1	Endothelial_cells	increase steadily
-1.33104	5.08909	-5.86789	6.78526796858227e-09	0.000143	9.52265	Cd24a	Endothelial_cells	decrease steadily
0.847643	2.68442	5.86944	6.71095559165219e-09	0.000141433	9.51787	Tgm2	Endothelial_cells	increase steadily
1.68904	1.93483	5.79423	1.03181657749183e-08	0.000217455	9.50049	Fyb1	Endothelial_cells	stagnate-increase
1.14994	3.10587	5.79351	1.03606371347768e-08	0.00021835	9.50037	Misp	Endothelial_cells	increase steadily
-0.9255	4.87719	-5.84338	7.79383605788768e-09	0.000164255	9.48498	Znrf3	Endothelial_cells	decrease-stagnate
-1.33435	1.51364	-5.7904	1.05458392817369e-08	0.000222254	9.47691	Pygl	Endothelial_cells	decrease-stagnate
1.6721	4.03542	5.78869	1.06488962599305e-08	0.000224425	9.47624	Grin1	Endothelial_cells	stagnate-increase
-0.72803	2.6882	-5.8143	9.20384217219815e-09	0.000193971	9.47128	Kctd9	Endothelial_cells	decrease steadily
-1.36475	1.9573	-5.80312	9.80916192670188e-09	0.000206728	9.47047	Cox6b2	Endothelial_cells	decrease steadily
1.6195	0.14277	5.79118	1.04986838485542e-08	0.00022126	9.46252	Cox8b	Endothelial_cells	increase steadily
1.27144	3.95372	5.78159	1.10870308022284e-08	0.000233659	9.44477	Actr3b	Endothelial_cells	stagnate-increase
0.89747	3.09867	5.7889	1.06359203780717e-08	0.000224152	9.42901	Elac1	Endothelial_cells	increase-stagnate
-0.687898	5.40399	-5.84081	7.90945307964103e-09	0.000166692	9.42552	Dtymk	Endothelial_cells	decrease steadily
-0.996938	1.61697	-5.8275	8.535497945803771e-09	0.000179886	9.40475	Egflam	Endothelial_cells	decrease steadily
-1.44491	1.40907	-5.77545	1.14803582171166e-08	0.000241949	9.37571	Igsf10	Endothelial_cells	decrease steadily
-0.549979	5.26965	-5.83046	8.391989856353651e-09	0.000176861	9.36056	Knop1	Endothelial_cells	decrease steadily
-1.15409	0.798384	-5.78139	1.10995378748835e-08	0.000233923	9.35573	Ctsk	Endothelial_cells	decrease-stagnate
1.68906	3.45551	5.76954	1.18709534010587e-08	0.00025018	9.35352	Tmem132b	Endothelial_cells	increase steadily
-1.38427	5.14978	-5.8271	8.57354277317658e-09	0.000180687	9.3203	Lgals1	Endothelial_cells	decrease steadily
0.898876	4.1704	5.82973	8.427088940486632e-09	0.000177601	9.31244	Rtp4	Endothelial_cells	increase steadily
1.54454	-0.192306	5.75498	1.28913418711084e-08	0.000271685	9.30577	C5ar1	Endothelial_cells	increase steadily
0.451384	6.09587	5.81922	8.94872110140783e-09	0.000188594	9.29941	Sdccag8	Endothelial_cells	minimal_logFC
1.50345	6.59974	5.79694	1.01748393510319e-08	0.000214435	9.29137	Dscam	Endothelial_cells	stagnate-increase
0.893933	3.05094	5.79783	1.01091830098346e-08	0.000213051	9.28449	Cmpk2	Endothelial_cells	increase steadily
0.826681	4.78936	5.79852	1.00697568217971e-08	0.00021222	9.26131	Tor3a	Endothelial_cells	increase steadily
-0.851069	6.03015	-5.81886	8.967174146523661e-09	0.000188983	9.26121	Cdh2	Endothelial_cells	decrease steadily
-0.762998	5.07341	-5.80469	9.72215815754027e-09	0.000204894	9.25467	Pals2	Endothelial_cells	decrease steadily
-0.729415	3.45256	-5.79112	1.05026381437542e-08	0.000221343	9.23578	Abhd17c	Endothelial_cells	decrease steadily
-0.662239	6.3274	-5.81816	9.003076540058311e-09	0.00018974	9.23312	Ppp1cc	Endothelial_cells	decrease-stagnate
1.32687	0.236869	5.74044	1.39946071434967e-08	0.000294936	9.23085	Rtbdn	Endothelial_cells	increase steadily
-1.26589	1.73579	-5.73778	1.42066144788049e-08	0.000299404	9.19496	Gpsm2	Endothelial_cells	decrease-stagnate
1.45152	-0.0261074	5.73779	1.42059582938679e-08	0.000299391	9.19197	Dhx58os	Endothelial_cells	increase steadily
1.01067	3.70945	5.74116	1.39380902386025e-08	0.000293745	9.15067	Plek	Endothelial_cells	increase steadily
-0.446447	7.20445	-5.8018	9.883354112473161e-09	0.000208292	9.13902	Gdi2	Endothelial_cells	minimal_logFC
-0.671249	5.59095	-5.79537	1.02516954049476e-08	0.000216054	9.13018	Gclm	Endothelial_cells	decrease-stagnate
-0.691932	6.65333	-5.79853	1.00691718360364e-08	0.000212208	9.12779	Tpm1	Endothelial_cells	decrease steadily
1.23606	3.50791	5.7443	1.36934543505328e-08	0.00028859	9.12034	Il18bp	Endothelial_cells	increase steadily
-0.461974	4.77828	-5.78338	1.09745833926963e-08	0.000231289	9.10482	Tmem183a	Endothelial_cells	minimal_logFC
-1.54193	0.330705	-5.72849	1.49703083321611e-08	0.000315499	9.10479	Cysltr1	Endothelial_cells	decrease-stagnate
1.73088	6.47851	5.75762	1.27301900541215e-08	0.000268289	9.09329	Gm32647	Endothelial_cells	stagnate-increase
-1.33469	6.42806	-5.78082	1.11547693885705e-08	0.000235087	9.07957	Hmgn2	Endothelial_cells	decrease-stagnate
-1.03405	2.16509	-5.73257	1.46301864047572e-08	0.000308331	9.06892	Panx1	Endothelial_cells	decrease steadily
-0.796035	3.6721	-5.76697	1.20453370268754e-08	0.000253855	9.06147	Pgm2l1	Endothelial_cells	decrease-stagnate
-0.768719	6.50912	-5.77866	1.12731710235052e-08	0.000237582	9.05437	Gpcpd1	Endothelial_cells	decrease steadily
-0.54443	5.66218	-5.78237	1.10380912221713e-08	0.000232628	9.05381	Pip5k1a	Endothelial_cells	decrease-stagnate
1.29417	4.98157	5.7279	1.50201062629162e-08	0.000316549	9.04815	Rap1gap2	Endothelial_cells	stagnate-increase
-0.806999	4.55611	-5.75706	1.27407675705069e-08	0.000268512	8.97949	Snhg6	Endothelial_cells	decrease-stagnate
-1.46349	0.406464	-5.70093	1.74787152776299e-08	0.000368364	8.97436	Cenpi	Endothelial_cells	decrease-stagnate
0.663289	5.35776	5.76509	1.21744108721056e-08	0.000256576	8.96371	Mcf2l	Endothelial_cells	increase-stagnate
1.36574	2.16003	5.68847	1.87426479312698e-08	0.000395001	8.95216	Mat1a	Endothelial_cells	stagnate-increase
0.525199	3.30973	5.73872	1.4131418012364e-08	0.00029782	8.91791	Gtpbp3	Endothelial_cells	increase-stagnate
1.42557	-0.0927647	5.68865	1.8724026183453e-08	0.000394609	8.90697	Srms	Endothelial_cells	increase steadily
1.27292	0.873042	5.69057	1.85234875458588e-08	0.000390383	8.89292	Tnfrsf1b	Endothelial_cells	stagnate-increase
-0.440036	4.80512	-5.7298	1.48600606298549e-08	0.000313176	8.84973	Ash2l	Endothelial_cells	minimal_logFC
-0.518196	5.55612	-5.73627	1.43276502099787e-08	0.000301955	8.79854	Hbp1	Endothelial_cells	decrease-stagnate
-0.835804	2.58517	-5.69175	1.84013757887407e-08	0.000387809	8.79577	Lin9	Endothelial_cells	decrease steadily
0.975786	6.09155	5.68322	1.93016395338372e-08	0.000406782	8.79111	Zcchc18	Endothelial_cells	stagnate-increase
1.19434	2.98957	5.65285	2.28673484984385e-08	0.000481929	8.76937	Lhfpl4	Endothelial_cells	stagnate-increase
1.46501	0.224931	5.65637	2.24237965163279e-08	0.000472582	8.76175	Fmo2	Endothelial_cells	increase steadily
1.67743	1.32727	5.65949	2.20370497048297e-08	0.000464431	8.74126	Gm7609	Endothelial_cells	stagnate-increase
-0.515468	5.56704	-5.72048	1.56608106861859e-08	0.000330052	8.73755	Eif2a	Endothelial_cells	decrease-stagnate
-0.770105	6.7157	-5.72369	1.53800697887728e-08	0.000324135	8.72738	Crem	Endothelial_cells	decrease-stagnate
0.895015	2.20003	5.70405	1.71753952622531e-08	0.000361971	8.7127	Dock8	Endothelial_cells	increase steadily
-1.04855	1.96887	-5.68861	1.87285183095008e-08	0.000394704	8.7016	A830082K12Rik	Endothelial_cells	decrease-stagnate
-1.00107	2.1424	-5.67043	2.07321127565526e-08	0.000436929	8.69599	Lipt2	Endothelial_cells	decrease steadily
-1.07131	-0.908942	-5.65907	2.20883719946864e-08	0.000465512	8.68569	Gm13165	Endothelial_cells	decrease steadily
-0.774679	1.79524	-5.70829	1.67709975403675e-08	0.000353449	8.66948	N4bp3	Endothelial_cells	decrease-stagnate
1.76273	3.95533	5.6357	2.51566103416494e-08	0.000530176	8.65964	Csrnp3	Endothelial_cells	stagnate-increase
0.685455	3.34029	5.71059	1.65563052368777e-08	0.000348924	8.65808	Cdc42ep4	Endothelial_cells	increase steadily
1.31631	5.90398	5.65992	2.19837720019508e-08	0.000463308	8.65396	Elapor2	Endothelial_cells	stagnate-increase
-0.568845	4.92605	-5.71013	1.65986902609673e-08	0.000349817	8.64721	Vasp	Endothelial_cells	decrease steadily
-0.484303	5.15101	-5.70031	1.75392758757145e-08	0.00036964	8.63736	Dcun1d1	Endothelial_cells	minimal_logFC
2.37145	2.65475	5.63464	2.53633105335279e-08	0.000534532	8.62862	Ecel1	Endothelial_cells	increase steadily
1.39056	1.25121	5.62779	2.62850521231674e-08	0.000553957	8.62848	Gm16175	Endothelial_cells	increase steadily
0.556759	5.49291	5.69467	1.81035210147341e-08	0.000381532	8.6043	Cradd	Endothelial_cells	increase-stagnate
0.948427	0.906594	5.68083	1.95620443399419e-08	0.00041227	8.59696	Nostrin	Endothelial_cells	increase-stagnate
1.49868	1.57169	5.62258	2.70554083404039e-08	0.000570193	8.59614	A930016O22Rik	Endothelial_cells	increase steadily
1.0456	6.53824	5.65987	2.19899242168258e-08	0.000463438	8.5897	Emb	Endothelial_cells	stagnate-increase
0.449924	5.80983	5.6878	1.88135710683025e-08	0.000396496	8.56129	Gripap1	Endothelial_cells	minimal_logFC
-0.731419	3.52476	-5.65836	2.21764665479972e-08	0.000467369	8.5558	P3h1	Endothelial_cells	decrease-stagnate
-0.441833	6.60904	-5.69126	1.84519972258391e-08	0.000388876	8.54401	Cbx1	Endothelial_cells	minimal_logFC
-1.03633	-0.162248	-5.63596	2.51199950000408e-08	0.000529404	8.54247	Ajuba	Endothelial_cells	decrease steadily
0.721229	6.60721	5.68379	1.92409179845175e-08	0.000405502	8.54218	Ppm1h	Endothelial_cells	increase steadily
-0.490475	5.71831	-5.68774	1.88192110964608e-08	0.000396615	8.53595	Snap23	Endothelial_cells	minimal_logFC
0.652353	5.68722	5.67585	2.01134401684166e-08	0.000423891	8.52773	Wdr7	Endothelial_cells	increase steadily
-1.27166	-1.01418	-5.60764	2.93890449552944e-08	0.000619374	8.51794	Gtse1	Endothelial_cells	decrease steadily
1.42063	0.401916	5.61077	2.88854812221246e-08	0.000608762	8.51171	Tchh	Endothelial_cells	increase steadily
-0.733501	2.86063	-5.64064	2.44745242358822e-08	0.000515801	8.50295	Dhx33	Endothelial_cells	decrease steadily
-0.933264	3.57595	-5.67122	2.06407656773804e-08	0.000435004	8.49627	Lxn	Endothelial_cells	decrease steadily
-1.33285	0.00721631	-5.60227	3.02756624657609e-08	0.00063806	8.49556	Sfrp1	Endothelial_cells	decrease-stagnate
1.09464	3.39688	5.61251	2.86087222059491e-08	0.000602929	8.48274	Unc5a	Endothelial_cells	increase-stagnate
1.28643	-1.49978	5.59925	3.07848465111062e-08	0.000648791	8.47774	Gm20429	Endothelial_cells	increase steadily
-0.92456	0.213683	-5.67119	2.06448565437081e-08	0.00043509	8.45059	Abcc9	Endothelial_cells	decrease steadily
-0.559308	4.74534	-5.66271	2.16450189382921e-08	0.000456169	8.42687	Faim	Endothelial_cells	decrease steadily
0.37752	6.21018	5.669	2.08985669539226e-08	0.000440437	8.41957	Cflar	Endothelial_cells	minimal_logFC
-1.36001	-0.29136	-5.58954	3.24795556535753e-08	0.000684507	8.41378	Ticrr	Endothelial_cells	decrease-stagnate
1.18214	7.42443	5.63892	2.47095398577037e-08	0.000520754	8.41076	Snap25	Endothelial_cells	stagnate-increase
1.66112	5.8082	5.6145	2.83257919220648e-08	0.000596966	8.4089	Gria4	Endothelial_cells	stagnate-increase
-0.899589	2.06167	-5.62678	2.64331048391122e-08	0.000557078	8.40508	Trim59	Endothelial_cells	decrease steadily
1.40479	0.397623	5.58488	3.33239883274307e-08	0.000702303	8.3975	ENSMUSG00000086855.2	Endothelial_cells	increase steadily
-0.669148	4.70293	-5.63938	2.46476987667121e-08	0.00051945	8.3502	Paqr3	Endothelial_cells	decrease steadily
1.39086	3.40868	5.57	3.61687899434624e-08	0.000762257	8.3281	Cdcp1	Endothelial_cells	stagnate-increase
-0.969649	6.04543	-5.63891	2.47116692381372e-08	0.000520798	8.31782	Rcn3	Endothelial_cells	decrease-stagnate
1.93322	4.82966	5.58236	3.38407240980079e-08	0.000713193	8.30402	Prr16	Endothelial_cells	stagnate-increase
-0.527638	3.84233	-5.61756	2.7818862991458e-08	0.000586283	8.29614	Ccdc43	Endothelial_cells	decrease steadily
-1.36446	2.90548	-5.56894	3.63808968124159e-08	0.000766727	8.27691	Cfap20dc	Endothelial_cells	decrease steadily
1.57729	0.326504	5.55418	3.94510555380098e-08	0.000831431	8.23885	Slc5a8	Endothelial_cells	stagnate-increase
1.10135	5.49904	5.56322	3.75425800604745e-08	0.00079121	8.21892	Mtcl3	Endothelial_cells	stagnate-increase
1.01636	4.69996	5.5902	3.23609953949795e-08	0.000682008	8.21815	Lgals3bp	Endothelial_cells	increase-stagnate
1.23678	-0.889429	5.54783	4.08487724803615e-08	0.000860888	8.20787	ENSMUSG00000079808.4	Endothelial_cells	stagnate-increase
-0.829942	1.20474	-5.59264	3.19278511982241e-08	0.000672879	8.20413	Impa2	Endothelial_cells	decrease steadily
1.87807	1.70973	5.54731	4.09719145644531e-08	0.000863483	8.19594	Gm30085	Endothelial_cells	stagnate-increase
0.760955	3.28647	5.59237	3.19757439783583e-08	0.000673889	8.18056	Il15ra	Endothelial_cells	increase steadily
1.37242	-1.29696	5.53991	4.26595184660955e-08	0.000899049	8.16289	Apol7e	Endothelial_cells	increase steadily
-0.451402	7.15461	-5.62009	2.74322963728584e-08	0.000578136	8.15644	Ndufs4	Endothelial_cells	minimal_logFC
0.892233	5.00929	5.56854	3.64595899976253e-08	0.000768386	8.15599	Enpp5	Endothelial_cells	increase-stagnate
-0.684786	3.20151	-5.60268	3.02060102853894e-08	0.000636592	8.15012	Rasa3	Endothelial_cells	decrease steadily
1.12104	3.79271	5.57176	3.58209946081335e-08	0.000754927	8.14891	3222401L13Rik	Endothelial_cells	increase-stagnate
1.27112	3.24884	5.54286	4.19770153426579e-08	0.000884666	8.14812	Polr1has	Endothelial_cells	increase-stagnate
-0.715426	4.7671	-5.59734	3.11102899257606e-08	0.000655649	8.12924	Arhgef17	Endothelial_cells	decrease steadily
1.34865	4.99531	5.54727	4.09754692782739e-08	0.000863558	8.10926	Efemp1	Endothelial_cells	stagnate-increase
1.19931	-0.0372954	5.52701	4.57788339262308e-08	0.000964789	8.1044	Pcdhb12	Endothelial_cells	increase steadily
-1.01712	1.86246	-5.56725	3.67191815492776e-08	0.000773857	8.10279	Mex3b	Endothelial_cells	decrease steadily
1.42433	5.03321	5.53457	4.39243369778063e-08	0.000925705	8.08173	Kcnj6	Endothelial_cells	stagnate-increase
-0.454108	5.80707	-5.60365	3.00455427358799e-08	0.00063321	8.08058	Smarce1	Endothelial_cells	minimal_logFC
-0.509662	4.09285	-5.58552	3.32067838505662e-08	0.000699833	8.0802	Katnbl1	Endothelial_cells	decrease steadily
0.488742	6.0547	5.59934	3.0769562024744e-08	0.000648469	8.07587	Bicral	Endothelial_cells	minimal_logFC
-1.09337	1.69247	-5.54303	4.19391232441963e-08	0.000883867	8.07009	Cdt1	Endothelial_cells	decrease-stagnate
-0.363129	5.1782	-5.59372	3.17392206731417e-08	0.000668904	8.05706	Zfp277	Endothelial_cells	minimal_logFC
0.761204	2.12328	5.58243	3.37774691184811e-08	0.00071186	8.05396	AU020206	Endothelial_cells	increase-stagnate
0.774551	4.13934	5.5927	3.19186324700033e-08	0.000672685	8.03545	Gpr146	Endothelial_cells	stagnate-increase
0.964934	0.727757	5.57953	3.43214286226553e-08	0.000723324	8.0313	Slc18a2	Endothelial_cells	increase steadily
-0.610557	5.6275	-5.59339	3.1796860491973e-08	0.000670119	8.0268	Add3	Endothelial_cells	decrease steadily
-0.815336	3.91817	-5.53727	4.32823972149855e-08	0.000912177	8.01463	Gsdme	Endothelial_cells	decrease-stagnate
-0.488884	4.09148	-5.56783	3.6603133949012e-08	0.000771411	8.00995	Sephs1	Endothelial_cells	minimal_logFC
-1.38043	2.5049	-5.51692	4.8369440809262e-08	0.00101939	8.0062	Gnasas1	Endothelial_cells	decrease steadily
1.41366	0.548156	5.50455	5.17424351733387e-08	0.00109047	7.98284	Lair1	Endothelial_cells	increase steadily
1.33214	-0.467429	5.50564	5.1437382666391e-08	0.00108404	7.98087	Gm16287	Endothelial_cells	increase steadily
-1.07478	0.788652	-5.52473	4.63516299420365e-08	0.000976861	7.95258	Dact1	Endothelial_cells	decrease steadily
0.800966	0.283769	5.56883	3.64026668848075e-08	0.000767186	7.94675	Alox12	Endothelial_cells	increase steadily
1.41407	-0.0966434	5.49741	5.37928628169271e-08	0.00113368	7.94329	Gm12473	Endothelial_cells	increase steadily
1.68284	3.62251	5.49718	5.38580043801548e-08	0.00113506	7.93899	Gabrg2	Endothelial_cells	stagnate-increase
-0.862216	3.01226	-5.5355	4.37017662241238e-08	0.000921015	7.91988	Gsap	Endothelial_cells	decrease steadily
-1.00267	-0.305286	-5.5254	4.6182042128153e-08	0.000973287	7.91804	Mustn1	Endothelial_cells	decrease steadily
-1.18771	-1.58533	-5.48938	5.61902894470888e-08	0.00118421	7.90971	4930438E09Rik	Endothelial_cells	decrease steadily
1.42326	-0.797501	5.49116	5.56498783906151e-08	0.00117282	7.90901	Gm36043	Endothelial_cells	stagnate-increase
-0.630765	4.36959	-5.55285	3.97417383110768e-08	0.000837557	7.90458	E2f3	Endothelial_cells	decrease-stagnate
1.27856	0.618915	5.48871	5.63943869752593e-08	0.00118851	7.90201	Gpr22	Endothelial_cells	increase steadily
1.30582	-1.1161	5.48688	5.69573334415655e-08	0.00120038	7.89034	Gm56918	Endothelial_cells	increase steadily
0.648628	6.5485	5.55275	3.97637438628811e-08	0.000838021	7.88965	Gnao1	Endothelial_cells	stagnate-increase
1.71191	2.348	5.48407	5.78332592717511e-08	0.00121884	7.87287	Slc6a11	Endothelial_cells	stagnate-increase
-0.651525	2.25199	-5.56463	3.72515339171967e-08	0.000785076	7.86815	Cmtm3	Endothelial_cells	stagnate-decrease
1.28301	-1.21882	5.48181	5.85458380126413e-08	0.00123385	7.84772	Ptk6	Endothelial_cells	increase steadily
0.577408	4.7307	5.51729	4.8271847534494e-08	0.00101733	7.84708	Efcab2	Endothelial_cells	increase steadily
-1.03161	3.04535	-5.54187	4.22062182866442e-08	0.000889496	7.84391	9030624G23Rik	Endothelial_cells	decrease steadily
-0.419025	5.75652	-5.5574	3.87621224772393e-08	0.000816912	7.84039	Uba2	Endothelial_cells	minimal_logFC
-1.11953	2.14199	-5.53391	4.40832987432365e-08	0.000929056	7.83941	Notch3	Endothelial_cells	decrease steadily
1.22309	2.67073	5.47472	6.08394509282602e-08	0.00128219	7.82013	Crybg1	Endothelial_cells	increase steadily
-0.928911	2.97513	-5.50307	5.21614543378525e-08	0.0010993	7.81838	Rfc4	Endothelial_cells	decrease steadily
-0.68361	3.65755	-5.52317	4.67477799149632e-08	0.000985209	7.79439	Nit2	Endothelial_cells	decrease steadily
1.20795	0.0433233	5.46364	6.46027051228647e-08	0.0013615	7.77641	Plin5	Endothelial_cells	increase steadily
-0.430426	5.25465	-5.5356	4.36788963350942e-08	0.000920533	7.77507	Cdc16	Endothelial_cells	minimal_logFC
0.783402	3.645	5.49911	5.32976415703385e-08	0.00112325	7.77049	Acbd4	Endothelial_cells	increase-stagnate
1.71125	0.663235	5.46168	6.52908416020892e-08	0.001376	7.7537	Cybb	Endothelial_cells	increase steadily
-1.41591	-0.314629	-5.46031	6.57761753764131e-08	0.00138623	7.7346	Tmem178	Endothelial_cells	decrease steadily
1.09006	0.49406	5.48279	5.82363632938932e-08	0.00122733	7.73063	Gm20661	Endothelial_cells	increase steadily
1.6129	2.99077	5.45631	6.72126171088708e-08	0.00141651	7.72934	ENSMUSG00000054944.8	Endothelial_cells	increase steadily
-0.598193	5.1818	-5.53753	4.32193559159487e-08	0.000910848	7.72823	Smc4	Endothelial_cells	decrease steadily
-1.07416	8.59596	-5.5349	4.38757221863144e-08	0.000924681	7.71074	Pde4d	Endothelial_cells	decrease-stagnate
-1.29186	4.2536	-5.49934	5.32520912230463e-08	0.00112229	7.69729	Sema5a	Endothelial_cells	decrease steadily
-0.473125	3.67416	-5.50246	5.23337382206696e-08	0.00110293	7.6899	Ints14	Endothelial_cells	minimal_logFC
-0.870613	4.19887	-5.5298	4.50845656042176e-08	0.000950157	7.68652	Ddah2	Endothelial_cells	stagnate-decrease
-0.852078	2.07555	-5.49216	5.53478122870866e-08	0.00116646	7.67215	Dse	Endothelial_cells	decrease steadily
-1.14514	5.05992	-5.5144	4.90670556781125e-08	0.00103409	7.66323	Zeb2	Endothelial_cells	decrease steadily
-0.691078	3.59523	-5.50797	5.07873544793394e-08	0.00107034	7.62676	Ly96	Endothelial_cells	decrease-stagnate
-0.63928	4.94726	-5.49718	5.38589723738789e-08	0.00113508	7.61452	Sec61a2	Endothelial_cells	decrease-stagnate
-1.16366	2.88821	-5.45624	6.72383208805577e-08	0.00141705	7.60694	Nqo1	Endothelial_cells	decrease-stagnate
1.11231	-1.19904	5.43076	7.71372804379138e-08	0.00162567	7.60394	4930535L15Rik	Endothelial_cells	increase steadily
-1.24115	-1.05121	-5.43268	7.63442476177038e-08	0.00160896	7.59817	Gm48084	Endothelial_cells	decrease steadily
-1.28098	-0.848476	-5.42608	7.91051820091956e-08	0.00166714	7.57328	Lyve1	Endothelial_cells	decrease-stagnate
-0.736355	0.182611	-5.50227	5.23876261818489e-08	0.00110407	7.55488	Tcf15	Endothelial_cells	decrease steadily
-0.680769	6.00919	-5.5059	5.13646408258564e-08	0.00108251	7.54764	Arhgap18	Endothelial_cells	decrease-stagnate
1.89087	5.786	5.44485	7.1632501001382e-08	0.00150965	7.5417	Lhfpl3	Endothelial_cells	stagnate-increase
-0.690704	4.44699	-5.50263	5.22863696105268e-08	0.00110194	7.5388	Grk5	Endothelial_cells	decrease steadily
1.31493	-1.32678	5.41634	8.33543533874631e-08	0.00175669	7.53123	ENSMUSG00000079800.3	Endothelial_cells	stagnate-increase
-1.16861	2.03124	-5.44774	7.03940340138136e-08	0.00148355	7.5137	Mex3a	Endothelial_cells	decrease-stagnate
1.37926	1.11777	5.41818	8.25321741695728e-08	0.00173937	7.50658	Sptlc3	Endothelial_cells	increase steadily
-0.609071	3.80517	-5.47343	6.12662983794503e-08	0.00129119	7.49643	Cklf	Endothelial_cells	decrease steadily
-0.670203	5.20353	-5.47024	6.2336513417081e-08	0.00131374	7.48141	Armcx2	Endothelial_cells	decrease steadily
1.14242	-0.225875	5.40728	8.75041119204018e-08	0.00184415	7.48102	Gm15893	Endothelial_cells	stagnate-increase
-0.652476	8.21543	-5.49251	5.5243160467268e-08	0.00116425	7.47934	Tsc22d1	Endothelial_cells	decrease-stagnate
1.77329	1.97411	5.43366	7.60600764824469e-08	0.00160297	7.46668	Apod	Endothelial_cells	increase steadily
-0.779483	5.46516	-5.47871	5.95407191516638e-08	0.00125482	7.45238	Slc4a7	Endothelial_cells	decrease steadily
-0.726296	5.43951	-5.47607	6.03982018959835e-08	0.00127289	7.43065	Spg21	Endothelial_cells	decrease-stagnate
-0.810084	3.10609	-5.48063	5.89238798536249e-08	0.00124182	7.41948	Tspan18	Endothelial_cells	stagnate-decrease
-1.16998	-1.38122	-5.39172	9.51040249923292e-08	0.00200432	7.40545	Zic4	Endothelial_cells	decrease steadily
-1.35758	-0.587403	-5.40202	9.00071941701566e-08	0.0018969	7.39778	Adap2os	Endothelial_cells	decrease steadily
1.18578	3.53272	5.38787	9.70819145737951e-08	0.002046	7.38867	Tmem184a	Endothelial_cells	increase steadily
-1.33178	0.942549	-5.39845	9.1743705009595e-08	0.0019335	7.38675	Gm56501	Endothelial_cells	decrease-stagnate
1.43831	5.42373	5.40496	8.86002958662391e-08	0.00186725	7.37856	Pacrg	Endothelial_cells	stagnate-increase
-0.681355	4.29176	-5.46717	6.33795018238674e-08	0.00133572	7.36948	Raph1	Endothelial_cells	decrease steadily
1.21215	6.39909	5.41716	8.29861404292641e-08	0.00174893	7.36558	Dclk1	Endothelial_cells	stagnate-increase
-0.505372	3.97888	-5.46132	6.54155211771619e-08	0.00137863	7.36484	Lbr	Endothelial_cells	decrease steadily
-1.44985	0.582912	-5.39012	9.59216047944537e-08	0.00202155	7.35947	Lgi1	Endothelial_cells	decrease steadily
-0.859477	3.36845	-5.44675	7.07720774362137e-08	0.00149152	7.34174	Zfp703	Endothelial_cells	decrease-stagnate
-1.2812	0.523921	-5.38393	9.91488379832193e-08	0.00208956	7.32506	Bard1	Endothelial_cells	decrease-stagnate
0.854743	4.13672	5.40538	8.8401423200757e-08	0.00186306	7.319	Crebl2	Endothelial_cells	increase-stagnate
1.08584	-0.610129	5.39443	9.37382700771553e-08	0.00197553	7.31245	Sptbn5	Endothelial_cells	increase steadily
-1.07762	3.12185	-5.38425	9.89769488057082e-08	0.00208594	7.30617	Tpd52l1	Endothelial_cells	decrease-stagnate
0.733321	7.07459	5.45373	6.81567006774142e-08	0.0014364	7.29704	Immp2l	Endothelial_cells	stagnate-increase
1.46736	4.96264	5.38349	9.93805430137592e-08	0.00209444	7.2865	Gpr158	Endothelial_cells	stagnate-increase
1.04635	1.7628	5.36621	1.08970941053099e-07	0.00229656	7.28323	Inpp5j	Endothelial_cells	increase steadily
0.994943	6.1833	5.40025	9.08642420378844e-08	0.00191496	7.27896	Kif5c	Endothelial_cells	stagnate-increase
-0.572881	5.23007	-5.44052	7.31899189385415e-08	0.00154248	7.277	Pdha1	Endothelial_cells	stagnate-decrease
-1.28965	0.966887	-5.42385	8.01317221581475e-08	0.00168878	7.25724	Ifitm1	Endothelial_cells	decrease steadily
-0.429486	5.77232	-5.44419	7.17543226174014e-08	0.00151222	7.23488	Adss2	Endothelial_cells	minimal_logFC
-1.38608	3.39504	-5.40681	8.78026693669753e-08	0.00185044	7.2319	Ftl1-ps1	Endothelial_cells	decrease-stagnate
0.748132	-1.00761	5.41201	8.5314397687978e-08	0.001798	7.2193	4833403J16Rik	Endothelial_cells	increase-stagnate
-1.23589	1.53018	-5.3531	1.1684630447448e-07	0.00246254	7.20467	Ptgr1	Endothelial_cells	decrease steadily
-0.573115	4.68251	-5.40389	8.91076916569922e-08	0.00187794	7.17166	Dcakd	Endothelial_cells	decrease steadily
1.83065	3.97154	5.34777	1.20222058517829e-07	0.00253368	7.17064	Gm26871	Endothelial_cells	stagnate-increase
1.42909	-1.14798	5.34603	1.21312642229968e-07	0.00255666	7.17007	2410017I17Rik	Endothelial_cells	increase steadily
-1.24504	-0.460919	-5.36115	1.11948531258528e-07	0.00235932	7.16093	Gm47515	Endothelial_cells	decrease steadily
-0.663551	5.61063	-5.41458	8.41447721967093e-08	0.00177335	7.15345	Mxi1	Endothelial_cells	decrease steadily
-1.13154	-1.61499	-5.34064	1.24837069240299e-07	0.00263094	7.15019	Tbx18	Endothelial_cells	decrease steadily
1.01604	2.68089	5.41132	8.56270191905277e-08	0.00180459	7.14538	Col4a3	Endothelial_cells	increase-stagnate
0.369804	6.5972	5.4264	7.89693098670166e-08	0.00166428	7.13096	Tor1aip1	Endothelial_cells	minimal_logFC
0.925859	3.87683	5.37318	1.0499992126172e-07	0.00221287	7.12934	P4ha2	Endothelial_cells	increase-stagnate
1.08036	2.67474	5.34586	1.21421605764335e-07	0.00255896	7.1293	Abcb9	Endothelial_cells	increase steadily
-1.19436	-0.276114	-5.33444	1.29004037522103e-07	0.00271876	7.1164	Smtnl2	Endothelial_cells	decrease-stagnate
-1.36921	1.05537	-5.36461	1.09903264954919e-07	0.00231621	7.11639	Gm12840	Endothelial_cells	decrease steadily
-0.623708	5.29476	-5.41029	8.61053894960294e-08	0.00181467	7.10287	Arl2bp	Endothelial_cells	decrease steadily
-0.735336	5.84557	-5.4199	8.17749384018102e-08	0.00172341	7.09762	Lamc1	Endothelial_cells	decrease steadily
0.777622	0.495978	5.39154	9.51982926897747e-08	0.0020063	7.07961	Sp110	Endothelial_cells	increase steadily
0.849033	5.5885	5.40909	8.66591149822604e-08	0.00182634	7.07576	Hlf	Endothelial_cells	increase-stagnate
1.36315	-0.363918	5.32517	1.3549588490236e-07	0.00285558	7.06797	Runx3	Endothelial_cells	increase steadily
-0.563849	4.63641	-5.39717	9.23731990244874e-08	0.00194677	7.06014	Lurap1l	Endothelial_cells	decrease steadily
-0.956304	1.97928	-5.34674	1.20858456187786e-07	0.00254709	7.04242	Lzts1	Endothelial_cells	decrease steadily
1.3197	0.278005	5.3165	1.41851301903449e-07	0.00298952	7.02667	Rasgef1c	Endothelial_cells	stagnate-increase
-1.08232	3.09651	-5.35642	1.14800975863083e-07	0.00241943	7.02255	Kdelr3	Endothelial_cells	decrease-stagnate
-0.611308	4.6001	-5.37783	1.02431341171602e-07	0.00215874	7.00846	Qtrt1	Endothelial_cells	decrease steadily
-1.07568	3.58435	-5.34199	1.23943025351417e-07	0.0026121	6.9862	Zfp428	Endothelial_cells	decrease steadily
-0.661081	2.75701	-5.36846	1.07673132515142e-07	0.00226921	6.98344	Xylt2	Endothelial_cells	decrease steadily
1.13069	1.97474	5.32154	1.38117028824443e-07	0.00291082	6.97382	Gm56519	Endothelial_cells	increase steadily
-0.767677	3.25388	-5.36275	1.11000884710896e-07	0.00233934	6.97001	Tex30	Endothelial_cells	decrease-stagnate
1.06684	2.81315	5.30411	1.51432714885361e-07	0.00319144	6.9699	Drc3	Endothelial_cells	increase steadily
-0.499063	4.72056	-5.37765	1.02525390474378e-07	0.00216072	6.95811	Eif2b2	Endothelial_cells	minimal_logFC
1.37762	0.836114	5.30349	1.51923957148395e-07	0.0032018	6.95672	Gm10637	Endothelial_cells	stagnate-increase
0.536104	5.98992	5.38585	9.8135832136445e-08	0.00206821	6.95671	Pibf1	Endothelial_cells	increase-stagnate
2.07768	2.6712	5.31515	1.43094475680163e-07	0.00301572	6.95599	C1qa	Endothelial_cells	increase steadily
1.36219	-0.925763	5.30188	1.53221268899085e-07	0.00322914	6.94905	Gm20513	Endothelial_cells	increase steadily
1.04892	4.1645	5.35067	1.18361684706657e-07	0.00249447	6.92989	Junos	Endothelial_cells	stagnate-increase
1.37605	3.78914	5.29467	1.591564274496e-07	0.00335422	6.91413	Cacna1b	Endothelial_cells	stagnate-increase
-0.747594	3.86373	-5.34548	1.21671606468476e-07	0.00256423	6.91108	Serp2	Endothelial_cells	decrease steadily
0.738863	7.58773	5.38236	9.99818726734992e-08	0.00210712	6.90374	Ifi27	Endothelial_cells	increase steadily
-1.09752	2.84262	-5.2909	1.62339237486815e-07	0.0034213	6.85825	Pygo1	Endothelial_cells	decrease steadily
-1.21649	-0.864933	-5.29888	1.55663279587324e-07	0.0032806	6.84125	Bmp5	Endothelial_cells	decrease steadily
0.863451	-0.657074	5.32955	1.32392571088639e-07	0.00279017	6.83732	Slfn3	Endothelial_cells	increase-stagnate
-1.07304	0.563774	-5.28601	1.66571108400719e-07	0.00351049	6.83387	Cep72	Endothelial_cells	decrease steadily
-0.658356	3.17384	-5.31751	1.4109486877789e-07	0.00297357	6.81283	Shmt2	Endothelial_cells	decrease steadily
-0.940657	3.29608	-5.30053	1.54317183549937e-07	0.00325223	6.80604	Zdhhc15	Endothelial_cells	decrease steadily
-0.803419	0.971837	-5.33794	1.26632291939312e-07	0.00266878	6.80203	Ccnjl	Endothelial_cells	stagnate-decrease
0.875047	2.4864	5.32728	1.3398904387449e-07	0.00282382	6.79763	Tlr3	Endothelial_cells	increase steadily
-1.1177	-1.211	-5.27649	1.75107115144551e-07	0.00369038	6.79406	Zic1	Endothelial_cells	decrease steadily
-0.634003	3.42471	-5.32077	1.38682648633658e-07	0.00292274	6.78188	Haus2	Endothelial_cells	decrease steadily
0.542684	4.63376	5.34605	1.21299368783693e-07	0.00255638	6.7815	Mitd1	Endothelial_cells	increase-stagnate
-0.561212	4.74366	-5.34427	1.2245593848844e-07	0.00258076	6.7789	Usp1	Endothelial_cells	decrease steadily
1.29948	-0.940386	5.26809	1.82993925363561e-07	0.0038566	6.77857	Gm28068	Endothelial_cells	increase steadily
-1.06195	-1.77098	-5.26446	1.86515021457921e-07	0.0039308	6.77638	Gm56769	Endothelial_cells	decrease-stagnate
1.81624	4.84005	5.2795	1.72515048114514e-07	0.00363575	6.77355	Ptpro	Endothelial_cells	stagnate-increase
-0.945608	4.1752	-5.3357	1.28145420262927e-07	0.00270066	6.76599	Nt5dc2	Endothelial_cells	decrease steadily
1.35168	0.0909813	5.26456	1.86410087970733e-07	0.00392859	6.76457	Pcdhga8	Endothelial_cells	increase steadily
1.72599	4.21914	5.27149	1.79795476646884e-07	0.00378919	6.76152	Synpr	Endothelial_cells	stagnate-increase
-1.22715	4.05578	-5.28973	1.63342385048631e-07	0.00344244	6.7528	Podxl2	Endothelial_cells	decrease-stagnate
-1.14642	0.697817	-5.29498	1.58892910044307e-07	0.00334867	6.75036	Kif4	Endothelial_cells	decrease steadily
0.858007	5.57671	5.35172	1.17704320177979e-07	0.00248062	6.74447	Cpne8	Endothelial_cells	increase steadily
0.919984	2.85523	5.33855	1.26227203673348e-07	0.00266024	6.74384	Prkcq	Endothelial_cells	increase steadily
-0.407656	6.01517	-5.34943	1.19145521371541e-07	0.00251099	6.74173	Uhrf2	Endothelial_cells	minimal_logFC
0.716279	7.64631	5.34377	1.22775943079273e-07	0.0025875	6.74145	Prkn	Endothelial_cells	stagnate-increase
-1.05092	-0.157692	-5.28109	1.70931435749775e-07	0.00360238	6.7387	Mir17hg	Endothelial_cells	decrease steadily
0.592834	5.41968	5.33746	1.26957772030031e-07	0.00267564	6.73319	Flot2	Endothelial_cells	increase steadily
1.12932	1.44363	5.25962	1.91297404167775e-07	0.00403159	6.70683	Mocos	Endothelial_cells	increase-stagnate
1.13821	-0.365049	5.26522	1.85769363004342e-07	0.00391509	6.6935	Psme2b	Endothelial_cells	increase steadily
1.93827	0.760324	5.2499	2.01408394472434e-07	0.00424468	6.68237	Loxhd1	Endothelial_cells	stagnate-increase
1.00027	-0.420502	5.29147	1.61859126602781e-07	0.00341118	6.67686	Sncg	Endothelial_cells	increase-stagnate
-1.10279	1.77389	-5.27566	1.75873169427436e-07	0.00370653	6.67616	Axl	Endothelial_cells	decrease-stagnate
0.774889	3.16964	5.33123	1.31216596816648e-07	0.00276539	6.66899	Sema3f	Endothelial_cells	increase-stagnate
-0.932328	2.74009	-5.27365	1.77736789660782e-07	0.0037458	6.65828	Sgtb	Endothelial_cells	decrease steadily
1.37175	1.56338	5.24249	2.09209245779226e-07	0.00440908	6.65635	Kcna2	Endothelial_cells	stagnate-increase
-0.617463	3.65549	-5.28403	1.68309156666015e-07	0.00354712	6.65232	Trub2	Endothelial_cells	stagnate-decrease
-0.519426	4.72557	-5.319	1.39988315099531e-07	0.00295025	6.65155	Ints7	Endothelial_cells	decrease-stagnate
-0.744058	1.16244	-5.3324	1.30408059807327e-07	0.00274835	6.64728	Col15a1	Endothelial_cells	decrease steadily
-1.48364	3.65566	-5.31143	1.46014288108302e-07	0.00307725	6.63744	Hmox1	Endothelial_cells	decrease-stagnate
-0.36877	5.27161	-5.3184	1.40433468757388e-07	0.00295964	6.61608	Rhot1	Endothelial_cells	minimal_logFC
-0.605393	6.03954	-5.31849	1.40362396397624e-07	0.00295814	6.61595	Dhx40	Endothelial_cells	decrease steadily
1.14179	1.08099	5.23476	2.17816834049795e-07	0.00459049	6.61455	Nalf2	Endothelial_cells	stagnate-increase
-1.05507	-0.229685	-5.25412	1.96878378056651e-07	0.00414921	6.61361	Magix	Endothelial_cells	decrease steadily
0.502238	5.25981	5.316	1.4222187783791e-07	0.00299733	6.61287	Rprd1b	Endothelial_cells	increase steadily
-0.456744	5.68718	-5.31369	1.4396617767362e-07	0.00303409	6.61205	Zfp266	Endothelial_cells	minimal_logFC
0.902642	2.3302	5.24002	2.11924594410254e-07	0.00446631	6.61045	Cmtr1	Endothelial_cells	increase steadily
-0.724617	6.55029	-5.31772	1.40934920939801e-07	0.0029702	6.58302	Ssh2	Endothelial_cells	decrease-stagnate
-1.16216	-0.864702	-5.22328	2.31241517291293e-07	0.00487341	6.57019	Gpr37	Endothelial_cells	decrease-stagnate
1.12942	5.84782	5.25271	1.98342047912515e-07	0.00418006	6.56892	Unc79	Endothelial_cells	stagnate-increase
0.972064	7.51358	5.2909	1.62345140229881e-07	0.00342142	6.55808	Ctnnd2	Endothelial_cells	stagnate-increase
1.19022	5.44857	5.31364	1.44219955965157e-07	0.00303944	6.55008	Pcdh7	Endothelial_cells	increase-stagnate
1.12838	6.27293	5.24748	2.03833091744758e-07	0.00429578	6.54964	Rnf180	Endothelial_cells	stagnate-increase
1.1169	3.63447	5.22005	2.35157849781959e-07	0.00495595	6.54936	Snph	Endothelial_cells	increase steadily
1.31749	4.66407	5.23406	2.18610942343586e-07	0.00460723	6.54775	Chd5	Endothelial_cells	stagnate-increase
-0.660492	5.04106	-5.30405	1.51479094851104e-07	0.00319242	6.54731	Ccdc28b	Endothelial_cells	decrease steadily
0.910148	2.66172	5.28617	1.66425856566209e-07	0.00350742	6.54665	Cxcl16	Endothelial_cells	increase-stagnate
-0.607087	2.894	-5.26646	1.84571093351586e-07	0.00388984	6.53947	Cpsf4	Endothelial_cells	decrease steadily
1.63839	1.78085	5.21799	2.37686995968941e-07	0.00500925	6.52894	Gpr149	Endothelial_cells	stagnate-increase
-0.979911	-0.630223	-5.24642	2.04962444463868e-07	0.00431958	6.51045	C1qtnf2	Endothelial_cells	stagnate-decrease
-0.792966	3.75703	-5.29829	1.56144897577009e-07	0.00329075	6.50273	Gm15614	Endothelial_cells	decrease-stagnate
0.881296	4.59386	5.23624	2.16144733406183e-07	0.00455525	6.49403	D3Ertd751e	Endothelial_cells	increase-stagnate
0.675679	4.79296	5.30164	1.53418008070045e-07	0.00323328	6.4926	Spred1	Endothelial_cells	increase steadily
-0.956966	3.98804	-5.28876	1.6417588062612e-07	0.00346001	6.48735	Hilpda	Endothelial_cells	decrease-stagnate
0.767476	3.61633	5.22121	2.33745733629996e-07	0.00492619	6.45926	Ttc7	Endothelial_cells	increase-stagnate
0.407795	5.3319	5.27186	1.79413195485946e-07	0.00378113	6.45641	Sec22a	Endothelial_cells	minimal_logFC
-0.808812	0.916338	-5.2786	1.73178184880781e-07	0.00364973	6.45594	Tead2	Endothelial_cells	decrease steadily
0.790525	6.12474	5.25766	1.93269522407738e-07	0.00407316	6.45268	Eml5	Endothelial_cells	stagnate-increase
-0.597277	4.88583	-5.27847	1.7330398876648e-07	0.00365238	6.44748	Kif3a	Endothelial_cells	decrease steadily
1.4397	-0.81155	5.21653	2.39501083057818e-07	0.00504749	6.44395	Ifi213	Endothelial_cells	increase steadily
-0.972391	0.793074	-5.23728	2.14980320813433e-07	0.00453071	6.44014	Afap1l2	Endothelial_cells	decrease steadily
-0.96858	4.54641	-5.2574	1.9353621456644e-07	0.00407878	6.42322	Gucy1a2	Endothelial_cells	decrease steadily
1.06698	6.98409	5.24921	2.02001324648176e-07	0.00425718	6.4198	Nap1l5	Endothelial_cells	stagnate-increase
1.81285	2.74768	5.20808	2.50485530587772e-07	0.00527898	6.40939	Ctss	Endothelial_cells	increase steadily
-1.14929	2.41202	-5.19745	2.64418660150743e-07	0.00557262	6.39621	Zbed5	Endothelial_cells	decrease-stagnate
1.37287	5.81575	5.2117	2.45579474290926e-07	0.00517559	6.38619	Zfp536	Endothelial_cells	stagnate-increase
-0.453765	5.8811	-5.27367	1.77722680069521e-07	0.00374551	6.38208	Mtch2	Endothelial_cells	minimal_logFC
-0.581229	4.9194	-5.26463	1.86349203794428e-07	0.00392731	6.37732	Itsn1	Endothelial_cells	decrease-stagnate
1.03474	3.01725	5.25036	2.00787101534639e-07	0.00423159	6.37704	Arl4d	Endothelial_cells	increase-stagnate
-0.747919	3.39213	-5.26555	1.85447872295785e-07	0.00390831	6.37291	Tlnrd1	Endothelial_cells	decrease-stagnate
-1.04698	5.53462	-5.25106	2.00057378632241e-07	0.00421621	6.36804	Sntb1	Endothelial_cells	decrease steadily
-0.541332	6.45928	-5.27545	1.76068974152039e-07	0.00371065	6.36361	Cct4	Endothelial_cells	decrease-stagnate
-1.07401	3.17742	-5.2116	2.45711093432978e-07	0.00517836	6.36199	Kif18a	Endothelial_cells	decrease steadily
1.75111	-0.775558	5.18994	2.7500218289853e-07	0.00579567	6.35984	Cxcl9	Endothelial_cells	increase steadily
0.90027	5.45274	5.2268	2.27041690082693e-07	0.0047849	6.35519	Xkr6	Endothelial_cells	stagnate-increase
0.570721	5.59933	5.26874	1.82372700475165e-07	0.0038435	6.3471	Nampt	Endothelial_cells	increase steadily
0.495219	6.00015	5.27134	1.79901074060706e-07	0.00379142	6.34686	Anxa7	Endothelial_cells	minimal_logFC
1.69151	0.297698	5.17591	2.95573865932523e-07	0.00622922	6.31745	Mir142hg	Endothelial_cells	stagnate-increase
0.794487	-0.285904	5.26508	1.85909455416014e-07	0.00391804	6.31575	Fam110d	Endothelial_cells	increase steadily
-1.17014	1.90749	-5.20502	2.54249081795854e-07	0.0053583	6.31491	Ggt5	Endothelial_cells	decrease steadily
-1.50752	0.905105	-5.18435	2.82971927090339e-07	0.00596363	6.30943	Stat4	Endothelial_cells	decrease steadily
1.33188	3.69243	5.16991	3.04859425126005e-07	0.00642491	6.29223	Rragb	Endothelial_cells	stagnate-increase
-0.413051	5.2698	-5.25167	1.99414361601075e-07	0.00420266	6.29077	Plaa	Endothelial_cells	minimal_logFC
-1.01517	4.2647	-5.20267	2.57367835404905e-07	0.00542403	6.28244	Pwwp3b	Endothelial_cells	decrease steadily
0.69749	3.38056	5.2053	2.53877408840145e-07	0.00535047	6.27857	Tmem106a	Endothelial_cells	increase-stagnate
0.969063	6.57641	5.20938	2.48553740324301e-07	0.00523827	6.27371	Nalcn	Endothelial_cells	stagnate-increase
1.21384	1.22188	5.16505	3.12592937316485e-07	0.0065879	6.26786	Zfp97	Endothelial_cells	increase steadily
0.526892	6.76852	5.25525	1.95720801572492e-07	0.00412482	6.26218	Hivep3	Endothelial_cells	increase-stagnate
-0.610938	5.55604	-5.247	2.04343926120311e-07	0.00430655	6.25453	Lrrc59	Endothelial_cells	decrease-stagnate
-0.468073	4.3873	-5.23776	2.14442599622395e-07	0.00451938	6.25159	Anapc7	Endothelial_cells	minimal_logFC
-0.718639	1.42107	-5.24973	2.01455969211608e-07	0.00424568	6.24719	Gjc1	Endothelial_cells	decrease steadily
0.979736	5.81911	5.18171	2.86847765220541e-07	0.00604532	6.24422	Bicd1	Endothelial_cells	stagnate-increase
-0.441113	5.10712	-5.2338	2.18916402179798e-07	0.00461366	6.23904	Ubfd1	Endothelial_cells	minimal_logFC
0.896859	4.79185	5.17953	2.90101811830909e-07	0.0061139	6.23767	Cdkl2	Endothelial_cells	increase steadily
1.07905	2.75582	5.15609	3.27360424560735e-07	0.00689912	6.23695	Efhc2	Endothelial_cells	stagnate-increase
-0.597546	4.20767	-5.22986	2.23450179865167e-07	0.00470921	6.22329	Mcph1	Endothelial_cells	decrease-stagnate
-0.762141	1.98985	-5.18225	2.86054046283864e-07	0.00602859	6.20965	Rcc1	Endothelial_cells	decrease steadily
0.932679	3.31362	5.1632	3.15598865099676e-07	0.00665125	6.20131	Phf21b	Endothelial_cells	increase steadily
-0.627896	3.73619	-5.20233	2.57817139966892e-07	0.0054335	6.19889	Ppih	Endothelial_cells	decrease steadily
-0.409941	5.27181	-5.23098	2.22150093270618e-07	0.00468181	6.19291	Dlst	Endothelial_cells	minimal_logFC
-0.92118	3.36911	-5.19148	2.72724064547185e-07	0.00574766	6.18841	Sh3pxd2b	Endothelial_cells	decrease steadily
-0.737566	3.22567	-5.24	2.11945092549217e-07	0.00446674	6.18628	Col4a2	Endothelial_cells	decrease steadily
0.982561	2.80527	5.15575	3.27931332195021e-07	0.00691115	6.18453	Tha1	Endothelial_cells	increase steadily
-0.607971	3.46369	-5.19957	2.61533986799115e-07	0.00551183	6.17605	Fbxo45	Endothelial_cells	decrease steadily
-0.581811	4.20838	-5.2211	2.33870182394939e-07	0.00492881	6.17587	Zbtb1	Endothelial_cells	decrease-stagnate
-0.429945	5.16074	-5.22289	2.31709480241416e-07	0.00488328	6.17135	Cdk7	Endothelial_cells	minimal_logFC
0.51607	4.66001	5.21533	2.40993880730597e-07	0.00507895	6.16651	Erich1	Endothelial_cells	increase-stagnate
1.15552	-1.60908	5.14239	3.51241383203716e-07	0.00740241	6.16085	Ifi205	Endothelial_cells	increase steadily
1.07298	4.349	5.14898	3.39554507643529e-07	0.00715611	6.15786	Ptpn3	Endothelial_cells	stagnate-increase
1.12048	1.86895	5.19873	2.62679132132018e-07	0.00553596	6.15129	Patl2	Endothelial_cells	increase steadily
-0.839472	3.14882	-5.20274	2.57271202936394e-07	0.00542199	6.14142	Cdh4	Endothelial_cells	decrease-stagnate
-0.769726	3.32346	-5.22524	2.28897192999753e-07	0.00482401	6.11231	Dab2	Endothelial_cells	decrease-stagnate
-1.19501	-1.19365	-5.13176	3.70906636150106e-07	0.00781686	6.10061	Ace2	Endothelial_cells	decrease steadily
0.558582	3.88373	5.18028	2.88983561109686e-07	0.00609033	6.08428	Wdcp	Endothelial_cells	increase steadily
0.855259	3.32172	5.15279	3.32958492559694e-07	0.0070171	6.07797	Vamp1	Endothelial_cells	increase steadily
1.19315	-1.30124	5.12467	3.84631569431386e-07	0.00810611	6.0768	Gm7480	Endothelial_cells	increase steadily
-0.701503	5.22046	-5.21277	2.44226538846266e-07	0.00514707	6.07586	Snrpb2	Endothelial_cells	decrease-stagnate
-0.985652	1.65978	-5.16778	3.08239364941874e-07	0.00649614	6.0748	Tbx3	Endothelial_cells	decrease steadily
1.07508	5.24342	5.14729	3.42506682187219e-07	0.00721833	6.07197	Cobl	Endothelial_cells	stagnate-increase
-1.13005	1.42879	-5.14416	3.48063262951153e-07	0.00733543	6.06753	Tcf19	Endothelial_cells	decrease steadily
0.572916	4.98554	5.18489	2.82179680855046e-07	0.00594694	6.06042	Rnf25	Endothelial_cells	increase steadily
1.05761	-1.37327	5.12009	3.93751731337626e-07	0.00829832	6.05984	Pitpnm2os2	Endothelial_cells	increase steadily
0.829366	1.74748	5.19004	2.74755110753515e-07	0.00579046	6.05832	Gbp9	Endothelial_cells	increase steadily
0.954274	5.18668	5.15404	3.30820869462515e-07	0.00697205	6.05473	Syt7	Endothelial_cells	stagnate-increase
1.30879	0.451106	5.11817	3.97633677447434e-07	0.00838013	6.04691	6430710C18Rik	Endothelial_cells	stagnate-increase
-1.2416	-0.557013	-5.11587	4.02319754234258e-07	0.00847889	6.04276	Gm47101	Endothelial_cells	decrease-stagnate
-0.539707	7.79307	-5.21029	2.47389256059187e-07	0.00521373	6.03095	Ankrd11	Endothelial_cells	decrease-stagnate
-1.27297	1.01519	-5.11589	4.02286785563767e-07	0.00847819	6.01745	Zfp992	Endothelial_cells	decrease-stagnate
1.21558	-0.451002	5.11208	4.10198544648873e-07	0.00864493	6.01383	Gm12339	Endothelial_cells	increase steadily
-0.569929	3.45826	-5.17792	2.92524692863584e-07	0.00616496	6.01032	Prep	Endothelial_cells	decrease-stagnate
-0.74209	4.42721	-5.19011	2.74664446906053e-07	0.00578855	6.01012	Cars1	Endothelial_cells	decrease-stagnate
0.7728	3.69098	5.16833	3.07361879538536e-07	0.00647765	6.00767	Lipe	Endothelial_cells	increase-stagnate
1.16582	-0.562684	5.10872	4.17299367840857e-07	0.00879458	6.00225	Sla	Endothelial_cells	stagnate-increase
-1.14156	3.11707	-5.15165	3.34912780132792e-07	0.00705829	5.98048	Cdh13	Endothelial_cells	decrease-stagnate
1.21391	2.73243	5.10329	4.29001708889683e-07	0.00904121	5.97906	Hnmt	Endothelial_cells	stagnate-increase
1.50138	2.41838	5.10387	4.27753268170311e-07	0.0090149	5.97703	Asic4	Endothelial_cells	stagnate-increase
1.51103	0.390576	5.10398	4.27510150985862e-07	0.00900978	5.97232	Gm32786	Endothelial_cells	stagnate-increase
-0.579524	4.12647	-5.15936	3.21900375907748e-07	0.00678405	5.96778	Fxn	Endothelial_cells	decrease-stagnate
-0.62791	6.64268	-5.19118	2.73149581100724e-07	0.00575663	5.95575	Vdac1	Endothelial_cells	decrease-stagnate
-1.28731	3.34262	-5.13499	3.64858913200908e-07	0.0076894	5.92633	Phgdh	Endothelial_cells	decrease steadily
-1.23344	-0.547222	-5.12655	3.80946990227845e-07	0.00802846	5.92434	Ccl11	Endothelial_cells	decrease steadily
-1.2015	3.10469	-5.13446	3.65822550729755e-07	0.00770971	5.91187	Galnt17	Endothelial_cells	decrease steadily
1.18224	1.27207	5.08855	4.62449644521956e-07	0.00974613	5.90397	Catip	Endothelial_cells	increase steadily
0.659255	3.32623	5.14164	3.52594539611555e-07	0.00743093	5.90126	Elmod3	Endothelial_cells	increase steadily
-0.847299	1.06881	-5.16054	3.1994332143432e-07	0.00674281	5.89949	Gm31416	Endothelial_cells	decrease steadily
-1.28412	5.00959	-5.16139	3.18939747156213e-07	0.00672166	5.89332	Grik3	Endothelial_cells	decrease-stagnate
-0.571018	3.22737	-5.14314	3.4988816743589e-07	0.00737389	5.88414	Rad52	Endothelial_cells	decrease steadily
1.22345	3.83498	5.09547	4.46444904772853e-07	0.00940883	5.86759	Gstt1	Endothelial_cells	increase steadily
1.70903	2.14428	5.08866	4.62388293490029e-07	0.00974483	5.8576	Atcayos	Endothelial_cells	increase steadily
1.23719	2.91368	5.0769	4.90643154029422e-07	0.0103403	5.85041	Shisal1	Endothelial_cells	stagnate-increase
1.36226	-0.419877	5.07546	4.94257693786491e-07	0.0104165	5.8379	Ms4a6b	Endothelial_cells	increase steadily
1.29718	2.45077	5.07367	4.98763816065361e-07	0.0105114	5.8354	Jakmip3	Endothelial_cells	stagnate-increase
-1.09567	2.90027	-5.08695	4.66233024620222e-07	0.00982586	5.8245	Spata24	Endothelial_cells	decrease-stagnate
-1.0454	4.07594	-5.09024	4.58494415319801e-07	0.00966277	5.79981	Sqle	Endothelial_cells	decrease steadily
-1.07051	-1.44188	-5.0679	5.13574959559595e-07	0.0108236	5.78789	Kcne4	Endothelial_cells	decrease steadily
-0.962802	4.45947	-5.12813	3.77867571929721e-07	0.00796356	5.76501	Limd2	Endothelial_cells	decrease-stagnate
1.01045	2.30217	5.06137	5.30842034044955e-07	0.0111875	5.76268	Anks6	Endothelial_cells	increase-stagnate
-1.04252	0.925953	-5.06277	5.27082487121384e-07	0.0111083	5.75527	Firrm	Endothelial_cells	decrease steadily
-0.99632	0.752289	-5.06498	5.21224385164974e-07	0.0109848	5.75315	Pcdhb21	Endothelial_cells	decrease steadily
1.55953	1.56934	5.05813	5.39622324656142e-07	0.0113725	5.75265	Syndig1	Endothelial_cells	stagnate-increase
-1.25637	0.815891	-5.07413	4.97604734358087e-07	0.010487	5.75172	4933431K23Rik	Endothelial_cells	decrease steadily
-1.25568	1.82842	-5.09415	4.49454551356276e-07	0.00947225	5.74904	Gm26916	Endothelial_cells	decrease steadily
0.830369	4.10732	5.11582	4.02434854127818e-07	0.00848131	5.73908	Gm44148	Endothelial_cells	increase-stagnate
0.697875	5.33902	5.14796	3.41332091021383e-07	0.00719357	5.7322	Gm12216	Endothelial_cells	increase steadily
-0.515886	4.64164	-5.13791	3.59409747537279e-07	0.00757456	5.73019	Med4	Endothelial_cells	decrease steadily
-1.18553	-0.556861	-5.06454	5.22389075190037e-07	0.0110093	5.72181	Gm32067	Endothelial_cells	decrease steadily
-0.472288	2.73597	-5.12576	3.82481559618456e-07	0.0080608	5.72129	Frmd8	Endothelial_cells	minimal_logFC
-0.670589	5.75894	-5.14073	3.54242315066947e-07	0.00746566	5.71934	Arl4a	Endothelial_cells	decrease-stagnate
-0.706419	3.73108	-5.11634	4.0137244671209e-07	0.00845892	5.7133	Rundc3b	Endothelial_cells	decrease-stagnate
-1.07892	2.65279	-5.10246	4.30840484305441e-07	0.00907996	5.70169	Nmb	Endothelial_cells	decrease-stagnate
-0.336415	6.60095	-5.13981	3.55912120391586e-07	0.00750085	5.68315	Rtf1	Endothelial_cells	minimal_logFC
1.2733	0.89904	5.04302	5.82438132435713e-07	0.0122749	5.67951	Gm45885	Endothelial_cells	increase steadily
1.03816	-0.313635	5.0619	5.29434539608529e-07	0.0111578	5.67206	Adamtsl5	Endothelial_cells	increase-stagnate
1.41784	4.82328	5.04979	5.62870282818787e-07	0.0118625	5.66667	Gria2	Endothelial_cells	stagnate-increase
0.98124	2.47506	5.05963	5.35540200831077e-07	0.0112865	5.66284	Trim14	Endothelial_cells	increase-stagnate
-1.06258	-1.13361	-5.03587	6.03819895627359e-07	0.0127255	5.66269	Gm26703	Endothelial_cells	decrease-stagnate
-0.56253	4.97627	-5.13162	3.71177749223557e-07	0.00782257	5.63813	Dennd5b	Endothelial_cells	decrease-stagnate
0.871333	5.21846	5.12637	3.81300397356313e-07	0.00803591	5.63246	Psmb10	Endothelial_cells	increase steadily
1.00909	2.60408	5.07522	4.94864905043389e-07	0.0104293	5.62362	Ism1	Endothelial_cells	increase steadily
-0.950275	3.83651	-5.10948	4.15680724704127e-07	0.00876047	5.62291	Zfand2a	Endothelial_cells	decrease-stagnate
1.62131	2.07289	5.04243	5.84329114487449e-07	0.0123147	5.6224	Cd52	Endothelial_cells	increase steadily
-0.63619	3.44432	-5.1183	3.97372147068635e-07	0.00837462	5.61512	Pxdn	Endothelial_cells	decrease steadily
-1.29965	1.97147	-5.04638	5.72635689028309e-07	0.0120683	5.60855	Slc16a10	Endothelial_cells	decrease steadily
-1.48646	0.483361	-5.03055	6.20236315676442e-07	0.0130715	5.60307	Rbm24	Endothelial_cells	decrease steadily
-1.20234	-0.667391	-5.02818	6.27678351649773e-07	0.0132283	5.58317	Adora2b	Endothelial_cells	decrease steadily
0.513379	4.32079	5.05939	5.36205445924351e-07	0.0113005	5.55042	Sergef	Endothelial_cells	increase-stagnate
0.806206	5.04411	5.06486	5.21541562051158e-07	0.0109915	5.54592	Mitf	Endothelial_cells	increase steadily
-0.554245	5.46012	-5.11001	4.14559528877823e-07	0.00873684	5.53146	Arhgef7	Endothelial_cells	decrease-stagnate
-0.595574	5.09459	-5.08532	4.7011695206366e-07	0.00990771	5.5024	Pigx	Endothelial_cells	decrease-stagnate
-1.05883	0.242197	-5.0263	6.33640910714669e-07	0.013354	5.5002	Pth1r	Endothelial_cells	decrease steadily
1.18058	2.44903	5.01014	6.87242652638773e-07	0.0144836	5.49214	Col20a1	Endothelial_cells	increase steadily
-0.768436	2.5338	-5.0303	6.21005883298307e-07	0.0130877	5.46785	Pheta1	Endothelial_cells	decrease steadily
-0.741422	2.97068	-5.03956	5.9270221382886e-07	0.0124912	5.46698	Natd1	Endothelial_cells	decrease steadily
1.24116	5.07181	5.0136	6.75403871541724e-07	0.0142341	5.46615	Ptk2b	Endothelial_cells	stagnate-increase
1.00506	2.13415	5.00684	6.987119696578e-07	0.0147254	5.46106	5031434O11Rik	Endothelial_cells	increase steadily
-0.664253	4.83591	-5.07929	4.84748504932487e-07	0.0102161	5.45262	Gipc1	Endothelial_cells	stagnate-decrease
-1.10979	0.345221	-4.99603	7.37627014281714e-07	0.0155455	5.44881	Chtf18	Endothelial_cells	decrease-stagnate
1.66818	5.43937	5.01123	6.8398075180245e-07	0.0144149	5.44079	Tmem59l	Endothelial_cells	stagnate-increase
-1.19842	1.33886	-4.99964	7.2441600546244e-07	0.0152671	5.43836	Ube2u	Endothelial_cells	decrease steadily
-0.54425	3.86284	-5.05623	5.44839398105532e-07	0.0114825	5.43793	Edc3	Endothelial_cells	decrease steadily
1.27116	-0.544447	4.99151	7.54504691454374e-07	0.0159012	5.4378	Gpr65	Endothelial_cells	stagnate-increase
-1.07311	7.9813	-5.07975	4.83964868433215e-07	0.0101996	5.4293	Pcdh9	Endothelial_cells	decrease steadily
0.578385	6.99357	5.08439	4.72343128757526e-07	0.00995463	5.41317	Atp8a1	Endothelial_cells	increase steadily
-1.13504	1.91305	-5.008	6.94655075198857e-07	0.0146399	5.40311	Metrn	Endothelial_cells	decrease steadily
0.722831	3.03049	5.07452	4.96617462810721e-07	0.0104662	5.40221	Gbp3	Endothelial_cells	increase steadily
-0.963019	3.35198	-5.00577	7.0248534786386e-07	0.0148049	5.39662	Mns1	Endothelial_cells	decrease steadily
0.886788	-1.47122	5.00176	7.16749404437694e-07	0.0151055	5.39403	Gm831	Endothelial_cells	increase-stagnate
-0.361192	6.82308	-5.08028	4.82298153406271e-07	0.0101644	5.39183	Prpf40a	Endothelial_cells	minimal_logFC
-0.504991	4.34494	-5.05897	5.37344541180554e-07	0.0113245	5.38699	Nt5c3b	Endothelial_cells	decrease steadily
0.843191	1.24938	5.08001	4.82969889709965e-07	0.0101786	5.38474	Exoc3l2	Endothelial_cells	increase-stagnate
1.0356	-1.37683	4.97793	8.07468494198908e-07	0.0170174	5.37468	Gm15915	Endothelial_cells	increase steadily
-0.721906	6.48549	-5.07152	5.04231439088658e-07	0.0106267	5.36541	Cdk4	Endothelial_cells	decrease steadily
1.14263	-1.51645	4.97554	8.1714289779384e-07	0.0172213	5.36045	Gm53567	Endothelial_cells	stagnate-increase
1.16616	0.95337	5.01655	6.65488817758513e-07	0.0140252	5.35731	Oasl1	Endothelial_cells	increase steadily
1.0072	6.18122	5.01766	6.6176904972667e-07	0.0139468	5.35175	Rab27a	Endothelial_cells	stagnate-increase
-0.970731	0.852537	-5.00158	7.17376891273363e-07	0.0151187	5.35155	Chaf1b	Endothelial_cells	decrease-stagnate
-0.643901	2.94996	-5.05789	5.40282736344809e-07	0.0113865	5.34179	Nfatc1	Endothelial_cells	decrease-stagnate
1.17472	0.528309	4.97021	8.39160355471756e-07	0.0176853	5.33612	Gm47591	Endothelial_cells	stagnate-increase
-1.22323	3.84459	-4.99618	7.37064052326963e-07	0.0155336	5.32642	Rims1	Endothelial_cells	decrease steadily
-0.974983	5.05153	-5.03057	6.20180837469472e-07	0.0130703	5.32529	Uck2	Endothelial_cells	decrease steadily
-0.680355	4.0053	-5.04944	5.638476974351e-07	0.0118831	5.32231	Bcar3	Endothelial_cells	decrease-stagnate
-0.60288	5.29524	-5.05203	5.56516417539303e-07	0.0117286	5.31445	Bzw2	Endothelial_cells	decrease-stagnate
1.24682	-0.715736	5.00527	7.04237655910824e-07	0.0148418	5.31392	Gm35533	Endothelial_cells	increase-stagnate
1.55643	5.15329	4.97283	8.28337604625883e-07	0.0174572	5.2873	Pcsk1	Endothelial_cells	stagnate-increase
0.785997	1.03477	5.03242	6.14418020626844e-07	0.0129489	5.28308	2310001H17Rik	Endothelial_cells	increase steadily
-0.996661	0.81963	-5.0253	6.36854979553067e-07	0.0134217	5.27205	Rarres2	Endothelial_cells	decrease steadily
-1.1303	-0.173251	-4.95937	8.85704665777462e-07	0.0186662	5.2691	Cbx2	Endothelial_cells	decrease steadily
-1.10838	0.777386	-4.99858	7.28263827605064e-07	0.0153482	5.26647	Gm30382	Endothelial_cells	decrease steadily
-1.13997	1.02237	-4.96572	8.58153088170399e-07	0.0180856	5.24992	2810408I11Rik	Endothelial_cells	decrease steadily
0.92862	7.54743	5.04824	5.67392584365464e-07	0.0119578	5.23634	Ly6e	Endothelial_cells	increase steadily
-0.422706	4.55902	-5.0323	6.14787990536765e-07	0.0129567	5.22564	Lta4h	Endothelial_cells	minimal_logFC
0.502862	5.96242	5.0272	6.30780541517967e-07	0.0132937	5.20958	Synrg	Endothelial_cells	increase-stagnate
0.613421	4.31561	4.99197	7.52751118693369e-07	0.0158642	5.20835	Oma1	Endothelial_cells	increase-stagnate
-0.394435	6.6371	-5.04115	5.87957763907082e-07	0.0123912	5.20687	Srsf6	Endothelial_cells	minimal_logFC
-0.453588	5.41466	-5.02891	6.25371874898142e-07	0.0131797	5.19842	4833420G17Rik	Endothelial_cells	minimal_logFC
-0.393304	7.2253	-5.03912	5.94024464742244e-07	0.0125191	5.18653	Ube2k	Endothelial_cells	minimal_logFC
[truncated: 11,539 more rows]
