# Supplementary material for: Consensus Pituitary Atlas, a scalable resource for annotation, novel marker discovery, and analyses in mouse pituitary gland research
Source: Cell Rep. Author manuscript; Available in PMC 2026 Jul 24. (PMC13397322; doi:10.1016/j.celrep.2026.117407)
Supplement: 13 [file NIHMS2190707-supplement-13.xlsx]

## Sheet: Table_S6
# Title: 6_lineage_markers	Unnamed: 1	Unnamed: 2	Unnamed: 3	Unnamed: 4	Unnamed: 5	Unnamed: 6	Unnamed: 7	Unnamed: 8	Unnamed: 9
# Correspondence: bence.kover@kcl.ac.uk or cynthia.andoniadou@kcl.ac.uk
# Table S6: Table of all lineage marker genes, related to Figure 5. Groupings are as follows: 1. Stem cells vs. Differentiated cells; 2. Gonadotrophs vs. Stem cells and other differentiated cells; 3. Corticotrophs/Melanotrophs vs Stem cells and other differentiated cells; 4. Corticotrophs vs. Melanotrophs; 5. Lactotrophs/Somatotrophs/Thyrotrophs vs Stem cells and other differentiated cells; 6. La…
gene	direction	log2fc	pvalue	AveExpr	mean_log2fc	geom_mean_adj_pval	mean_AvgExpr	grouping	TF
Amph	down	-4.12397	1e-300	6.489483659704061	-2.26763	7.168534839290801e-158	6.489483659704061	grouping_1	0
App	up	3.113572117895041	1e-300	8.607152200397403	1.582322067606615	8.905522957293296e-203	8.607152200397403	grouping_1	0
Casp12	up	5.584132459056383	1e-300	1.005911471612271	5.4537	4.452636087889239e-291	1.005911471612271	grouping_1	0
Cdh26	up	6.359077540493382	1e-300	0.9685256793108472	6.228100067298511	2.161525533835286e-293	0.9685256793108472	grouping_1	0
Ctnna1	up	2.041951178536189	1e-300	7.528818911663521	1.573646056476502	8.323889924072615e-258	7.528818911663521	grouping_1	0
Dctn6	up	2.582946896335534	1e-300	5.668659017362066	2.218898340964624	1.921803780012899e-293	5.668659017362066	grouping_1	0
Ece1	up	2.52985	1e-300	6.689793556033226	2.199837211060992	1.578128774078342e-291	6.689793556033226	grouping_1	0
Ezr	up	4.21611	1e-300	6.034847775905344	3.266676282231336	2.650617197103863e-299	6.034847775905344	grouping_1	0
Fam3c	up	2.49985	1e-300	5.29844	2.356545165581455	2.932739261558156e-296	5.29844	grouping_1	0
Gm28380	up	5.48145	1e-300	0.00675629	5.396445352208746	1.554208187278787e-298	0.00675629	grouping_1	0
Klk11	up	5.170609983947958	1e-300	-0.0547814	5.225762872352712	1.776211065372906e-299	-0.0547814	grouping_1	0
Nacc2	up	3.130756723706501	1e-300	4.160139843686085	2.616819144274673	2.472540399985863e-261	4.160139843686085	grouping_1	0
Nck2	up	2.686513039055888	1e-300	5.439218410964142	2.477601231454696	1.313217574035702e-288	5.439218410964142	grouping_1	0
Notch2	up	4.114200853151781	1e-300	5.041831606692951	3.572311242686829	2.609263667753805e-287	5.041831606692951	grouping_1	0
Pld2	up	5.477605222787098	1e-300	1.383194215171363	5.423865557006192	4.406028177727396e-292	1.383194215171363	grouping_1	0
Snap25	down	-3.82793	1e-300	8.245063762263777	-3.25742	9.313592580700891e-264	8.245063762263777	grouping_1	0
Stx18	up	2.000289584132784	1e-300	6.722716965095286	1.800231250250732	2.48872897721901e-294	6.722716965095286	grouping_1	0
Trpv4	up	5.484303604880978	1e-300	1.059438318193729	4.848566819705038	4.606555532543766e-261	1.059438318193729	grouping_1	0
Tspan12	up	3.912957154864745	1e-300	5.161964476171758	3.197960707412254	8.287892409435578e-268	5.161964476171758	grouping_1	0
Unc80	down	-3.44144	1e-300	6.940953786456672	-2.99373	2.514435666936387e-275	6.940953786456672	grouping_1	0
Boc	up	6.246865239828257	1e-300	2.90469	5.482539688993991	4.478680344371175e-281	2.90469	grouping_1	0
Kcnc1	down	-4.74038	1e-300	3.042611606418697	-2.83602	3.971311802884681e-137	3.042611606418697	grouping_1	0
Amotl1	up	3.046619449877769	1e-300	4.931464777071146	3.321107597441759	1.31071682135725e-292	4.931464777071146	grouping_1	0
P2rx2	up	5.11114	1e-300	-0.177749	4.950906100564153	1.588417549314625e-289	-0.177749	grouping_1	0
Hey2	up	6.012427701752871	1e-300	1.286652004182444	6.047125173134783	1.809598711222389e-294	1.286652004182444	grouping_1	1
Ksr2	down	-3.19615	1.000000000000008e-300	7.546932090898101	-2.75552	1.981183259808014e-249	7.546932090898101	grouping_1	0
Amot	up	3.109923779351476	1.000000000001608e-300	4.512355501802427	2.924109415981607	7.704083892523243e-291	4.512355501802427	grouping_1	0
Ccdc190	up	5.552265786034863	1.000000000016255e-300	0.6635309008470734	5.604829247390466	8.119938522815097e-291	0.6635309008470734	grouping_1	0
Sctr	up	5.344633178488946	1.000000004620533e-300	0.0501439	5.237873900787628	1.789823012310107e-289	0.0501439	grouping_1	0
Erbb2	up	4.812871041975911	1.000000037487879e-300	0.322843	4.764008406461548	2.395850882274545e-291	0.322843	grouping_1	0
Agr3	up	5.935881710089319	1.000000288477378e-300	1.67582	5.769504751438965	1.048409261828458e-288	1.67582	grouping_1	0
Gng2	down	-3.15937	1.000111473125536e-300	7.220639408555159	-2.87877	1.032479018686465e-262	7.220639408555159	grouping_1	0
Il17re	up	5.183513623118026	1.0001897267281e-300	1.392020148534156	5.238741696964564	8.311583984834218e-292	1.392020148534156	grouping_1	0
Unc79	down	-2.86637	1.022684037838604e-300	7.160275911088378	-2.81039	1.068634538168691e-288	7.160275911088378	grouping_1	0
Zfp185	up	5.109783782071248	1.053173454341088e-300	0.9062955825836828	4.716188045017306	7.816952583075769e-263	0.9062955825836828	grouping_1	0
Cpxm2	up	6.356413508723786	1.073863981997172e-300	2.004789814750845	5.897970010578431	3.113708669539211e-276	2.004789814750845	grouping_1	0
Arap2	up	2.689926064821606	1.091457884788727e-300	5.876596723974866	2.188650658612632	8.649407563568356e-252	5.876596723974866	grouping_1	0
Ly6e	up	3.658770315044346	4.002389472911972e-300	6.025615602685015	3.692066232138295	1.273572908892604e-288	6.025615602685015	grouping_1	0
Syt1	down	-4.74021	9.530505672769063e-300	8.61181	-2.83286	1.822167871768385e-136	8.61181	grouping_1	0
Ggta1	up	5.498177131916216	2.450305928434014e-297	1.70478	5.343934442308992	2.2998149303307e-275	1.70478	grouping_1	0
Gm13266	up	5.417710971729598	1.022008766690664e-296	0.2868482349110232	5.415780278730105	2.987248272511383e-285	0.2868482349110232	grouping_1	0
Mecom	up	4.930424501589528	5.510308555269843e-296	5.984841267951008	4.277180519042874	1.359522302838095e-276	5.984841267951008	grouping_1	1
Efnb2	up	4.51452	8.789682671051375e-296	4.318355844380195	3.139815654293848	5.639348750824163e-238	4.318355844380195	grouping_1	0
Lgr6	up	5.875085374326707	3.904441236185397e-295	1.409656428523726	5.630037034736976	9.915103033486147e-274	1.409656428523726	grouping_1	0
Alox12e	up	5.77859	6.081311566613849e-295	0.4446286807781557	5.857542371433309	1.363607084577939e-291	0.4446286807781557	grouping_1	0
Grhl2	up	5.531151881152227	4.611038577234415e-294	1.329923159406368	5.444814641340938	1.83593135218322e-279	1.329923159406368	grouping_1	1
Cacna1a	down	-2.94864	3.036670239897917e-293	6.707379687862849	-1.53204	1.635153271947258e-111	6.707379687862849	grouping_1	0
Slc16a2	up	2.587308622481213	2.916121534456094e-292	6.157222112493464	2.141785237100862	2.128680565349586e-244	6.157222112493464	grouping_1	0
Proser2	up	5.298997127393847	2.881811701928373e-290	2.210578589593576	4.442173058720368	4.74939710843968e-243	2.210578589593576	grouping_1	0
Glul	up	3.724594455068252	5.213022960136068e-290	5.533473489656925	3.611508254400918	2.020777991675142e-274	5.533473489656925	grouping_1	0
Kcnj6	down	-4.15729	8.489904767788132e-290	6.325244192686207	-3.41623	4.253902677803756e-215	6.325244192686207	grouping_1	0
Tmt1a	up	2.864876424676106	1.707739009242655e-289	5.034817247378537	3.024176632453578	7.740089669844647e-283	5.034817247378537	grouping_1	0
Unc93a	up	4.236182448827778	2.276301547115554e-288	-0.569838	4.286641870965174	2.705651134258071e-285	-0.569838	grouping_1	0
Nid2	up	5.96902	2.06775686606008e-287	2.417511019780119	5.492505496613926	2.869825885154899e-261	2.417511019780119	grouping_1	0
Slc16a11	up	5.082938882817984	4.129474982598281e-287	2.387511677840097	4.297794179079913	9.069864707385382e-251	2.387511677840097	grouping_1	0
Usp29	down	-3.41718	2.10362711412014e-286	6.790254971427171	-2.29488	9.150930767333079e-156	6.790254971427171	grouping_1	0
Ptprn2	down	-3.98471	1.586676448513518e-285	8.845290657931535	-3.66183	9.803941256429228e-251	8.845290657931535	grouping_1	0
Folr1	up	6.064648956445421	3.438152394489986e-285	2.925504624985136	5.436113026494706	6.584709300698168e-276	2.925504624985136	grouping_1	0
Slc39a12	up	6.597824762417224	1.319159778410478e-284	2.500917001922692	6.613752242151735	4.55007972384862e-279	2.500917001922692	grouping_1	0
Wls	up	2.150398636713492	1.618573900106377e-284	6.60436	1.434936404516749	3.781443717559892e-185	6.60436	grouping_1	0
Fzd4	up	5.312393820064504	2.578047770464917e-284	2.21168	4.587739150069393	1.715222262375316e-248	2.21168	grouping_1	0
Gclc	up	2.649480912251233	7.78864702154596e-284	5.997552427774768	2.741257147104536	2.717216395569259e-286	5.997552427774768	grouping_1	0
Dclk2	down	-2.84801	1.387249722039006e-283	6.177180873990472	-1.58788	1.96284376950899e-123	6.177180873990472	grouping_1	0
Mob3b	up	4.087763669249925	1.413131616177261e-283	4.073544313744573	4.083887816193911	2.062180327061921e-278	4.073544313744573	grouping_1	0
Anxa2	up	5.386435457967044	3.692558112649086e-283	4.858723052503207	4.671208248586824	5.538284924562968e-260	4.858723052503207	grouping_1	0
Niban1	up	5.999673121346065	5.193667827094503e-283	3.338979797198888	5.660870529595318	2.860488130747266e-268	3.338979797198888	grouping_1	0
Capn6	up	5.242676409785114	1.129921127663497e-281	1.513209868988409	5.075295905456239	7.98850719292206e-266	1.513209868988409	grouping_1	0
Atp1a1	up	2.323228157385111	1.216888804566498e-280	7.201093235813843	2.011626608997054	6.915236072046724e-238	7.201093235813843	grouping_1	0
Rfx4	up	5.580678312485769	4.662448919034299e-280	3.793671064188111	5.117497818895604	2.042274514442181e-273	3.793671064188111	grouping_1	1
Egfr	up	3.858439384037563	4.929708467489326e-280	5.70582	2.771612777752012	2.243816306079804e-216	5.70582	grouping_1	0
Frem2	up	6.136346966207668	8.530681506378962e-279	2.469021141272252	5.323379610756477	3.995773987870526e-250	2.469021141272252	grouping_1	0
Gm26632	up	6.356775533900777	1.247726394617624e-278	2.234513237947829	6.216255481458014	9.858470856782677e-271	2.234513237947829	grouping_1	0
Arhgef26	up	5.487697172044701	3.356504764074026e-278	3.179326805888756	4.564704260542868	3.927362240518107e-243	3.179326805888756	grouping_1	0
Zeb1	down	-2.8604	5.280756836714048e-278	7.987608081964994	-2.55591	3.174175568437287e-235	7.987608081964994	grouping_1	1
Phactr4	up	1.998801444737475	7.46076628835274e-278	5.369308785493288	1.975702984100755	3.273516690642785e-273	5.369308785493288	grouping_1	0
Klhl31	up	5.037914986835295	4.054576133589467e-277	1.228943150812605	5.446651981942999	4.018237384753829e-287	1.228943150812605	grouping_1	0
Atp1b1	up	2.685767725513853	4.638869978237228e-277	7.134768950233327	2.531245275217008	2.557435354153124e-261	7.134768950233327	grouping_1	0
Vill	up	4.91967	8.892962412883213e-277	0.6778603683711426	4.594709447458547	2.071982070103301e-251	0.6778603683711426	grouping_1	0
Syde1	up	4.562522121626438	1.223440376091473e-276	1.072647200773136	4.145869238158143	7.267404964021807e-235	1.072647200773136	grouping_1	0
Gm17225	up	3.682000287504562	1.378918365119415e-276	-0.767413	3.539756134539896	6.76488332177217e-257	-0.767413	grouping_1	0
Celf3	down	-3.91736	2.567178417431671e-276	5.514035368405891	-3.27847	7.452561417075167e-210	5.514035368405891	grouping_1	0
Lhfpl7	up	4.621728765675212	6.477153185844198e-276	0.4593592729738496	4.804081444592235	1.719026013656821e-278	0.4593592729738496	grouping_1	0
Slc9a2	up	4.641171199834806	6.570610986187762e-276	2.447848237546464	3.906949345160226	2.706941569714347e-242	2.447848237546464	grouping_1	0
Chpt1	up	2.194100293035004	6.979445975787547e-274	6.072093112461638	2.214341244290518	5.826373535060406e-278	6.072093112461638	grouping_1	0
Gm3289	up	4.617774843031317	1.299043739720903e-273	-0.070379	4.67577	2.54936237431472e-272	-0.070379	grouping_1	0
Gjc1	up	4.940021918388577	2.005362435739297e-273	1.324897669295372	4.882338674989267	8.45033216256839e-268	1.324897669295372	grouping_1	0
Rbpms	up	6.89743	2.992377039432798e-273	5.970433110819526	6.600054762705839	3.338843680851981e-268	5.970433110819526	grouping_1	0
Tcf7l1	up	5.379515865671379	3.554524484065642e-273	3.375799978500124	4.942713790670294	2.442687923711733e-257	3.375799978500124	grouping_1	1
Rgs6	up	4.780397187269884	5.894056835803786e-273	3.963201171867851	4.41588	2.631118410793153e-265	3.963201171867851	grouping_1	0
Fzd7	up	4.71965	1.572435034693572e-272	1.549840942654341	4.254724307250969	4.262010615597493e-238	1.549840942654341	grouping_1	0
Eya4	up	4.566999002520289	2.76609746959306e-272	4.234391138378649	4.962283601648738	1.197516654330544e-266	4.234391138378649	grouping_1	0
Sh3rf2	up	5.152697206710299	1.933471260170425e-271	1.412616359571623	4.725020626760648	1.085441717942715e-242	1.412616359571623	grouping_1	0
Aldh1a2	up	6.929577483966395	2.233991529078089e-271	3.248753723422627	6.082030380078354	2.396089000178339e-261	3.248753723422627	grouping_1	0
Aldh1a1	up	5.901608736226709	8.681076872949552e-271	2.579014460879751	5.883758673757498	3.04525672439611e-263	2.579014460879751	grouping_1	0
Mpzl2	up	5.637106163285195	1.085946155362545e-270	1.138125360226872	5.718843355737383	1.268453125673503e-271	1.138125360226872	grouping_1	0
Gm26725	up	4.306938756464828	2.917484721043563e-270	-0.137961	4.144243573948061	1.658088426378653e-251	-0.137961	grouping_1	0
Nectin3	up	3.183533606796378	6.072910412120625e-270	4.465705570543861	2.564209670780621	1.416777360754295e-223	4.465705570543861	grouping_1	0
Phgdh	up	5.169171474305108	2.364821729157888e-268	2.795347881026561	4.818943427144228	9.674754185868433e-259	2.795347881026561	grouping_1	0
Ahnak	up	5.099446702487473	5.298399175949449e-267	4.807842249509452	4.962388904304902	3.52277755405214e-265	4.807842249509452	grouping_1	0
Elavl4	down	-3.81692	1.337772564898009e-266	4.258011576480151	-2.51376	2.059460806290677e-138	4.258011576480151	grouping_1	0
Nhs	up	2.609868157099362	6.369521427706278e-266	6.314305201433586	2.73907	8.516539542086655e-253	6.314305201433586	grouping_1	0
Kcnk1	up	3.374419990788062	6.542981248970535e-266	4.833420321785844	3.504630191721909	1.832552971517001e-264	4.833420321785844	grouping_1	0
Mlc1	up	5.86318	6.794851458293437e-266	1.320493618921578	5.723956723853625	3.968526109913592e-253	1.320493618921578	grouping_1	0
Nedd4l	up	2.025838881241656	7.243470780390948e-266	7.547057100319347	1.903870931246563	8.912571916897117e-242	7.547057100319347	grouping_1	0
Tcea3	up	4.826949464565124	1.41497519388263e-265	0.9682211615277148	4.872828304266495	2.051501222388075e-264	0.9682211615277148	grouping_1	0
Dner	down	-3.07557	2.562318675200299e-265	6.734109636581717	-2.52917	4.599792654860184e-196	6.734109636581717	grouping_1	0
Nrcam	up	2.84563	6.013054120518402e-265	6.305152809027831	3.070859749732122	1.989786659995078e-255	6.305152809027831	grouping_1	0
Notch1	up	5.254912539721388	8.30036516538597e-265	2.373592030733102	5.394204901708807	5.586587452658754e-270	2.373592030733102	grouping_1	0
Nfia	up	2.348383223658148	1.601763752873269e-264	8.434413754087883	3.078817269711041	1.610808931679371e-289	8.434413754087883	grouping_1	1
Kctd1	up	2.427512013277703	2.814349243102966e-264	4.408765616826917	2.679463255885401	4.474881228916225e-271	4.408765616826917	grouping_1	0
Gstm1	up	4.740828637842052	6.741856734397501e-264	4.586967717856581	5.104032175860001	1.203222325500776e-265	4.586967717856581	grouping_1	0
Yap1	up	4.658457219813071	1.232930701278078e-263	2.976872896767586	4.903020586776845	5.893663580840345e-271	2.976872896767586	grouping_1	0
Pxdc1	up	5.521067269281776	1.587895187356626e-263	1.861438170121923	5.312952523900631	2.947356577627975e-246	1.861438170121923	grouping_1	0
Slc26a7	up	5.63872	2.469192407167498e-263	1.134042499177289	5.353329340815037	1.452199002304773e-240	1.134042499177289	grouping_1	0
Grin1	down	-4.27159	4.083123870820172e-263	5.121957274408283	-3.04253	6.529710182515344e-153	5.121957274408283	grouping_1	0
Bace2	up	5.809080335100492	7.928866428411247e-263	2.10699	4.896115103198743	9.124772896973055e-220	2.10699	grouping_1	0
Stim2	up	1.82185	1.857461425278474e-262	6.199419011840231	1.401879059960964	9.561983560372869e-197	6.199419011840231	grouping_1	0
Ikzf2	up	2.233806642256423	1.857461425278474e-262	5.934200873632108	1.842162004145838	8.77396387834722e-217	5.934200873632108	grouping_1	1
Lhfpl1	up	4.933026960508673	2.079442237978195e-262	1.065779395009111	4.79225	1.454392961416678e-250	1.065779395009111	grouping_1	0
Spats2l	up	5.313922368535954	3.537404200855962e-262	3.104246543891287	4.559522389690598	1.66659853634222e-235	3.104246543891287	grouping_1	0
Plscr2	up	5.523092263906079	1.092903902353995e-261	1.512243215449475	5.100158931470201	5.885070875212466e-231	1.512243215449475	grouping_1	0
BC035947	up	4.694857698788556	2.366657810229086e-261	0.0892732	4.835617414269355	3.764869456632139e-268	0.0892732	grouping_1	0
Pla2g7	up	5.318709084626613	2.500785626708217e-261	4.333646435699677	4.468906639710852	3.932817762516304e-243	4.333646435699677	grouping_1	0
Nfix	up	1.965426811436303	2.01775625955309e-260	6.477294528456162	3.019147227038878	4.67751213460193e-290	6.477294528456162	grouping_1	1
Atp12a	up	4.213134057650089	2.514824776517234e-260	-0.602072	4.078770421994854	4.954699705391432e-244	-0.602072	grouping_1	0
A330076H08Rik	down	-3.55158	3.71668739144379e-260	6.867534455456178	-2.82509	1.696356098014309e-181	6.867534455456178	grouping_1	0
Ephb4	up	4.587325897972337	4.501251454001545e-260	1.122991260965413	4.661668299705082	5.216518142807657e-261	1.122991260965413	grouping_1	0
Plce1	up	5.291476329198963	1.019830535709742e-259	5.068847193739294	3.880206112008424	1.538349037745463e-219	5.068847193739294	grouping_1	0
Celsr1	up	4.966593422846114	2.726335096925281e-259	1.483618591961514	5.334828690572311	3.418233096700761e-276	1.483618591961514	grouping_1	0
Ednrb	up	6.304149555522323	4.710034312178473e-259	2.499374182891057	6.364551665611369	2.395151406488848e-260	2.499374182891057	grouping_1	0
Flna	up	3.144341269092162	1.799077844850373e-258	4.346914066396403	3.592688999620283	1.570223316311564e-275	4.346914066396403	grouping_1	0
Aqp4	up	5.457998205898803	3.328373540066361e-258	1.17235	5.264829763765573	1.27616315443651e-243	1.17235	grouping_1	0
Tent5b	up	4.588967057497637	6.686814404696048e-258	0.3408805795698368	4.33473	1.196046866503283e-234	0.3408805795698368	grouping_1	0
Gm52981	up	4.967480969184185	1.075962464688794e-257	0.3940131115922477	4.817481426613522	3.418894625328497e-241	0.3940131115922477	grouping_1	0
2610307P16Rik	up	3.119383133713008	1.28829024659004e-257	6.478972842072991	3.0648	7.91608617627021e-243	6.478972842072991	grouping_1	0
Mir100hg	up	2.927472694831803	1.497895526244922e-257	5.125961377799992	2.814640115816941	3.761592878856023e-236	5.125961377799992	grouping_1	0
Trp53bp2	up	1.868682561884247	4.610001063178532e-257	5.050417315565525	1.49937	1.502401530526414e-205	5.050417315565525	grouping_1	0
Atp10b	up	4.831812323386013	6.120040479389984e-256	0.5196305257867452	4.729010832199666	7.012798538060471e-244	0.5196305257867452	grouping_1	0
Gxylt2	up	4.955862571557392	1.018055770657186e-255	1.112760472793541	5.035928834185178	4.961430977849053e-257	1.112760472793541	grouping_1	0
Rorb	down	-3.50827	1.21316238666229e-255	7.227956011914481	-2.94726	2.225114157087306e-197	7.227956011914481	grouping_1	1
Lrp11	down	-2.62712	1.266624523770132e-255	5.508898015743525	-2.52782	7.349969410299692e-242	5.508898015743525	grouping_1	0
Fgf13	up	4.640975652443058	5.084113735712373e-255	6.254860931125118	3.403308537095527	1.748665286198328e-206	6.254860931125118	grouping_1	0
Slc28a3	up	4.48066	5.96305386785618e-255	0.1937633222676962	4.476582183902528	9.415700552417571e-251	0.1937633222676962	grouping_1	0
Nherf1	up	4.759998611020882	1.447141927890463e-254	2.393404686380012	5.055217963058312	3.94499548573892e-265	2.393404686380012	grouping_1	0
Plat	up	5.60284	2.344779548350194e-254	3.34807	5.96178	6.460761437756624e-264	3.34807	grouping_1	0
Acsf2	up	4.574280738332473	2.944187214898562e-254	2.688290831874638	4.550978266781513	5.893876763139261e-251	2.688290831874638	grouping_1	0
Prex2	up	4.99688	3.799972424592966e-254	4.14867	4.909703326119289	5.873636421778748e-250	4.14867	grouping_1	0
Tril	up	5.834975888459027	4.52808837523214e-254	1.486904576838558	5.732535180445996	1.597726626669697e-244	1.486904576838558	grouping_1	0
Gm32592	up	5.377620175173952	3.399539004408604e-253	0.3213645654625005	5.251304057546619	1.686824101607145e-239	0.3213645654625005	grouping_1	0
Rassf9	up	5.239958428006897	4.757651930349319e-253	2.392155565046257	5.092683351702672	9.553132675593267e-250	2.392155565046257	grouping_1	0
Slitrk1	down	-4.2628	8.866390334589384e-253	3.215230509220283	-2.73901	7.257722496162945e-128	3.215230509220283	grouping_1	0
Sphkap	down	-3.75992	1.619405227079929e-252	6.692034104398901	-2.56503	3.620480880486764e-138	6.692034104398901	grouping_1	0
Rbm47	up	4.687743826912045	1.939954097384562e-252	3.878638154152471	4.510037762421227	3.522039826271315e-233	3.878638154152471	grouping_1	0
Afap1l2	up	4.91407	3.13906349899674e-252	1.228102182310285	4.986205723005719	3.336327345497061e-253	1.228102182310285	grouping_1	0
Alox15	up	5.327786178143333	5.696486594740483e-252	0.1618011100794451	5.258766804787179	4.631158058055037e-246	0.1618011100794451	grouping_1	0
Gm16499	up	4.698222967792213	2.169905334994047e-251	0.1075404275625792	4.631970621394313	1.327004266937428e-241	0.1075404275625792	grouping_1	0
Celf4	down	-2.24213	7.693796911665638e-251	7.203349477146986	-2.15452	5.532377450048191e-236	7.203349477146986	grouping_1	0
Adam28	up	5.241603735220693	1.190945315801736e-250	0.2945118081104974	5.071879822735822	2.770871234483377e-235	0.2945118081104974	grouping_1	0
Slc22a4	up	3.302072728596134	1.333619833886786e-250	3.174389236125954	3.900788976101209	1.726835464738067e-269	3.174389236125954	grouping_1	0
Cnrip1	down	-2.78444	1.939728619963273e-250	5.444312694019403	-2.66201	3.019737562440317e-234	5.444312694019403	grouping_1	0
Txlng	up	1.33678	2.563913716660079e-250	6.264155501841079	1.270982933671722	1.290029235253051e-228	6.264155501841079	grouping_1	0
Hmgcs2	up	5.98162	6.255587623017936e-250	2.752684258919864	5.964907749077557	1.312920468113624e-247	2.752684258919864	grouping_1	0
Mgat4a	up	2.876111951705527	2.529207745376531e-249	4.115950049833506	3.048135373494281	3.479943115721559e-252	4.115950049833506	grouping_1	0
Igsf3	up	4.408077399782338	2.730828068438418e-248	3.248271745442086	2.551352656147218	1.585903454249961e-140	3.248271745442086	grouping_1	0
Nyap2	down	-4.67775	5.728369278277418e-248	5.228026841096824	-3.16719	6.049059681247224e-137	5.228026841096824	grouping_1	0
Gm867	up	4.201708318265903	1.414751727488967e-247	-0.368614	4.253742310767159	3.041175751616758e-247	-0.368614	grouping_1	0
Myo10	up	3.10077	3.69753375568993e-247	4.772567700215006	3.191362022010328	1.438960852760029e-254	4.772567700215006	grouping_1	0
Hs3st1	up	4.824594495736414	4.50232435635902e-247	2.118674042013226	4.004468169168936	6.371739138831763e-209	2.118674042013226	grouping_1	0
Fgf14	down	-4.8492	5.872457968883531e-247	7.536790565174646	-2.75018	9.126547085308417e-104	7.536790565174646	grouping_1	0
Slit2	up	4.488074587304753	2.456330965491916e-246	6.596630493582687	3.392728687067908	1.228168726149492e-203	6.596630493582687	grouping_1	0
Mdfi	up	4.464365849554637	1.279353979829025e-245	0.4975654779030862	4.419145132124565	1.899859781091121e-237	0.4975654779030862	grouping_1	0
ENSMUSG00000109371.2	up	5.157563285361897	1.510378408563553e-245	0.3503703017328842	4.999208754223536	4.915565649974433e-230	0.3503703017328842	grouping_1	0
Ctnna2	down	-3.53643	6.017312568031335e-245	8.982271288759339	-3.42729	2.799789551036798e-232	8.982271288759339	grouping_1	0
Sptbn4	down	-3.08665	1.045648397405093e-244	4.82317	-2.63063	8.463397026699036e-189	4.82317	grouping_1	0
Myt1	down	-3.5989	1.771822053812991e-244	4.831465249917128	-3.23038	4.027072916032711e-205	4.831465249917128	grouping_1	1
Zfp36l1	up	5.921561778436521	8.056740089485715e-244	4.145795871869725	5.862369105420281	1.551093347497413e-251	4.145795871869725	grouping_1	0
Rufy3	down	-1.48604	1.319869611954163e-243	7.071547272897762	-1.43208	8.513080401348204e-229	7.071547272897762	grouping_1	0
Fmo1	up	5.477444733782624	8.102319273811927e-243	2.617902593485231	5.493717526701031	1.161817332232703e-242	2.617902593485231	grouping_1	0
Cryba2	down	-4.37554	8.194719074672728e-243	2.582797050135759	-2.37666	5.135519405727156e-95	2.582797050135759	grouping_1	0
Plch1	up	3.654980954316538	9.121488000593712e-243	4.071056734932863	4.423508143343437	1.285852315198075e-254	4.071056734932863	grouping_1	0
P4ha3	up	4.830234155103148	3.008383311387901e-242	1.124066542925884	4.610555590508736	1.718636317825621e-225	1.124066542925884	grouping_1	0
Chrm1	up	4.305481167964944	3.472530547291481e-242	0.0743738	4.316920330262993	5.663976605018456e-239	0.0743738	grouping_1	0
Cyp2f2	up	6.136861083164757	5.536089232498988e-242	3.108793644622117	6.079286238505675	8.482067136538854e-239	3.108793644622117	grouping_1	0
Ext1	up	2.226388770956346	9.68578758978101e-242	8.219697610192876	1.921226402252014	7.80917270771569e-206	8.219697610192876	grouping_1	0
2310002F09Rik	up	4.560484911366082	2.136308718159162e-241	2.10471	4.983190455877135	1.596479558972361e-259	2.10471	grouping_1	0
Ptpn14	up	4.880006597132101	6.628507736645831e-241	1.613035123123084	4.91479	9.3229838258993e-239	1.613035123123084	grouping_1	0
Mgst1	up	5.252266368687954	7.189725511351939e-241	3.337424427012409	4.793067439551111	2.872296880723077e-232	3.337424427012409	grouping_1	0
Sall2	up	3.259821827842545	7.709954449749641e-241	3.238643444000639	3.4303	9.968810460730293e-252	3.238643444000639	grouping_1	1
Ccdc80	up	5.032845082895964	1.050635916250942e-240	3.013990641470018	5.266049662458672	1.50036081720533e-250	3.013990641470018	grouping_1	0
Pacsin1	down	-2.52466	1.138799029504272e-240	5.48486	-2.11818	2.919623637600266e-184	5.48486	grouping_1	0
Pla2g5	up	4.762270221241971	2.412156265024297e-240	0.3442392913815295	4.78033	4.283112512016017e-238	0.3442392913815295	grouping_1	0
Epas1	up	4.510060821675614	2.48547267389433e-240	3.668393360180276	4.117805711288855	2.99669130152679e-230	3.668393360180276	grouping_1	0
Gm9951	up	3.463229935902326	3.45327628607458e-240	-0.761064	3.39471	4.114811741257794e-229	-0.761064	grouping_1	0
Oasl2	up	4.393764909616928	4.248025618215703e-240	3.852455729069274	3.682140732368297	4.520175416829849e-218	3.852455729069274	grouping_1	0
Fam107a	up	5.168473607597112	6.573574620988455e-240	0.9009683288311032	5.03296	3.099218038304587e-226	0.9009683288311032	grouping_1	0
Tmem63c	down	-3.52913	8.234427601345701e-240	4.774025680723139	-3.12464	1.286921095188657e-197	4.774025680723139	grouping_1	0
Gm20743	up	4.599829398947313	1.4938622715259e-239	0.8521561432233168	4.78042	2.400797040392581e-249	0.8521561432233168	grouping_1	0
Kcnc3	down	-2.89129	1.241879510612072e-238	5.295637310340231	-2.65926	1.017069599169142e-208	5.295637310340231	grouping_1	0
Zfp608	up	1.837586067136293	8.391790889369887e-238	7.449494420686793	1.360007899132257	1.335889075688747e-163	7.449494420686793	grouping_1	0
Lamb2	up	4.77802	1.264659090891531e-237	1.883658215789277	5.066039187595339	8.031439322182563e-253	1.883658215789277	grouping_1	0
Endod1	up	2.809828590039888	1.277062581722305e-237	3.562295546626347	2.860866437922072	3.831555683102447e-241	3.562295546626347	grouping_1	0
Aldh3a1	up	5.46649	3.135933385796652e-237	0.3861798678048497	5.220015065884463	2.663211019859026e-218	0.3861798678048497	grouping_1	0
Atp2b2	down	-3.17023	3.192398887947781e-237	5.455352770035506	-2.80107	7.059025059967288e-194	5.455352770035506	grouping_1	0
Prrx2	up	4.644832521988377	5.951345860578414e-237	1.138657935328279	4.713149306629614	3.055052379260273e-238	1.138657935328279	grouping_1	1
Cpvl	up	4.378576932968707	8.975821384469838e-237	0.2394140965978754	3.991567653997198	2.315659083874451e-201	0.2394140965978754	grouping_1	0
Gcnt1	up	5.028181727547571	1.931623791885203e-236	1.175109600528975	5.392041232293296	5.029463978799541e-257	1.175109600528975	grouping_1	0
Cyp4b1	up	4.353823723026045	2.071899548604609e-236	-0.143261	4.203545614923859	4.013261829395094e-220	-0.143261	grouping_1	0
Antxr1	up	3.192727999836699	1.009024000997455e-235	5.116788359621527	2.503626580424251	4.895035071397138e-185	5.116788359621527	grouping_1	0
Srrm3	down	-3.29122	4.051327947372545e-235	6.138946850071394	-3.20253	2.901593079407855e-224	6.138946850071394	grouping_1	0
Pdpn	up	5.338120877954995	5.026636030813847e-235	2.27201	4.877925479856301	3.813359255289869e-218	2.27201	grouping_1	0
Nap1l5	down	-3.71777	7.615378731841224e-235	6.696063978692615	-3.14772	1.534896659690021e-178	6.696063978692615	grouping_1	0
Rtn1	down	-2.89657	2.617270187652624e-234	6.490646493379829	-2.42162	2.529281411612658e-176	6.490646493379829	grouping_1	0
Hey1	up	4.344743873095339	1.754486620055628e-233	2.08103	4.642425517609459	7.546758495566931e-247	2.08103	grouping_1	1
Maob	up	4.802588855854716	2.189526161738813e-233	2.562204667549168	3.608366278366794	5.98002667459679e-181	2.562204667549168	grouping_1	0
Usp6nl	up	2.665567506842465	4.245213112382395e-233	5.27667	1.436529558794739	1.580792501917163e-120	5.27667	grouping_1	0
Ptprf	up	1.869485362959388	5.250391682317382e-233	5.948684553211105	1.675193748661522	3.661807027872245e-208	5.948684553211105	grouping_1	0
Cybrd1	up	4.598997905185489	1.160154601239196e-232	1.383911274594123	4.606278159593213	1.009158834520355e-232	1.383911274594123	grouping_1	0
Cbr2	up	5.351139065666075	1.791549050927461e-232	0.6932239341263393	5.260878122130919	6.65097840312164e-223	0.6932239341263393	grouping_1	0
Pdk4	up	5.920422372975964	2.176948617863636e-232	1.932304492226462	4.986519521442642	2.469525521444714e-194	1.932304492226462	grouping_1	0
Ajuba	up	4.086926848291766	2.626753870676053e-232	0.0063627	4.11559	3.094056002201385e-230	0.0063627	grouping_1	0
Mmp15	up	3.101273662517739	1.010377047065649e-231	2.90431	4.300291834215056	5.339753828955004e-275	2.90431	grouping_1	0
Hsd11b1	up	6.116809315733669	1.263347441723038e-231	2.823032434696636	5.737248536369817	9.956654337476541e-223	2.823032434696636	grouping_1	0
Plscr1	up	4.120217685943046	2.293467205002651e-231	4.015219798455344	2.605943064981442	5.899276445862018e-159	4.015219798455344	grouping_1	0
Il17rd	up	2.27845	3.08853523542219e-231	4.606534716852483	2.806200671918482	1.925769250771968e-260	4.606534716852483	grouping_1	0
Eva1a	up	4.950505578928746	4.380591149989769e-231	0.8353433777089582	4.76495	6.080666583469416e-214	0.8353433777089582	grouping_1	0
Fgfrl1	up	4.291581350978674	5.399963118238198e-231	0.7956083012981056	4.253761167695941	1.199472244488418e-223	0.7956083012981056	grouping_1	0
Tsku	up	4.342976548785435	7.042853169212643e-231	0.8250470246101864	3.917358380056839	8.74764490759231e-194	0.8250470246101864	grouping_1	0
Aqp3	up	5.303376676046088	1.007949272483391e-230	0.4401197599645709	5.187890854412944	2.106162457416029e-220	0.4401197599645709	grouping_1	0
Adam22	down	-1.86574	1.42919645895958e-230	6.327496846683433	-1.07475	9.548720340396944e-94	6.327496846683433	grouping_1	0
Ptx4	up	4.249557337745032	2.825689185882961e-230	-0.200971	3.99932	3.366424353066128e-206	-0.200971	grouping_1	0
Rundc3a	down	-2.68616	7.059738435851078e-230	5.45865	-2.45213	2.20509132139544e-198	5.45865	grouping_1	0
Aldh2	up	2.887662415316362	7.975244746990362e-230	5.3744	2.343887944587473	1.908905322548642e-187	5.3744	grouping_1	0
Tmem47	up	2.899297600662643	1.588917495928092e-229	4.655465570079946	2.448243783291898	2.852325416700686e-201	4.655465570079946	grouping_1	0
Sox6	up	2.782526393668662	1.813124608219405e-229	5.445422711484485	3.348634345728365	7.159327060341905e-225	5.445422711484485	grouping_1	1
Gm17455	up	4.207412940014478	3.05443252652583e-229	-0.357111	4.166225757187708	4.684173221286687e-222	-0.357111	grouping_1	0
Tm4sf1	up	5.63235	3.110370622705889e-229	3.703914580640518	5.446631258137593	3.302643266200924e-234	3.703914580640518	grouping_1	0
Sfxn5	up	2.171053727141775	3.223247747319527e-229	4.476665552520296	2.302417438760814	2.519904928371204e-237	4.476665552520296	grouping_1	0
Clstn3	down	-2.8384	4.329122251904613e-229	4.648048513908626	-2.1548	1.23212692788906e-145	4.648048513908626	grouping_1	0
Igfbp5	up	6.1507	4.444007107437888e-229	6.590594560658258	4.910713843921267	5.418182890885605e-226	6.590594560658258	grouping_1	0
Actn1	up	2.900913105005059	1.237010521859859e-228	5.434729417589498	2.541128653663882	1.222149756010953e-209	5.434729417589498	grouping_1	0
Apln	up	4.626047745194993	4.031764159307855e-228	1.387135939874171	4.363936290195707	1.849433254176806e-208	1.387135939874171	grouping_1	0
Smim3	up	5.062171110380465	4.893994005522323e-228	2.127102394192113	4.24684	2.597950821170046e-189	2.127102394192113	grouping_1	0
Lama5	up	3.83984	5.865744676879306e-228	2.45406	4.896527943944776	7.784612231008079e-267	2.45406	grouping_1	0
Samd9l	up	3.983426733485255	9.444633698459603e-228	3.486685463956511	3.784819756211482	1.718285707857868e-220	3.486685463956511	grouping_1	0
Fgfr1	up	5.565451980733529	1.05826827540581e-227	4.143829968068941	4.35725	3.758038562068428e-200	4.143829968068941	grouping_1	0
Gse1	down	-2.40219	1.58515993245412e-227	6.722723791316311	-1.67829	1.25511405971326e-129	6.722723791316311	grouping_1	0
Sv2a	down	-2.81421	1.864488876365196e-227	4.907333453833206	-2.42463	9.232566103659877e-179	4.907333453833206	grouping_1	0
Brcc3dc	down	-4.07868	1.975086112289231e-227	1.137072077068129	-2.15593	2.105673530585114e-80	1.137072077068129	grouping_1	0
Ovol2	up	4.054119035469334	3.36820406731833e-227	0.8232477876951999	3.576238210782883	1.279539084588308e-188	0.8232477876951999	grouping_1	1
Atcay	down	-3.60018	6.663044415289077e-227	4.020637105977274	-3.00452	5.785910342042402e-167	4.020637105977274	grouping_1	0
Mcub	down	-4.18452	7.022901546115635e-227	5.173570037965512	-2.52651	1.561972969019827e-106	5.173570037965512	grouping_1	0
Gck	down	-3.18805	1.167140917014169e-226	5.540147585337992	-2.71224	1.085628927037701e-175	5.540147585337992	grouping_1	0
Tmem178b	down	-2.26718	1.336795379236084e-226	7.686261705105672	-2.00405	6.118197122039404e-181	7.686261705105672	grouping_1	0
Gstm2	up	5.029557120894636	2.027901526756376e-226	1.512582178117855	5.111967943125054	2.514729032337574e-229	1.512582178117855	grouping_1	0
Tcf7l2	up	3.881641758189395	2.933783176431107e-226	6.189982300129245	2.414196239056337	2.475900861443217e-156	6.189982300129245	grouping_1	1
Wnk2	down	-2.5458	4.809237578188684e-226	5.961221250778527	-2.14964	8.646151319132463e-171	5.961221250778527	grouping_1	0
Frmd4b	up	2.86416	5.797490617880173e-226	5.143021272782743	3.708678144924108	5.995515059170418e-253	5.143021272782743	grouping_1	0
Ppfia2	down	-2.91216	6.362180680086523e-226	7.790682629654369	-2.56986	1.671769517473645e-184	7.790682629654369	grouping_1	0
Cnn3	up	1.796548605897886	1.189501426306142e-225	5.919604992993554	2.941369539465374	4.698483629096124e-286	5.919604992993554	grouping_1	0
Axl	up	4.641697903368729	1.282275082901262e-225	1.66636	4.578722016171474	8.98477560547766e-216	1.66636	grouping_1	0
Cryab	up	4.650822930494861	1.528448825598895e-225	2.864078314220353	4.546997859233019	4.003065251232146e-226	2.864078314220353	grouping_1	0
Cldn14	up	5.409729835366922	3.846704903512735e-225	0.9010472219575352	5.090847047746009	3.806451577426911e-203	0.9010472219575352	grouping_1	0
Pja2	down	-1.04789	5.482618524352315e-225	7.566622366297367	-0.797244	4.886438745949735e-148	7.566622366297367	grouping_1	0
Cd82	up	2.861542281435001	1.20405015095635e-224	4.442944422047912	2.251125576428341	6.040419633915988e-178	4.442944422047912	grouping_1	0
Hmga2	up	4.924278847554938	3.769683591051377e-224	0.6375099490798938	4.924122502723736	4.69945876246339e-221	0.6375099490798938	grouping_1	1
Rhoc	up	3.045925510565674	7.485856034414003e-224	4.033925718266711	3.489497444862522	8.860766208937149e-246	4.033925718266711	grouping_1	0
Plekhs1	up	3.802382536375039	1.257775754950072e-223	-0.426697	3.930277596614416	2.10653089488851e-230	-0.426697	grouping_1	0
Mdk	up	4.539608618136121	1.540269729163903e-223	3.588351946631967	4.419520448416918	2.62540504124284e-231	3.588351946631967	grouping_1	0
Myt1l	down	-3.0625	2.591151420761775e-223	7.364046626165496	-3.102	1.214772868875203e-226	7.364046626165496	grouping_1	1
Tgfb2	up	4.860257336294888	5.297952619733951e-223	2.442508999856841	4.943903112578515	1.033787974593788e-226	2.442508999856841	grouping_1	0
Evl	up	2.2323	7.995567931666488e-223	5.831507029415243	1.503343734574462	1.162777347441169e-142	5.831507029415243	grouping_1	0
Wnt9a	up	3.84754	1.123133425634466e-222	3.245780433839246	2.085908998805939	2.376751903149437e-109	3.245780433839246	grouping_1	0
Tnc	up	4.819864916851782	1.640760029927391e-222	0.6980355204798249	4.639113406623073	3.522611735687278e-206	0.6980355204798249	grouping_1	0
Fas	up	5.347827732854903	2.105151080872078e-222	2.045748918146154	5.175069658853119	2.649405032912385e-224	2.045748918146154	grouping_1	0
Sv2b	down	-4.76896	3.05108413227415e-222	3.988851145006314	-2.75536	1.439966025357359e-92	3.988851145006314	grouping_1	0
Dkk3	up	4.695634738665881	4.411522505174214e-222	2.497701107278864	3.741207261378736	4.646841586229111e-180	2.497701107278864	grouping_1	0
Inhba	up	4.872900296281782	7.478921564287103e-222	1.331314032495926	4.334651431340282	4.199887481464471e-189	1.331314032495926	grouping_1	0
Gprc5c	up	4.447700841811084	7.62087912420165e-222	1.257380238570841	3.447408232300355	2.77764553599689e-158	1.257380238570841	grouping_1	0
Frk	up	3.150303326315369	2.2262107601839e-221	4.965286639481738	1.630089979251976	5.870599419943411e-114	4.965286639481738	grouping_1	0
Mlph	up	4.212346590232256	2.239416722830402e-221	0.0147344	4.607919173854189	3.845934355566688e-249	0.0147344	grouping_1	0
Magi2	down	-2.55085	2.538679603492461e-221	9.386542104470438	-2.33646	3.560428749367863e-192	9.386542104470438	grouping_1	0
Nup62cl	up	4.566210316453377	2.865826219028001e-221	1.335957181947608	3.279929929636482	1.104388943071019e-150	1.335957181947608	grouping_1	0
A230057D06Rik	down	-3.55887	5.034633823904221e-221	7.861745213450132	-2.75419	6.114823693575017e-144	7.861745213450132	grouping_1	0
Fstl1	up	4.534908804580647	1.34651457917364e-220	3.400496116566237	4.860995319400467	1.218089345562499e-233	3.400496116566237	grouping_1	0
Gcnt2	up	3.812519339752167	5.681957045461097e-220	4.832938262506148	2.982087760575816	3.413709829607011e-190	4.832938262506148	grouping_1	0
Prox1	down	-3.37379	5.880072445500784e-220	5.560131981813695	-2.74335	7.65969772706731e-160	5.560131981813695	grouping_1	1
Npnt	up	4.89533	8.51245219298056e-220	2.795613280196829	4.859283870109885	7.716734106498546e-226	2.795613280196829	grouping_1	0
Pax6	up	3.691280039578161	1.026921196466174e-219	2.40807	4.392833518134333	1.075675082741723e-249	2.40807	grouping_1	1
Il17rc	up	3.261588963545257	4.778355758688043e-219	2.988674817538191	2.545522894303655	9.90463067867985e-167	2.988674817538191	grouping_1	0
Arhgef4	up	2.898060356335986	1.137211173819535e-218	3.347341032795763	3.09446	1.735769685533538e-226	3.347341032795763	grouping_1	0
Gstt3	up	4.327236813363234	1.647433273368822e-218	0.7452480687268149	4.090692673156904	2.592610215636624e-197	0.7452480687268149	grouping_1	0
Ror1	up	5.13292	3.137177907470114e-218	4.395222642866317	4.569118519604415	3.1672399890802e-203	4.395222642866317	grouping_1	0
Fbxl16	down	-2.90091	7.737465961072982e-218	5.032892733501426	-2.84522	3.231589196172581e-211	5.032892733501426	grouping_1	0
ENSMUSG00000113029.3	up	4.835046089863541	1.289100740649239e-217	0.5318771420239857	4.990182099506631	9.923118515754157e-224	0.5318771420239857	grouping_1	0
Rbms1	up	2.196217182087742	1.335983247546024e-217	7.047226703513227	1.701176562755256	1.378237077400739e-165	7.047226703513227	grouping_1	0
Swap70	up	4.61088	2.690464246131106e-217	2.758091569779161	4.725307872080374	7.851791359046862e-225	2.758091569779161	grouping_1	0
Tmprss2	up	4.536151474846058	4.455200842447711e-217	1.273077681063021	4.206664988117703	5.098788263019458e-195	1.273077681063021	grouping_1	0
Sdc4	up	3.165341518967169	4.710627103404683e-217	4.463753535789544	3.890287671865112	1.683744694705845e-239	4.463753535789544	grouping_1	0
Galnt13	down	-5.1628	9.778323077741007e-217	5.754193737711876	-2.69868	1.279405157377964e-83	5.754193737711876	grouping_1	0
Anpep	up	4.214362572739992	1.983358732403677e-216	0.4001658502921335	4.247790407789459	6.204294386001983e-215	0.4001658502921335	grouping_1	0
Lgr4	up	2.129292958670929	3.682638564997234e-216	5.595122851687391	1.762005246163019	1.498248388241635e-172	5.595122851687391	grouping_1	0
Filip1	up	2.97456	8.026228681464067e-216	5.763943544380597	2.149222578943101	1.091667996787395e-159	5.763943544380597	grouping_1	0
Bnc2	up	5.258765002875069	1.308617469310537e-215	2.225874659471388	5.128878253996479	8.40840243550475e-206	2.225874659471388	grouping_1	1
Gstt1	up	3.365325850499451	1.770870198488421e-215	3.472585942369418	3.529004002222418	1.153764257139244e-225	3.472585942369418	grouping_1	0
Gabrg3	up	2.96542	2.464126959165525e-215	4.387486973642227	3.6405	1.594024202969716e-232	4.387486973642227	grouping_1	0
Dtna	up	3.95753	3.296822043896485e-215	5.85797	2.704999416057218	1.162204963761589e-157	5.85797	grouping_1	0
Mmp24	down	-3.70783	6.419785241245318e-215	2.756278529091701	-2.5647	2.986367412294698e-120	2.756278529091701	grouping_1	0
Mapk10	down	-2.11422	6.573408689860265e-215	7.92017	-2.03835	8.945606449800782e-202	7.92017	grouping_1	0
Gm15677	up	3.568281366007462	7.043365636546888e-215	-0.665965	3.447963248224768	2.843838936037085e-200	-0.665965	grouping_1	0
Degs2	up	4.513590227069795	1.532131255083351e-214	1.273980438240712	4.066138680968166	1.750000010491783e-184	1.273980438240712	grouping_1	0
Cyp4f15	up	4.054500357780426	3.888443838080601e-214	-0.0265664	3.974987005059881	1.627334115225858e-203	-0.0265664	grouping_1	0
Unc13a	down	-3.10639	1.054409732205501e-213	5.130314608940719	-2.78453	2.848009046169738e-178	5.130314608940719	grouping_1	0
Socs2	up	1.959783722506694	3.531336503998709e-213	6.346973058706332	1.793565655529107	1.707723962380126e-193	6.346973058706332	grouping_1	0
Bdh2	up	4.528943666225931	4.532610448098649e-213	2.254597297200618	4.907008820358802	5.7411579889374e-226	2.254597297200618	grouping_1	0
Ak3	up	1.969336755042613	1.462600454120865e-212	4.557277724781717	2.108866668760566	2.914390345370713e-227	4.557277724781717	grouping_1	0
Dgkz	down	-2.10281	2.239282213429682e-212	6.047338263984654	-1.58195	7.784612291365692e-143	6.047338263984654	grouping_1	0
Grid1	up	4.070520607761813	4.097922186379869e-212	5.128429219502282	2.963314683431194	1.706808777695876e-167	5.128429219502282	grouping_1	0
Gm35077	down	-4.67322	1.184438523923652e-211	1.253094201228776	-2.08286	1.843627806513473e-59	1.253094201228776	grouping_1	0
Nos1ap	up	2.33905	1.18477561655957e-211	5.345451918120471	3.258236105892501	1.303091875775633e-255	5.345451918120471	grouping_1	0
Bicc1	up	3.218747612765641	1.228361175800812e-211	4.930084663503949	2.431163465859203	5.080924884137191e-163	4.930084663503949	grouping_1	0
Sh2d4a	up	4.339258448031194	1.401463330583147e-211	1.714080754965844	3.302792989131905	2.487963720085097e-145	1.714080754965844	grouping_1	0
Crip2	up	2.699713561603128	1.49099597594555e-211	4.475837827495569	2.66332	1.889107455074464e-210	4.475837827495569	grouping_1	0
Ces1d	up	5.381980927467065	2.428368198867162e-211	2.390298746590771	4.403570514886992	2.884991756283766e-182	2.390298746590771	grouping_1	0
Gabrb3	down	-2.64101	2.486069812000328e-211	7.388187439315234	-2.86487	3.494686050585265e-239	7.388187439315234	grouping_1	0
Anxa3	up	5.486903986915525	2.561135562656774e-211	2.563171050243648	5.208733177008154	3.467731710270921e-198	2.563171050243648	grouping_1	0
H2-K1	up	2.776526258072255	3.137421547435523e-211	6.010293212146662	2.984415314451195	1.406736448452747e-226	6.010293212146662	grouping_1	0
Sgip1	down	-2.58159	6.74510025080918e-211	6.276916940556708	-2.64134	3.954145826337241e-207	6.276916940556708	grouping_1	0
Ap3b2	down	-2.58195	9.72408933772341e-211	5.779074467770653	-2.79964	5.026355877397535e-237	5.779074467770653	grouping_1	0
Map3k21	up	3.924506128666619	1.049582032005228e-210	0.8346208997144126	3.751821895195254	7.035863650190685e-202	0.8346208997144126	grouping_1	0
Grin2a	up	4.340332751234642	1.077320083571511e-210	4.614518655839375	4.859763601558091	2.747881138572569e-200	4.614518655839375	grouping_1	0
Cacna1d	down	-1.67785	1.472227114445256e-210	8.468560492379792	-1.3569	5.667727171936858e-152	8.468560492379792	grouping_1	0
Sptlc3	up	4.386511863240775	1.645693093922933e-210	1.236135675056793	4.194963368541269	9.80461035135984e-198	1.236135675056793	grouping_1	0
Peli2	up	2.716361085207472	2.632541171111875e-210	5.308474991020529	2.09019	9.665909622934299e-160	5.308474991020529	grouping_1	0
Cavin1	up	3.968761306563858	3.751375904877082e-210	2.407020495407273	3.530927793531315	8.44249896404635e-184	2.407020495407273	grouping_1	0
Bmp6	up	3.565724190264226	4.053808576861726e-210	4.840330325451831	2.901109665347714	4.992074035084038e-179	4.840330325451831	grouping_1	0
Kcnq2	down	-3.96556	4.720170097132534e-210	2.938367533600743	-2.45598	8.844477568390172e-91	2.938367533600743	grouping_1	0
Gm43189	up	3.5981	1.049300958163314e-209	-0.659873	3.514906641964856	1.08255388394338e-198	-0.659873	grouping_1	0
Pgbd5	down	-3.68247	1.291708814616484e-209	3.596493493102238	-2.98281	8.945737222583732e-149	3.596493493102238	grouping_1	0
Pbxip1	up	1.757557092636101	1.846576476224199e-209	6.497830824943216	2.187644887521491	1.114515859667572e-245	6.497830824943216	grouping_1	0
Ppara	up	3.415759151234046	3.17866352870111e-209	2.42377	3.192520964614786	5.218283197580778e-192	2.42377	grouping_1	1
Stxbp5l	down	-2.76136	3.475179294471258e-209	6.564762981919099	-2.98904	4.139942213642224e-236	6.564762981919099	grouping_1	0
Gna14	up	2.940226919823824	7.225150687710693e-209	3.359824949484666	5.196203290532454	1.546114528216342e-249	3.359824949484666	grouping_1	0
Adgra2	up	4.272215809660566	7.272348133645687e-209	1.516088571842092	4.145496292148467	1.084466939710507e-198	1.516088571842092	grouping_1	0
Angptl4	up	5.27867	9.139737856839417e-209	1.265693825943664	5.238767724121128	1.820476661487727e-205	1.265693825943664	grouping_1	0
Shroom4	up	4.363718326833181	1.132044954775462e-208	3.189338573676196	3.384697378906102	2.843912728702258e-165	3.189338573676196	grouping_1	0
Sdc1	up	3.758119069662333	1.588002109898758e-208	1.932338405694132	3.004693675928392	3.349027788928114e-158	1.932338405694132	grouping_1	0
Cald1	up	2.845280319453842	2.342946907322368e-208	6.362647160248217	3.179122400610949	1.99655643577798e-214	6.362647160248217	grouping_1	0
Otud1	up	3.361043612481708	3.324738879282084e-208	2.255741160787636	3.882175192134832	2.63313084725278e-237	2.255741160787636	grouping_1	0
Hes1	up	5.606956065629493	5.252920307108308e-208	3.647232156485882	5.71048	4.518989356582102e-212	3.647232156485882	grouping_1	1
Adamts16	up	4.687345931436255	8.259130170518726e-208	1.003617041586338	4.124391593486288	3.312911009692653e-171	1.003617041586338	grouping_1	0
Kcnip3	down	-2.6697	1.388968492522126e-207	5.751968498062857	-1.85237	2.493799896843669e-122	5.751968498062857	grouping_1	0
Ap1s2	down	-3.40779	2.411152235782921e-207	5.709081970314632	-2.43468	9.600863024005963e-122	5.709081970314632	grouping_1	0
Eci2	up	1.637225210366419	2.472123848156868e-207	5.736624990050988	1.399616929519205	2.024983352220898e-176	5.736624990050988	grouping_1	0
Myof	up	4.594920251500838	2.912625905126186e-207	2.820450776519781	3.950186608981001	7.356137616670313e-189	2.820450776519781	grouping_1	0
Klf6	up	3.576460720142884	3.016083710688397e-207	5.619102935764876	3.277359990695352	2.333685359511781e-221	5.619102935764876	grouping_1	1
Prkcd	up	3.367991658589268	6.281024979870926e-207	3.10095	2.856817573560145	1.162422247591526e-171	3.10095	grouping_1	0
Lrrc75b	up	4.10955	8.960740804775068e-207	0.5150487519387439	3.758186878940622	3.540188743257516e-176	0.5150487519387439	grouping_1	0
Smpdl3a	up	2.577590527894833	1.04361583912452e-206	4.083417780100992	3.023019955729528	1.148184879628276e-234	4.083417780100992	grouping_1	0
Epb41l2	up	2.462997116610447	1.652743267014812e-206	5.199676256556365	3.386034824299564	1.550396131331362e-236	5.199676256556365	grouping_1	0
Crmp1	down	-2.85025	3.193385487448196e-206	4.633243758758485	-2.81596	3.584949064934355e-202	4.633243758758485	grouping_1	0
Met	up	4.11613	3.362718203039974e-206	2.401192429747725	5.107555160573151	2.344601897238145e-235	2.401192429747725	grouping_1	0
Rest	up	4.191770092936199	3.937197351528769e-206	2.476647122698416	4.017482753583874	9.185183919357997e-196	2.476647122698416	grouping_1	1
Prss8	up	3.756095129024794	4.318356608952534e-206	1.380408160962749	3.709415533972974	2.357331870150871e-200	1.380408160962749	grouping_1	0
Nxn	up	2.342232162422945	8.104866499892455e-206	5.818646357985347	3.054002621652638	2.675134291938013e-242	5.818646357985347	grouping_1	0
Lrig3	up	3.080580441015348	1.214036927444291e-205	2.863471621126524	3.822065876169952	2.738217358604097e-238	2.863471621126524	grouping_1	0
Rassf10	up	4.132020688227791	1.266834547039886e-205	0.6872612340543313	4.033747561786305	3.599581854242006e-197	0.6872612340543313	grouping_1	0
Nalf1	down	-3.60614	1.310542390782897e-205	9.991465146326512	-3.74478	2.789818653849785e-218	9.991465146326512	grouping_1	0
Gm16136	up	3.958459584451252	2.375051930133417e-205	-0.441509	3.948717567784988	1.395385452065919e-200	-0.441509	grouping_1	0
Ablim2	down	-2.95465	3.041618850102671e-205	3.930516223663418	-1.81727	9.466503707957429e-103	3.930516223663418	grouping_1	0
Hycc1	up	2.059400399720842	3.616559406058416e-205	5.203033743143593	1.948294447838597	2.218584152330883e-189	5.203033743143593	grouping_1	0
Ahi1	down	-1.61609	6.206140869993346e-205	7.678051803820193	-1.71206	1.501354941165928e-224	7.678051803820193	grouping_1	0
Prelp	up	4.908709426813799	6.304847908840057e-205	1.745222785248847	5.224114369113757	5.081918477853867e-221	1.745222785248847	grouping_1	0
Cachd1	up	2.70592	6.990521797583923e-205	4.201944892303988	3.792501849704015	8.489492063608561e-230	4.201944892303988	grouping_1	0
Zfp92	down	-3.79861	7.767131471075915e-205	2.609091446923846	-2.50383	4.781189989068251e-98	2.609091446923846	grouping_1	1
Psap	up	1.563484288934609	1.03926051578698e-204	7.557117563881137	1.71026	8.474115958920437e-231	7.557117563881137	grouping_1	0
Ano6	up	1.920049022096598	1.107108763637808e-204	7.268394000385987	1.642714580056378	3.837333545404221e-170	7.268394000385987	grouping_1	0
Lbp	up	5.487136713562438	1.528280292476666e-204	2.428736866490923	5.212374317703445	2.399176565549008e-194	2.428736866490923	grouping_1	0
Sfrp5	up	4.911565053038957	1.561540745573138e-204	0.6055376497983898	4.965921418256262	1.218373570258925e-205	0.6055376497983898	grouping_1	0
Trim66	down	-3.45069	1.808849916169743e-204	4.560795342570321	-2.86323	1.938422201498261e-150	4.560795342570321	grouping_1	0
Traf1	up	4.72048	2.968523592097682e-204	1.268761685504734	4.029473317085928	5.783188172289075e-158	1.268761685504734	grouping_1	0
Gm21983	up	4.731053102710684	3.653409924631158e-204	0.0256456	4.630811826114668	2.0852355398247e-195	0.0256456	grouping_1	0
Kitl	up	5.265371586609332	3.897029299675786e-204	3.624754932616693	4.84828	1.334629205420862e-197	3.624754932616693	grouping_1	0
ENSMUSG00000108255.2	up	3.298193826801578	5.317551702239641e-204	-0.686553	3.220685590187475	9.919508940202225e-193	-0.686553	grouping_1	0
Apba1	down	-2.31386	7.187620933937785e-204	5.696568962945822	-1.82591	5.625561341054808e-137	5.696568962945822	grouping_1	0
Tmem130	down	-3.31428	1.855835614286584e-203	5.345302469805997	-3.05123	2.560109226804619e-178	5.345302469805997	grouping_1	0
Krt19	up	4.234956800037855	2.130727515794605e-203	-0.233091	4.109475647452743	2.913697830709149e-190	-0.233091	grouping_1	0
Hap1	down	-2.08334	2.704684520778603e-203	5.406778576141237	-1.32803	1.169744403644686e-97	5.406778576141237	grouping_1	0
Klf5	up	3.515282800600659	4.40084613676337e-203	2.908443621207622	3.750595534253931	2.568458804569125e-224	2.908443621207622	grouping_1	1
G0s2	up	5.18524	5.81094052627814e-203	3.187262451861712	4.349815333674772	2.668319179414467e-182	3.187262451861712	grouping_1	0
Ces2g	up	3.573415318301033	8.123325138052124e-203	-0.64327	3.502429718206145	6.488094236711797e-193	-0.64327	grouping_1	0
Slc10a4-ps	up	3.76981	9.447899808140567e-203	-0.477194	3.769782096846241	3.976962238809316e-199	-0.477194	grouping_1	0
Gm20559	up	4.35437	1.047465811807575e-202	2.29473	4.003204999502488	1.257018714229168e-181	2.29473	grouping_1	0
Ackr3	up	4.800397797168147	3.280098676651533e-202	1.385563861328765	4.181915910820861	2.358742275933616e-164	1.385563861328765	grouping_1	0
Pbx3	down	-2.46585	3.872867930367676e-202	6.739767543045936	-1.80481	1.029404015043884e-132	6.739767543045936	grouping_1	1
Prox1os	down	-3.73433	4.694737441745716e-202	1.663540639122091	-2.42002	1.000272511792886e-104	1.663540639122091	grouping_1	0
Kcns3	up	3.945431527985431	5.686483245863637e-202	0.2182002846039091	3.774375580466134	4.375162395030268e-184	0.2182002846039091	grouping_1	0
Gpam	up	2.441454745890512	6.367649464190918e-202	4.708725942209929	1.629995655976398	5.141016643392713e-128	4.708725942209929	grouping_1	0
Mia	up	5.816563355265565	7.005004594582237e-202	3.830890463265856	5.876072229281604	4.258179698034244e-203	3.830890463265856	grouping_1	0
Lgals9	up	4.333648464960367	9.597820757041925e-202	2.176495710547202	3.854	4.767232531579534e-171	2.176495710547202	grouping_1	0
Svop	down	-3.1672	1.110403948697609e-201	4.253923697049577	-2.86702	8.112951487281702e-170	4.253923697049577	grouping_1	0
Nup93	up	1.821592907006678	1.306644143290988e-201	5.01086	1.559829843749912	1.234238435895728e-171	5.01086	grouping_1	0
Ltbp4	up	3.566452675713534	1.703839552529401e-201	3.493920135169923	4.476112230234483	1.524706631762894e-222	3.493920135169923	grouping_1	0
Prrt1	down	-3.26512	2.180279896575885e-201	4.663384028795563	-2.96429	8.237858985779379e-172	4.663384028795563	grouping_1	0
Cdh6	up	4.804448881253914	2.437976583427752e-201	1.927056549800138	4.891233267891996	5.115078012598807e-203	1.927056549800138	grouping_1	0
Prom1	up	4.1629	2.502411293504798e-201	0.6166389018118419	4.246252189086756	9.321312137751312e-205	0.6166389018118419	grouping_1	0
Isl2	up	3.794523661781763	2.825880511633342e-201	0.4133096603045852	2.968280948683631	1.277488536623991e-145	0.4133096603045852	grouping_1	1
Car12	up	4.553506354889544	3.211715193013966e-201	1.052330125936592	4.529307166758832	2.351850057827526e-196	1.052330125936592	grouping_1	0
Rims2	down	-1.90007	4.792090182290587e-201	8.034499353168467	-2.05077	2.573270173943218e-221	8.034499353168467	grouping_1	0
Neat1	up	3.520588578467233	5.281729115375869e-201	5.778319422890096	3.77737	5.793513612974848e-208	5.778319422890096	grouping_1	0
Baiap3	down	-3.9929	5.533162718015671e-201	4.847756824616753	-2.69331	3.903668158608621e-113	4.847756824616753	grouping_1	0
Suclg2	up	1.542872941241176	6.574805649436279e-201	5.57308	1.413870496867212	4.485581272419411e-177	5.57308	grouping_1	0
Slc1a4	up	2.748489408791833	6.758874581575923e-201	3.728102273799352	2.861171591782733	1.655444826564632e-207	3.728102273799352	grouping_1	0
Ccbe1	up	4.949923098025883	1.092348583607383e-200	2.601717012564696	4.07501	2.498617470148578e-162	2.601717012564696	grouping_1	0
Vstm2l	down	-4.35708	2.441014148081746e-200	3.571688868737292	-2.9313	1.654636546385373e-101	3.571688868737292	grouping_1	0
Tmem44	up	3.907319609217345	3.024841608681697e-200	1.458170890410842	4.055152467945301	4.141310478995715e-207	1.458170890410842	grouping_1	0
Aldoc	up	3.924040212667602	3.921084418495432e-200	3.789146699172132	4.42662	4.600400267319598e-230	3.789146699172132	grouping_1	0
Tgfbr2	up	4.293122935045698	5.217860786111392e-200	4.421656612509284	3.302852805722551	1.888140292026129e-157	4.421656612509284	grouping_1	0
Krt18	up	3.034556904824977	6.393472763651216e-200	4.754464605557368	3.911790417513661	3.095504900547115e-233	4.754464605557368	grouping_1	0
Cmbl	down	-3.56194	7.085552771459672e-200	3.567215189100212	-2.34325	2.487939855015895e-99	3.567215189100212	grouping_1	0
Ctsz	up	2.858687061231957	8.847708769850551e-200	5.464667741442399	1.600532205287241	5.724093921955014e-104	5.464667741442399	grouping_1	0
Inhbb	up	4.857496304591485	1.294664906933178e-199	2.077025895243216	4.07373	2.236614936761437e-163	2.077025895243216	grouping_1	0
Lmx1b	up	3.995271085808405	1.294957407296745e-199	0.3654279501187268	3.371785183375734	1.655565248270113e-151	0.3654279501187268	grouping_1	1
Sntb2	up	2.962095081116416	2.114360629075323e-199	5.099754887771655	3.427269421471057	1.861954811698204e-224	5.099754887771655	grouping_1	0
Arhgef38	up	4.454034485048606	3.829664932998277e-199	3.94228	3.427279831205366	1.591212889698983e-162	3.94228	grouping_1	0
Dapk2	up	4.568688169030249	4.212839061278504e-199	2.03079	4.401295437128886	2.901457161971847e-186	2.03079	grouping_1	0
Arhgef6	up	3.053967715421386	4.933526667848617e-199	3.302446438746593	2.425642906891582	1.598541308266726e-158	3.302446438746593	grouping_1	0
Mapk12	up	3.891195069292164	5.890200256790581e-199	1.886841464692806	3.446712649775505	1.82262278711466e-173	1.886841464692806	grouping_1	0
Ddah2	up	3.601641206887615	8.18763228799505e-199	2.802570729897548	3.168822261542481	1.702698056471444e-181	2.802570729897548	grouping_1	0
Kifc3	up	2.29225	1.702987559819846e-198	4.116647294921731	2.695988117785741	1.641336626136577e-216	4.116647294921731	grouping_1	0
Runx1	up	4.453865658760279	1.950517044679962e-198	3.154932826429267	5.107425905166938	1.528858147388203e-220	3.154932826429267	grouping_1	1
Thsd4	up	3.5104	2.559650269428774e-198	4.748116677369365	3.980810910577774	3.636401637076148e-203	4.748116677369365	grouping_1	0
Atp10a	up	3.668726733405082	6.699041642314831e-198	4.602119855373035	1.935017185270137	1.102334509779636e-108	4.602119855373035	grouping_1	0
Rtl5	down	-2.62499	7.036088432391615e-198	4.235355643943018	-2.02428	7.218722154026173e-131	4.235355643943018	grouping_1	0
Cdh1	up	4.813652000832713	7.204471909882013e-198	1.78942	4.919824429439453	4.734237458567087e-210	1.78942	grouping_1	0
Tnfaip2	up	5.217568677079317	9.234254093021155e-198	1.969649449464462	5.25056	1.31741358676448e-197	1.969649449464462	grouping_1	0
S100a11	up	2.419981374736499	1.085258666831492e-197	5.581765294667372	2.0141	3.564261038491199e-171	5.581765294667372	grouping_1	0
Pnma8b	down	-2.2807	1.1745898109249e-197	6.032613426880046	-2.00914	8.285118382269365e-161	6.032613426880046	grouping_1	0
Atp6v0a1	down	-1.16413	1.846353741580554e-197	6.914021198911986	-1.0587	1.544785834902773e-168	6.914021198911986	grouping_1	0
Fgfr3	up	3.833311615320078	3.803539964929142e-197	0.0654161	3.748231287529962	2.137384619761238e-186	0.0654161	grouping_1	0
Wipf3	up	2.56178	4.757727668476408e-197	4.518357252138847	1.910539991652264	5.155683065574415e-145	4.518357252138847	grouping_1	0
Gbf1	down	-1.2407	5.556147510233043e-197	7.810250888500939	-1.22719	9.425138411220384e-194	7.810250888500939	grouping_1	0
Spock2	down	-2.41533	9.00270488609834e-197	6.042215191692331	-2.60351	3.72976987333864e-211	6.042215191692331	grouping_1	0
Klk8	up	4.068959211924003	9.11720106708778e-197	1.384116682568612	3.800242143127994	6.155306105701108e-179	1.384116682568612	grouping_1	0
Teshl	up	3.612231697341661	2.017115327399966e-196	-0.468838	3.450398821169472	1.100276499122411e-179	-0.468838	grouping_1	0
Shank1	down	-2.7465	2.140114841397981e-196	5.159393349701875	-2.69776	1.498363250085534e-188	5.159393349701875	grouping_1	0
Gpr158	down	-3.48315	2.445729063723613e-196	6.139834283215895	-2.84153	1.014494391685649e-139	6.139834283215895	grouping_1	0
Wwc2	up	2.717308717262132	3.383374757568494e-196	4.764284833054019	2.850229500443039	1.404568809290098e-190	4.764284833054019	grouping_1	0
Negr1	down	-2.45153	3.922907112071258e-196	8.844256233601584	-2.4186	1.697413855742165e-192	8.844256233601584	grouping_1	0
Snap91	down	-2.45926	5.273276244397997e-196	5.887348319690251	-2.96589	4.885734782327484e-248	5.887348319690251	grouping_1	0
Xkr6	down	-1.88131	5.820861183319549e-196	6.712904819165371	-1.97715	1.467291821865144e-210	6.712904819165371	grouping_1	0
Rbbp8	up	2.337348383144252	5.970308041492516e-196	5.417833644147808	2.323874099043747	9.640185236680434e-191	5.417833644147808	grouping_1	0
B4galt6	down	-2.04783	6.170330705254227e-196	5.420751370737034	-1.85685	1.502564584224624e-171	5.420751370737034	grouping_1	0
Capn2	up	1.74367	6.945645353771717e-196	4.936749198798847	1.895429967879737	3.670188546250418e-211	4.936749198798847	grouping_1	0
Tjp2	up	2.149267879555247	7.208029227758592e-196	5.749085285539246	1.945995682770409	8.222992492052861e-182	5.749085285539246	grouping_1	0
Nfib	up	2.000998767101621	7.884161517138709e-196	6.505114617154713	4.007595104709842	1.09996027657701e-277	6.505114617154713	grouping_1	1
Dpp4	up	4.340677620827021	8.557768430831604e-196	1.099316995673108	4.544142953313358	2.280197217419561e-205	1.099316995673108	grouping_1	0
St6galnac2	up	4.153693662733259	8.925843843550236e-196	0.9039495141928636	4.12364	1.499933182413937e-191	0.9039495141928636	grouping_1	0
Lgmn	up	2.235644342525382	1.000238845389914e-195	5.269175486583963	2.319676076673463	4.779694416710603e-208	5.269175486583963	grouping_1	0
Pdgfrl	up	4.270661744838453	1.164154072461012e-195	2.278857372202845	4.289198036960362	1.205066290508365e-197	2.278857372202845	grouping_1	0
Gpm6b	up	2.904778159553007	1.515165335605598e-195	4.94441	2.643374706815654	1.47363037857196e-170	4.94441	grouping_1	0
Lgi1	up	4.423149621640269	2.616533278265954e-195	1.613310755550722	4.415163085765142	2.165498713664444e-192	1.613310755550722	grouping_1	0
Trip6	up	4.28573	2.895072322972111e-195	1.727506497478652	4.043329961989325	4.498597237581182e-179	1.727506497478652	grouping_1	0
Rai14	up	4.166457828496082	3.275421514963811e-195	3.558860134271463	3.443612037078794	1.705804792842938e-161	3.558860134271463	grouping_1	0
Por	up	1.688172448036806	3.708401604494941e-195	6.24519	1.768303348261971	1.707142323372427e-203	6.24519	grouping_1	0
Castor1	up	4.10356	4.048273255997739e-195	1.016546294602248	3.828307529407831	8.008196409314279e-174	1.016546294602248	grouping_1	0
Best3	down	-3.91563	6.369238146195945e-195	2.591547732230407	-3.44062	8.138770047918088e-153	2.591547732230407	grouping_1	0
Clic6	up	4.033158644832909	9.25391053369614e-195	0.3190566801408855	3.859690218279548	4.066421909799762e-178	0.3190566801408855	grouping_1	0
Caly	down	-3.41169	1.180456385686072e-194	4.675117587050539	-2.62673	2.514905723830818e-133	4.675117587050539	grouping_1	0
Chrnb1	up	3.369038642024987	1.45828079796074e-194	2.252629983200984	3.640132515277603	1.610195054284782e-212	2.252629983200984	grouping_1	0
R3hdm1	down	-1.00871	3.265324509981085e-194	7.776465084677317	-0.84004	8.987970409105844e-146	7.776465084677317	grouping_1	0
S100a10	up	2.828111609107833	3.367811092662614e-194	5.677611496967061	2.534086302663954	5.00415515704198e-172	5.677611496967061	grouping_1	0
Kazn	up	2.017805841865875	4.672759216456637e-194	6.181899673467509	2.289215447474291	4.321234848125657e-213	6.181899673467509	grouping_1	0
Sez6l2	down	-2.83992	5.234319539117563e-194	5.80857	-2.71766	6.001675091434654e-181	5.80857	grouping_1	0
Cacng2	down	-3.90203	7.925313810532718e-194	3.352084836223272	-2.93132	2.237996083612453e-118	3.352084836223272	grouping_1	0
Hepacam	up	4.016070755985877	2.075371199493622e-193	1.129637343016814	4.703678507164987	2.024423670345592e-236	1.129637343016814	grouping_1	0
Aox3	up	4.936704864008753	4.258824666976462e-193	1.828755789964202	4.810612249972459	3.044343038680945e-182	1.828755789964202	grouping_1	0
Gdap1	down	-2.32463	5.570519268226076e-193	5.06849	-2.40644	1.091582337326528e-204	5.06849	grouping_1	0
Adgra3	up	2.643346963554589	6.259273508692273e-193	4.147896480779061	1.408154897913071	2.570785353565586e-93	4.147896480779061	grouping_1	0
Slc2a10	up	3.737005320303782	9.88993100058069e-193	0.078581	3.526460024500591	5.514665355859465e-172	0.078581	grouping_1	0
Il15	up	4.18064	2.607544993855874e-192	1.475465027560388	3.916553904799086	3.04016616804114e-169	1.475465027560388	grouping_1	0
Pam	down	-2.50613	3.320610666536467e-192	8.517976010179698	-2.16186	1.230842806464862e-151	8.517976010179698	grouping_1	0
Slc12a5	down	-2.97211	4.487158175055501e-192	3.818204932907978	-2.38286	4.523911737759582e-134	3.818204932907978	grouping_1	0
Gm30382	up	4.809915008330803	5.706703104628926e-192	1.723465154580238	3.98418	5.595834285903718e-155	1.723465154580238	grouping_1	0
Gabrb1	down	-3.24588	7.954945220879471e-192	7.437786768958008	-2.6582	3.33393901749788e-146	7.437786768958008	grouping_1	0
Disp2	down	-2.95521	9.731544775654286e-192	4.29276	-3.08083	1.049246616285462e-204	4.29276	grouping_1	0
Socs6	up	1.461354552210528	1.112263282609203e-191	5.257051287194423	1.250314991288275	3.001106204649124e-161	5.257051287194423	grouping_1	0
Plcd1	up	3.740911005406065	1.985643326826719e-191	1.780502351853007	3.050712090775169	2.294624965854062e-139	1.780502351853007	grouping_1	0
Syap1	up	1.283422073221489	3.321348251142124e-191	5.47074	1.284841100972908	1.60646834387211e-193	5.47074	grouping_1	0
Plppr1	up	4.750987705862431	3.349205467059634e-191	3.889138131809525	3.842074018869877	1.947563747087991e-163	3.889138131809525	grouping_1	0
Unc5a	down	-2.89806	4.446539065340231e-191	3.970736275353659	-2.526	8.90158194828271e-152	3.970736275353659	grouping_1	0
Ephb3	up	3.840181832311828	8.999814924989971e-191	0.8327183767940455	3.978836179582234	7.831983766957401e-198	0.8327183767940455	grouping_1	0
Parva	up	1.536804912984112	1.19046531692742e-190	5.706992622174006	2.19086	1.200306358621312e-252	5.706992622174006	grouping_1	0
Prkar1b	down	-1.76498	1.86036914340408e-190	5.662472216141437	-1.5316	1.163671731134747e-152	5.662472216141437	grouping_1	0
Tiam2	up	3.704939102846661	2.153960815924215e-189	3.283076391434707	3.251292804316325	1.785548435129401e-167	3.283076391434707	grouping_1	0
Wtip	up	3.636793977249599	4.157786811543479e-189	2.056295829844867	3.735921702254527	3.338748196592719e-197	2.056295829844867	grouping_1	0
Oat	up	2.202664115855244	6.165855371554394e-189	4.640925228965955	2.020208535700966	6.399297152511974e-174	4.640925228965955	grouping_1	0
Cd9	up	2.056589784696008	6.317978017300857e-189	5.781796708738209	3.593830464785431	5.377302812111442e-266	5.781796708738209	grouping_1	0
Gria2	down	-3.7854	7.824866325646444e-189	6.241349196227439	-2.89156	9.104593427870724e-123	6.241349196227439	grouping_1	0
Ccdc102a	up	3.667575856977813	9.767597193300148e-189	0.4016957779121412	3.591099494486279	1.79015769039612e-178	0.4016957779121412	grouping_1	0
D630024D03Rik	down	-3.39219	1.129403809161126e-188	3.194738922329423	-2.03192	2.215689677574676e-82	3.194738922329423	grouping_1	0
Fzd1	up	3.813427630283354	1.14082225032816e-188	1.556008355921334	3.639417790253464	1.265247869887661e-175	1.556008355921334	grouping_1	0
5330434G04Rik	down	-2.98222	2.349557465336794e-188	6.166450154541167	-2.78753	7.966906148653205e-170	6.166450154541167	grouping_1	0
Rassf2	up	4.023923100973994	3.134143529416751e-188	1.509952345455055	3.667391131774195	1.886158943527738e-159	1.509952345455055	grouping_1	0
Rhou	up	2.350380668091294	3.829119091654659e-188	4.59241	2.54422	9.16717282736376e-207	4.59241	grouping_1	0
Lrrk1	up	4.083223810399247	4.322072064894974e-188	2.865826119747838	3.834370302124603	3.506352561094825e-173	2.865826119747838	grouping_1	0
Tagln2	up	4.215464318563678	5.774126017513623e-188	3.269979310316393	4.331855465538206	1.44007269296467e-196	3.269979310316393	grouping_1	0
Fcgrt	up	2.874996208843895	6.220684466202893e-188	3.087410535265014	4.173670979086218	7.328015741290852e-258	3.087410535265014	grouping_1	0
Dennd2b	up	1.875330884138868	7.116421688234835e-188	5.624378809073325	1.834830513865143	1.348795293512819e-177	5.624378809073325	grouping_1	0
Rnase4	up	4.163211219078166	8.771196064865632e-188	1.798897041700807	4.009254968309151	7.018716647395097e-177	1.798897041700807	grouping_1	0
Msrb3	up	3.853852630517802	9.655044242705707e-188	4.460054393078637	2.948055951631543	1.117933183280999e-145	4.460054393078637	grouping_1	0
Iffo1	down	-1.90453	1.486053991395522e-187	4.665320463096704	-1.72614	5.883938802802506e-158	4.665320463096704	grouping_1	0
Heyl	up	4.334380298480128	1.649446820291668e-187	1.850745213373045	3.276815862007189	4.517442741571351e-127	1.850745213373045	grouping_1	1
Dpys	up	4.342150040081497	2.761255329557502e-187	1.280287522608664	4.466132344108817	2.027582076295042e-192	1.280287522608664	grouping_1	0
Gng4	down	-3.59275	4.630699136956095e-187	5.140486682655001	-3.01495	9.193595323806368e-139	5.140486682655001	grouping_1	0
Map4k3	up	1.357768410369606	5.10919073657165e-187	6.994296176496555	1.203063565204048	1.785597514517862e-159	6.994296176496555	grouping_1	0
Gm41177	up	3.73709	1.279794378368111e-186	0.9524298576235212	4.681076247203376	2.70377294734475e-247	0.9524298576235212	grouping_1	0
Pmp22	up	4.454407632225515	1.544508634597431e-186	2.101037237315172	4.944589174633093	4.430846849523747e-211	2.101037237315172	grouping_1	0
Chd5	down	-2.95783	2.293240191482449e-186	5.571347560162558	-2.59576	3.190809155458347e-152	5.571347560162558	grouping_1	0
Cgn	up	2.551366344166563	2.68973434844417e-186	3.445045124978112	2.989906355550328	1.077501778488349e-202	3.445045124978112	grouping_1	0
Nol4l	down	-1.97002	3.295230893930114e-186	5.811207012243276	-1.7946	1.646013285901018e-161	5.811207012243276	grouping_1	0
Ptgfrn	up	3.019437503220036	3.583871353352255e-186	3.152879078100698	2.991167375476933	7.839730383780539e-178	3.152879078100698	grouping_1	0
Gm32815	up	3.853350087463038	4.434436609505538e-186	0.5738372602211121	3.692962469289697	6.77144845778271e-175	0.5738372602211121	grouping_1	0
Acsl3	up	1.946301823041928	5.622944358267409e-186	5.909446376674182	1.758596889344524	2.837396605728922e-164	5.909446376674182	grouping_1	0
BC006965	up	3.603177598514606	6.029569946093963e-186	-0.0186078	3.93389	2.428375857468086e-210	-0.0186078	grouping_1	0
Ifitm3	up	5.108328680554626	1.17433157766965e-185	4.687261793901983	5.298710616828027	2.814578898297e-195	4.687261793901983	grouping_1	0
Mapkapk3	up	3.593097407798048	1.401571276383498e-185	3.55465	1.539169012579802	2.616601975235544e-68	3.55465	grouping_1	0
Clxn	down	-2.76818	1.675242790299815e-185	5.209657646749545	-2.62592	1.330071706598768e-170	5.209657646749545	grouping_1	0
Madd	down	-1.76004	1.797676428444267e-185	5.897397978262052	-1.74552	1.075466797384122e-182	5.897397978262052	grouping_1	0
Sgsm3	down	-2.07429	2.55419760239497e-185	4.404506963004996	-1.67694	1.349519654419531e-128	4.404506963004996	grouping_1	0
Plaat3	up	3.455667119274016	2.784141954147002e-185	3.635209620584218	3.117788688439218	1.621353151685297e-169	3.635209620584218	grouping_1	0
Rflnb	up	4.125318673397294	4.023521377023432e-185	3.432166433969495	3.428318414279643	2.20685847231958e-161	3.432166433969495	grouping_1	0
Nhsl1	up	3.656400933996338	5.701637353104879e-185	4.54108	1.981476329753337	3.765194992327372e-102	4.54108	grouping_1	0
Kcnh2	down	-2.95422	8.592798110899801e-185	4.057928123874994	-2.84965	6.140868725721875e-173	4.057928123874994	grouping_1	0
Efna4	up	3.790081697827365	1.113510639644943e-184	0.2556970198697175	3.690994945178145	1.394801003852958e-174	0.2556970198697175	grouping_1	0
Gm42375	up	3.24761	1.146544928862128e-184	-0.77776	3.191318499031325	1.847428006459214e-176	-0.77776	grouping_1	0
Gm37184	up	3.493564467446006	1.30835091033156e-184	-0.367987	3.465341631266411	6.597975829391361e-179	-0.367987	grouping_1	0
Cmtm3	up	3.957895717643564	1.537124632432619e-184	1.65337	3.73209	3.655620611930237e-168	1.65337	grouping_1	0
Celsr3	down	-2.99412	2.214593156817259e-184	3.834488981272546	-2.96719	3.716170843438144e-179	3.834488981272546	grouping_1	0
Slc5a7	up	5.067792414032813	2.358821996019279e-184	0.7098680814472009	4.533992456114783	1.274505002030595e-158	0.7098680814472009	grouping_1	0
4930570G19Rik	down	-2.40598	2.776121934595126e-184	4.362188017146627	-2.00329	1.584475347129045e-134	4.362188017146627	grouping_1	0
Gm47882	down	-4.22439	2.967704225313191e-184	1.333348356500226	-1.79691	8.667776950378423e-49	1.333348356500226	grouping_1	0
Sox9	up	3.537590927118969	4.892903786508521e-184	2.616284434958583	5.091517386857842	4.817238318471138e-238	2.616284434958583	grouping_1	1
Slco3a1	down	-3.0128	9.327257479196997e-184	6.176040404857148	-1.75362	6.965102683450776e-82	6.176040404857148	grouping_1	0
Cnn2	up	4.412531426806023	9.691171878792535e-184	1.619017598546213	4.43279	2.325711244280986e-184	1.619017598546213	grouping_1	0
Otx1	up	3.133865680945983	2.080126120495117e-183	-0.685751	3.041029982892894	1.770955337798258e-171	-0.685751	grouping_1	1
Rnf24	up	1.733517339980753	2.483346598847573e-183	5.115428385921897	1.82042	1.973710480469778e-195	5.115428385921897	grouping_1	0
P4ha1	up	1.569790976255942	2.594522553099252e-183	7.144920802693511	1.541583094708783	2.099667478970707e-182	7.144920802693511	grouping_1	0
Il10rb	up	2.321999367335038	5.565007830608562e-183	3.739402789126467	2.759046197192575	1.147044689414168e-217	3.739402789126467	grouping_1	0
Sting1	up	3.80552	6.482908834773341e-183	0.4414380348158884	3.689402262150171	2.044666462256432e-170	0.4414380348158884	grouping_1	0
D130043K22Rik	down	-3.40836	6.90334395505849e-183	3.772850957854293	-2.35294	4.774318881588412e-98	3.772850957854293	grouping_1	0
B4galt5	up	2.168803875933268	1.045923804974619e-182	5.775439414742085	1.634957751898857	1.993255757306378e-134	5.775439414742085	grouping_1	0
Jakmip2	down	-2.74155	1.147290961823902e-182	5.51077	-2.85054	3.502211487673378e-193	5.51077	grouping_1	0
Castor2	down	-1.96779	1.773083472225726e-182	4.687867027691376	-1.6267	1.815271301508574e-134	4.687867027691376	grouping_1	0
Eri3	down	-0.889475	1.882384004929581e-182	7.24762	-0.807764	1.790442717097984e-157	7.24762	grouping_1	0
Mal	up	4.759210748568109	2.622358843273456e-182	1.65657	4.521811261535387	3.42497335993092e-170	1.65657	grouping_1	0
Gm266	up	4.889619873206199	3.020420769549686e-182	0.9888592273940018	4.928126665737102	1.383720309813496e-182	0.9888592273940018	grouping_1	0
Nipal1	up	4.158597943154749	1.15295484033426e-181	0.2478125899263246	3.961526547608006	3.26119502080764e-166	0.2478125899263246	grouping_1	0
Cyp2t4	up	4.778912132376511	1.306976521321118e-181	0.3376393041314996	4.844769335897964	4.049850427962777e-182	0.3376393041314996	grouping_1	0
Folr2	up	4.069020477092264	2.564711379279217e-181	0.941328	3.984559431150824	1.244796414772608e-172	0.941328	grouping_1	0
Gprin1	down	-3.12607	3.289504605488522e-181	3.243949056440678	-2.75533	1.000786230630208e-144	3.243949056440678	grouping_1	0
Kirrel1	up	3.640941108357227	6.790364702583577e-181	2.398562765516132	4.017266776182558	2.605230131012755e-197	2.398562765516132	grouping_1	0
Gm43091	up	3.668278915185171	1.167908711235574e-180	-0.385876	3.685564055681061	5.691253226808369e-179	-0.385876	grouping_1	0
Calml4	up	4.010784613516511	1.212241240530939e-180	2.57529	3.034155835748436	4.097854129784203e-135	2.57529	grouping_1	0
Gm43055	down	-4.18701	1.675564900114599e-180	2.765867469821645	-2.89765	3.648349660229883e-95	2.765867469821645	grouping_1	0
Marchf4	down	-3.27151	2.046462367973097e-180	4.511694003045291	-3.10348	5.96397148425233e-167	4.511694003045291	grouping_1	0
Sypl1	up	1.556279486266477	4.315498587626562e-180	5.409386255742603	1.208918095084903	5.465147052540944e-133	5.409386255742603	grouping_1	0
Slc27a1	up	1.512397971934166	4.719353773034831e-180	5.24586	1.588685777166808	4.446036296465375e-190	5.24586	grouping_1	0
Mogat1	up	3.598003484031489	5.887443439189052e-180	0.4310576091540751	3.749039678389854	6.765570588451873e-189	0.4310576091540751	grouping_1	0
Ttll3	up	2.297046531648183	6.741692027049732e-180	4.101112804631803	2.026598951222598	1.989618028332867e-154	4.101112804631803	grouping_1	0
Usp25	up	1.393074788692489	9.350067575871618e-180	6.221939241100632	1.1832	4.380268184491213e-144	6.221939241100632	grouping_1	0
Cacna1b	down	-2.62733	1.537175933487326e-179	5.104078865622742	-2.76657	4.50760212239544e-194	5.104078865622742	grouping_1	0
Gsta4	up	3.159153682436688	2.112946202964801e-179	3.111531568566257	3.74576	3.294670994275759e-209	3.111531568566257	grouping_1	0
Slc22a18	up	3.77468	2.915809428802168e-179	0.7100006804833772	3.610876717390964	5.729465598303261e-164	0.7100006804833772	grouping_1	0
Pcdh7	up	4.510677562502875	4.071629189584535e-179	6.25209	3.857600498380219	6.342911400662893e-156	6.25209	grouping_1	0
Lamc2	up	2.820965303170193	6.103747047525595e-179	3.881079117956819	3.51451	2.188911775940443e-215	3.881079117956819	grouping_1	0
Dnm1	down	-3.13062	1.305150807738135e-178	3.488688110391309	-2.42836	2.776247505706058e-123	3.488688110391309	grouping_1	0
Rhod	up	3.554567965172589	1.514603926684665e-178	1.462916355402593	3.415072767232771	2.883017099921455e-168	1.462916355402593	grouping_1	0
Tmx4	down	-1.56364	3.217753738263457e-178	7.138631768465699	-1.53626	3.379502126314116e-176	7.138631768465699	grouping_1	0
Tpm1	up	1.919497629470078	3.33815280771432e-178	6.494683307650497	2.134729279339718	1.258484467533855e-203	6.494683307650497	grouping_1	0
Igsf11	up	3.50006	4.877557508739566e-178	2.266236526947395	3.113167305956112	5.814690479525815e-152	2.266236526947395	grouping_1	0
Fbln5	up	4.345762645954778	6.729856669411096e-178	0.9975111588774874	4.073403892660997	4.528670834149502e-156	0.9975111588774874	grouping_1	0
D830013O20Rik	up	3.801109646696783	7.823179544972949e-178	0.0132087	3.640091776025603	1.870006045367046e-163	0.0132087	grouping_1	0
Gm14066	up	3.225809606152389	8.540425876221302e-178	2.890601970582436	2.852359037620716	1.831663658961958e-158	2.890601970582436	grouping_1	0
Clrn1	up	3.692470252636653	1.352315854430281e-177	0.34269	3.827581333366187	5.79210349875678e-187	0.34269	grouping_1	0
Cblc	up	3.4664	1.483171292223767e-177	0.1612244628273327	3.656792543384671	6.183208057427942e-190	0.1612244628273327	grouping_1	0
Disp3	down	-3.81821	2.172246063942197e-177	2.482441456841741	-2.72711	2.176431098075235e-104	2.482441456841741	grouping_1	0
Syn1	down	-2.46752	2.617981094497525e-177	5.357292516759444	-2.45159	8.055664275302562e-176	5.357292516759444	grouping_1	0
Bcam	up	2.505481138772939	2.617981094497525e-177	3.12875	3.502487367651324	4.465723642573409e-236	3.12875	grouping_1	0
Veph1	up	4.21987	2.646922071584615e-177	1.373877233680715	3.669225960637978	4.860151972407297e-149	1.373877233680715	grouping_1	0
Scamp5	down	-1.89823	5.552055898726168e-177	4.666717933892107	-1.73744	7.146034785456241e-153	4.666717933892107	grouping_1	0
Ildr1	up	1.663447692842084	5.672717277856361e-177	4.990114363704771	1.746020871917107	2.250217466387769e-184	4.990114363704771	grouping_1	0
Fxyd1	up	4.700854618914255	6.695266600930023e-177	1.767374586059097	4.347033914577739	1.670252377837342e-159	1.767374586059097	grouping_1	0
Decr1	up	2.304331531477942	8.34637615622581e-177	4.283965365950678	1.286723982215591	1.143910463583963e-88	4.283965365950678	grouping_1	0
Fibin	up	4.365421761704927	8.632697266425677e-177	0.5928041601957345	4.812352238284221	5.786221074924159e-202	0.5928041601957345	grouping_1	0
Ehd2	up	3.688058979291237	1.15152162752261e-176	1.699902045529207	3.765326643726787	9.420117932565306e-180	1.699902045529207	grouping_1	0
Csrp1	up	2.927158472435169	2.818082456630319e-176	4.296250579642046	3.118519472801738	3.137625937966098e-188	4.296250579642046	grouping_1	0
Nt5dc2	up	3.562319186183557	3.506273114720128e-176	3.168377892119867	2.676126761653079	2.692005676419982e-133	3.168377892119867	grouping_1	0
Dnaaf3	up	3.420339881745388	6.358696135036733e-176	1.91231	2.867845973740661	1.489627195816468e-138	1.91231	grouping_1	0
Pdlim1	up	4.441628018350966	7.579304962705357e-176	2.260673767212745	3.317359316724312	5.476376367789499e-125	2.260673767212745	grouping_1	0
Ssh2	down	-1.70593	7.977349635936647e-176	7.21987	-1.26179	3.853267830628433e-105	7.21987	grouping_1	0
Tbc1d4	up	2.605997858812241	8.626987886113579e-176	4.018703447183614	2.770246198275209	4.800402672500282e-179	4.018703447183614	grouping_1	0
Fgf16	up	3.499378264494929	9.772683461042147e-176	-0.482825	3.228868271561842	6.504419789876905e-153	-0.482825	grouping_1	0
Gabrg2	down	-3.61791	9.772683461042147e-176	4.645665413711762	-3.13275	6.680455183322249e-138	4.645665413711762	grouping_1	0
Daam2	up	4.01769	1.866362039354322e-175	1.235852674715322	3.989742140392884	2.329705560140509e-169	1.235852674715322	grouping_1	0
Lgals3	up	4.526082168128538	2.080047794509191e-175	2.618020201529509	4.869319158349881	1.358243970734316e-189	2.618020201529509	grouping_1	0
Nrxn1	down	-2.76337	4.452765106125045e-175	9.627174020084606	-2.80989	9.048673464756972e-181	9.627174020084606	grouping_1	0
Nova2	down	-2.33839	8.080145722136086e-175	4.946728417352871	-2.22082	4.38872183296725e-160	4.946728417352871	grouping_1	0
Atp8b1	up	4.343665077084777	9.013836207479923e-175	2.038003063705398	3.94884	7.386307616064419e-158	2.038003063705398	grouping_1	0
Actn4	up	1.710316038611727	1.096495340121481e-174	6.450299189473268	1.566802366898956	8.087266158545579e-164	6.450299189473268	grouping_1	0
Pamr1	up	3.887642743519498	1.339984104408964e-174	0.7114258235172597	3.226071609716574	1.221876012391152e-136	0.7114258235172597	grouping_1	0
Ina	down	-2.95506	1.929456764149449e-174	4.122927457120474	-2.60124	2.464869066810386e-141	4.122927457120474	grouping_1	0
Nfatc4	up	3.730758887890766	2.898214740028234e-174	1.024144156942811	2.951458758613406	3.305719538699541e-122	1.024144156942811	grouping_1	1
BC051408	up	2.998130438542105	3.220232803975761e-174	-0.827998	2.894363536113983	1.055301791145657e-161	-0.827998	grouping_1	0
Irf6	up	2.448223109734605	3.759669562216662e-174	3.075971114609791	2.351841455607088	4.881392587404254e-169	3.075971114609791	grouping_1	1
Piezo1	up	4.017966355541073	5.607007070118354e-174	1.686799217758721	4.330261571497847	7.119679019848785e-192	1.686799217758721	grouping_1	0
Ceacam1	up	4.269520813296371	7.331426908945221e-174	1.645428401772172	3.371370403908999	6.262367090688375e-125	1.645428401772172	grouping_1	0
Agbl4	down	-1.96191	7.50447427122984e-174	8.331846584712158	-1.8412	3.772078854025415e-157	8.331846584712158	grouping_1	0
Cpne2	up	3.57539	7.547437434846856e-174	2.319896356842427	3.646247976735355	3.670331242932408e-176	2.319896356842427	grouping_1	0
Lcn2	up	6.092115125663778	8.405038116623445e-174	2.197324118847341	6.024324015204017	5.013902864405504e-176	2.197324118847341	grouping_1	0
Emp1	up	5.481646139644141	1.272394892379561e-173	2.474567831118886	5.372690445245136	1.2929584069695e-176	2.474567831118886	grouping_1	0
Prom2	up	3.625718294996063	1.367880707021409e-173	1.031763788995246	3.859920210942332	2.852087209173233e-188	1.031763788995246	grouping_1	0
Hmgcll1	down	-1.81709	1.551249914616279e-173	5.678637169895933	-1.76224	9.365976422774075e-163	5.678637169895933	grouping_1	0
Ctbp2	up	1.77065	1.77650963231568e-173	4.56268	1.248516479419645	1.297412142223811e-114	4.56268	grouping_1	0
Hpse2	up	4.673573038398624	1.902982167448987e-173	2.551693659071064	4.23305	1.998839807593491e-155	2.551693659071064	grouping_1	0
Tmod1	up	2.587667654398044	2.566675339515447e-173	3.700555873227735	3.310323387964999	4.064836003695418e-199	3.700555873227735	grouping_1	0
Pter	up	3.524296694816663	3.103366157272366e-173	2.228769823885326	2.658344725960796	1.294919824916459e-116	2.228769823885326	grouping_1	0
Dlg2	down	-2.56504	3.325592842137758e-173	8.910647168540551	-1.83047	1.834446078604718e-107	8.910647168540551	grouping_1	0
Cyb5a	up	1.869660025982199	4.348326249808744e-173	6.284922746226563	1.293819331336737	1.101021314747952e-110	6.284922746226563	grouping_1	0
Rab27a	down	-2.18339	7.674284539766979e-173	6.525039588563252	-2.02007	1.706190488938651e-154	6.525039588563252	grouping_1	0
Fkbp10	up	3.402869593612766	9.872929560885084e-173	1.49579	4.135041834969633	4.007449187057088e-221	1.49579	grouping_1	0
Dmpk	down	-2.87205	1.701744466769547e-172	4.255532854225741	-1.9479	5.783802563392694e-93	4.255532854225741	grouping_1	0
Tgfb1i1	up	3.737333018483269	1.765198899468204e-172	1.731041284430674	3.039681294081724	6.070212788290772e-134	1.731041284430674	grouping_1	0
Cyfip1	up	1.341303096923223	1.828831556648061e-172	6.394642528949961	0.910698	1.707731294778555e-102	6.394642528949961	grouping_1	0
Plcd4	up	2.22187	2.588713567733951e-172	3.187795606208903	3.202246020118984	4.128363139637815e-215	3.187795606208903	grouping_1	0
Itpr2	up	1.722500773137806	4.447682671502869e-172	5.592438382090024	2.422137216949089	7.934192706325128e-215	5.592438382090024	grouping_1	0
Dsc2	up	3.241958968678508	5.57009257883309e-172	2.637135952656365	2.072298370182397	3.862150714983894e-103	2.637135952656365	grouping_1	0
Id1	up	4.596099139464768	5.78758539977992e-172	2.693847592712645	4.188423822231909	3.128244969352806e-161	2.693847592712645	grouping_1	1
Arhgap8	up	2.434741731190848	9.844964863136517e-172	3.098857114569015	3.165667948321326	7.361642853023719e-209	3.098857114569015	grouping_1	0
Crym	up	4.35766	9.971426262500553e-172	1.079507558560789	3.774062331152974	5.816271148501709e-139	1.079507558560789	grouping_1	0
Gas1	up	4.076267403666805	1.654837080909133e-171	1.944746220620792	4.358509036608264	2.058340989910101e-184	1.944746220620792	grouping_1	0
Prcd	up	3.944909336777192	2.585963655314099e-171	0.8079321196382532	3.561751853206453	1.139545623428402e-146	0.8079321196382532	grouping_1	0
Ptch1	up	1.682803411827925	3.454959265203111e-171	5.53429	1.516529746429944	8.878281243157189e-145	5.53429	grouping_1	0
Pllp	up	3.983118630469362	5.401104019693354e-171	0.2526319227420697	3.927315396243488	9.099942076849018e-164	0.2526319227420697	grouping_1	0
Cxcl12	up	4.930982420254667	5.682084943219206e-171	2.18404	4.625165246259673	3.796959941214401e-159	2.18404	grouping_1	0
Bsn	down	-2.39026	7.062183492671447e-171	4.531243926407058	-2.35545	8.160107056192207e-166	4.531243926407058	grouping_1	0
Ptger2	up	3.77514	8.56372185708635e-171	0.202738	3.451068890035012	5.34938215651528e-145	0.202738	grouping_1	0
Tro	down	-2.24568	8.835092457465083e-171	5.013237592350056	-1.73795	6.327399893369504e-110	5.013237592350056	grouping_1	0
P2rx6	up	3.372005344091813	9.255894368862116e-171	1.266904711897789	3.837177340440083	1.869125589562971e-203	1.266904711897789	grouping_1	0
Araf	down	-0.8906	1.104400491891274e-170	7.030545638665129	-0.756694	4.992157910936471e-132	7.030545638665129	grouping_1	0
Slc25a21	up	3.727163634141855	1.126850002819127e-170	2.204470023077425	3.680592312837002	2.448267952036452e-166	2.204470023077425	grouping_1	0
Necab2	down	-3.30827	1.524085722692145e-170	4.404515834402461	-2.72257	6.53678139473424e-120	4.404515834402461	grouping_1	0
Ccdc92b	down	-2.76735	2.084639605399135e-170	3.415427219893071	-2.60696	3.934559783525977e-153	3.415427219893071	grouping_1	0
Thbs1	up	5.413812187157792	2.542436868317531e-170	2.055361148015251	5.119904217370797	5.851770146144045e-167	2.055361148015251	grouping_1	0
Rab11b	up	0.9882500394703504	2.914011526350286e-170	6.333283880548382	0.9048890417258932	6.852358568549208e-154	6.333283880548382	grouping_1	0
Gm31374	down	-3.72107	3.116046729517862e-170	1.009637509117712	-1.79141	2.145614702684333e-57	1.009637509117712	grouping_1	0
F2rl1	up	4.102125399403743	4.250212834239809e-170	0.8493572745939587	3.636180673640424	1.615674197695747e-145	0.8493572745939587	grouping_1	0
A830019P07Rik	down	-4.54289	5.137818251581549e-170	3.633333365318365	-3.03277	2.37040269860047e-87	3.633333365318365	grouping_1	0
Cnksr3	up	3.289025055473564	1.01044395253394e-169	3.958318166962388	2.42412	5.830778294432997e-121	3.958318166962388	grouping_1	0
Adamts9	up	3.243279627222371	1.09982552939617e-169	4.579102446580167	4.712971294832019	6.005539133614467e-188	4.579102446580167	grouping_1	0
Gdpd5	up	3.605334519738189	3.709778045015617e-169	2.037257430748523	3.432650525399642	8.426890205532959e-156	2.037257430748523	grouping_1	0
Fbn2	up	4.699604582335581	4.07016405361489e-169	1.842437042497413	4.893919267637544	3.846198616294789e-176	1.842437042497413	grouping_1	0
Mid1	up	2.400251800176196	4.869330232993508e-169	6.11227	2.518624484950912	4.0428802664602e-158	6.11227	grouping_1	0
Lhfpl4	down	-2.60654	8.356167532716822e-169	3.789953734306354	-2.63998	4.389604401062405e-172	3.789953734306354	grouping_1	0
Tmem179	down	-3.57915	9.588958284175344e-169	2.795741503669171	-2.65537	1.552535498363563e-108	2.795741503669171	grouping_1	0
Msx1	up	1.912533895296619	1.255342369482536e-168	4.847466787050038	2.413999818948684	2.379122207049295e-205	4.847466787050038	grouping_1	1
Eef1a2	down	-3.54381	1.531035747682634e-168	4.2104	-2.62683	4.196590172570266e-99	4.2104	grouping_1	0
6430548M08Rik	down	-2.29817	1.606930438780188e-168	5.280725357721844	-1.6682	1.514510272347011e-99	5.280725357721844	grouping_1	0
Perp	up	3.564322012907699	5.329835462440375e-168	3.296542206060237	2.380201328325047	8.95510574619313e-109	3.296542206060237	grouping_1	0
Lrfn2	down	-3.635	1.048404491563226e-167	4.103385209175938	-2.64245	2.456758834264385e-102	4.103385209175938	grouping_1	0
Gm68157	up	3.830877882808017	1.199796377225967e-167	1.029647912310999	4.382840108166812	1.549491158302635e-196	1.029647912310999	grouping_1	0
Ica1	down	-1.8062	1.459061304452842e-167	7.32468	-1.43219	6.701973031956298e-113	7.32468	grouping_1	0
Fmn2	down	-1.94711	1.573962422037341e-167	6.208835169447114	-2.09049	3.384272638153454e-188	6.208835169447114	grouping_1	0
Gm3294	down	-4.1179	1.678106056755568e-167	4.442047636050949	-3.44469	3.251944092609071e-122	4.442047636050949	grouping_1	0
Aox1	up	2.444384084946942	2.583802173488733e-167	3.425016889617366	3.54336	4.778562299575769e-208	3.425016889617366	grouping_1	0
Clstn1	up	1.327091829877284	2.771334808745067e-167	6.051121957297177	1.666781406264225	1.813409450498677e-216	6.051121957297177	grouping_1	0
Plppr4	down	-2.85362	4.46024842507641e-167	4.472956075348575	-2.40606	4.375198530117048e-123	4.472956075348575	grouping_1	0
Kif5a	down	-2.16826	9.712639786723235e-167	4.354912488581868	-1.93044	3.661959666296874e-135	4.354912488581868	grouping_1	0
Fzd3	up	1.200871399006849	1.467089124843529e-166	5.690380475095004	1.954752326435851	7.86750865036592e-251	5.690380475095004	grouping_1	0
Lats2	up	3.740790847290138	1.785955999974359e-166	0.9979957349299796	3.647812762731947	4.672126890428683e-156	0.9979957349299796	grouping_1	0
Afap1	up	1.522764674914373	2.026384605880027e-166	4.863449281467597	1.519272107801352	2.117109596242711e-163	4.863449281467597	grouping_1	0
Clstn2	up	2.912263955104638	2.357296021149276e-166	5.173973238612614	2.57389	1.698239960076678e-131	5.173973238612614	grouping_1	0
Cldn9	up	2.402941638934221	3.783580619980588e-166	3.987669733103841	1.246757315360803	3.950713378494023e-74	3.987669733103841	grouping_1	0
Gdpd2	up	3.792679235509279	4.752389713271492e-166	0.3366742011212901	3.638331925036703	4.262156212212496e-151	0.3366742011212901	grouping_1	0
Scn3a	down	-3.19603	6.058636675637381e-166	5.949070572344043	-3.39558	1.45717161748435e-184	5.949070572344043	grouping_1	0
Kcnj3	down	-3.63323	6.693338412231823e-166	6.223295170973345	-2.8896	1.242738049802118e-113	6.223295170973345	grouping_1	0
Abca7	down	-2.12546	6.95543968299045e-166	3.985990576073546	-1.44192	3.217894028074571e-85	3.985990576073546	grouping_1	0
Dlgap3	down	-2.95282	7.893782500936158e-166	4.105102399025917	-2.75077	5.671244002230618e-147	4.105102399025917	grouping_1	0
AW551984	down	-3.64791	9.52823577431303e-166	4.550342305074369	-2.81533	2.728322304058391e-114	4.550342305074369	grouping_1	0
Ptprn	down	-3.27678	1.632096523048072e-165	6.742149207385856	-3.04417	1.682013265612961e-145	6.742149207385856	grouping_1	0
Cd59a	up	2.620313436736914	2.346075679036696e-165	4.637776201503323	2.028469556001559	2.227355260070094e-128	4.637776201503323	grouping_1	0
Actl6b	down	-2.78865	2.566663158681148e-165	4.504528861332607	-2.95158	2.726493001643799e-182	4.504528861332607	grouping_1	0
Fnbp1l	up	1.322180586158163	3.055466469503863e-165	6.946251898531544	1.409609293640179	1.449635634372424e-177	6.946251898531544	grouping_1	0
Prop1	up	3.194198742667762	3.367865257982043e-165	-0.592452	2.969202527285098	1.349879542955491e-143	-0.592452	grouping_1	1
Slc52a3	up	3.580153396411031	3.490596083307924e-165	0.1646548803188477	3.576177277148683	2.01321327194798e-162	0.1646548803188477	grouping_1	0
Lratd2	up	2.819328950557582	9.060152521210969e-165	2.504532513694442	2.85067	2.041119104160882e-166	2.504532513694442	grouping_1	0
Ypel4	down	-2.96594	9.818168094666032e-165	3.678603398404276	-2.16909	8.76878987314615e-96	3.678603398404276	grouping_1	0
Kcnj10	up	3.869614559745559	1.270497189303034e-164	0.5767274824932428	3.929024579493207	4.279920240977792e-165	0.5767274824932428	grouping_1	0
4930556M19Rik	up	3.571877322292414	1.850918509756792e-164	0.5720625529422145	3.355109271123775	2.635595140763704e-145	0.5720625529422145	grouping_1	0
Pdzrn3	up	4.714839256508066	2.455336120789121e-164	2.039391257008518	4.845163848077632	8.089387781110499e-170	2.039391257008518	grouping_1	0
Lamb3	up	3.929500868385049	8.003446811540094e-164	1.843990248110762	3.078765073862745	2.481818136522644e-114	1.843990248110762	grouping_1	0
Fbp2	up	3.38354	8.004966200808315e-164	1.018194848275646	3.735693991995274	5.17526145917496e-187	1.018194848275646	grouping_1	0
Cdo1	up	3.395651776403418	2.527796202859653e-163	2.48352	3.54724	5.223955088005655e-173	2.48352	grouping_1	0
Erbb4	up	4.56844	9.590832876869743e-163	6.413920201311936	4.01482	1.070634138664729e-159	6.413920201311936	grouping_1	0
Bbox1	up	3.663931948970798	2.38390877665622e-162	0.063456	3.590619490253199	8.858040289727487e-154	0.063456	grouping_1	0
Slc22a5	up	2.026120988474716	3.93739860203963e-162	3.994567653368887	2.325065850486368	3.442000052355024e-184	3.994567653368887	grouping_1	0
Aplp2	up	1.340072346570006	4.493829055996012e-162	7.253089171762897	1.354204114077886	6.68670015668532e-169	7.253089171762897	grouping_1	0
Slc49a3	up	3.28167	6.094811203639385e-162	-0.055488	3.348350316448314	2.283352399637159e-163	-0.055488	grouping_1	0
Ocln	up	2.050350461268115	6.565653197779838e-162	4.085693645297644	2.363535583184363	7.469825258056879e-187	4.085693645297644	grouping_1	0
Timp3	up	4.820086965535973	7.474583002188665e-162	5.529722676042383	4.209339888150121	2.034988201001406e-169	5.529722676042383	grouping_1	0
Crim1	up	3.087871665865256	8.827305717026253e-162	4.577810258838603	3.07372	4.677598321123427e-154	4.577810258838603	grouping_1	0
Nppc	up	4.01561	1.01981730751437e-161	1.18598	3.563295628116298	1.390021203732407e-138	1.18598	grouping_1	0
Synm	up	3.752007333851813	1.179502361255381e-161	1.08286	4.028418145561781	2.070028653807726e-178	1.08286	grouping_1	0
Chmp4c	up	3.468582160338887	1.258921056144268e-161	1.975770910763532	3.077556960151641	1.022021941550613e-139	1.975770910763532	grouping_1	0
Dach1	down	-2.74898	1.938128791165235e-161	8.19423	-2.72744	2.222962587327682e-163	8.19423	grouping_1	0
Ctnnal1	up	1.838228692008184	2.268437887408384e-161	5.207621577511616	1.789004575339059	4.130453660534136e-158	5.207621577511616	grouping_1	0
Dhrs4	up	2.245371248215377	2.750243668157495e-161	3.923836119488924	2.114769364548333	1.100558364367307e-155	3.923836119488924	grouping_1	0
Cacng7	down	-2.48748	9.354702020470538e-161	4.493993489520349	-2.0022	1.034768345463453e-110	4.493993489520349	grouping_1	0
Pdlim2	up	3.76392	9.379439749718e-161	1.014592823141758	3.52112	2.145104612185716e-142	1.014592823141758	grouping_1	0
Prkd3	up	2.299286340983568	1.194211429742633e-160	4.115854718666678	2.039446930594385	2.755709152464167e-130	4.115854718666678	grouping_1	0
Sh3bgrl2	up	2.677320719201302	2.360358219805728e-160	2.944078228840198	3.447517291668775	2.267042943531017e-205	2.944078228840198	grouping_1	0
Ankrd22	up	3.808673196075453	3.923618957096538e-160	0.289449	3.232052533416049	2.992567897135222e-126	0.289449	grouping_1	0
Ldhb	up	2.981605152376273	4.547301567412046e-160	4.745044145647809	3.054568301106111	2.462314733433643e-161	4.745044145647809	grouping_1	0
Col12a1	up	4.839277138808638	5.491200562350832e-160	1.300917647236472	4.94963	1.425933831913263e-164	1.300917647236472	grouping_1	0
Rasef	up	4.601152753478983	8.629891212299178e-160	2.049862606237109	4.461593174017009	2.517375434313148e-158	2.049862606237109	grouping_1	0
Rbp1	up	3.739756354282019	8.907023245092455e-160	3.39815	4.075135830411526	2.043752637960476e-178	3.39815	grouping_1	0
Bcl9l	up	1.902850243690863	1.210549925749454e-159	3.929806349462547	1.91636	1.024595411026647e-158	3.929806349462547	grouping_1	0
Slc22a15	down	-1.88161	2.070709834508498e-159	4.823699222960185	-1.41098	1.243015831877188e-96	4.823699222960185	grouping_1	0
D7Ertd443e	up	4.088452254769158	2.283251548254992e-159	1.190373976654852	4.006983971765498	1.594058816778873e-151	1.190373976654852	grouping_1	0
Cd151	up	1.961613350877892	3.108447321422511e-159	4.04821	2.040035386225566	2.725678571522727e-166	4.04821	grouping_1	0
Ism1	up	3.879052273256772	3.126371683292792e-159	2.698510418662789	3.145556511974973	2.15580617910181e-131	2.698510418662789	grouping_1	0
Fbln7	up	3.787501087165503	3.475547084604567e-159	0.312089	3.509551456166463	7.313479466275692e-141	0.312089	grouping_1	0
9830166K06Rik	up	3.04795	4.413934112224891e-159	-0.645335	2.989933932326646	4.018503249154227e-151	-0.645335	grouping_1	0
Myl12a	up	2.090164703245524	8.479443456604387e-159	4.511432761446834	2.261637011140506	5.647842636034745e-178	4.511432761446834	grouping_1	0
Slc7a10	up	3.727514503262716	8.843973933545061e-159	0.00769443	3.69656	7.775840958009561e-154	0.00769443	grouping_1	0
Cep170	down	-1.29017	1.389053374062981e-158	6.224568273384403	-1.14838	6.465949448241252e-131	6.224568273384403	grouping_1	0
Sytl4	down	-3.22076	1.907465308208343e-158	5.309387714624473	-2.74614	1.163824197962933e-127	5.309387714624473	grouping_1	0
Tuft1	up	2.204067404870384	3.195994658886897e-158	4.128684875243464	2.75415	6.667893198078026e-199	4.128684875243464	grouping_1	0
Tead2	up	3.711516138506286	4.370501316383796e-158	0.7075686296144194	3.980403373185726	1.8281375792409e-174	0.7075686296144194	grouping_1	1
Adipor2	up	1.209264042425752	4.496176526841189e-158	5.681341998111536	1.392453664221701	3.782003848752345e-188	5.681341998111536	grouping_1	0
Fat1	up	1.45213	4.699821734722043e-158	5.765164833526958	1.268318852249224	2.311089365523086e-129	5.765164833526958	grouping_1	0
Meis2	up	4.179168489916217	4.981039965036525e-158	5.587055085725236	2.963534101151832	3.031217197478485e-115	5.587055085725236	grouping_1	1
Rab32	up	3.416617915451584	1.607213169372808e-157	0.3996931461074587	3.322984299366648	2.683514701657905e-147	0.3996931461074587	grouping_1	0
Rasl11a	up	4.277160691300678	2.335472789247821e-157	1.908525128753631	3.3814	1.680247487758876e-125	1.908525128753631	grouping_1	0
Gm15883	up	3.827534210989118	2.510248559526734e-157	-0.244433	4.054273651901599	4.775360607883141e-169	-0.244433	grouping_1	0
Kcna1	up	3.88091	3.477513160648941e-157	0.311182	3.759053095027245	7.264602306800328e-146	0.311182	grouping_1	0
Syp	down	-2.27337	3.888051918246584e-157	5.812640818674745	-2.65183	5.196636695982212e-193	5.812640818674745	grouping_1	0
Myo5a	down	-1.48235	4.449292227258339e-157	6.999192461659448	-1.48816	9.325344108934536e-160	6.999192461659448	grouping_1	0
Tmem176b	up	1.882235680352034	6.646850855386337e-157	7.325438126677343	1.795598999455204	2.011748023086043e-154	7.325438126677343	grouping_1	0
Anxa5	up	1.779374598888979	7.819869897054465e-157	7.088431211355099	0.8808427537432343	5.103773450432826e-61	7.088431211355099	grouping_1	0
H2-D1	up	2.467444092181726	9.447732366492611e-157	6.179642313472377	2.481619055208048	8.54215384257552e-163	6.179642313472377	grouping_1	0
Jag1	up	3.649938109176234	9.55007600093182e-157	1.652423219832558	3.430621636655061	7.032720483586781e-141	1.652423219832558	grouping_1	0
Ccser1	down	-1.55137	1.128227476179378e-156	8.696880802130664	-1.37397	1.179933596549298e-126	8.696880802130664	grouping_1	0
Pitpnm1	down	-2.25464	1.221724764815205e-156	4.320967863070413	-2.10452	1.724756320602932e-137	4.320967863070413	grouping_1	0
1700113H08Rik	down	-3.75674	1.699969784991802e-156	1.415582335283719	-1.93951	1.11596516009941e-54	1.415582335283719	grouping_1	0
Gbp5	up	4.735503833265354	1.85296967385421e-156	1.777157308025983	4.523036570716794	8.406223476411649e-148	1.777157308025983	grouping_1	0
Slc2a13	down	-2.68871	2.710796984419584e-156	7.822239986421963	-2.43596	3.258612394929068e-131	7.822239986421963	grouping_1	0
Klf3	up	1.238770660864822	3.302086603333179e-156	5.796148326702867	1.646273425061748	4.318671596898645e-211	5.796148326702867	grouping_1	1
Gm40383	up	2.686713407402808	4.911524687334395e-156	-0.931916	2.652492863265346	1.153232646033896e-149	-0.931916	grouping_1	0
Slc7a2	up	3.806395231367332	6.829597516151762e-156	1.593100885597029	3.504737487760269	5.864390790469042e-136	1.593100885597029	grouping_1	0
Rgma	up	3.483875337437128	6.870069863140298e-156	2.20944	3.415760123282924	2.220489541511697e-161	2.20944	grouping_1	0
Gm26871	down	-3.65353	1.493277883442987e-155	5.635001033524898	-3.30184	1.574349459538815e-130	5.635001033524898	grouping_1	0
Adap1	up	3.415884836161218	1.941534802679657e-155	1.253004777747953	3.736094888721841	2.631481422977796e-174	1.253004777747953	grouping_1	0
Card19	up	2.588115573692402	6.279746293143601e-155	4.134066166341378	1.748452554459483	6.053855129245617e-99	4.134066166341378	grouping_1	0
Gab2	up	1.946784626373097	8.515388059226623e-155	6.456079259951565	2.3419	1.823305090963017e-178	6.456079259951565	grouping_1	0
Col18a1	up	4.570514618839847	2.149943232028765e-154	2.800197240734588	3.918544925729668	2.646243658743794e-131	2.800197240734588	grouping_1	0
Fbln1	up	3.728864395564007	3.049955909700553e-154	1.569396229927419	3.846710927016173	6.702891497171528e-160	1.569396229927419	grouping_1	0
Dusp6	up	3.378596780941266	4.63024406807621e-154	2.217404344751484	4.067176080460296	7.863336157091569e-192	2.217404344751484	grouping_1	0
ENSMUSG00000064052.4	up	3.11936	6.708537003135348e-154	-0.655552	3.003094580521131	9.94225748679737e-142	-0.655552	grouping_1	0
Krt222	down	-3.20717	6.868051224816419e-154	2.008066248802709	-2.36165	2.017416750845439e-91	2.008066248802709	grouping_1	0
Tgif1	up	4.177842035052609	1.084690093127939e-153	2.584915270032421	3.546400607488596	1.936579803418805e-129	2.584915270032421	grouping_1	1
Sult4a1	down	-3.16979	1.552584303327319e-153	2.675017591260764	-2.10271	6.866078426091335e-79	2.675017591260764	grouping_1	0
ENSMUSG00000120069.1	up	3.139553563009864	1.837151477762707e-153	-0.409661	3.261212281598283	4.416098738026597e-160	-0.409661	grouping_1	0
Skp1	up	1.618478356014203	1.861558655935454e-153	6.31896	1.84269	1.446497052672714e-188	6.31896	grouping_1	0
Slc35f3	up	2.465105912263911	3.506936001508496e-153	3.487241055018061	3.214726576586073	1.672737904611524e-182	3.487241055018061	grouping_1	0
Grik2	down	-2.99739	4.336854084359152e-153	8.068772801434443	-2.99956	4.174960778333339e-154	8.068772801434443	grouping_1	0
Ndrg1	up	3.786300429552269	7.731473803915298e-153	3.705770588958206	2.350567105470668	3.253494424889198e-87	3.705770588958206	grouping_1	0
Enpp1	up	3.704158099098807	9.25342590574782e-153	0.7178733363256276	3.650644229600963	1.853418414886809e-145	0.7178733363256276	grouping_1	0
St8sia3	down	-2.70134	1.247294003715867e-152	4.025570068294218	-2.69101	4.414170631779511e-152	4.025570068294218	grouping_1	0
Anxa7	up	1.293873200036401	1.284985926752993e-152	5.879137350387798	0.934478	2.57526150050673e-101	5.879137350387798	grouping_1	0
Bex2	down	-2.09716	1.643535488763046e-152	6.293319581563839	-1.63748	2.470421077889222e-95	6.293319581563839	grouping_1	0
H2-DMb1	up	4.025060146069465	2.280889706480701e-152	1.373533146007502	3.839251487378859	6.868774049447633e-140	1.373533146007502	grouping_1	0
Mb	up	3.247538295424494	2.465753135394072e-152	0.1064513306956153	3.474871301201013	1.21561341195848e-166	0.1064513306956153	grouping_1	0
Adcy5	down	-2.59462	2.658441916846714e-152	5.318562467311539	-2.92271	1.164754823399498e-185	5.318562467311539	grouping_1	0
Acaa2	up	2.057784343382924	2.917521220110279e-152	4.622993667861707	1.959866076815859	6.482356228461411e-149	4.622993667861707	grouping_1	0
Car8	up	3.90186	3.233625622779641e-152	1.739038028565009	4.329972803552439	9.302107064201788e-176	1.739038028565009	grouping_1	0
Col4a4	up	3.646196861543467	3.536315886239528e-152	3.633461110116358	2.412419456846021	1.464061486085125e-98	3.633461110116358	grouping_1	0
S100a6	up	4.88521	4.19401600384175e-152	3.063	5.029940049198207	2.70264990116021e-159	3.063	grouping_1	0
Sybu	down	-2.45522	9.127293983243023e-152	6.107830126077049	-2.72172	1.831341735338952e-183	6.107830126077049	grouping_1	0
Gm15867	up	3.317175082610003	1.200420424585681e-151	1.227862571926417	2.756799908503361	2.273634950466503e-116	1.227862571926417	grouping_1	0
Arfgap1	down	-1.28325	1.576779812345775e-151	6.28098	-1.23273	3.700835395618303e-144	6.28098	grouping_1	0
Rimbp2	down	-2.12429	2.300867008036519e-151	5.762370477746292	-2.41549	1.269332137811654e-186	5.762370477746292	grouping_1	0
Gm39556	up	3.490154682241717	3.317533434303264e-151	0.1504079283044526	3.414318060147018	6.595768777781985e-143	0.1504079283044526	grouping_1	0
Txk	up	3.761014626358625	6.455316363445798e-151	0.8006958365836818	3.53295	7.264579297678815e-135	0.8006958365836818	grouping_1	0
Rab36	down	-1.48325	1.215200353006404e-150	4.897125920508446	-1.03639	6.080971731447829e-82	4.897125920508446	grouping_1	0
Cxcl16	up	3.867809093178577	1.364760336585446e-150	1.838419398986187	3.753915517744657	1.118790537688104e-141	1.838419398986187	grouping_1	0
Ctnnd2	down	-2.22928	1.436931128807071e-150	8.498738536349512	-2.01034	9.909179766437058e-128	8.498738536349512	grouping_1	0
Dtx4	up	2.225947096074906	2.107016035292057e-150	3.318279766590692	2.867476105257617	2.725803602132399e-186	3.318279766590692	grouping_1	0
Shisa4	up	2.7032	2.336666329341581e-150	2.370560318439087	2.705794999612096	9.968133785129617e-156	2.370560318439087	grouping_1	0
Scn8a	down	-2.19544	2.735002691743102e-150	5.83599	-2.67713	2.394543164912512e-208	5.83599	grouping_1	0
Tbc1d24	down	-2.30715	3.494231101758035e-150	3.682821283611584	-2.23822	1.029217623592986e-143	3.682821283611584	grouping_1	0
Stxbp6	up	4.09677	4.3654503091965e-150	4.553935679426762	3.270721662143242	2.03817175614701e-119	4.553935679426762	grouping_1	0
Crabp2	up	3.98943	5.13562169488161e-150	0.6002786644123919	4.13112	1.532437284216187e-157	0.6002786644123919	grouping_1	0
Cxcr4	up	3.705614424932308	5.427104211834659e-150	0.5280303006232385	3.969647084559377	1.52018203806477e-163	0.5280303006232385	grouping_1	0
Fam184a	up	1.258840253003283	9.787212647463996e-150	6.033333623208261	1.550550657069082	3.835032791338489e-192	6.033333623208261	grouping_1	0
Tmbim6	up	1.060772973936822	1.300704373333548e-149	7.025799470541089	1.23064	1.128019592100526e-186	7.025799470541089	grouping_1	0
Gm56971	up	3.178865801762703	1.31311137769602e-149	-0.578197	3.020114144999287	5.194032257508798e-134	-0.578197	grouping_1	0
St8sia2	up	3.738916422650964	1.439110036351094e-149	2.306105993652282	2.726139346567024	8.487495899046175e-99	2.306105993652282	grouping_1	0
Arhgap27	up	2.841590476892085	2.216252695326388e-149	2.393823079500446	2.725934436857354	1.170128697420197e-146	2.393823079500446	grouping_1	0
Arhgap5	up	0.9594763385986944	2.394654395220751e-149	6.995951730129069	0.9039561011743252	3.823551197306761e-138	6.995951730129069	grouping_1	0
Akr1a1	up	1.16956	5.439004671403678e-149	7.074359322388331	1.009909497011642	6.210110647727682e-126	7.074359322388331	grouping_1	0
Pdlim3	up	4.025987789959884	6.032888797429408e-149	0.4877190715623348	4.080997790486147	1.406327829088928e-150	0.4877190715623348	grouping_1	0
Slc15a2	up	3.945909496683627	8.027276563920982e-149	3.664919338242062	4.014938854858153	3.373464335011661e-150	3.664919338242062	grouping_1	0
Ttc23	up	1.923578257166856	1.084874464826009e-148	3.867711637245254	2.182216737235191	5.101207231272075e-163	3.867711637245254	grouping_1	0
Myh14	up	2.431075070535953	1.160557915102411e-148	3.144940392239162	2.979958368619883	1.421217373756823e-170	3.144940392239162	grouping_1	0
Sh2d5	down	-3.18949	1.618598401285738e-148	1.081948692401891	-1.79627	5.723157115215529e-65	1.081948692401891	grouping_1	0
2310001H17Rik	up	3.743317333086877	1.658405536309743e-148	1.320859871605668	4.134807870326515	1.953529706758237e-171	1.320859871605668	grouping_1	0
Spire1	down	-1.42488	2.332914341937656e-148	6.047923923892715	-1.44241	6.498586423126856e-152	6.047923923892715	grouping_1	0
Sec14l2	up	3.471236092461719	2.966963777207768e-148	0.9441957588622044	3.008078746171521	2.465587623952151e-119	0.9441957588622044	grouping_1	0
Urah	up	3.542220591580822	3.116694578078434e-148	0.1796250581532417	3.172382510300735	4.357067886414844e-123	0.1796250581532417	grouping_1	0
Rasa4	down	-2.43	4.266042820151256e-148	5.273423069746624	-2.11646	2.531001161519066e-121	5.273423069746624	grouping_1	0
Slc3a2	up	1.579799611836745	4.49075500280176e-148	6.274881217066601	1.653492305717477	2.806020077276975e-159	6.274881217066601	grouping_1	0
Dsc3	up	2.897657506293509	5.012028945037498e-148	-0.576981	2.774957078667773	9.054976833636308e-135	-0.576981	grouping_1	0
Slc41a1	up	2.072267095628217	5.19225879085277e-148	3.723817188391542	1.984116638527772	1.526058201256644e-145	3.723817188391542	grouping_1	0
Pdlim7	up	1.7805	5.536185585623611e-148	4.678643203566115	1.549318510945179	9.097856832858808e-129	4.678643203566115	grouping_1	0
Acot1	up	3.489742295263998	6.689032320474306e-148	1.968593239154601	3.845868488916127	7.204843729243242e-170	1.968593239154601	grouping_1	0
Adamtsl1	up	3.747656570871334	7.179667159010582e-148	3.702778164377347	4.272836420763346	4.135263216981738e-158	3.702778164377347	grouping_1	0
Gramd2b	up	1.60676	7.207241497534908e-148	5.002386126615498	1.726684512252013	2.100304484779704e-156	5.002386126615498	grouping_1	0
Gpha2	up	4.336279402445058	9.299904379503475e-148	0.3157059717778532	4.310753713875827	2.377714175367877e-144	0.3157059717778532	grouping_1	0
Rab3c	down	-2.72929	9.416102153767276e-148	6.303362941898665	-2.81061	1.16990393154401e-158	6.303362941898665	grouping_1	0
Terf1	up	1.013220005031094	1.026313936375739e-147	5.564560422853674	0.960518	1.247528778411312e-135	5.564560422853674	grouping_1	1
Slc45a4	up	1.437433268747807	1.143575788757817e-147	4.836116495790572	1.347783635224307	6.940808458372848e-136	4.836116495790572	grouping_1	0
Tax1bp3	up	2.182457860020996	1.268121819562092e-147	3.217731825450138	1.689487444056694	2.672510874808649e-105	3.217731825450138	grouping_1	0
Arl4c	up	2.424969107467991	1.840345229308394e-147	3.17513	3.349949657639528	4.935421015500009e-203	3.17513	grouping_1	0
Clic5	up	3.692079074740929	2.802243524745299e-147	2.435718364762779	2.49641	2.092481109047768e-82	2.435718364762779	grouping_1	0
Chst2	up	3.861482936485838	3.93654124511064e-147	1.644065098216272	3.548125284172071	4.105172421781304e-131	1.644065098216272	grouping_1	0
Sox2	up	2.483577431700498	5.692425353273857e-147	3.029212404160183	4.504260660071171	1.979123666389957e-217	3.029212404160183	grouping_1	1
Gpx8	up	3.577510246638639	6.442704292302596e-147	1.516473520859309	4.350070916197234	1.798606104378314e-188	1.516473520859309	grouping_1	0
Acss3	up	1.950492187026735	9.033960787556904e-147	4.841417582997035	3.340477468972694	7.155784238183259e-218	4.841417582997035	grouping_1	0
Tchh	up	3.516799060394062	9.033960787556904e-147	0.1726519138685095	3.745079750485417	3.0296580457553e-158	0.1726519138685095	grouping_1	0
Nr2f2	up	1.753147854572515	1.019008961628493e-146	4.811085027645377	2.046292227858513	1.940286044307184e-180	4.811085027645377	grouping_1	1
Fzd2	up	3.776448818072466	1.284651263059394e-146	1.040101722461906	3.36152	5.402582152251913e-121	1.040101722461906	grouping_1	0
Rnd3	up	4.959655282378073	1.500228421332394e-146	3.444184578005257	3.74946	3.852793433211328e-116	3.444184578005257	grouping_1	0
Tst	up	2.686115898078851	1.88697324417154e-146	2.407487835424856	2.424831749976255	5.844052904789037e-131	2.407487835424856	grouping_1	0
Krt17	up	4.197365576815689	1.957361705890322e-146	0.4286007100459113	4.70602	2.106903809742779e-169	0.4286007100459113	grouping_1	0
Krt8	up	2.422596751119874	2.181340771866755e-146	3.99884	3.418777615607512	7.441447748259509e-199	3.99884	grouping_1	0
Frmd6	up	2.21202	2.319381399735158e-146	4.73979	2.211247838280076	5.241137601964203e-143	4.73979	grouping_1	0
Macc1	up	2.454476195127013	2.766853245657719e-146	2.402846406557983	4.539002098697983	3.706260001527858e-240	2.402846406557983	grouping_1	0
Map6	down	-2.50331	3.590885611756042e-146	4.336672422114231	-2.5254	1.349088782646649e-147	4.336672422114231	grouping_1	0
Eci3	up	3.062988782829867	3.85924827250924e-146	-0.58818	3.012258371102792	3.657135669533477e-139	-0.58818	grouping_1	0
Golgb1	down	-0.999838	3.868098160797669e-146	8.190628006990961	-0.962904	5.102965393949988e-140	8.190628006990961	grouping_1	0
Chga	down	-3.96777	5.307996717017209e-146	7.058427337282527	-2.73809	3.273694926775454e-87	7.058427337282527	grouping_1	0
Irf9	up	1.857206723869987	8.172983182828715e-146	4.253874049967165	1.813271941248271	2.604336282552578e-143	4.253874049967165	grouping_1	1
Plekhg2	up	3.178838327476327	8.403089036907084e-146	2.411354656650175	3.164473326949574	5.944776745550516e-147	2.411354656650175	grouping_1	0
Dnah6	up	3.915206629105448	9.280255695927992e-146	1.042060342341782	3.695152190435433	1.833231312981784e-132	1.042060342341782	grouping_1	0
Osbpl5	up	2.249130527904494	1.113905525925265e-145	3.333974178907006	1.903852074266897	8.51790926956602e-115	3.333974178907006	grouping_1	0
Adamdec1	up	3.179718406293903	1.147339540917077e-145	-0.678374	3.077761980092019	3.233946504090854e-135	-0.678374	grouping_1	0
Niban2	up	2.225046231924747	2.407745110855325e-145	3.591732287000382	2.789610801128756	2.400695103032146e-174	3.591732287000382	grouping_1	0
Fus	up	0.8147789744529002	3.112422500791025e-145	8.094703719201547	0.7785568473634399	7.537328176524985e-136	8.094703719201547	grouping_1	0
Zc3h12b	down	-1.20852	3.306345922830205e-145	6.259678003260683	-1.00816	1.415171102823517e-105	6.259678003260683	grouping_1	0
Six1	up	1.53649	3.496738035281983e-145	5.836720495853919	1.668634913519632	5.038783079364197e-157	5.836720495853919	grouping_1	1
Osmr	up	3.971894949568981	3.832476134646823e-145	1.031380001556472	4.111102979166575	5.601049352302745e-152	1.031380001556472	grouping_1	0
Sacs	down	-2.33268	4.881415784087481e-145	4.071689737372966	-2.27299	5.867201559461357e-139	4.071689737372966	grouping_1	0
Wnt5a	up	3.629867215268278	9.607459417319688e-145	1.104071271367052	3.115454068366156	3.411732492286355e-113	1.104071271367052	grouping_1	0
Pitpnc1	up	2.958927299229076	1.379272678901122e-144	7.22125	2.084540262254135	1.575946922187539e-99	7.22125	grouping_1	0
Arhgef10	up	2.013362429721357	1.396894582451427e-144	4.372100781372874	1.428671180907717	2.529265080296735e-91	4.372100781372874	grouping_1	0
Gprc5b	up	2.652950217527759	3.450344755088072e-144	2.654523123422933	3.340716651235045	8.480342776225657e-183	2.654523123422933	grouping_1	0
Gm41836	down	-3.81256	3.608333311249635e-144	1.174990295128659	-2.14872	3.112593388412344e-55	1.174990295128659	grouping_1	0
Mecomos	up	3.294342132394263	4.233526457257365e-144	0.6731941608574352	2.859539691585278	5.479998642686589e-114	0.6731941608574352	grouping_1	0
Fjx1	up	3.764411890282806	4.73493210827781e-144	0.1411390943377988	3.626521410098632	6.778071381074888e-134	0.1411390943377988	grouping_1	0
Ndrg2	up	2.370446711680927	5.378049647534548e-144	3.314682543926963	3.622499810587018	3.777276556587251e-213	3.314682543926963	grouping_1	0
Tom1l1	up	1.35058	6.090779421032083e-144	4.498119979566017	1.488160024343393	6.385612126796551e-153	4.498119979566017	grouping_1	0
Shroom3	up	1.604163504214267	9.951723099527621e-144	6.222066460878402	1.883027535357497	4.334122718863454e-174	6.222066460878402	grouping_1	0
Fat3	up	2.68744	1.343542202147516e-143	5.229592929220674	3.400524342346804	1.220896152640252e-160	5.229592929220674	grouping_1	0
Trip10	up	2.460615615280101	1.901444603649765e-143	2.693085645740549	2.478305097482979	2.729624082996551e-144	2.693085645740549	grouping_1	0
Arpc1b	up	2.683009062933057	3.534463903824281e-143	4.106979876465439	2.701085966492449	6.095989475733393e-147	4.106979876465439	grouping_1	0
Elobl	up	4.543969265934447	4.25166279890439e-143	-0.0624073	4.627113321276855	3.656321062024967e-144	-0.0624073	grouping_1	0
Hpgd	up	4.07777	5.124250593718959e-143	1.984352412291238	3.295138431970787	9.525105240706858e-109	1.984352412291238	grouping_1	0
Nt5c2	down	-1.02519	9.293391065522854e-143	6.744794399473659	-1.16911	1.25533605532067e-178	6.744794399473659	grouping_1	0
Mapk8ip2	down	-2.03437	9.915920331714534e-143	4.609672458621517	-2.10878	1.348516333308585e-153	4.609672458621517	grouping_1	0
Lgals3bp	up	2.38455	1.020845680865763e-142	3.822205369546899	2.266196461206883	1.919887624257901e-143	3.822205369546899	grouping_1	0
Ahr	up	2.861135017575438	1.990097084974849e-142	3.866884617818336	1.978750988765607	6.689219691773796e-97	3.866884617818336	grouping_1	1
Pdzd4	down	-1.68182	2.393778408405891e-142	4.524227525045789	-1.58604	1.335335928783277e-128	4.524227525045789	grouping_1	0
Col4a1	up	3.398673627907188	2.563633705858925e-142	3.510505555649029	4.207631577271433	8.020190048338892e-169	3.510505555649029	grouping_1	0
Cdr1os	down	-3.17641	3.767276762641912e-142	3.146470276238821	-2.49501	8.379499535394708e-97	3.146470276238821	grouping_1	0
Pde10a	down	-3.77838	4.125473766492493e-142	9.220284456750123	-3.04221	7.009813247986251e-98	9.220284456750123	grouping_1	0
Ddx25	down	-2.7913	4.738080334659951e-142	2.836045058954302	-2.64121	2.304054423536711e-127	2.836045058954302	grouping_1	0
Hspb2	up	2.929724002025331	1.021637800898972e-141	0.2354861238185021	2.884112387194393	1.276393425147537e-134	0.2354861238185021	grouping_1	0
Klhdc10	down	-1.06514	2.209384836782743e-141	7.233643563438639	-1.11117	1.308105634587435e-156	7.233643563438639	grouping_1	0
Lama3	up	2.828215878046147	2.329103087217632e-141	2.907504422391729	4.060059509017286	3.80422359118555e-182	2.907504422391729	grouping_1	0
Fgf2	up	3.469087406215704	2.580462903032027e-141	0.1408254910819343	3.48373	8.319291780105564e-139	0.1408254910819343	grouping_1	0
Scn1b	up	2.898560059218187	3.019150658583913e-141	3.433383069892028	3.172142625430026	6.264971478563483e-147	3.433383069892028	grouping_1	0
Cd81	up	1.689698539233225	3.860597692778645e-141	7.288812674620082	1.653871456445156	2.425502566113715e-139	7.288812674620082	grouping_1	0
Mal2	up	2.103729555292651	3.942290549677248e-141	3.60503	1.848259205122487	4.196450205335986e-122	3.60503	grouping_1	0
Gm30270	up	3.038352519877497	4.043394937637392e-141	-0.373475	2.75377	3.019949512125064e-118	-0.373475	grouping_1	0
Gja1	up	4.642038747672437	4.150832168496094e-141	2.250210945138135	4.702763027998534	9.276624980558097e-143	2.250210945138135	grouping_1	0
Stox2	up	1.234432543490096	4.692691752758586e-141	7.655553925897199	1.921487703788446	2.347969591512673e-236	7.655553925897199	grouping_1	0
P2ry1	up	3.109276336045704	5.018622600865971e-141	-0.042344	3.036735475723429	2.397534497666044e-132	-0.042344	grouping_1	0
Ly6a	up	4.889183895008428	6.241601686825743e-141	2.338720438205529	4.560171662809158	4.515314485930155e-131	2.338720438205529	grouping_1	0
Map1a	down	-2.21242	6.52018182725877e-141	4.229642159492649	-1.88642	1.138802127058411e-107	4.229642159492649	grouping_1	0
Vangl2	up	2.008576519582141	7.352290136071138e-141	2.904407572395369	2.956597679643592	1.074482156049476e-206	2.904407572395369	grouping_1	0
Tubb2a	up	2.017382566811269	8.00910532463216e-141	4.631097318076415	2.170326680382911	5.64989799108656e-157	4.631097318076415	grouping_1	0
Lrp5	up	2.550831048810621	8.364959577396064e-141	3.389945595545977	3.496614666829656	1.814304971291859e-179	3.389945595545977	grouping_1	0
Notch3	up	3.356829260797217	9.264383505686506e-141	2.65788	4.122698159897245	4.535699459724015e-170	2.65788	grouping_1	0
Nwd1	up	2.261876236508706	1.265209319220761e-140	3.061461518353274	3.782637119254216	1.224642035971053e-198	3.061461518353274	grouping_1	0
Slx4ip	down	-1.23593	1.459702768987518e-140	5.789495232397437	-1.20721	2.839561484914329e-134	5.789495232397437	grouping_1	0
2200002D01Rik	up	3.511697947118059	1.783669756610467e-140	0.7753172761601093	3.204301424552512	3.361826432079126e-120	0.7753172761601093	grouping_1	0
Crybg3	up	3.08527	2.596078105383455e-140	3.099028048755789	2.710628423074215	2.059952395067408e-118	3.099028048755789	grouping_1	0
Syt4	down	-2.68391	2.699349601468763e-140	6.404137544083021	-2.48389	6.492294948453712e-122	6.404137544083021	grouping_1	0
P2ry2	up	2.777002149026892	2.841960817696659e-140	-0.81168	2.683058853658824	7.998174863434867e-130	-0.81168	grouping_1	0
Dipk1a	up	1.661875141421055	2.948951178767517e-140	4.137580757198228	2.415446235422998	2.405731731746107e-206	4.137580757198228	grouping_1	0
Acadl	up	1.856444925814202	3.679163730496694e-140	5.205130543407073	1.597512287518199	1.98653753806229e-122	5.205130543407073	grouping_1	0
Tmem132d	down	-4.02648	4.051772212283374e-140	4.866464410124901	-2.37311	1.977638777091453e-65	4.866464410124901	grouping_1	0
E130114P18Rik	up	2.071978499344361	1.284931905707227e-139	3.134457506737145	2.327980239385844	1.117390681086008e-155	3.134457506737145	grouping_1	0
Sh3tc1	up	3.074082218523758	1.454482890819423e-139	0.0800972	3.099487451834084	2.363914511025581e-138	0.0800972	grouping_1	0
Aass	up	3.230764156456721	1.556910521180344e-139	0.5350803692161606	3.54419	8.02239696246968e-159	0.5350803692161606	grouping_1	0
Magi3	up	1.480377464496405	2.206898854909511e-139	6.134572760361245	2.406312495334852	2.061870919805144e-215	6.134572760361245	grouping_1	0
Exoc3l4	up	3.295612053760699	2.494753989248344e-139	0.636739	3.590344455243679	6.411291615429907e-157	0.636739	grouping_1	0
Gm33533	down	-3.94856	3.074408005228568e-139	1.708411907300326	-2.79087	6.374747830366688e-81	1.708411907300326	grouping_1	0
Gm9922	up	3.078573532315901	4.177816467871575e-139	0.5877441203348754	2.671081086047479	1.516286062599646e-109	0.5877441203348754	grouping_1	0
Neurl1a	down	-1.55781	4.177816467871575e-139	5.779932477034627	-1.0928	1.363858940739444e-77	5.779932477034627	grouping_1	0
Adgrb2	down	-2.79856	4.276385026673536e-139	2.930182517531854	-2.18827	2.236775670119919e-92	2.930182517531854	grouping_1	0
Tnfsf11	up	3.357654223905845	4.542112322582569e-139	-0.468539	3.074453303610106	8.052136294724899e-117	-0.468539	grouping_1	0
Fam181b	up	3.762940860779481	5.917154227030853e-139	1.161081342501557	3.097294393549602	1.481286555449022e-106	1.161081342501557	grouping_1	0
Plxnb2	up	1.403757375286442	6.683168316353051e-139	5.241265082628402	1.422462819755017	1.755686878885382e-141	5.241265082628402	grouping_1	0
Gm35546	up	3.307826292522555	9.231507258928735e-139	0.5351557803426266	3.292404919358135	3.028704992889496e-134	0.5351557803426266	grouping_1	0
Lrp10	up	1.461648975871793	9.254094535519282e-139	4.9528	1.323457809839765	2.910145910466435e-125	4.9528	grouping_1	0
Laptm4a	up	1.187846764603199	1.224421460071404e-138	7.851059345250646	1.009924552551453	4.199470552156009e-113	7.851059345250646	grouping_1	0
Ace	up	3.921042939792585	1.444786355454109e-138	1.229534610972367	3.119166835288927	1.672328290382191e-98	1.229534610972367	grouping_1	0
Dmxl2	down	-1.23706	1.501771257021883e-138	6.135635720005094	-1.40632	1.966023157956513e-165	6.135635720005094	grouping_1	0
Vasn	up	3.733383151094971	2.050921553162815e-138	0.6147782565164303	3.462367870516567	2.276841373009588e-119	0.6147782565164303	grouping_1	0
Col8a2	up	3.152448095476403	2.182967557586041e-138	0.2441419182080317	3.345236656839902	3.998175993279886e-150	0.2441419182080317	grouping_1	0
Gpc3	up	3.763402960797974	2.208022063454414e-138	3.131573186652696	3.779856665126856	3.401585943701721e-142	3.131573186652696	grouping_1	0
Atp6v1b2	down	-1.03867	2.800337435873002e-138	6.639492823023712	-1.10981	7.88096553769287e-157	6.639492823023712	grouping_1	0
Entpd2	up	3.214298372661873	5.028755542500019e-138	0.1318154769902307	3.345847817753205	5.531362470755963e-144	0.1318154769902307	grouping_1	0
Dab2	up	3.53704	5.374036175908338e-138	3.310177228509635	4.408845676447126	4.913139791691177e-167	3.310177228509635	grouping_1	0
B130024G19Rik	up	3.393363083561245	7.408735184251973e-138	1.644771234326225	3.431325914517582	2.054465863605917e-136	1.644771234326225	grouping_1	0
Gm48893	down	-3.77982	1.68757514549769e-137	3.878195173049619	-3.63543	3.51916368742556e-130	3.878195173049619	grouping_1	0
Nox4	up	3.487430800151025	2.249178303259857e-137	0.5144550205315385	3.426816286798037	6.277846259184195e-130	0.5144550205315385	grouping_1	0
Prps2	up	2.586341777158363	2.924550533466621e-137	2.726028524475692	2.11163	4.808883535622586e-106	2.726028524475692	grouping_1	0
Psd	down	-2.45963	3.100728681186932e-137	4.05869	-2.2036	3.883767586216027e-117	4.05869	grouping_1	0
Ttll11	down	-1.6781	4.561752029296844e-137	4.606678980168305	-1.11633	1.291203092007699e-70	4.606678980168305	grouping_1	0
Mir99ahg	up	1.769222644919202	5.329931127071424e-137	7.963075801861278	2.130454546176758	3.313262651190815e-168	7.963075801861278	grouping_1	0
Arhgef19	up	3.016075453976145	5.451225890176089e-137	2.141987362374453	2.756769314474549	1.715618282657362e-119	2.141987362374453	grouping_1	0
2900052N01Rik	up	3.354547770834244	6.84098810894093e-137	-0.317693	3.708749761386364	1.052910549293122e-159	-0.317693	grouping_1	0
Pdlim4	up	3.419262376978629	1.034725802140498e-136	1.928869461096916	3.219058314482963	1.108509311836019e-127	1.928869461096916	grouping_1	0
Scrt1	down	-3.0226	1.066824443330708e-136	2.573687193647711	-2.72402	4.697209940108682e-111	2.573687193647711	grouping_1	1
Dchs1	up	3.413959148896929	1.118524470630224e-136	1.022448093096001	3.47939	1.229213727577224e-139	1.022448093096001	grouping_1	0
Six4	up	1.94473	1.175772808080883e-136	3.417940419215886	1.962580721399458	6.353720733097777e-138	3.417940419215886	grouping_1	1
Gm37754	up	2.887	2.042845519700773e-136	-0.378642	2.645698889429935	2.955248848003427e-115	-0.378642	grouping_1	0
Tead4	up	3.520316105273137	2.09738607664493e-136	0.6388201053663004	3.04892	9.301186043151196e-108	0.6388201053663004	grouping_1	1
Rab7b	up	3.526448013668415	2.795946311860422e-136	0.7633280311177505	3.224280220136081	3.594248954953474e-114	0.7633280311177505	grouping_1	0
Pdha1	up	1.263399782449093	3.120590189750793e-136	4.804572820568357	1.104104814354668	4.432605269682804e-116	4.804572820568357	grouping_1	0
Chi3l1	up	3.310021204006059	4.931776227256628e-136	0.2013439475307487	2.989437840516978	3.952544881667637e-112	0.2013439475307487	grouping_1	0
Acadm	up	1.49021	5.197065253507091e-136	5.181395580734066	1.412161586088307	5.972663494102592e-127	5.181395580734066	grouping_1	0
Rcsd1	up	3.610863261770022	5.415241915037329e-136	1.495702554096592	3.551005476461925	1.624867913938071e-128	1.495702554096592	grouping_1	0
Vamp5	up	3.555351639868809	8.91465708028746e-136	2.317446474484439	3.509849055047583	1.280108793335382e-131	2.317446474484439	grouping_1	0
Eno1	up	1.824094478971815	1.015801412259012e-135	4.754441899897093	1.84854	9.748926945093426e-139	4.754441899897093	grouping_1	0
A330048O09Rik	up	3.112533242348261	1.068245056452729e-135	-0.589198	3.13669	2.025790217017397e-134	-0.589198	grouping_1	0
Adamts15	up	3.124396170862942	2.029124124038206e-135	-0.0146631	3.038285832524011	2.947733376044479e-126	-0.0146631	grouping_1	0
Cyp2a5	up	3.149081318004953	2.425587053991608e-135	-0.669228	3.052133584637156	5.276875265020411e-126	-0.669228	grouping_1	0
Scg3	down	-2.55836	3.558806418570507e-135	6.582013781894102	-2.82778	3.285260831547499e-161	6.582013781894102	grouping_1	0
Nalcn	down	-1.48553	5.033645970899324e-135	7.758264321861322	-1.39149	8.418160254651648e-121	7.758264321861322	grouping_1	0
Cabp1	down	-3.51663	7.242330481180795e-135	3.467852809436717	-2.62379	2.285371728747255e-81	3.467852809436717	grouping_1	0
Ndrg4	down	-2.71997	8.669621932646571e-135	2.90289	-1.82128	3.169186333633992e-64	2.90289	grouping_1	0
Acta2	up	4.513578391441888	8.822620127536408e-135	0.4023536738787023	4.513812770486806	1.342130049599468e-134	0.4023536738787023	grouping_1	0
Ifi44	up	3.914308726926342	9.118586060542349e-135	0.7844875481900165	4.113035729040737	1.826702230814199e-143	0.7844875481900165	grouping_1	0
Tcim	up	4.466580627831714	9.966687254812112e-135	2.435171567691258	4.303096442330137	9.620966163572227e-134	2.435171567691258	grouping_1	0
Bach2	up	2.78724	1.05899518703454e-134	5.575075102495756	2.160066388531146	5.523089499162399e-102	5.575075102495756	grouping_1	1
Cp	up	3.773061430321102	1.125753886946334e-134	3.310757539142014	4.0455	1.059943959140035e-147	3.310757539142014	grouping_1	0
Gulp1	up	2.327962123887324	1.415598140928795e-134	5.235107560052129	2.015805944208761	8.424752511911396e-105	5.235107560052129	grouping_1	0
Mocos	up	2.991373605995506	1.546118246593411e-134	1.717418745176941	2.605378643152432	9.67997294532869e-112	1.717418745176941	grouping_1	0
Dnajc12	down	-2.28358	1.72341164141349e-134	3.954421477796594	-2.01133	8.191533301815665e-108	3.954421477796594	grouping_1	0
Resp18	down	-4.1341	2.509788170544207e-134	6.566678749181012	-3.8704	1.138043147924936e-119	6.566678749181012	grouping_1	0
Tcaf2	up	3.199862492359771	2.975040097746538e-134	0.9176481970068628	3.523888658159245	3.66624040927386e-154	0.9176481970068628	grouping_1	0
Rgs9	down	-2.41382	3.07979747259424e-134	5.936427064966225	-1.77416	1.343185924560501e-78	5.936427064966225	grouping_1	0
Cpeb3	down	-1.17762	3.471712666389258e-134	6.970523714475697	-1.34214	1.110322384592273e-168	6.970523714475697	grouping_1	0
Shroom2	up	1.634808015625944	4.291701808517635e-134	4.629422644699866	1.67635	1.265241018282208e-133	4.629422644699866	grouping_1	0
Snd1	down	-1.1025	5.153817382244733e-134	8.109399717068015	-1.32638	1.157774728879441e-184	8.109399717068015	grouping_1	0
Slc9a7	down	-1.54689	5.198844849616322e-134	5.581989812097128	-1.55849	2.641594849655722e-135	5.581989812097128	grouping_1	0
Acox2	up	3.090224190235694	5.698675905439781e-134	-0.238266	2.999987282154372	1.208649461786937e-124	-0.238266	grouping_1	0
Idh2	up	1.575995141085937	7.096919530840804e-134	5.172231164682668	1.57182	2.641230187633665e-133	5.172231164682668	grouping_1	0
St3gal4	up	2.089431320353132	1.018785765984845e-133	5.180357501367379	2.005128302011021	1.236327508914462e-126	5.180357501367379	grouping_1	0
Gprasp2	down	-1.38373	1.227373109046874e-133	5.509871310893745	-0.961303	7.273676858179659e-74	5.509871310893745	grouping_1	0
Qki	up	2.710777939642797	1.317065169143525e-133	6.243598214603071	2.29463	3.261991037223631e-115	6.243598214603071	grouping_1	0
Jup	up	1.977969031668502	1.637851702199253e-133	4.519464766277068	1.845637422474887	1.091194335402089e-122	4.519464766277068	grouping_1	0
Tmem59l	down	-2.53627	1.664231591662384e-133	4.610802725980901	-2.43414	5.777602156484693e-125	4.610802725980901	grouping_1	0
Fndc3a	down	-1.35645	1.726776030744016e-133	8.389262136028375	-0.944514	5.476569936368005e-72	8.389262136028375	grouping_1	0
Arhgap28	up	3.935860796216406	1.788353015383053e-133	2.43869	3.23838	4.88820740337211e-105	2.43869	grouping_1	0
Gm29811	up	3.219777017678894	2.133086897507537e-133	0.1284620027413861	3.261887101073236	2.743962383839552e-133	0.1284620027413861	grouping_1	0
Prdx1	up	1.371836775636924	2.228194457956181e-133	7.302263084323324	1.333929881570377	3.267542126386025e-136	7.302263084323324	grouping_1	0
Myh9	up	1.584742075876754	3.078298698529759e-133	6.076459655643535	1.776227667818428	7.209865521783111e-155	6.076459655643535	grouping_1	0
Tsc22d3	up	2.578313043821356	3.847897617199913e-133	4.767083687481195	1.865771458861951	2.36538729989907e-93	4.767083687481195	grouping_1	1
Gm16201	up	2.65488	4.537149795505926e-133	2.458625678165845	2.941866996867561	3.434673377026366e-150	2.458625678165845	grouping_1	0
Pik3r1	up	1.641808963975214	4.922194001273239e-133	7.090279170770756	1.33329	1.293536858438653e-100	7.090279170770756	grouping_1	0
Zfp667	down	-1.63125	5.32422089257092e-133	4.802303881415604	-1.27553	3.519098894688406e-88	4.802303881415604	grouping_1	1
Gm4221	up	2.355870597957491	1.031474851707969e-132	3.424964117325743	1.701713209364737	1.658188801981329e-87	3.424964117325743	grouping_1	0
Ephx1	up	1.672442918717288	1.102171840203984e-132	3.655285606478989	3.639770016916861	7.085331593131481e-246	3.655285606478989	grouping_1	0
Arl4d	up	3.171448064663228	1.109269722356289e-132	1.588773737200884	3.005887817381773	1.099005387900812e-127	1.588773737200884	grouping_1	0
B230216N24Rik	down	-3.42762	1.150916621979239e-132	4.261248476260197	-2.68706	5.487674181800072e-87	4.261248476260197	grouping_1	0
Fxyd3	up	3.307263295058455	1.159145509401026e-132	-0.550581	3.196420513042564	9.707385538060612e-123	-0.550581	grouping_1	0
Sod3	up	3.802302694548872	1.197164524871635e-132	0.8041485582674136	4.404216373680381	4.511785718277968e-166	0.8041485582674136	grouping_1	0
Plppr2	down	-1.79186	1.277512544647824e-132	4.014239238026811	-1.61299	3.287914777971673e-110	4.014239238026811	grouping_1	0
Sult1a1	up	3.564870636509984	1.98143156916094e-132	1.839139518485424	3.251444197307478	3.326546114112932e-113	1.839139518485424	grouping_1	0
Zfp941	down	-2.3635	2.613979913694882e-132	3.522961740227195	-2.29002	4.376086520357265e-125	3.522961740227195	grouping_1	1
Zmat4	up	3.87234	2.682909541566877e-132	3.113230532945209	3.623366942778396	1.563684159576259e-128	3.113230532945209	grouping_1	0
Jcad	up	3.271009195771888	4.333970311745274e-132	0.8805464505841439	3.186690531350652	1.419155769164558e-123	0.8805464505841439	grouping_1	0
Ttbk1	down	-2.61453	4.959643115334951e-132	2.891941672699728	-1.83148	3.109692569420066e-70	2.891941672699728	grouping_1	0
Pawr	up	2.53045	5.385092733210811e-132	3.645749069175718	2.499577946782756	1.167507432737869e-135	3.645749069175718	grouping_1	0
Camk2n2	down	-2.67061	5.755312885213503e-132	3.451610363311441	-2.1257	1.274040610434348e-89	3.451610363311441	grouping_1	0
Frmpd3	up	2.919289759068229	7.899895279170972e-132	1.319982745779536	4.088761379288064	7.327454937980743e-195	1.319982745779536	grouping_1	0
Cyp39a1	up	2.618776527087216	8.285066828162254e-132	2.890803864225374	1.903827070469933	6.87166215567999e-87	2.890803864225374	grouping_1	0
Gm57383	up	2.787558385714725	8.978555900303982e-132	0.1579392011828856	2.39671	5.888585823794661e-99	0.1579392011828856	grouping_1	0
Prrg3	up	2.882675143250765	9.535227308044466e-132	2.542817608031364	2.227790567118393	1.084998562911409e-93	2.542817608031364	grouping_1	0
Sema4b	up	1.408207063550383	9.62644576269697e-132	4.938784918424804	1.248113957479779	8.049144889745041e-112	4.938784918424804	grouping_1	0
Serp2	down	-1.82011	1.39747809675384e-131	3.993499356081802	-1.35214	4.822521167373092e-82	3.993499356081802	grouping_1	0
Vim	up	3.822918081015732	1.467452467864162e-131	3.108756655261073	4.114955694001178	4.417070425643359e-145	3.108756655261073	grouping_1	0
Celf6	down	-2.44722	1.547719379842853e-131	4.501208678897207	-2.62547	3.612752641488368e-152	4.501208678897207	grouping_1	0
Cx3cl1	up	1.780529431451091	1.589056389083735e-131	4.644903430959189	2.65809	2.229928666286025e-193	4.644903430959189	grouping_1	0
Rhov	up	3.268640206640014	2.177890685317646e-131	0.2784786898470683	3.559143542043025	5.077085337021143e-149	0.2784786898470683	grouping_1	0
Nrarp	up	3.427459995500757	2.385053965016961e-131	0.5239668663702527	3.684346693668385	4.177853703580741e-144	0.5239668663702527	grouping_1	0
Cpeb4	down	-1.41973	5.221710874868628e-131	7.075918615791646	-0.814907	5.515706879418562e-51	7.075918615791646	grouping_1	0
Nrdc	down	-0.801948	6.600975071095443e-131	7.13633	-0.723629	1.205161664175384e-110	7.13633	grouping_1	0
Kcnab1	up	3.155291280287832	9.490806072214872e-131	5.299705867410248	2.311765690513388	1.559033333674683e-95	5.299705867410248	grouping_1	0
Plekhf2	up	1.888357885316901	1.212248117439058e-130	3.593792690631539	1.427496697773847	7.582595374782738e-94	3.593792690631539	grouping_1	0
Asphd1	down	-2.72919	1.219965340270459e-130	2.66633	-2.49553	4.604078833288694e-110	2.66633	grouping_1	0
Dsel	up	1.944384992422064	1.36145139276446e-130	3.35145	1.888053717696442	1.157373728709765e-127	3.35145	grouping_1	0
Oas1a	up	3.316067241748851	1.851724354351824e-130	0.2607176018022218	3.355697700655735	1.318528022176077e-130	0.2607176018022218	grouping_1	0
Ccn1	up	4.374496822761235	1.938850729910139e-130	3.2692	4.159926460910242	1.943174115877033e-123	3.2692	grouping_1	0
Dgkh	down	-1.74951	2.230390249280864e-130	7.670736475824129	-1.6606	5.856417671880438e-119	7.670736475824129	grouping_1	0
Rab11fip1	up	2.031086659420904	2.316932970639372e-130	3.911387804415044	2.099966230841376	1.917915574096228e-139	3.911387804415044	grouping_1	0
Rhoq	up	1.579439159616036	2.605808138812174e-130	5.696245803665302	1.090489097427285	3.025277959153913e-82	5.696245803665302	grouping_1	0
Tmem63a	up	2.514761321785268	3.574619457332955e-130	2.311129778017909	3.203816752947659	1.4190132224513e-172	2.311129778017909	grouping_1	0
Tlcd3b	down	-2.11631	3.956952047259577e-130	3.619227475218723	-1.51838	4.527361000735795e-72	3.619227475218723	grouping_1	0
Ftx	down	-1.08084	5.062508660774063e-130	6.314338646810666	-0.928356	9.663360258009124e-101	6.314338646810666	grouping_1	0
Nrbp2	up	1.611587471854207	5.689734697442207e-130	4.45051	1.773047246453818	2.129224163580694e-136	4.45051	grouping_1	0
Svbp	up	2.068452985838522	5.942391596120601e-130	3.53281	2.311110942684902	1.428047270504541e-157	3.53281	grouping_1	0
Rttn	up	1.262268538252138	6.880897267397062e-130	4.755704032274465	1.276198221074648	2.573551336417194e-127	4.755704032274465	grouping_1	0
Col4a5	up	3.338626050461331	7.391842395475444e-130	2.81412	2.556033527061334	1.833503264659817e-96	2.81412	grouping_1	0
Rgs17	down	-2.3683	8.458681140839568e-130	4.483662456344513	-2.05296	3.309733533062828e-105	4.483662456344513	grouping_1	0
Cox6b2	up	3.401118446359354	1.094128421929543e-129	1.446979093149512	3.50729	3.80046350395564e-136	1.446979093149512	grouping_1	0
Riiad1	down	-2.23208	1.161413980632453e-129	4.209894209728236	-2.13478	2.016800405552529e-118	4.209894209728236	grouping_1	0
Cldn7	up	2.849269328663436	1.2172156167374e-129	2.747872430120087	3.84124	2.150573691214161e-170	2.747872430120087	grouping_1	0
Ppib	up	1.716472120790985	1.494457805733251e-129	6.142042688023821	1.965033957631942	8.832883745766793e-159	6.142042688023821	grouping_1	0
Gfpt1	down	-1.10615	1.955603958706833e-129	6.650344574710045	-1.19554	1.58698630879744e-151	6.650344574710045	grouping_1	0
Fam168b	up	1.067281895532447	2.422411212942683e-129	5.953780365357715	0.9342683145407112	4.705050657683177e-108	5.953780365357715	grouping_1	0
Klf10	up	2.437810455096078	2.442672745608292e-129	4.283100670329227	1.958329370183742	1.040537782391018e-107	4.283100670329227	grouping_1	1
Gm44167	down	-2.8388	2.762901636273333e-129	1.284922194458015	-2.57654	1.114492909471974e-115	1.284922194458015	grouping_1	0
Epha2	up	3.400777480178375	3.504922160281952e-129	0.1506232537542664	3.365593888804461	2.984130535450973e-124	0.1506232537542664	grouping_1	0
Nphp4	down	-1.92858	3.708820206020015e-129	4.006159164281163	-1.47442	1.693856870706922e-79	4.006159164281163	grouping_1	0
Iqsec3	down	-2.97294	3.767672423514035e-129	4.858062250032267	-3.09852	2.708530643279766e-138	4.858062250032267	grouping_1	0
Capns1	up	1.30137	4.074430143990586e-129	6.290207384168824	0.8713010867962693	9.830133434036922e-75	6.290207384168824	grouping_1	0
Kcnmb4	down	-3.19702	4.910744286108042e-129	4.377778872143189	-2.38104	3.371769360937958e-85	4.377778872143189	grouping_1	0
Sall1	up	2.887042996737494	5.318453690417573e-129	1.396540023405162	4.44329	2.057778600101895e-219	1.396540023405162	grouping_1	1
Gm16835	down	-1.86813	9.35297629852524e-129	3.83781	-1.3166	2.160542151343108e-70	3.83781	grouping_1	0
Mafb	up	3.480203995437321	1.260819935273931e-128	2.85666	3.387378589625578	1.653643832081324e-122	2.85666	grouping_1	1
Chn1	down	-1.51259	1.378110565337752e-128	5.829012550285523	-1.70079	1.970838907748715e-158	5.829012550285523	grouping_1	0
4930417O13Rik	down	-3.44822	1.382198377041092e-128	1.26361	-2.04151	1.122208058112272e-54	1.26361	grouping_1	0
Tspyl4	down	-1.66107	1.689375948717068e-128	5.184019101217126	-1.36791	3.547272001615426e-97	5.184019101217126	grouping_1	0
Gm9934	up	3.04134	1.942404125144146e-128	-0.00097476	2.349244021423565	4.994319996348921e-84	-0.00097476	grouping_1	0
Six2	up	2.489323328890874	2.557110982393342e-128	2.047325440693454	2.931440216973011	1.824962593184888e-160	2.047325440693454	grouping_1	1
Sertm1	up	2.979199572927618	3.909207613249537e-128	-0.00143121	3.328209247998691	6.820606096109692e-151	-0.00143121	grouping_1	0
Ppp6r2	down	-0.988229	3.913133027292367e-128	6.048027073040982	-0.855012	3.793064019573438e-99	6.048027073040982	grouping_1	0
Ets1	up	3.028616756275579	6.32250484666361e-128	3.744950826417055	2.422502373213234	7.721866925649235e-101	3.744950826417055	grouping_1	1
Lamc1	up	1.588899201617116	6.641684585233269e-128	6.323710997612899	1.408896363063459	7.491836264003004e-112	6.323710997612899	grouping_1	0
Dzip1l	up	2.808506226970049	6.642995848025223e-128	1.909092511269154	3.16877	2.483235309055951e-147	1.909092511269154	grouping_1	0
Gria3	up	2.499419835958594	7.13316611261507e-128	3.661976239754883	3.537583883832735	1.655144559452765e-157	3.661976239754883	grouping_1	0
Dazap2	up	1.442745918901624	1.884581370268533e-127	4.686025033045439	1.328766896302526	3.133175029034101e-118	4.686025033045439	grouping_1	0
Galm	up	1.948951885616754	1.935626152009163e-127	3.05712	3.860379875344243	1.883179995862688e-223	3.05712	grouping_1	0
Scfd1	down	-0.842167	1.935626152009163e-127	7.062123855161598	-0.880919	4.658440782020336e-140	7.062123855161598	grouping_1	0
Kdm7a	up	1.370630745416063	3.302790242499694e-127	6.211333277407604	1.152297406013918	7.289690890749544e-99	6.211333277407604	grouping_1	0
Csnk1a1	up	0.7445204776748326	4.547615724319323e-127	8.230108238726137	0.7374924316825121	1.058985627648505e-127	8.230108238726137	grouping_1	0
Kcnk5	up	3.573119177949004	5.14881954443172e-127	0.6204949569160118	3.299228614234241	4.662251300084559e-108	0.6204949569160118	grouping_1	0
Syt12	up	3.390158420462981	5.733675597498376e-127	1.650643194201483	3.007917718623675	3.930128437600464e-106	1.650643194201483	grouping_1	0
Bst2	up	3.237844107063788	6.47777619615906e-127	3.467450740097097	3.157172093465625	1.208721938638141e-123	3.467450740097097	grouping_1	0
Tmem38a	down	-1.35062	6.87904178936045e-127	6.030496311768067	-1.20838	1.457953383077667e-113	6.030496311768067	grouping_1	0
Mapre2	down	-1.10237	7.034464076109496e-127	7.009819364420645	-1.12376	5.968339236690676e-135	7.009819364420645	grouping_1	0
Crb2	up	2.680269186760134	7.980515051809166e-127	2.109346353150422	2.442328481878305	4.132110804627587e-120	2.109346353150422	grouping_1	0
1700024B18Rik	down	-2.97151	1.048171131194679e-126	2.052560493536098	-1.75315	3.648546051519069e-54	2.052560493536098	grouping_1	0
Junos	up	2.174138062081801	1.120173932403184e-126	4.377770372320874	2.0534	2.942350965021844e-122	4.377770372320874	grouping_1	0
Snta1	up	1.974914873236756	2.245836659954942e-126	3.315100204267223	2.557690758674126	1.060702976664073e-166	3.315100204267223	grouping_1	0
Dbi	up	2.269744458869835	2.568048553778642e-126	5.736684388972254	2.236203690786377	3.307383060061406e-131	5.736684388972254	grouping_1	0
Gm10635	up	3.4134	2.821639956816249e-126	-0.256636	3.34484	2.827188042156385e-119	-0.256636	grouping_1	0
F2r	up	2.809062312478094	2.960412800246384e-126	2.444422493129671	2.607024275685735	1.723094456145492e-119	2.444422493129671	grouping_1	0
Syde2	up	2.990954673342665	3.04764979029537e-126	1.553675396015032	2.452489428171776	1.59067618447381e-92	1.553675396015032	grouping_1	0
Pgpep1	up	1.686108405991249	6.053106197862722e-126	3.661062048787659	1.453798333764337	8.25211112264755e-108	3.661062048787659	grouping_1	0
Adgrg2	up	3.30557	6.098394692855578e-126	1.052247377823512	2.420663203734346	4.376405469451419e-82	1.052247377823512	grouping_1	0
Rab11fip4	up	2.013903558566693	6.604694585407998e-126	3.542082441725021	2.144026001639407	3.079427806747706e-128	3.542082441725021	grouping_1	0
Sema3b	up	2.914747403326461	6.618134536027128e-126	-0.32064	2.865808225035926	5.943206541739442e-120	-0.32064	grouping_1	0
Tpbg	up	2.961658966550131	7.673146410932681e-126	1.796625345249011	2.382498054676658	1.690610824807723e-96	1.796625345249011	grouping_1	0
Aplp1	down	-1.89154	1.215468810766249e-125	6.526354320752521	-2.17848	8.148293822671458e-165	6.526354320752521	grouping_1	0
Mmp28	up	3.171592010465342	1.501630842069126e-125	0.1281476992950068	3.336688371141709	4.41750756452527e-134	0.1281476992950068	grouping_1	0
Smo	up	2.208617928502322	1.867747023062635e-125	2.892095603130655	3.684230654955485	3.377796267594448e-211	2.892095603130655	grouping_1	0
Peg3	down	-1.91432	1.940240607654475e-125	8.718102162236018	-1.44576	6.758788586344378e-84	8.718102162236018	grouping_1	1
Zwint	down	-1.05717	1.988718593753305e-125	6.951751809810577	-0.751739	5.731385539506929e-71	6.951751809810577	grouping_1	0
Cacna1i	down	-3.33737	2.169009237836114e-125	2.571537690588409	-2.67581	1.048647257875468e-87	2.571537690588409	grouping_1	0
Ralyl	down	-4.29832	2.181150418907324e-125	5.77897	-2.96475	2.343034269211306e-75	5.77897	grouping_1	0
Nudt4	up	1.760448891779749	2.359800784231089e-125	4.142579533609199	1.803685058845623	1.397766706128202e-135	4.142579533609199	grouping_1	0
Gm30564	up	2.324361915181132	3.448894880658882e-125	-1.04207	2.23115	2.427104626926558e-114	-1.04207	grouping_1	0
Ttll8	up	3.094529121368336	5.215578555333627e-125	-0.101439	2.751513280323976	2.267053742235379e-102	-0.101439	grouping_1	0
Cutal	up	2.819288609798769	5.235311931930801e-125	1.617933997165836	2.437070919122317	1.574298167764283e-106	1.617933997165836	grouping_1	0
Lonrf2	down	-1.82438	6.91392443803316e-125	4.543714148174806	-1.88071	4.51975950793922e-131	4.543714148174806	grouping_1	0
Cplx2	down	-1.88412	7.602503026673631e-125	5.687618834900207	-1.5008	3.32532376056948e-90	5.687618834900207	grouping_1	0
Nfasc	down	-1.69203	8.36099611124629e-125	6.689914926994532	-1.67669	9.728523085807507e-123	6.689914926994532	grouping_1	0
Plin3	up	2.260818966497782	8.796117440979355e-125	3.136508637959568	2.263206985053201	1.013796967170432e-123	3.136508637959568	grouping_1	0
Dcaf7	down	-1.02988	9.536791632619907e-125	6.106901803899133	-0.883038	1.235817746561972e-99	6.106901803899133	grouping_1	0
Col22a1	up	3.407724606211811	1.237741770327241e-124	-0.0129173	3.487924506845271	2.774174600379283e-127	-0.0129173	grouping_1	0
Cat	up	2.025910084580612	1.338141789923739e-124	3.966503066077467	1.610472396603411	1.656352362728439e-91	3.966503066077467	grouping_1	0
Slc43a2	down	-1.87674	1.403743555185365e-124	5.9649	-2.15126	7.544844112833026e-160	5.9649	grouping_1	0
Cfap45	up	3.045731417312147	1.509405412239405e-124	1.028186785635304	3.106463353267467	1.967026006735235e-125	1.028186785635304	grouping_1	0
Runx1t1	down	-2.26518	1.772554676597528e-124	7.013094331846142	-3.06266	1.522586370801224e-209	7.013094331846142	grouping_1	0
Ppp1r42	down	-2.81274	1.95412377329216e-124	2.217386858244069	-2.35795	9.870182009668955e-90	2.217386858244069	grouping_1	0
Wasf2	up	0.9406267214829906	2.038483105089481e-124	6.449232235522115	0.9344810935815162	3.006861085650597e-123	6.449232235522115	grouping_1	0
Folh1	up	3.166519826867925	3.161682617323471e-124	-0.285377	3.206236940100282	2.179188975005698e-124	-0.285377	grouping_1	0
Cttn	up	1.015537779099195	3.181110857145751e-124	5.540588729877728	0.990309	6.733736073391737e-120	5.540588729877728	grouping_1	0
Apobec3	up	2.036082158972905	3.184131800968174e-124	4.659312965566787	1.980526674569203	4.340795743979244e-122	4.659312965566787	grouping_1	0
Zkscan16	down	-2.12419	3.684993854101818e-124	4.050807269893575	-2.01177	4.485653624393773e-111	4.050807269893575	grouping_1	1
Itgb4	up	3.047173879135244	3.858907768175132e-124	0.666421	3.377230575731077	8.36003954867964e-145	0.666421	grouping_1	0
Cpe	down	-1.679	3.906305682651704e-124	8.006899203565986	-1.32504	4.541467489264806e-83	8.006899203565986	grouping_1	0
Stmn3	down	-2.36431	5.322262458098377e-124	5.523148263826677	-2.52938	3.22464521719581e-143	5.523148263826677	grouping_1	0
Ankrd24	down	-1.17471	5.932437845056619e-124	6.184983275118983	-1.02396	4.337044509082647e-96	6.184983275118983	grouping_1	0
Map7d2	down	-2.12007	6.641173816749821e-124	5.418664435419357	-2.4724	1.267557729039406e-163	5.418664435419357	grouping_1	0
Gm29530	up	2.73912	7.517666805434512e-124	-0.673805	2.672141394716148	6.691412797115162e-116	-0.673805	grouping_1	0
Slc16a7	down	-1.81815	8.62276992736441e-124	4.962170273498193	-1.93578	1.43338466345914e-138	4.962170273498193	grouping_1	0
Lad1	up	2.625697339108705	8.693920515648971e-124	-0.47871	2.309524199154399	2.500764726721778e-98	-0.47871	grouping_1	0
Gnb4	down	-2.95928	1.143145390694827e-123	3.461006738269076	-1.93543	8.244888478977869e-56	3.461006738269076	grouping_1	0
Mtus2	down	-2.28703	1.190204958309228e-123	6.281942340177388	-1.71706	1.653678891062142e-79	6.281942340177388	grouping_1	0
Elapor1	down	-2.67791	1.336586715071365e-123	8.11894	-3.13552	3.541588136297791e-164	8.11894	grouping_1	0
Fgf9	down	-2.24922	1.778696389987681e-123	3.835554897524424	-1.80667	1.044922734817481e-86	3.835554897524424	grouping_1	0
Scg5	down	-2.44847	2.340040608944738e-123	7.867483054453253	-2.56505	1.334233415380017e-135	7.867483054453253	grouping_1	0
Txnrd1	up	1.522941575058364	3.709322467429512e-123	5.977366081810365	1.393872493634078	1.101830814128827e-112	5.977366081810365	grouping_1	0
Tex11	up	3.624922075570378	3.784290624160981e-123	1.343331883704656	3.991494484745832	3.319479622407997e-141	1.343331883704656	grouping_1	0
Spg21	up	1.36613	5.519388154022135e-123	4.863405521492886	1.166163361000818	1.388102435055999e-99	4.863405521492886	grouping_1	0
Mbd5	down	-0.910055	5.81351409389929e-123	8.422115249433196	-0.921138	3.9444911956026e-125	8.422115249433196	grouping_1	0
Shc3	up	2.859552176129608	5.875688972489537e-123	2.460101060381942	3.750353298281709	3.026261443958205e-156	2.460101060381942	grouping_1	0
Cfap47	up	1.654543785052722	5.967313875699379e-123	4.158549615954184	1.571566797279472	1.655605446021005e-110	4.158549615954184	grouping_1	0
Fgd6	up	2.774650987943264	6.283601523615156e-123	3.244032110795541	1.944599801898344	2.521830291741051e-78	3.244032110795541	grouping_1	0
Usp43	up	3.008101873320975	6.854547208021938e-123	1.559970294098854	2.768652457400059	4.774333876385417e-111	1.559970294098854	grouping_1	0
Igfbp2	up	4.019922157456035	6.894715103011877e-123	1.960572878315772	4.072869625518337	2.647548252635815e-131	1.960572878315772	grouping_1	0
Cldn8	up	3.368606462433779	8.959473939081638e-123	1.021364996789417	3.271454403778683	1.908855012157437e-114	1.021364996789417	grouping_1	0
Carmil2	down	-2.59985	1.012516137135959e-122	2.193915935597843	-2.00149	4.742768676852638e-75	2.193915935597843	grouping_1	0
Rabl6	down	-0.828695	1.056172433897415e-122	6.754365397098526	-0.877002	9.52423317670492e-137	6.754365397098526	grouping_1	0
Gm39323	up	2.796452218531571	1.109324445148308e-122	-0.443943	2.695725046026016	9.766750450988473e-113	-0.443943	grouping_1	0
Sh3gl2	down	-1.32517	1.392742358240878e-122	7.044685469577527	-1.3354	1.102833675974199e-125	7.044685469577527	grouping_1	0
Fgf12	down	-2.3737	1.522549986420032e-122	7.06691	-2.58522	2.101566874408791e-144	7.06691	grouping_1	0
Catsper2	down	-1.66875	1.52963682774728e-122	4.375227495107779	-1.53577	3.35993727563257e-106	4.375227495107779	grouping_1	0
Kazald1	up	1.901922506952767	1.669809417187219e-122	3.522954326771017	1.919872574180392	1.378229310952934e-125	3.522954326771017	grouping_1	0
Fgfbp1	up	2.482064803936852	1.686903493251794e-122	-0.901521	2.442696389143327	1.245955273470704e-116	-0.901521	grouping_1	0
Gpr61	down	-2.88983	2.195129324717895e-122	1.243681448938963	-2.08976	1.045281438035506e-70	1.243681448938963	grouping_1	0
Kcnc2	up	2.861618960524832	2.347048323593281e-122	3.763809450690662	3.052709652552222	1.840299063575235e-126	3.763809450690662	grouping_1	0
Tmem53	up	1.636620799621486	2.579335851403483e-122	3.960046339588438	1.780777947399566	2.042528107649422e-135	3.960046339588438	grouping_1	0
Tgfa	up	2.598398191595324	2.934720662612022e-122	2.775433519971017	2.72885	3.35152163348592e-134	2.775433519971017	grouping_1	0
Leprot	up	1.577553606527748	5.782136325844999e-122	4.422289305367807	1.379270356338533	1.165436294061406e-103	4.422289305367807	grouping_1	0
Osbpl3	up	2.31508	6.216273080017062e-122	4.3304	2.343682625205567	1.565218682415137e-108	4.3304	grouping_1	0
Kif5c	down	-1.52127	6.811429250609841e-122	6.938910667212872	-2.0381	5.83951382073145e-204	6.938910667212872	grouping_1	0
Elf3	up	2.597797414445103	1.853575803287589e-121	1.580288920199364	3.416523315439978	1.015859124056217e-169	1.580288920199364	grouping_1	1
Klf11	up	2.481680819778228	1.986596620277168e-121	2.160842315819816	2.169727653766434	1.853978332128865e-102	2.160842315819816	grouping_1	1
Nrp2	up	2.70698	2.222765891481412e-121	4.478436217915131	2.583415483012945	2.142151843686511e-112	4.478436217915131	grouping_1	0
Cd177	up	2.767774250064957	2.651699208488671e-121	-0.531744	2.629236632427501	6.01707998652929e-110	-0.531744	grouping_1	0
Med27	down	-0.982256	3.10457151857663e-121	5.720691957166276	-1.00029	8.783142395842533e-126	5.720691957166276	grouping_1	0
Gm45846	down	-2.66601	3.761280948389346e-121	5.362463841437524	-2.63765	1.240491948414414e-119	5.362463841437524	grouping_1	0
Gpat3	up	2.741597734475378	5.305246698350107e-121	2.844599953834545	1.920041441159104	4.591383743309669e-77	2.844599953834545	grouping_1	0
Arl8a	up	1.136426276932435	6.42424244763705e-121	4.924136024346133	0.8657879084492408	7.749909244474987e-85	4.924136024346133	grouping_1	0
Mdfic2	up	3.32719	6.555717488548966e-121	-0.0256466	3.19746	3.52221588948635e-110	-0.0256466	grouping_1	0
Rarb	up	1.653911352038992	1.207470242946609e-120	5.80382	2.531329956960094	1.486972892748395e-182	5.80382	grouping_1	1
Pla2g4a	up	3.281443058901226	2.468258063329344e-120	1.021992003871767	3.271633778164056	1.731340437810335e-116	1.021992003871767	grouping_1	0
Ppp2r2c	down	-2.139	3.00193496712183e-120	4.783480581958607	-2.2151	4.56108440845367e-130	4.783480581958607	grouping_1	0
Selenbp2	up	3.335370653131863	3.612295703490857e-120	0.4214536987541098	3.251044898266819	2.304241406441303e-113	0.4214536987541098	grouping_1	0
Gbp2	up	3.661288548716759	5.105202659543746e-120	1.832969926752682	3.602724364767553	3.177360903129374e-118	1.832969926752682	grouping_1	0
Pnma8a	down	-2.46777	6.779316326257872e-120	3.772952603478149	-2.40805	1.821619772020358e-121	3.772952603478149	grouping_1	0
G630016G05Rik	up	2.814897343199164	6.895819554819051e-120	0.2177607772130666	2.330587861555813	4.346055711252388e-87	0.2177607772130666	grouping_1	0
Smyd4	down	-1.53646	6.916756778095116e-120	4.431110207326503	-1.18015	9.911685063981069e-80	4.431110207326503	grouping_1	0
Arrdc1	up	1.716159021472551	8.588450277936629e-120	3.811171552955915	1.370480919757099	8.03838503361939e-90	3.811171552955915	grouping_1	0
Bicd1	down	-1.10507	1.259802642165936e-119	7.080826887430554	-1.11825	2.021577680184017e-125	7.080826887430554	grouping_1	0
St14	up	2.184277574755765	1.710615519568993e-119	3.515042042975949	2.487633679932475	1.908977571264836e-129	3.515042042975949	grouping_1	0
Fam83b	up	2.927655701441937	2.419077491579103e-119	1.202660958207431	2.969126897253509	4.628802149350043e-126	1.202660958207431	grouping_1	0
Ccdc85a	up	1.80547	2.458190582080878e-119	5.711454709058968	2.415644478395263	9.373363403158598e-151	5.711454709058968	grouping_1	0
St3gal3	down	-1.05029	2.810337005886205e-119	6.020346347708358	-0.956046	3.054397205844782e-101	6.020346347708358	grouping_1	0
Ly6g6d	up	2.72503	2.933729916342987e-119	-0.213519	3.062928185617986	1.041487214561144e-141	-0.213519	grouping_1	0
4930523C07Rik	up	3.344111219083656	2.951976055237283e-119	1.37575	3.279717365252933	7.985919559349496e-113	1.37575	grouping_1	0
Ltbp3	up	1.129827389663952	3.08126592875771e-119	5.031179579074263	1.653005293428986	6.963192608985373e-185	5.031179579074263	grouping_1	0
Cavin3	up	2.223026939782433	3.19903899041025e-119	3.57416	2.437062507133191	6.688861326256191e-128	3.57416	grouping_1	0
Slc7a14	down	-2.35508	4.239886572152909e-119	5.964397019073346	-3.17887	9.427018530297212e-198	5.964397019073346	grouping_1	0
Cd59b	up	2.556250933728179	4.457455533722641e-119	2.687201370412019	1.900965529962888	2.553208174836203e-85	2.687201370412019	grouping_1	0
Prelid3a	down	-2.24919	4.650545331966083e-119	3.068514797398276	-1.67458	2.522741246636378e-71	3.068514797398276	grouping_1	0
5730471H19Rik	up	3.019568333983816	6.836301320035394e-119	0.5978740098586408	3.029438834314052	4.772516683941126e-117	0.5978740098586408	grouping_1	0
Asap3	up	1.946806700968649	8.81514862902316e-119	3.078752201396175	3.030897675167076	2.944202576619253e-184	3.078752201396175	grouping_1	0
Ppic	up	3.179564591395242	9.193651274285661e-119	1.33876	2.550261602633034	4.239391689214275e-91	1.33876	grouping_1	0
Cxadr	up	1.46003	9.722069755956819e-119	5.010588372669095	1.656109161649782	4.52250245352522e-138	5.010588372669095	grouping_1	0
Ift43	up	1.230693374283138	1.02834034652995e-118	5.481481895103063	1.101600854852387	3.539836633900907e-103	5.481481895103063	grouping_1	0
Tmem198	down	-2.49601	1.144829233682827e-118	3.174240077754652	-2.18743	3.174076775057769e-95	3.174240077754652	grouping_1	0
Pabpc4l	up	3.013554445584722	1.289850753475578e-118	1.338673728015054	2.577774284524978	4.751609120924032e-92	1.338673728015054	grouping_1	0
Prss36	up	1.85092	1.55037654556721e-118	3.81914	2.055046258489968	1.822647013310284e-133	3.81914	grouping_1	0
Slc39a4	up	2.763955571186688	1.927800363866097e-118	-0.435533	2.59652	3.322209261343272e-104	-0.435533	grouping_1	0
Kif1a	down	-1.19081	2.310377847621832e-118	6.579704004200561	-1.08223	6.47489702135389e-100	6.579704004200561	grouping_1	0
Cfap144	down	-2.36913	2.594574933410129e-118	4.994954786233386	-2.23754	1.053113645417369e-109	4.994954786233386	grouping_1	0
Sertad4	up	2.666534203957385	2.712614853985485e-118	2.259679052270971	2.000367796082113	2.024973192453582e-79	2.259679052270971	grouping_1	0
Pde8a	down	-2.22994	4.406403256902848e-118	5.136360389066779	-2.49288	1.334911758032946e-145	5.136360389066779	grouping_1	0
Tes	up	2.383788847102379	4.668024114094107e-118	4.62635	2.008485822123347	6.66111254715627e-96	4.62635	grouping_1	0
B2m	up	3.334190993778871	5.478501118400135e-118	5.79911	2.494503037294665	2.206392825339956e-91	5.79911	grouping_1	0
Hk2	up	3.803690843226237	9.921596570544131e-118	2.764662284759238	2.770757983504251	4.558661705581609e-82	2.764662284759238	grouping_1	0
Pcsk1n	down	-3.68305	1.939411244185312e-117	6.665843450341701	-3.76986	7.466848593622063e-124	6.665843450341701	grouping_1	0
Dnmbp	up	1.10584	2.264171595708568e-117	5.209079650387721	1.075885542177669	1.403254734446733e-113	5.209079650387721	grouping_1	0
Tesc	down	-2.8231	2.977084279083113e-117	4.041837805228146	-2.96329	4.327158039539754e-131	4.041837805228146	grouping_1	0
Copa	down	-0.842354	3.1886325811369e-117	7.435078865610473	-0.825864	2.131475222672867e-118	7.435078865610473	grouping_1	0
Mob1b	up	1.134905431326853	3.871692575460947e-117	5.178229371506496	1.043113928666263	2.095145812980774e-106	5.178229371506496	grouping_1	0
Abcg1	up	1.200464184265201	3.986504015348467e-117	5.793708029331617	1.054911963158921	4.042637472624773e-96	5.793708029331617	grouping_1	0
Csf1	up	2.73036	3.993835903232264e-117	2.473143425445857	2.936395466444404	1.964038499314596e-130	2.473143425445857	grouping_1	0
Csrnp3	down	-2.39316	4.383611460910535e-117	5.370471865327282	-2.12858	1.713824287959781e-101	5.370471865327282	grouping_1	0
Lmtk3	down	-1.48698	4.946315199769307e-117	4.510794291367112	-1.14887	1.759942675677313e-73	4.510794291367112	grouping_1	0
Tecpr1	down	-1.19495	5.693294186839197e-117	5.442179828421907	-0.763305	1.199180412529973e-53	5.442179828421907	grouping_1	0
Maml2	up	1.264131970979118	1.045535646769427e-116	7.084537955394648	2.638145393226199	5.52079288892169e-220	7.084537955394648	grouping_1	0
Rin2	up	1.593618838994118	1.057757672599277e-116	4.7184	2.439212586613845	9.785516490878134e-175	4.7184	grouping_1	0
Abhd18	down	-1.34312	1.188354805305472e-116	5.650255850858172	-1.36796	9.664370758230275e-121	5.650255850858172	grouping_1	0
Slc16a9	up	2.617883163071509	1.270008004177783e-116	2.211082620523584	3.550651080406997	2.747600305304333e-171	2.211082620523584	grouping_1	0
Pnma8c	down	-2.35234	1.270008004177783e-116	2.983538773352239	-1.78427	3.68309879387173e-72	2.983538773352239	grouping_1	0
Tmem176a	up	1.693592444494512	1.649228590271635e-116	6.804399875523105	1.316232977125328	2.264836984117272e-86	6.804399875523105	grouping_1	0
Gm20703	up	2.883107290250426	1.702827040641289e-116	0.0420972	2.815673354612514	8.816487132923444e-112	0.0420972	grouping_1	0
Rtp4	up	2.876502744665727	1.764123185382291e-116	3.467001991996413	2.675578320157341	2.839245092464751e-110	3.467001991996413	grouping_1	0
Kif7	up	2.85928	1.773260110160769e-116	0.2358366130255245	2.411391228854769	1.164773286680151e-84	0.2358366130255245	grouping_1	0
Pacsin3	up	2.353482470055606	1.78980743168224e-116	1.827484119001079	3.225682301395247	6.984129938871969e-174	1.827484119001079	grouping_1	0
Parp3	up	2.904015921220431	2.430589818838357e-116	2.503869147904681	1.987117224957781	1.562008303460869e-73	2.503869147904681	grouping_1	0
Samtor	up	0.9731797192666304	2.697528124171123e-116	4.574005529628884	0.8617150494547045	1.478128682863001e-102	4.574005529628884	grouping_1	0
Ang	up	2.798443330383497	3.079731359205057e-116	0.6709865607133011	2.684662970911973	2.336543698698585e-105	0.6709865607133011	grouping_1	0
Map1lc3b	up	1.296340765612687	3.416630649878434e-116	5.977634758159607	1.049299114846051	3.982438051066801e-86	5.977634758159607	grouping_1	0
Ccnjl	up	3.310189519717772	5.965252316394835e-116	1.296793642789694	3.380634769111179	3.740391508947353e-118	1.296793642789694	grouping_1	0
Stc1	up	3.519328419910085	6.31894417060695e-116	0.2432535880397806	3.731912388766214	1.467861341711972e-126	0.2432535880397806	grouping_1	0
Bicdl2	up	2.751658440763177	6.367063225194857e-116	0.5415242874527479	2.72886	8.674278569414407e-117	0.5415242874527479	grouping_1	0
Eml4	up	1.008093870891488	1.125060310110418e-115	6.710282628000837	0.8988413217648098	7.579842301556228e-98	6.710282628000837	grouping_1	0
Unc13b	up	1.02219	1.143911188032482e-115	6.308918666115931	1.534393581684718	4.521416815928454e-194	6.308918666115931	grouping_1	0
Iffo2	up	2.093592288525083	1.247769868831741e-115	3.319219527695596	2.450781669771604	1.158842872374423e-140	3.319219527695596	grouping_1	0
Emp2	up	2.915732886521607	1.393707991203427e-115	1.943950526941598	3.343521198624915	1.671032946710648e-143	1.943950526941598	grouping_1	0
Cfap74	down	-1.54677	1.394491771098208e-115	4.950744241342163	-1.59592	1.904944739666271e-123	4.950744241342163	grouping_1	0
Pou2af3	up	2.952499217300547	1.678375590162234e-115	-0.441204	2.643319029738071	4.949107024893511e-94	-0.441204	grouping_1	0
Glrb	down	-2.32187	1.778183673841548e-115	4.148942893338313	-2.25806	1.788184861061239e-115	4.148942893338313	grouping_1	0
Atl1	down	-1.08679	2.329254959105645e-115	5.130661380896992	-0.985944	2.411757594357615e-96	5.130661380896992	grouping_1	0
Nlk	down	-1.16255	2.537207505496324e-115	7.392613850677773	-1.35753	2.723350265638143e-151	7.392613850677773	grouping_1	0
Dop1a	down	-0.903319	3.057907526548447e-115	6.175677173303872	-0.839183	2.302002760905356e-100	6.175677173303872	grouping_1	0
Cspg4b	up	2.142069394206992	5.699957932962591e-115	3.348606048515561	1.970293644326879	3.17829706753359e-94	3.348606048515561	grouping_1	0
Stxbp1	down	-1.16379	7.13616536562157e-115	6.327693349045877	-1.0452	4.358322785381534e-101	6.327693349045877	grouping_1	0
Acot13	down	-1.58152	7.196403331458771e-115	4.760246407437967	-1.44811	2.912022738248228e-100	4.760246407437967	grouping_1	0
Scarf2	up	2.888689035108352	8.896076711293144e-115	0.9167641957724604	2.994406609760299	1.511022415117997e-118	0.9167641957724604	grouping_1	0
Stx11	up	3.291252197500638	1.011594474336947e-114	0.890582	2.89643	1.405391660519202e-93	0.890582	grouping_1	0
Oca2	up	3.14767	1.126148392556964e-114	1.384763467947533	2.867242580166018	1.809547079072729e-101	1.384763467947533	grouping_1	0
Dse	up	2.693483295060786	1.229638466087671e-114	2.219520768501184	3.527136956375841	4.19108698965371e-164	2.219520768501184	grouping_1	0
Fam174b	up	2.856869784680742	1.694049357480478e-114	2.843704181127822	1.973422120679973	1.228132390205211e-68	2.843704181127822	grouping_1	0
Tmem139	up	2.771753105398556	1.872299821568853e-114	0.6807222092157076	1.756145761352574	1.379926029531076e-56	0.6807222092157076	grouping_1	0
Cfap36	down	-0.998537	2.171644940324697e-114	6.770110039903818	-1.03396	1.041243418369286e-122	6.770110039903818	grouping_1	0
Kank2	up	2.647834178723599	2.199298553026451e-114	2.792998489964729	2.028621825088384	1.902549727509655e-81	2.792998489964729	grouping_1	0
Arsi	up	2.511129841026952	3.003151183236583e-114	-0.649259	2.515326206013101	8.113766693377664e-112	-0.649259	grouping_1	0
Rph3al	down	-1.34286	4.67250878514372e-114	6.696913687881879	-1.49228	2.961777976946896e-139	6.696913687881879	grouping_1	0
Palld	up	2.697358475675709	5.992070533116073e-114	4.469825462911446	2.99919	1.956062823471424e-118	4.469825462911446	grouping_1	0
Sgsm2	down	-1.44874	6.692825839251629e-114	5.87964	-1.44966	3.080859622017166e-116	5.87964	grouping_1	0
Gm31036	up	2.833349954202573	7.480953488425077e-114	-0.204947	2.825056820796758	1.824213113834315e-111	-0.204947	grouping_1	0
Dhrs3	up	3.289833491736653	9.045765233974068e-114	2.269594410960907	2.884919138708917	1.406121916108496e-91	2.269594410960907	grouping_1	0
Hunk	up	1.889455500125112	1.132535799195396e-113	4.704103716301521	1.898661219129332	4.169094370681547e-110	4.704103716301521	grouping_1	0
Tgif2	up	2.994347933442408	1.204448708379929e-113	1.412376777391271	3.029150317357426	2.188856911275693e-114	1.412376777391271	grouping_1	1
Nyap1	down	-1.76369	1.371856396028311e-113	3.853447385255456	-1.5896	1.329755125809567e-94	3.853447385255456	grouping_1	0
Meg3	down	-2.17415	1.512150578687698e-113	11.2141	-2.16472	1.773475297373688e-113	11.2141	grouping_1	0
Gjd2os	down	-2.83668	1.693166227245786e-113	1.647343463193621	-2.62804	1.727264406999478e-114	1.647343463193621	grouping_1	0
Mt2	up	2.484476928389431	3.147085551571045e-113	5.41836	2.747108136182299	2.475434112594405e-121	5.41836	grouping_1	0
Hnrnpf	up	0.9487943130091958	3.364452100602028e-113	6.740949067021941	0.8969709349202799	7.866798419663821e-107	6.740949067021941	grouping_1	0
Fmo2	up	3.259892358843737	3.66308444301868e-113	0.5603146060876215	4.383867222773361	3.685340715719653e-183	0.5603146060876215	grouping_1	0
Lrrc73	down	-2.38804	3.66405151463867e-113	3.477432791061154	-2.29955	5.040181503319242e-106	3.477432791061154	grouping_1	0
Ecrg4	up	4.10855	4.311040028134058e-113	1.09314	4.221034625074025	1.195964495338359e-115	1.09314	grouping_1	0
Sptlc2	up	1.28247	5.14501552986365e-113	6.068002052834327	1.081079179779228	8.434751966468043e-91	6.068002052834327	grouping_1	0
Sfn	up	3.08403	6.066756021609416e-113	1.221797618159189	3.51156	4.492637746442575e-134	1.221797618159189	grouping_1	0
Lap3	up	1.62586	7.141425404575639e-113	4.437345916454863	1.671614664761305	3.134561395067787e-120	4.437345916454863	grouping_1	0
Acr	down	-2.46139	8.168243802857867e-113	2.188138782166653	-2.11777	7.925868037801387e-85	2.188138782166653	grouping_1	0
Lrp2	up	3.455033890231005	9.643990016956107e-113	0.08989	3.538508151461442	1.161825819584425e-114	0.08989	grouping_1	0
Sanbr	down	-0.989531	9.785073120118754e-113	5.785466515346153	-0.982871	3.536612853009045e-114	5.785466515346153	grouping_1	0
Tmem145	down	-2.63445	1.426437946456498e-112	1.873218907149947	-2.06522	9.271716673210575e-76	1.873218907149947	grouping_1	0
Ifnar2	up	1.471401053677424	1.630378911621957e-112	4.679457990878584	1.321238138506709	2.075501710508356e-99	4.679457990878584	grouping_1	0
Rimklb	up	1.836966921678935	1.721352883688276e-112	3.273955465850134	3.008193936262192	1.881510678377493e-168	3.273955465850134	grouping_1	0
Alas1	up	1.50981	1.751536801799653e-112	4.517002139558804	1.538851570105732	7.562617835089675e-120	4.517002139558804	grouping_1	0
Gm56906	up	2.433505402924353	1.931511926301383e-112	1.911818029785182	2.611083487329851	4.657056137795776e-124	1.911818029785182	grouping_1	0
Map3k20	up	2.00932	2.088085309800433e-112	3.671219310415762	2.763248131668529	5.027093591859153e-148	3.671219310415762	grouping_1	0
Slc4a4	up	3.632542114540654	4.181065004742694e-112	4.4933	3.154327759273323	2.564534695977283e-93	4.4933	grouping_1	0
Ifnlr1	up	2.646710128407568	4.29002895594202e-112	2.346199434277632	2.866985145562443	1.426400423620435e-127	2.346199434277632	grouping_1	0
Tenm3	up	1.220099581687007	4.515371690318068e-112	7.779655862947019	1.490090441785359	2.400540095856249e-125	7.779655862947019	grouping_1	0
Olfml1	up	3.134536918380221	6.687233497406868e-112	0.6319428636736475	3.077272819318067	2.337771952245525e-106	0.6319428636736475	grouping_1	0
Creb5	up	3.736803804528817	8.988439294392561e-112	3.247912103615969	4.095807157504787	4.64264917960765e-126	3.247912103615969	grouping_1	1
Brdt	down	-1.75893	1.210981301897597e-111	4.500577224054572	-1.33565	2.876539893512888e-70	4.500577224054572	grouping_1	0
Kif26b	up	2.860231057622226	1.569225356864106e-111	2.252637859407808	2.759387929655623	7.54449531349524e-105	2.252637859407808	grouping_1	0
Tuba1c	up	2.34466	1.72511560790541e-111	2.92855	2.60398	5.005786715104579e-130	2.92855	grouping_1	0
Or10g1b	up	2.727232968686949	1.771494073385456e-111	-0.684489	2.962891855220898	1.484047055071621e-125	-0.684489	grouping_1	0
Stk33	down	-2.41462	2.259951037948476e-111	5.73294	-2.74446	9.246358534640406e-142	5.73294	grouping_1	0
AU020206	up	2.865430155664511	2.420904784334306e-111	1.8489	3.335447652814181	4.401075497699915e-138	1.8489	grouping_1	0
Ctnnd1	up	1.389851877001835	2.63058534237732e-111	4.184016875940467	1.194547278431497	8.275173511995222e-93	4.184016875940467	grouping_1	0
Dnah11	up	2.78147	2.858759288498195e-111	2.46344	3.042370688339823	1.168989465712337e-123	2.46344	grouping_1	0
Hagh	down	-1.36549	2.899978087035998e-111	5.435592857582758	-1.21899	9.179333182188196e-92	5.435592857582758	grouping_1	0
Cpd	up	0.99032	3.594548078362716e-111	5.967752004997329	1.428005295274995	5.45125823019149e-181	5.967752004997329	grouping_1	0
Zbp1	up	2.804433346687101	4.65159768447699e-111	2.057606532173325	3.02657	2.481640633439148e-123	2.057606532173325	grouping_1	0
Abhd14b	up	1.965672645740898	9.838165620698828e-111	3.925613281529183	1.384129177204075	2.082106171586092e-73	3.925613281529183	grouping_1	0
Rab29	up	2.469787680915259	1.149427066986141e-110	1.009160063207808	2.803830130528542	3.052687337280183e-133	1.009160063207808	grouping_1	0
Gm5441	down	-2.66336	1.151530162764618e-110	2.787254367500374	-2.62942	1.171716225537136e-107	2.787254367500374	grouping_1	0
Id3	up	3.632241575934026	1.385696808774505e-110	3.69182	3.48546	1.941267389698601e-109	3.69182	grouping_1	1
Rhbdf2	up	2.748738971740318	1.557069460213e-110	2.175048506856488	2.101920393787146	1.046063975378413e-73	2.175048506856488	grouping_1	0
Eva1c	up	1.762181088544795	1.802283164655596e-110	4.228426921027137	2.042166383675375	1.818622688329643e-127	4.228426921027137	grouping_1	0
Fzd8	up	2.336828803171239	2.039118890334304e-110	1.959506145460924	2.247750661524502	4.902082415843052e-105	1.959506145460924	grouping_1	0
Tmem200c	up	2.610128672889214	2.081094343990985e-110	-0.590373	3.003115716234935	1.097470238190057e-137	-0.590373	grouping_1	0
Mia3	down	-0.923486	2.086027067061295e-110	7.112245210816065	-0.873154	1.667875385121275e-104	7.112245210816065	grouping_1	0
Bspry	up	1.975420214000933	2.235426124746832e-110	2.542318975499987	2.169704358780868	3.076244578192931e-123	2.542318975499987	grouping_1	0
Usp20	down	-1.11557	2.338560332161665e-110	5.022489856616719	-0.880495	1.747041906829667e-73	5.022489856616719	grouping_1	0
Scara5	up	3.24171	2.514581683392859e-110	0.8875758399380158	3.045389009499436	6.868734793235143e-98	0.8875758399380158	grouping_1	0
Dnase1l1	up	2.237558385045437	2.556282880072207e-110	2.459972481970558	2.044613830622059	8.01778752293699e-96	2.459972481970558	grouping_1	0
Cldn10	up	3.645452066108509	3.065306726150447e-110	1.975719029660271	3.639740639150521	1.628615173587902e-110	1.975719029660271	grouping_1	0
Anxa1	up	3.761239646304636	3.882380093310997e-110	1.243596582567366	3.494047980883866	6.79930486434369e-98	1.243596582567366	grouping_1	0
Gbp7	up	2.711111061017718	5.041656209478279e-110	4.362941503704257	2.15255	9.125986854212292e-87	4.362941503704257	grouping_1	0
Nkain2	up	4.58949	5.71141272718486e-110	5.617948493821676	3.886210521230163	2.582721772987428e-102	5.617948493821676	grouping_1	0
Ech1	up	1.575883843947422	6.397613735189042e-110	5.001710653557227	1.771366022808839	2.202393748703158e-133	5.001710653557227	grouping_1	0
Amotl2	up	2.624070072964099	7.749468715979608e-110	2.385902222089702	3.553463696169233	4.205124961779035e-152	2.385902222089702	grouping_1	0
Gpd1l	up	1.60169	7.804666833053048e-110	3.638850764370824	1.414572424900998	9.11628050733089e-93	3.638850764370824	grouping_1	0
Synj1	down	-0.987264	7.807062119555197e-110	6.526111672673079	-1.04465	3.366308017282999e-121	6.526111672673079	grouping_1	0
2310014F06Rik	up	2.268859009750219	8.160684534645054e-110	2.784266720085605	2.961844955893052	2.692674860839461e-144	2.784266720085605	grouping_1	0
Spred1	up	1.682277437967346	9.378532189053273e-110	4.81554	2.264008722626706	1.877427662490201e-154	4.81554	grouping_1	0
Pdia5	down	-2.2377	9.755472631693445e-110	5.454357724458117	-2.32558	1.780607315546066e-117	5.454357724458117	grouping_1	0
Fam131a	down	-1.30786	1.014124088361285e-109	4.966003164271713	-0.997158	3.612810182753956e-69	4.966003164271713	grouping_1	0
Sp100	up	3.512115852730211	1.152753697150216e-109	2.325853280101363	3.166474476827357	1.32912566672053e-96	2.325853280101363	grouping_1	1
Cyp2d22	up	2.016719390885796	1.18921464577345e-109	2.923513920768187	3.110117834824448	8.122907557683556e-171	2.923513920768187	grouping_1	0
S100a1	up	1.696878077266886	1.342837293625314e-109	4.279359828943765	2.207914018345034	5.518515619353734e-160	4.279359828943765	grouping_1	0
Vasp	up	1.446992205233144	1.395528070455925e-109	4.414478141021256	1.559356904680177	1.18124350376608e-123	4.414478141021256	grouping_1	0
Gpr161	up	2.656978622949869	1.592040304934624e-109	-0.204597	2.689808484646256	2.17204458328803e-109	-0.204597	grouping_1	0
Atp13a3	up	1.126561305217635	1.798170200803244e-109	5.947871994361489	1.11771	8.816786474526654e-109	5.947871994361489	grouping_1	0
Mgat3	up	2.458094861669408	1.815634196819137e-109	2.569298944117973	2.246671869218532	2.020356523569169e-99	2.569298944117973	grouping_1	0
A930001C03Rik	up	2.697960560561781	2.104327138791329e-109	0.2204967452480924	2.451820580393612	1.014342826554539e-90	0.2204967452480924	grouping_1	0
Tef	up	1.599526699352307	2.1165429281604e-109	5.488112498486443	1.001831712071518	1.718189829987368e-57	5.488112498486443	grouping_1	1
Sox4	up	1.615601303125522	2.204376319633754e-109	5.928804886023246	1.987057443077006	2.230462694291529e-139	5.928804886023246	grouping_1	1
Rhbdf1	up	2.934463065252976	3.433325777559327e-109	1.325964998740048	2.637174162315565	1.435107605112976e-89	1.325964998740048	grouping_1	0
Pof1b	up	2.333517809313726	3.993612839002531e-109	0.185108	4.419247379614495	2.301486375257405e-264	0.185108	grouping_1	0
Cldn4	up	3.155326410460328	6.398303123735134e-109	0.633515	3.535983585794259	4.157677468788258e-128	0.633515	grouping_1	0
Vsir	up	2.702073284782849	6.476002712524232e-109	1.333040469577389	3.817536366862982	3.301372411883101e-183	1.333040469577389	grouping_1	0
Rab3b	down	-2.2742	6.916449932141679e-109	5.711996628811359	-2.52305	1.091636467515594e-137	5.711996628811359	grouping_1	0
Tmem141	up	1.7961	7.663182435196714e-109	3.250625760387001	1.703112448795459	1.305568119085511e-103	3.250625760387001	grouping_1	0
Slc24a4	up	2.935112730655714	8.049980453363234e-109	1.593050144563201	3.292009553015156	1.090686268650271e-131	1.593050144563201	grouping_1	0
Abca8b	down	-2.58647	8.534198923502841e-109	4.828791823081938	-2.38805	1.146276192241476e-94	4.828791823081938	grouping_1	0
F11r	up	1.436676550562187	8.709931566970607e-109	4.771758559414912	1.468670395088826	1.071739630327073e-114	4.771758559414912	grouping_1	0
Mxra7	up	2.356355306984293	1.047741670310007e-108	3.149324397825526	1.966329503698107	6.754884869047846e-85	3.149324397825526	grouping_1	0
Tmem255b	up	2.850791114140983	2.616094392470671e-108	0.22595	3.743356402555487	4.515549074691226e-169	0.22595	grouping_1	0
Gm36640	up	3.447519929799865	2.631631150408315e-108	1.765180352655335	3.176899401644059	4.980703035816018e-93	1.765180352655335	grouping_1	0
Csmd2	down	-3.04846	3.292444826957486e-108	3.92574	-2.34174	2.626772107273219e-67	3.92574	grouping_1	0
Misp	up	1.935711352031315	3.419962518840588e-108	3.269215808245094	1.695495468526592	8.606823553355875e-93	3.269215808245094	grouping_1	0
Slc35a3	up	1.06811	3.570621401891175e-108	4.695407218042742	0.9900838665882782	2.28208893083627e-96	4.695407218042742	grouping_1	0
Rnf157	down	-1.79435	5.570299269564234e-108	4.461982662643456	-1.36097	7.443797713126717e-66	4.461982662643456	grouping_1	0
Ephb1	up	3.655933041662637	5.72206513053672e-108	3.273007510736362	2.539370907243939	9.192566973706038e-74	3.273007510736362	grouping_1	0
Xkr7	down	-2.74102	6.809787347834787e-108	2.034382691996505	-2.79296	1.029137863962417e-109	2.034382691996505	grouping_1	0
Txlnb	up	2.860230140016106	1.421451297685634e-107	0.4515800171265178	2.552297767119992	1.012363324885786e-86	0.4515800171265178	grouping_1	0
Gripap1	down	-0.799442	1.462065032155366e-107	6.176482632389665	-0.79511	2.060652968930025e-107	6.176482632389665	grouping_1	0
Gltp	up	1.752326925455331	1.860555425493635e-107	3.348652130340855	1.644467230425357	1.111937678766813e-102	3.348652130340855	grouping_1	0
Cenpv	down	-1.62865	2.223950828662357e-107	4.557662587724121	-1.33525	5.183636604820379e-77	4.557662587724121	grouping_1	0
Serpinf1	up	3.335019877241522	2.472040475752819e-107	1.110088446304667	3.050344370944873	5.713944385940365e-92	1.110088446304667	grouping_1	0
Wdr7	down	-0.912328	3.458765886536675e-107	6.590255035928712	-0.932813	1.2224249959922e-111	6.590255035928712	grouping_1	0
Jakmip3	down	-2.46835	3.926380122297613e-107	3.899180053994986	-2.92467	7.508144568157023e-146	3.899180053994986	grouping_1	0
Agr2	up	2.946531029203982	4.226608417257309e-107	-0.102049	2.772919081921551	3.032854146507422e-94	-0.102049	grouping_1	0
Mapk13	up	2.596374204760418	4.644752909466478e-107	1.853148122857036	3.191566360612974	2.993678352289146e-140	1.853148122857036	grouping_1	0
Ica1l	down	-2.20026	7.042113646868009e-107	3.476512085163936	-1.98217	4.523873271572732e-90	3.476512085163936	grouping_1	0
Jph1	up	2.579060078459289	7.074546140221956e-107	3.269307521362634	2.295945890655342	2.035347340461333e-94	3.269307521362634	grouping_1	0
Eppk1	up	2.604713015201074	7.204818193432534e-107	1.60727	3.291951237976358	1.703540474162655e-147	1.60727	grouping_1	0
Cyba	up	2.75831	7.520460707498139e-107	2.996250000681651	2.811575502083107	3.009416093547634e-109	2.996250000681651	grouping_1	0
Ajm1	down	-2.57737	8.755453032866353e-107	1.786616336193277	-1.85159	1.171907891229889e-58	1.786616336193277	grouping_1	0
C130026L21Rik	up	3.337125163668992	1.046678616472205e-106	0.5708856673937028	2.661731246473453	2.562043618596012e-72	0.5708856673937028	grouping_1	0
Kcnn4	up	2.792850565121834	1.105890889335965e-106	-0.114335	2.90969	6.622355614273029e-112	-0.114335	grouping_1	0
Rab9b	down	-2.6379	1.206144856758421e-106	1.291700733592266	-1.96525	1.291606638006434e-63	1.291700733592266	grouping_1	0
Gm19689	up	2.864346729468876	1.404461670485959e-106	-0.426595	2.945047425831339	1.640653610427592e-109	-0.426595	grouping_1	0
F3	up	3.000066119395639	1.451056147271173e-106	3.0868	3.172839025790632	4.794083736299558e-118	3.0868	grouping_1	0
Cul1	up	0.6380680940714951	1.953557701773504e-106	7.204370162422384	0.6750455513197443	4.806722744324387e-116	7.204370162422384	grouping_1	0
Rasl10b	down	-2.66948	2.019842532344037e-106	2.184061895469487	-2.29861	1.982384602464603e-80	2.184061895469487	grouping_1	0
AI197445	down	-2.79597	2.06143132094082e-106	1.376078927761969	-2.35377	1.013521853141447e-79	1.376078927761969	grouping_1	0
Als2cl	up	2.238083373701564	3.532860729082538e-106	2.688591584877851	1.753436400786249	1.061760637960869e-76	2.688591584877851	grouping_1	0
Gpr85	down	-2.27475	3.678058517674024e-106	3.397787355115819	-1.91449	3.126620919661503e-77	3.397787355115819	grouping_1	0
ENSMUSG00000117410.2	down	-2.78938	3.971839484058583e-106	3.08347	-3.07962	1.313492939311632e-128	3.08347	grouping_1	0
Eno2	down	-1.71143	4.305427957492654e-106	4.411862113727781	-1.60498	2.752794073525482e-96	4.411862113727781	grouping_1	0
Tmod2	down	-1.53313	4.724424183422322e-106	5.040016371404693	-1.68787	1.202689044294291e-125	5.040016371404693	grouping_1	0
Npas3	up	3.822730162305523	5.34954870442717e-106	4.157037597365563	3.581708876811599	7.942850817288662e-104	4.157037597365563	grouping_1	0
Cdc42ep2	up	3.091624958144825	6.09251726830482e-106	1.989925675065962	2.326331373999242	5.097580614713395e-70	1.989925675065962	grouping_1	0
Abcg3	up	2.885395411673009	6.188610215438762e-106	0.1215218216821946	2.937113988554005	4.700125083052602e-108	0.1215218216821946	grouping_1	0
Hacd2	up	1.163367379211922	6.201823730979978e-106	5.448196671030329	1.376809875403052	3.394512485056002e-129	5.448196671030329	grouping_1	0
Efr3b	down	-2.46739	7.389595136576767e-106	3.981780923431566	-1.79458	1.430653088634524e-59	3.981780923431566	grouping_1	0
Slc7a8	down	-2.07227	1.112784956755915e-105	4.765271151728215	-2.10489	5.380654280148311e-109	4.765271151728215	grouping_1	0
Glipr2	up	3.089983016779759	1.113341061777082e-105	1.498540353026747	2.646966277177421	5.742419834023851e-84	1.498540353026747	grouping_1	0
Tmem30b	up	1.96058	1.159632240020836e-105	2.287300106285492	2.322710896408997	2.028399457783361e-133	2.287300106285492	grouping_1	0
Hid1	down	-1.61075	1.220287078019477e-105	4.869711364242513	-1.62709	1.991507856318423e-110	4.869711364242513	grouping_1	0
Dmrta1	up	3.243696698197687	1.389861962233683e-105	0.0358097	2.881029931093422	4.817154880512874e-84	0.0358097	grouping_1	1
Panx1	up	2.437683420712894	2.115995543085169e-105	2.155488480389071	2.899396946158951	5.792443524217678e-134	2.155488480389071	grouping_1	0
Camk2n1	down	-1.56666	2.180655602838116e-105	6.159828305748562	-1.56059	1.404579880053771e-111	6.159828305748562	grouping_1	0
Fndc1	up	3.320620864841082	2.188185445893789e-105	1.219282237214311	3.201455458298955	3.230565084654975e-96	1.219282237214311	grouping_1	0
Nckap1	up	0.7233887755668933	2.413229081876863e-105	7.130862634519692	0.721233	1.305603259192154e-104	7.130862634519692	grouping_1	0
Septin9	up	1.356337480592757	2.563087596412769e-105	5.514332596650013	2.015265576632917	3.402800590930528e-164	5.514332596650013	grouping_1	0
Dbpht2	down	-2.53211	3.001453826436824e-105	4.598223371539159	-2.61815	1.240914818434398e-122	4.598223371539159	grouping_1	0
Zfand5	up	1.11479	3.178855391060394e-105	7.074136567684331	1.291627915585476	3.240057179695238e-131	7.074136567684331	grouping_1	0
Car13	up	2.958597875671649	4.600523571008387e-105	0.1886885437137451	2.787968942176588	5.185959059455232e-92	0.1886885437137451	grouping_1	0
Tle2	down	-1.71212	4.797572534245005e-105	3.956371289132596	-1.54543	7.328529326689374e-96	3.956371289132596	grouping_1	0
Ccdc30	down	-1.25246	4.986632442358189e-105	5.566271954977605	-1.35702	2.733663017906901e-121	5.566271954977605	grouping_1	0
Ucma	up	2.841057055669161	9.144986060691864e-105	-0.356145	2.775494261512846	4.217530467862614e-98	-0.356145	grouping_1	0
Tpm4	up	1.591157626926432	9.656251810772688e-105	5.821016402441191	1.947398707963636	1.570205681259567e-135	5.821016402441191	grouping_1	0
Kcne5	up	2.608605015016942	1.203727390112454e-104	-0.716503	2.580173547276969	4.165902845424593e-100	-0.716503	grouping_1	0
St6galnac6	down	-1.85075	2.330555537694859e-104	3.417691951953013	-1.20742	6.748495521913874e-51	3.417691951953013	grouping_1	0
Myd88	up	2.391170549737224	2.587012336763478e-104	2.24193	2.014326071654772	6.472331272995356e-83	2.24193	grouping_1	0
S100a16	up	2.330631949617652	3.478422727707432e-104	2.706592615670639	4.471911972573168	9.794837979715357e-195	2.706592615670639	grouping_1	0
Stom	up	2.493799761315187	3.506489430202842e-104	1.596892255088111	2.438178234979839	7.783580937610479e-100	1.596892255088111	grouping_1	0
Golm1	up	1.973880406057311	4.059867909541697e-104	3.877632460458909	1.374162444852637	2.192608648661196e-68	3.877632460458909	grouping_1	0
Lypd2	up	3.01587	4.104747670568444e-104	-0.461307	3.006751801050483	2.942913423826326e-101	-0.461307	grouping_1	0
Ankrd29	up	2.217643662044582	4.174602950476427e-104	2.339154507482621	2.663764940544182	4.759278531072142e-134	2.339154507482621	grouping_1	0
Gm41505	down	-2.64737	4.738481962797041e-104	2.047654323474652	-1.90044	2.7758389100412e-55	2.047654323474652	grouping_1	0
Rgs2	up	1.929324470189482	5.826518642489753e-104	5.621028915254856	2.544857974617732	4.87434964842652e-130	5.621028915254856	grouping_1	0
Scpep1	up	1.694193727571878	6.109138465282404e-104	5.294499271302492	1.962907333017021	1.355087016356411e-127	5.294499271302492	grouping_1	0
Rian	down	-1.83054	6.246029975186978e-104	8.881663809802806	-1.88911	1.541633142295309e-112	8.881663809802806	grouping_1	0
Ptprt	up	2.86052	7.390334529898739e-104	3.577354641813018	2.858610398108307	1.82223109559011e-97	3.577354641813018	grouping_1	0
Prkaa2	up	1.24676	9.303161479128196e-104	4.466878419882285	1.162063418948001	1.777169514883494e-93	4.466878419882285	grouping_1	0
Uqcc5	up	0.9899267807459368	1.034168576202315e-103	5.632712637595508	0.9103791405655636	5.901375163169224e-94	5.632712637595508	grouping_1	0
Abcc5	down	-0.815763	1.322402071827646e-103	6.425403041633396	-0.88661	6.704631192174301e-119	6.425403041633396	grouping_1	0
Snx25	down	-1.27365	1.447115835094924e-103	5.05032	-0.816233	3.218136167691188e-47	5.05032	grouping_1	0
Spire2	down	-1.9524	2.27900237653364e-103	3.454477216831956	-1.9702	5.522710179587723e-109	3.454477216831956	grouping_1	0
Parp14	up	2.221600711232219	2.534198060457882e-103	4.190559329661654	2.460355334901317	3.642452657202048e-115	4.190559329661654	grouping_1	0
Actb	up	2.230924833381311	2.629697621324103e-103	7.498139268170647	1.877943874140367	3.316721558828677e-93	7.498139268170647	grouping_1	0
Sncb	down	-2.93465	2.786736866919273e-103	2.287512340350446	-2.42047	5.606512085352909e-78	2.287512340350446	grouping_1	0
Snx33	up	2.331110625546517	3.435044070011306e-103	1.646574880644851	2.796585283918626	8.695158831476784e-134	1.646574880644851	grouping_1	0
Gm29185	up	2.5555	6.616220584087581e-103	-0.490513	2.14602	2.023478822770974e-76	-0.490513	grouping_1	0
Gm56555	up	2.316545472344888	7.976448841493316e-103	3.194864275041021	2.293348612320774	4.553554496888181e-107	3.194864275041021	grouping_1	0
Clcf1	up	2.82008	1.048406200015861e-102	0.0475765	3.035831940418385	8.903308423147003e-114	0.0475765	grouping_1	0
Prrg1	up	2.813555041729523	1.268976299635368e-102	2.483934345009264	2.811693390423535	8.35551243122043e-103	2.483934345009264	grouping_1	0
Golga4	down	-0.916062	1.378839377299473e-102	7.453832115474437	-0.948069	8.802946667340798e-110	7.453832115474437	grouping_1	0
Fgd2	down	-1.8162	1.69369296217896e-102	4.486868941179824	-1.75058	4.40736658203963e-98	4.486868941179824	grouping_1	0
Eml6	down	-0.989872	1.731239671156877e-102	7.079679035580019	-0.91434	6.313825331808172e-90	7.079679035580019	grouping_1	0
Mtcl3	down	-1.17044	2.468977914005125e-102	6.271594222095886	-1.29018	2.082953355870942e-121	6.271594222095886	grouping_1	0
Prrc1	down	-0.948991	2.983148872006954e-102	6.661567723751972	-1.149	1.641757548829379e-146	6.661567723751972	grouping_1	0
Gm15396	down	-2.27304	3.059881237025948e-102	2.580640498559415	-2.2536	2.23513185240275e-99	2.580640498559415	grouping_1	0
Cxxc5	down	-1.17195	3.92410674293388e-102	5.323444532224347	-0.850775	8.259962603963641e-60	5.323444532224347	grouping_1	0
Myom3	up	2.612411116246292	3.945085786036731e-102	-0.364708	2.692793822944047	2.007804688324263e-105	-0.364708	grouping_1	0
Isg15	up	3.66115	3.995527386216794e-102	2.181849966505129	3.595940224772409	2.723380049120142e-98	2.181849966505129	grouping_1	0
Eif4ebp1	up	2.502157593511964	4.516998141086696e-102	2.394175612372176	1.603578806804816	1.596843054269248e-54	2.394175612372176	grouping_1	0
Slc6a17	down	-1.98762	4.85189320161212e-102	5.597074803376195	-1.90467	3.672382206482669e-99	5.597074803376195	grouping_1	0
Gpr165	down	-2.73443	5.288933704767138e-102	0.7879754595023946	-1.64494	4.858126742239714e-48	0.7879754595023946	grouping_1	0
Rps6kl1	down	-2.44787	5.327433324554087e-102	2.676713249151101	-2.04091	5.626101834291725e-74	2.676713249151101	grouping_1	0
Nckap1l	up	3.282607524481081	8.694464014710406e-102	1.368702997504838	2.411746445852897	5.498559549503309e-65	1.368702997504838	grouping_1	0
Lfng	up	2.944162576464398	8.81533744104383e-102	0.7616194767539902	3.879585505130098	1.318481770212877e-159	0.7616194767539902	grouping_1	0
Sertad2	up	1.304941673257671	1.285690409644161e-101	5.795463798150804	1.012758806866971	5.339790815357834e-73	5.795463798150804	grouping_1	0
Pxn	up	1.615151391248662	1.356068794422541e-101	3.974147891232156	1.983892374142502	6.40541206561212e-133	3.974147891232156	grouping_1	0
Gm29114	up	1.958314720513403	1.609831011485335e-101	2.448340980164454	1.781125340639623	1.213953409152104e-91	2.448340980164454	grouping_1	0
Slc8b1	up	2.171623839455864	1.722128051968496e-101	2.716343840143757	2.029097806335497	4.058025609586078e-93	2.716343840143757	grouping_1	0
Cldn3	up	1.613727484779609	1.7618568459561e-101	3.63345	2.786209692155549	3.513162218508558e-185	3.63345	grouping_1	0
Itga5	up	3.229978036766649	2.525956747465551e-101	1.67369	3.433946875207312	1.041189429930703e-110	1.67369	grouping_1	0
Clic3	up	2.516872255936102	3.595739836056726e-101	-0.498573	2.46337	3.146488979469276e-95	-0.498573	grouping_1	0
Evi5l	down	-1.1549	4.051260813312387e-101	4.917351912871911	-1.08467	9.975401577314112e-90	4.917351912871911	grouping_1	0
Adora1	up	2.5812	4.105633701110274e-101	1.408175239851422	3.025973466293786	1.962143975455054e-128	1.408175239851422	grouping_1	0
Chsy1	up	1.957880130162226	4.201369500047697e-101	3.692386884367906	1.64451	1.431902539727173e-79	3.692386884367906	grouping_1	0
Ralb	up	1.331277625832908	5.729788916231213e-101	4.32672	1.122251004182783	1.20638821834554e-82	4.32672	grouping_1	0
Slc29a4	down	-2.59781	5.783710699094089e-101	1.641102261901546	-1.87029	1.243259606740033e-70	1.641102261901546	grouping_1	0
Adgrl1	down	-1.00097	5.823480386506275e-101	5.728228697204227	-0.992645	3.216570159594735e-100	5.728228697204227	grouping_1	0
Rnf138rt1	down	-2.60487	7.313932607336013e-101	1.111903601087286	-1.49381	3.779090309292227e-38	1.111903601087286	grouping_1	1
Nde1	up	1.72978	8.785670480525016e-101	3.379818024111392	1.489769080494081	6.984823281148292e-83	3.379818024111392	grouping_1	0
Klf4	up	2.512237938949609	1.001233522761938e-100	3.601479302369482	2.692103799297642	4.408744569501762e-100	3.601479302369482	grouping_1	1
Myl9	up	3.42528	1.279804048902816e-100	1.301860991464441	3.575498926660448	1.144987974667228e-109	1.301860991464441	grouping_1	0
Baz2a	down	-0.7273	1.450211717038127e-100	6.348294354837662	-0.667923	2.021544641512396e-86	6.348294354837662	grouping_1	1
Pycard	up	2.073860915892102	1.645625807700994e-100	3.227153986602752	1.998563637263774	2.299938656631807e-98	3.227153986602752	grouping_1	0
Eps8l1	up	2.191205222970811	1.686051459842928e-100	3.164979543613327	2.663142904918321	8.736004456152498e-124	3.164979543613327	grouping_1	0
Pttg1ip	up	1.138767766035912	2.511533973099176e-100	5.229665985837499	0.9652436585835876	3.43967447511799e-81	5.229665985837499	grouping_1	0
Gm41206	down	-2.71036	2.574358962872508e-100	1.936683445354354	-2.13906	3.682768020958028e-71	1.936683445354354	grouping_1	0
B4galt4	up	2.021905865685311	3.540410394852005e-100	2.789657214152103	2.422707420309168	1.674495256432542e-128	2.789657214152103	grouping_1	0
Golm2	down	-0.942137	4.144510188348971e-100	6.918341587772423	-0.801119	4.20247647632131e-76	6.918341587772423	grouping_1	0
Tns2	up	1.904264538338822	4.231107014139488e-100	3.296776118686466	2.098719221537469	1.543396244589845e-107	3.296776118686466	grouping_1	0
Car5b	up	2.675392902064643	4.631059488160578e-100	0.4137711027969041	2.610944291876597	1.223468583498498e-93	0.4137711027969041	grouping_1	0
2010204K13Rik	down	-2.11802	5.155071145609657e-100	4.600179901765046	-2.45351	3.657650345974332e-134	4.600179901765046	grouping_1	0
Ttc39aos1	down	-2.06097	6.272234723386384e-100	3.479400490434126	-2.21267	2.193309725104662e-114	3.479400490434126	grouping_1	0
Sypl2	up	2.479663519914778	6.665876817154657e-100	-0.473022	2.517639870232355	6.296924755827661e-100	-0.473022	grouping_1	0
Copg1	down	-0.823656	6.86547715552532e-100	6.399791669719425	-0.733544	1.107058300636671e-83	6.399791669719425	grouping_1	0
Gm29538	up	2.276633965277074	7.153418657779451e-100	-0.828411	2.384471776209766	5.306848953437722e-106	-0.828411	grouping_1	0
Ctsc	up	3.330746538744785	1.068168055475826e-99	2.579151809260651	2.583314951990759	7.123884959819602e-68	2.579151809260651	grouping_1	0
Wnt2	up	2.631187433095271	1.29511626849283e-99	-0.434962	2.610724631735817	6.647274601437094e-96	-0.434962	grouping_1	0
Zeb2	up	3.879953295861528	1.303361010056294e-99	4.706177118415258	3.345230059081058	1.3629927710385e-87	4.706177118415258	grouping_1	1
Nprl3	down	-0.95258	1.917511765978605e-99	5.116919629297946	-0.769604	3.083122975631412e-67	5.116919629297946	grouping_1	0
Alox12	up	2.837847737211967	1.961478553939523e-99	0.429872	2.876206871804771	4.477465856435333e-99	0.429872	grouping_1	0
Gnai2	up	1.050238010279642	2.102291782455318e-99	6.846237647391961	1.002550306957401	1.01832850183524e-96	6.846237647391961	grouping_1	0
Gm15918	down	-2.84088	2.160335144268818e-99	2.416823105706185	-2.53501	8.97086435138949e-83	2.416823105706185	grouping_1	0
Prune2	down	-1.60011	3.153063687790275e-99	7.909140297884663	-1.75275	1.218235164372755e-121	7.909140297884663	grouping_1	0
4933424G06Rik	down	-2.70092	3.403875204063836e-99	1.636018138142043	-1.73041	8.931609305237927e-53	1.636018138142043	grouping_1	0
Tirap	up	2.09371	4.180122942855919e-99	2.164764593626153	2.409672380706058	4.860941625777221e-121	2.164764593626153	grouping_1	0
Nadk	up	0.9580719258405236	8.87310581223825e-99	5.292257225976807	1.046444336939497	1.029376685856435e-113	5.292257225976807	grouping_1	0
Tead3	up	2.613424059006576	1.058145238150318e-98	0.9421112500431164	3.029331570695176	7.546126421582953e-127	0.9421112500431164	grouping_1	1
Hacd3	down	-0.981098	1.058145238150318e-98	6.365707351234362	-1.00344	3.524842475774546e-103	6.365707351234362	grouping_1	0
Gm57251	up	2.605741399834468	1.304201139083918e-98	-0.343418	2.628650589613323	1.84820366658183e-97	-0.343418	grouping_1	0
Platr22	up	2.455461829746449	1.356681529572036e-98	-0.543712	2.44084	3.135711464057971e-95	-0.543712	grouping_1	0
Gm29508	up	2.101536973564765	1.45848822813849e-98	-0.984409	2.014123935870288	1.682831069316877e-89	-0.984409	grouping_1	0
Ppfia3	down	-1.71065	1.691579957106279e-98	3.337069571129369	-1.42094	1.589065962793603e-73	3.337069571129369	grouping_1	0
Pgm5	up	2.452758198339981	1.782131888439589e-98	2.069625232882549	3.48862	2.389838239431617e-152	2.069625232882549	grouping_1	0
Islr	up	3.174524663572671	2.313003175942867e-98	1.211862533692893	2.956063965747159	3.383765218539609e-86	1.211862533692893	grouping_1	0
Myl6	up	1.458306765545944	2.65887211079828e-98	7.052909904730471	1.1411	2.404856053673112e-72	7.052909904730471	grouping_1	0
Tnfaip1	up	0.9935746813656436	2.669764146167436e-98	4.733443295643824	0.9639998827596382	2.121848257828931e-94	4.733443295643824	grouping_1	0
Alpk1	up	2.472856846532992	2.701163134120161e-98	4.939240004681019	1.555172505295582	8.086339587660233e-61	4.939240004681019	grouping_1	0
4930529K09Rik	up	2.696560934908657	2.810652102279348e-98	0.00642112	2.950084677749389	1.786627313999701e-112	0.00642112	grouping_1	0
B3galt1	down	-2.62118	3.053284352866625e-98	6.902811685342525	-2.81937	2.016351760132313e-116	6.902811685342525	grouping_1	0
Sdccag8	down	-0.821905	3.419332564128545e-98	6.866000430965876	-0.905064	1.278227366870529e-117	6.866000430965876	grouping_1	0
Mark2	up	0.7738835380374711	3.522177598425131e-98	6.523221430474248	0.7886663737223273	4.258378168235713e-101	6.523221430474248	grouping_1	0
Stab2	down	-3.62502	3.749910745340811e-98	3.122687962530013	-2.60377	1.912540120520434e-52	3.122687962530013	grouping_1	0
Fam163a	up	2.929687243327654	4.28791726790707e-98	0.3490121291509553	3.362028902868232	2.551107972299421e-122	0.3490121291509553	grouping_1	0
Aadat	up	2.712184591258392	6.591530403450835e-98	-0.0672124	2.493849635982358	1.224424488922621e-83	-0.0672124	grouping_1	0
ENSMUSG00000121307.1	up	1.455106838204239	1.124218133691334e-97	2.618145729584655	1.626224181539903	6.556633646978942e-115	2.618145729584655	grouping_1	0
Egln2	up	1.280694423202214	1.834992038941315e-97	4.846386738846577	1.304826784521792	3.62674093028009e-101	4.846386738846577	grouping_1	0
Bdnf	down	-3.16085	3.205619574200771e-97	2.789489743049358	-2.20468	3.939943446951408e-53	2.789489743049358	grouping_1	0
Gdap1l1	down	-1.94668	3.821963689462102e-97	4.461874536316071	-2.42297	5.915521870741259e-147	4.461874536316071	grouping_1	0
Spr	up	1.671337929096461	4.122908448675999e-97	3.353092352109597	1.739493010190841	2.866634880566068e-107	3.353092352109597	grouping_1	0
Gbp3	up	2.888626939472378	4.359039652962806e-97	2.567579591080409	2.17133	1.480705439415115e-67	2.567579591080409	grouping_1	0
Rnf25	down	-0.931255	7.829873110365749e-97	5.435090029940198	-0.881542	2.827862889611208e-88	5.435090029940198	grouping_1	0
Simc1	down	-1.2444	8.018810425487606e-97	5.366106204568443	-0.877327	1.895123105227413e-52	5.366106204568443	grouping_1	0
Capg	up	2.245769794220558	8.181436154575339e-97	2.33211	2.840319820504448	3.050148107305256e-132	2.33211	grouping_1	0
Tmem25	down	-2.2571	8.513500175685948e-97	2.361359635626913	-1.80357	8.230259814719998e-64	2.361359635626913	grouping_1	0
Cds2	down	-0.88702	9.110442402475689e-97	5.985143827221439	-0.843873	4.706445800077104e-91	5.985143827221439	grouping_1	0
Kif1c	up	1.719776608050962	1.307466324876191e-96	3.388985199194389	1.571827861188195	1.606212623625376e-84	3.388985199194389	grouping_1	0
Lpar6	up	1.855111491634226	1.390259621350699e-96	3.867045457598767	1.961585328829462	8.59097747551114e-101	3.867045457598767	grouping_1	0
Edn2	up	3.646616337009265	3.038050051319586e-96	0.4543861966189662	3.427277049337338	3.317504613565809e-90	0.4543861966189662	grouping_1	0
Pxmp2	up	2.32675	3.150319105458773e-96	1.946963836532008	2.257571033651157	6.861956289293384e-91	1.946963836532008	grouping_1	0
Cdc7	down	-2.20377	3.512426051081021e-96	2.879271523554517	-1.47242	1.261194215626072e-45	2.879271523554517	grouping_1	0
Slc39a10	up	1.122328903584511	3.833684269739947e-96	4.730959369080448	1.219109239332691	5.141291129558629e-110	4.730959369080448	grouping_1	0
Erbin	up	1.679304942010107	3.984966809546702e-96	6.82186	1.455738736020638	6.33055142043319e-80	6.82186	grouping_1	0
Gpr37	up	2.583209075612189	4.095279073034181e-96	-0.339045	2.532158032278163	6.9885542410328e-91	-0.339045	grouping_1	0
Cnih4	up	1.296679561382645	4.184445519436842e-96	5.085308209025742	1.164407894077211	2.222783566042818e-83	5.085308209025742	grouping_1	0
Gm15402	up	2.334594192236092	4.525443411839268e-96	-0.582407	2.259063872104231	1.193412180847262e-88	-0.582407	grouping_1	0
Gstz1	down	-0.8211	4.883648463983812e-96	6.017131230177537	-0.779893	6.94460097233707e-90	6.017131230177537	grouping_1	0
Dusp26	down	-2.18575	5.778149717099897e-96	4.217803134694974	-2.49072	2.175124854959753e-129	4.217803134694974	grouping_1	0
Adamts1	up	3.793638878390531	7.827351903037759e-96	1.990546200811289	3.834796256234103	1.126820733476421e-97	1.990546200811289	grouping_1	0
Rab40c	down	-0.916494	7.894665408528283e-96	5.653123230464259	-0.799025	6.620134795666734e-75	5.653123230464259	grouping_1	0
Plpp7	down	-2.22689	8.28392336386534e-96	2.544799292525685	-2.24055	1.8558650961189e-97	2.544799292525685	grouping_1	0
Stk3	up	0.8774943316407597	9.969343317350776e-96	6.721837776996143	0.7193111748677762	1.214295098642412e-70	6.721837776996143	grouping_1	0
S100a14	up	2.426847019585351	1.029587349881978e-95	-0.723323	2.561669546734418	6.293705057127528e-103	-0.723323	grouping_1	0
Slc6a14	up	2.780112618707473	1.089896827842931e-95	-0.469933	2.659043287127716	1.218206455933832e-86	-0.469933	grouping_1	0
Rab5c	up	1.141883897278848	1.243405507119422e-95	5.181079781088219	0.9035498121990152	8.255753793254776e-71	5.181079781088219	grouping_1	0
Bbs7	down	-1.15478	1.33539785013595e-95	4.862301003632727	-1.10834	1.010370443110099e-88	4.862301003632727	grouping_1	0
Scn9a	down	-3.13172	1.379062186607449e-95	2.383580554580778	-1.95698	3.297474761882677e-46	2.383580554580778	grouping_1	0
Gm42997	down	-2.41199	1.597253825069714e-95	1.671769240154699	-1.55484	6.549646469392361e-45	1.671769240154699	grouping_1	0
Acer3	up	1.082842879365178	1.705781763211208e-95	5.794832515067601	1.128644809761244	3.647868382426554e-102	5.794832515067601	grouping_1	0
Gm16159	up	2.615792936786645	1.822198958583891e-95	-0.446083	2.150590205854521	1.714426413997409e-68	-0.446083	grouping_1	0
Tfeb	up	1.560487006218592	1.849761067698761e-95	4.046088242588727	1.18928	4.01138576353231e-65	4.046088242588727	grouping_1	1
Clic1	up	1.163792479491036	2.419158443380147e-95	6.038027064460065	1.039647594661755	4.167575711905207e-83	6.038027064460065	grouping_1	0
Septin5	down	-2.44223	2.462447762149475e-95	1.60648	-1.96663	6.664860714450661e-64	1.60648	grouping_1	0
Faxc	down	-1.41999	2.749100732235789e-95	4.08973	-1.36463	1.967881916624718e-88	4.08973	grouping_1	0
Itga6	up	1.599572166786564	2.797257853006859e-95	4.96705	2.265727099599344	1.294928109511113e-135	4.96705	grouping_1	0
Gm26862	up	2.834765985325562	3.080260896975194e-95	0.3090115627582639	2.430831657497237	5.212915792925393e-73	0.3090115627582639	grouping_1	0
Hacd4	up	2.313804610801873	3.407926810943386e-95	2.60427	2.944810447990996	4.429825859663071e-131	2.60427	grouping_1	0
Amer1	up	1.72983	5.513103523275377e-95	3.496804007637679	1.431214638600816	1.545057561543133e-74	3.496804007637679	grouping_1	0
Prlr	down	-2.34853	5.611921910692693e-95	6.017524238099318	-3.05706	3.980344825308549e-154	6.017524238099318	grouping_1	0
Phactr1	down	-2.37826	6.243227922621557e-95	8.25362	-2.09164	5.933424037706218e-77	8.25362	grouping_1	0
Foxj1	up	2.449738916664664	7.637636492781957e-95	0.4717923566480398	2.612969415801831	6.65274020704453e-103	0.4717923566480398	grouping_1	1
Ier3	up	2.98232	8.26415959977106e-95	2.96263	3.545408318718128	1.769983142560831e-117	2.96263	grouping_1	0
Iigp1c	up	3.990743082737547	9.650324234253406e-95	1.895063444351373	3.704569365857396	8.416502269388351e-84	1.895063444351373	grouping_1	0
Edn3	up	2.988089711630866	1.160541316114738e-94	0.3576266542748395	3.351931521089915	5.006302481555862e-113	0.3576266542748395	grouping_1	0
Gm26771	up	2.663036824240171	1.458140733661378e-94	-0.230104	2.224589582345538	8.456493480792035e-70	-0.230104	grouping_1	0
Zfp467	up	1.296840573119482	1.651711727603192e-94	4.334243382666649	1.699244415938783	5.342377405359996e-137	4.334243382666649	grouping_1	1
Olfm3	down	-3.56075	1.835906816355144e-94	4.707827531768518	-2.23119	2.163879190192455e-43	4.707827531768518	grouping_1	0
Gls2	down	-2.67547	1.843125006040404e-94	2.244486000053858	-1.97151	8.063236493492065e-54	2.244486000053858	grouping_1	0
Gm49708	up	2.823387403575486	2.220911317774253e-94	1.947973968505955	2.802608170651187	9.941462963192267e-93	1.947973968505955	grouping_1	0
Ripor1	down	-1.40952	2.349872025898018e-94	4.193848938286094	-0.938329	2.0794852041632e-46	4.193848938286094	grouping_1	0
Gpr160	up	2.501241987453859	2.817676250782617e-94	1.42615	2.166132156340193	3.515792812349229e-76	1.42615	grouping_1	0
Mcam	up	2.75225	3.701576600616908e-94	0.4169894929607861	2.92085	1.280668702436891e-101	0.4169894929607861	grouping_1	0
Cbarp	down	-1.56233	3.940861796594606e-94	5.870448652444574	-1.06658	1.917153074818819e-51	5.870448652444574	grouping_1	0
Inha	down	-1.69394	4.07168691443143e-94	3.472708591890447	-1.38018	9.673753238768762e-65	3.472708591890447	grouping_1	0
Rbpms2	up	2.541113318235775	4.099944480518715e-94	-0.122843	2.475114988122063	1.692444676606058e-87	-0.122843	grouping_1	0
Homer3	up	2.360382256856657	4.380556423016643e-94	1.751870643056298	2.792733388514682	3.179066255365758e-123	1.751870643056298	grouping_1	0
Icosl	up	2.629477432618648	5.091708546784537e-94	0.9542045375927424	2.346725466251113	1.099924745504475e-76	0.9542045375927424	grouping_1	0
Zfp750	up	2.357758729784619	5.258742730666092e-94	1.8616	2.448552553255251	5.62548715341861e-103	1.8616	grouping_1	0
Arl3	down	-0.821583	5.5888489388851e-94	7.099911042030014	-0.810178	7.033452673681316e-95	7.099911042030014	grouping_1	0
Klf2	up	3.792394498776793	5.757903531961545e-94	3.575628534672052	3.033686737625743	1.970759497100097e-74	3.575628534672052	grouping_1	1
Scfd2	down	-1.158	6.202702980760888e-94	6.351642960546725	-1.09993	9.375342952336312e-93	6.351642960546725	grouping_1	0
Zdhhc9	up	1.486378493485301	6.757900468855129e-94	3.786201728876147	1.559585586040269	2.517002637618331e-99	3.786201728876147	grouping_1	0
Dnm3	down	-2.8591	7.853513824019644e-94	7.038396076234669	-2.554	7.715565557671066e-81	7.038396076234669	grouping_1	0
Bhlha15	down	-2.63211	8.638447761452951e-94	1.499321533384869	-1.77022	3.513540872368123e-49	1.499321533384869	grouping_1	1
Irgm1	up	2.517356007717253	1.017440966231535e-93	3.415048777311439	2.282016821476665	1.206302687798738e-88	3.415048777311439	grouping_1	0
Atp6v0d1	down	-0.886823	1.024211812260663e-93	6.447904550753622	-0.814243	1.155317641884433e-83	6.447904550753622	grouping_1	0
D17H6S56E-5	up	3.35168	1.050925653280302e-93	2.564857354686425	2.898204706093904	4.92358308760095e-83	2.564857354686425	grouping_1	0
Srgap2	up	1.016440945493392	1.072574585921589e-93	6.751163414203946	1.463939067973058	3.253129493869155e-150	6.751163414203946	grouping_1	0
Cib1	up	1.744953485430797	1.07681926151451e-93	3.434766133171986	1.519985638977066	2.890760166358966e-80	3.434766133171986	grouping_1	0
Rnf227	down	-1.79747	1.259751200100439e-93	3.043747631576699	-1.21065	4.0458918040452e-51	3.043747631576699	grouping_1	0
Gclm	up	1.099236650910054	1.314719769002868e-93	5.124020234566136	1.094207199390629	2.783215072364733e-97	5.124020234566136	grouping_1	0
Cldn6	up	2.222797694536742	1.518634773447388e-93	1.461134863878126	2.168978232286476	2.452892011845798e-91	1.461134863878126	grouping_1	0
Dpysl5	down	-1.91811	2.110787268758961e-93	3.827174859873697	-1.27599	7.022689123085849e-51	3.827174859873697	grouping_1	0
Gnb3	down	-2.78098	2.545901377362171e-93	4.765384930151506	-2.99584	3.17823932733097e-108	4.765384930151506	grouping_1	0
Fam222a	down	-1.90633	3.71648514115606e-93	4.677761030534928	-1.98694	4.647614546730292e-103	4.677761030534928	grouping_1	0
Rigi	up	1.747177339521452	5.172185050204338e-93	3.885242118901272	1.613557931193973	1.0534796735022e-84	3.885242118901272	grouping_1	0
Gm50321	up	2.654249178168802	5.537553428121733e-93	0.5526592696363679	2.503102564285285	1.072627890129045e-81	0.5526592696363679	grouping_1	0
Btbd8	down	-1.36863	6.015791732988684e-93	5.395663123289355	-1.29316	4.313351967008718e-92	5.395663123289355	grouping_1	0
Gga2	down	-1.15948	9.299782593663164e-93	5.181071162434701	-1.33404	2.86345054538811e-125	5.181071162434701	grouping_1	0
Rab3a	down	-1.78776	9.775221431104363e-93	4.454470115460755	-1.67415	7.70966584358159e-83	4.454470115460755	grouping_1	0
Col6a3	up	3.344823659064999	1.219026386848136e-92	0.9358555353329316	3.414282355569089	6.012559947447625e-97	0.9358555353329316	grouping_1	0
Zfp536	down	-2.52215	1.219026386848136e-92	6.810745306850391	-3.03954	1.222405095842948e-134	6.810745306850391	grouping_1	1
Plcl1	up	3.206736997709247	1.219026386848136e-92	4.859549676640682	3.054758574442439	7.145091732744193e-94	4.859549676640682	grouping_1	0
Mirg	down	-1.55756	1.334107294903256e-92	6.322226071326547	-1.64222	6.639836765771614e-105	6.322226071326547	grouping_1	0
Phf11d	up	2.994826839419774	1.469442335467727e-92	0.705735	3.104913806179248	1.652740207847391e-96	0.705735	grouping_1	0
Dnah7c	up	1.886085183672853	1.659671201465616e-92	3.267858095451429	1.399232010501602	1.827619896430481e-64	3.267858095451429	grouping_1	0
Ets2	up	1.568211196912658	1.751637821692605e-92	5.263313354233236	1.52813	2.461141410344615e-88	5.263313354233236	grouping_1	1
Chrnb2	down	-1.98582	3.572383106766732e-92	2.753320753055324	-2.07159	5.019459927059284e-102	2.753320753055324	grouping_1	0
Tuba1b	up	1.254368963171029	3.715400785191026e-92	5.025993011832092	1.465879519742074	1.348259057557551e-121	5.025993011832092	grouping_1	0
Fhdc1	up	2.410654712746394	3.910628697347063e-92	1.742000967608876	2.514883328011048	3.470060598831395e-103	1.742000967608876	grouping_1	0
Slc25a37	up	1.535434458756036	4.86424494649842e-92	3.622367463324382	1.491400797892137	1.105543711630329e-88	3.622367463324382	grouping_1	0
Pltp	up	3.229150889585761	4.948413477441222e-92	1.752540291302862	3.285007705933916	6.15470156460233e-93	1.752540291302862	grouping_1	0
Pld3	down	-1.5149	5.248770832587339e-92	6.995341666769201	-1.82829	2.753021681596662e-131	6.995341666769201	grouping_1	0
Nap1l3	down	-1.75883	6.012788843054859e-92	3.642340719145564	-1.48331	3.654092880220398e-71	3.642340719145564	grouping_1	0
Mmp11	up	2.535752135588848	6.133366428408678e-92	1.17669	2.202381863353471	4.121783606412437e-72	1.17669	grouping_1	0
Tubg2	down	-1.90575	6.516337586707871e-92	2.984460911590536	-1.5102	3.613539875410847e-61	2.984460911590536	grouping_1	0
Cfap53	up	2.591795934276226	7.039339663632929e-92	1.477366576551596	2.612785448943351	4.670562158610882e-92	1.477366576551596	grouping_1	0
Lrp2bp	down	-2.20247	7.745718064643726e-92	2.932777748886783	-2.10522	8.796171211574123e-88	2.932777748886783	grouping_1	0
St3gal6	up	1.555550860819778	7.845182667960809e-92	4.697358846067869	1.870716311975331	1.726568056985097e-108	4.697358846067869	grouping_1	0
Akap7	up	0.8750251976349777	7.879830705554859e-92	5.868054540999759	1.029802346637516	3.488683619025066e-115	5.868054540999759	grouping_1	0
Mfsd2a	up	2.760700469209239	7.884252208569501e-92	0.7668019288990372	2.279265835378537	6.988172437451506e-68	0.7668019288990372	grouping_1	0
Clvs1	down	-2.15351	8.126524010659734e-92	5.759864846696384	-3.01737	1.326134254418529e-169	5.759864846696384	grouping_1	0
Prepl	down	-1.03322	8.997197851216851e-92	5.557604058510818	-1.25791	1.504466362426321e-132	5.557604058510818	grouping_1	0
Smox	up	1.844570305112907	1.096724746144801e-91	3.721702502257369	1.442971482170513	4.225798515707768e-68	3.721702502257369	grouping_1	0
Txnip	up	1.782288279254693	1.146082334547926e-91	6.747713050808123	1.895800307302256	3.048319116954895e-96	6.747713050808123	grouping_1	0
Slc4a8	down	-1.42161	1.310627155154776e-91	4.89456	-1.58006	9.737885657123172e-114	4.89456	grouping_1	0
Pfkfb3	up	3.005417804698199	1.610744160649817e-91	3.499863443132295	1.862138275255131	3.756360581494217e-53	3.499863443132295	grouping_1	0
Irs1	up	1.677745421731434	1.717896535033008e-91	4.428203606591348	1.652431570776164	1.919098062202582e-86	4.428203606591348	grouping_1	0
Tmco1	up	0.9188461954594588	1.914661481018801e-91	6.071396512920025	0.9957646116102614	9.66412198629262e-105	6.071396512920025	grouping_1	0
Vcl	up	1.752456547963451	1.962927257570201e-91	6.501876021572553	1.571767366306022	3.298419952531795e-88	6.501876021572553	grouping_1	0
Hdac3	up	0.9327836622757282	2.154863661369495e-91	5.086545262821303	0.8825875409045585	2.194415277434642e-85	5.086545262821303	grouping_1	0
Kcnk18	up	2.094991916428714	2.16399658510441e-91	-0.8321	2.082136314047337	1.734514669443176e-88	-0.8321	grouping_1	0
Plag1	down	-1.50502	2.200692661701595e-91	4.47502	-1.44433	2.664484217975323e-86	4.47502	grouping_1	1
Trim12a	up	2.79454	2.880339332842671e-91	1.590036946316614	2.827919373588017	1.93034949926226e-90	1.590036946316614	grouping_1	0
Abcb9	down	-1.87625	3.029893143612579e-91	3.236019255152854	-1.31283	2.106269802245994e-46	3.236019255152854	grouping_1	0
Plin2	up	2.358486977488878	3.852562879032204e-91	3.305664685545683	1.490212643326645	1.606128390496166e-50	3.305664685545683	grouping_1	0
Tyro3	up	2.534174095710939	4.649492812494602e-91	0.56632	2.652540873568002	2.77922877222836e-99	0.56632	grouping_1	0
Kcnh6	down	-2.90437	6.763385551608987e-91	1.185322715944783	-1.8535	2.843768345965071e-63	1.185322715944783	grouping_1	0
Rassf3	up	1.441974075278691	6.910029978857989e-91	4.492523983692541	2.310729135752836	9.861272786744205e-150	4.492523983692541	grouping_1	0
Slc45a1	down	-2.41606	6.920063374554208e-91	2.410678865768577	-1.80924	7.052365977558861e-61	2.410678865768577	grouping_1	0
Gsta3	up	2.661035571019045	8.083654347790209e-91	2.159890527705486	2.821626724996648	1.34355188320571e-96	2.159890527705486	grouping_1	0
Nfkbia	up	2.510837748250238	1.128409393695775e-90	6.016686546221466	1.460893818170898	1.211712539139407e-48	6.016686546221466	grouping_1	0
Aebp2	up	1.10702	1.243356193369542e-90	5.540688390457555	1.189845680668363	1.192543185191507e-102	5.540688390457555	grouping_1	1
Galnt4	up	2.427492725068058	1.596942951509815e-90	0.6542298823882268	2.000780241470058	3.214825921654884e-65	0.6542298823882268	grouping_1	0
Dnai1	down	-2.19766	1.938682940520032e-90	3.379117939616654	-2.25126	3.063702890158518e-94	3.379117939616654	grouping_1	0
Lztfl1	down	-0.830802	2.663208715447457e-90	6.495240675832038	-0.895592	1.337300401556218e-104	6.495240675832038	grouping_1	0
Dpysl3	up	2.963651379229239	2.829418838940116e-90	3.956332915953238	2.013034643412086	5.976066297371867e-62	3.956332915953238	grouping_1	0
B830012L14Rik	down	-1.50468	3.923091329158659e-90	6.826745162718119	-1.51412	2.903995363046034e-94	6.826745162718119	grouping_1	0
Ikbke	up	2.410321876315374	4.062529203270323e-90	2.182972259561986	2.253970635936867	2.700885633094032e-78	2.182972259561986	grouping_1	0
Slc18a1	down	-2.29289	4.214296756771042e-90	2.997003632910092	-2.34602	1.229494135531208e-94	2.997003632910092	grouping_1	0
Bcl2l12	up	2.355091212966178	5.027779019358446e-90	1.932941507234956	2.522891448599636	7.92673483915623e-99	1.932941507234956	grouping_1	0
Tmc1	up	2.66825	5.708164658532545e-90	-0.0830752	2.511315386210756	1.253810165243934e-78	-0.0830752	grouping_1	0
Armh1	up	2.412269555463219	6.66356375804754e-90	1.162379281952222	2.762406538365939	3.025123187410893e-113	1.162379281952222	grouping_1	0
Ryr2	down	-2.4005	7.474950092918272e-90	5.682080468921033	-2.2802	3.111362118035677e-94	5.682080468921033	grouping_1	0
Gipc1	up	1.274469653206602	7.523318304687234e-90	4.398850232655301	1.224512333452211	2.859100436361351e-86	4.398850232655301	grouping_1	0
Gm4841	up	3.02166	8.160166305794062e-90	-0.0996073	2.944219059061756	5.777010862542314e-84	-0.0996073	grouping_1	0
Hcn2	down	-2.16856	9.712523617235748e-90	2.785324534617668	-2.13932	1.48063040736723e-89	2.785324534617668	grouping_1	0
Nktr	down	-0.776808	1.283586551695404e-89	8.69297	-0.917772	9.865109412402432e-123	8.69297	grouping_1	0
Golga3	down	-0.906779	1.439221575718117e-89	6.01524	-0.981946	6.29550315710658e-106	6.01524	grouping_1	0
Bbof1	down	-1.31529	1.582495391992034e-89	4.425109551290202	-1.10427	7.200683971620633e-65	4.425109551290202	grouping_1	0
Fblim1	up	2.609110607482258	1.766482815133655e-89	1.89766	2.901194870448988	1.316504352851632e-106	1.89766	grouping_1	0
Grn	up	1.605764741073913	2.753434911454684e-89	4.373736635625128	1.603236238740424	9.290606347296932e-95	4.373736635625128	grouping_1	0
Pi4k2a	down	-1.09839	4.193568155859225e-89	5.825489123578584	-0.942508	1.017424132616449e-70	5.825489123578584	grouping_1	0
Taok3	down	-0.807613	4.668815164645034e-89	6.481297540628394	-0.756673	7.528993823920512e-80	6.481297540628394	grouping_1	0
Gpx1	up	1.46204	5.182947285354734e-89	4.489254180815315	1.370041263190956	3.502497908888446e-84	4.489254180815315	grouping_1	0
Clic4	up	2.200023452629661	6.422418025397666e-89	5.130441000661369	2.262900912350494	2.327340164182844e-91	5.130441000661369	grouping_1	0
ENSMUSG00000103659.2	up	2.425406149816287	7.287539030842407e-89	0.3770506894017206	3.295313675929905	1.15486958000196e-146	0.3770506894017206	grouping_1	0
Slc38a3	up	2.9083	8.515782351935178e-89	0.3270188435060422	2.918144359079028	3.86921192691997e-87	0.3270188435060422	grouping_1	0
Alkbh1	down	-1.08158	8.710233159961415e-89	6.107249368959904	-1.05793	5.893667089797307e-89	6.107249368959904	grouping_1	0
Phyhipl	down	-1.62123	8.831851302699438e-89	5.367956450143818	-1.7416	5.234578475122824e-103	5.367956450143818	grouping_1	0
Lemd1	up	2.553950688147342	1.464473154278646e-88	0.0261445	2.680068698863996	2.087044376896568e-94	0.0261445	grouping_1	0
Serpini1	down	-1.70358	1.537306151814248e-88	5.657652229793047	-2.05443	5.857072834722357e-131	5.657652229793047	grouping_1	0
Gm13387	up	2.130661295598725	1.543877187196037e-88	-0.596231	2.097566981282072	4.175313460083257e-84	-0.596231	grouping_1	0
Cdkl1	down	-2.15979	1.665163862940402e-88	3.871837161729581	-2.52049	6.788369474448482e-121	3.871837161729581	grouping_1	0
Etfbkmt	up	1.612875131865382	1.690752100537441e-88	3.228292877410001	1.380431586622988	1.198335313482363e-71	3.228292877410001	grouping_1	0
Zcchc24	up	2.762020407534272	1.83471430456569e-88	1.262444907979365	2.791373869640963	1.103665456771025e-87	1.262444907979365	grouping_1	0
Gm20416	up	2.470487842783014	2.032827995165412e-88	-0.566923	2.49514	5.35000656724311e-88	-0.566923	grouping_1	0
Ufsp2	down	-0.916001	2.116798184327093e-88	5.673203906068178	-0.940001	4.915138653953306e-96	5.673203906068178	grouping_1	0
Emc3	up	0.8627831299967204	2.205062526969136e-88	5.519009678386016	0.7140187873382354	1.863455356681134e-68	5.519009678386016	grouping_1	0
Gm9828	down	-1.7437	2.826276268762907e-88	3.181137275321824	-1.26826	5.932408258992352e-52	3.181137275321824	grouping_1	0
Cdca7l	up	2.576381473718145	3.709700805158095e-88	1.428604746609379	2.636929063946023	3.35641094578858e-93	1.428604746609379	grouping_1	0
Cdhr18	up	2.962384163461629	3.709700805158095e-88	0.2922703315326169	2.063011455995041	1.765673379694902e-52	0.2922703315326169	grouping_1	0
Gimap9	up	2.472327957013539	4.793536741648279e-88	1.635449996613816	2.446250297964089	1.925645121302249e-84	1.635449996613816	grouping_1	0
H2-Q7	up	3.345670883244718	5.386708598916348e-88	2.103475650628234	3.621916091873329	6.137159451769251e-98	2.103475650628234	grouping_1	0
Dmrta2os	up	2.076186990809596	6.534814629917795e-88	1.647011703198618	1.716368219054059	7.740305003294664e-69	1.647011703198618	grouping_1	0
Tmem254	up	1.593588353215314	7.684512635355409e-88	3.724087375224458	1.480398221264829	9.991793928850581e-84	3.724087375224458	grouping_1	0
Htra1	up	2.994483792304123	1.017617901583257e-87	1.203819584217034	2.98369	2.913695002064136e-86	1.203819584217034	grouping_1	0
Myo1h	down	-2.50049	1.135607784045049e-87	3.380192013958967	-2.68688	4.633053579109698e-104	3.380192013958967	grouping_1	0
Gm3134	up	2.558076207818437	1.507430205021758e-87	0.7151457404231484	3.640052039900424	1.107836194741857e-146	0.7151457404231484	grouping_1	0
Btrc	down	-0.697574	1.599548784187975e-87	6.846964156956862	-0.790733	3.095226045775344e-111	6.846964156956862	grouping_1	0
Ddx60	up	1.771623238558149	1.86706896725382e-87	4.252385393422472	1.603277479520653	5.707359585703782e-78	4.252385393422472	grouping_1	0
Fam118a	down	-1.43691	2.484261338526248e-87	4.545482763022231	-1.23633	6.185661342916101e-72	4.545482763022231	grouping_1	0
Dnajb5	down	-1.82812	2.517454139686202e-87	3.225620402385206	-1.02824	2.397918381541259e-34	3.225620402385206	grouping_1	0
Tmprss6	up	2.640828807641849	3.983700022282186e-87	0.0437133	2.605887951780163	3.38761451859465e-83	0.0437133	grouping_1	0
Xaf1	up	2.08612	4.363932072261771e-87	3.269908075791194	1.926972592241694	1.213679017525197e-78	3.269908075791194	grouping_1	0
Zfp9	down	-1.4321	4.454859702526003e-87	5.073404839947043	-1.66287	1.566607278891619e-117	5.073404839947043	grouping_1	1
A730049H05Rik	up	2.943217581247055	4.568380147889659e-87	0.7628249167190734	3.254093970070324	1.052761970468498e-103	0.7628249167190734	grouping_1	0
Sorbs3	up	1.907620438026207	6.457251637131248e-87	3.342386217699967	2.197579985111145	1.470250590127165e-101	3.342386217699967	grouping_1	0
Tram2	up	2.07296	6.652891949221039e-87	3.243732735722843	1.358799131882731	7.445855306103677e-48	3.243732735722843	grouping_1	0
Jun	up	2.048350458881287	8.354934031615534e-87	6.574038596391763	1.884383392802905	1.339062930091293e-70	6.574038596391763	grouping_1	1
Cdk5r2	down	-2.42527	9.98693663794015e-87	2.085609647041834	-2.11415	5.146099262363446e-68	2.085609647041834	grouping_1	0
Prrx1	up	1.505669175311725	1.108786070967718e-86	2.672230972810459	5.297817722571413	1.058145333166071e-243	2.672230972810459	grouping_1	1
Il18r1	up	2.892822300460722	1.440214169363087e-86	-0.0878541	2.323360304515919	2.361312309842337e-60	-0.0878541	grouping_1	0
Eef1ece2	down	-2.37925	1.5127920844837e-86	1.407	-1.73092	2.258236485877173e-53	1.407	grouping_1	0
4930447K03Rik	up	2.297424675546464	1.580857692786157e-86	-0.398682	2.668325819872058	4.970025112301093e-110	-0.398682	grouping_1	0
Tcn2	up	1.53096	1.73488688990104e-86	4.134081931623824	1.757276055700734	4.292369019095507e-105	4.134081931623824	grouping_1	0
Pcsk1	down	-2.97257	2.043253353803066e-86	5.531037124547007	-3.47712	1.197516033558518e-118	5.531037124547007	grouping_1	0
4921504E06Rik	up	2.550849748491117	2.314802109734542e-86	0.0509258	2.488066851220831	1.160497471472659e-80	0.0509258	grouping_1	0
Oit3	up	2.429604690949877	2.740161025946131e-86	-0.156551	2.366980257995812	3.784190668264923e-80	-0.156551	grouping_1	0
Limd1	up	1.176270292305325	3.04656998239964e-86	5.000000352843596	0.9822070397164814	2.806623870821823e-66	5.000000352843596	grouping_1	0
Ttc39a	down	-1.37638	3.359780172000799e-86	4.171529961428201	-1.15978	2.701191079058339e-67	4.171529961428201	grouping_1	0
Crtac1	down	-2.76702	3.473342791392463e-86	3.237168808921762	-1.59799	6.775073264648862e-37	3.237168808921762	grouping_1	0
Atg16l2	down	-1.10228	5.831603942531388e-86	5.301415606654699	-0.996588	1.813645494529075e-77	5.301415606654699	grouping_1	0
Ctsh	up	2.74058	7.072103623277405e-86	2.079872738742443	2.949103105604394	3.590432664064302e-93	2.079872738742443	grouping_1	0
Spry2	up	1.641703707526551	7.293148009459953e-86	3.345876325909406	2.625053976395859	6.949521935133718e-151	3.345876325909406	grouping_1	0
Lrp1	up	1.410449108098642	7.446892820373353e-86	5.184118537234029	1.710330689920519	1.04453322223988e-105	5.184118537234029	grouping_1	0
Szrd1	up	0.7775256216622877	7.678140857480079e-86	4.999283914961389	0.7664637253242224	2.963912350717934e-85	4.999283914961389	grouping_1	0
Tmem245	up	0.9065484446040308	9.237649409701162e-86	5.951891259646331	0.9629242900336022	7.268616782942936e-93	5.951891259646331	grouping_1	0
Polr3gl	down	-0.963368	9.23875585413016e-86	5.437467612940262	-0.914095	5.44225304827468e-81	5.437467612940262	grouping_1	0
Prdm16	up	2.808391150436599	9.973003510034978e-86	2.708523934221715	2.462688739038642	3.682409891632213e-72	2.708523934221715	grouping_1	1
Ecm2	up	2.558174921656552	1.084724999274625e-85	1.760118972228699	3.14819	3.050157512660135e-116	1.760118972228699	grouping_1	0
Nectin4	up	2.296960779036181	1.332721227321656e-85	1.209344537015685	2.792295139134867	1.115542784638898e-115	1.209344537015685	grouping_1	0
Pcp4l1	up	2.445871086810488	1.588287642912695e-85	3.821989962814232	2.720557585175668	2.473542746744328e-96	3.821989962814232	grouping_1	0
Glt8d1	down	-0.953848	1.661412741312862e-85	6.40151	-0.932079	7.557974831059784e-83	6.40151	grouping_1	0
Col4a2	up	2.137141715166482	1.732327154682561e-85	3.488555161583787	3.318172299528579	3.504821302095418e-130	3.488555161583787	grouping_1	0
B230217C12Rik	down	-1.57904	1.8218188796221e-85	3.680220381290433	-1.12281	5.094009437938653e-47	3.680220381290433	grouping_1	0
Plp2	up	1.576024724290762	2.690341645469514e-85	3.173690361394075	1.391296152073734	3.186076517865204e-73	3.173690361394075	grouping_1	0
Hcn4	down	-2.55022	2.749113208433584e-85	0.9420861639386134	-1.37728	1.231991795128011e-30	0.9420861639386134	grouping_1	0
Gpc1	up	2.328873350269703	2.930724761548543e-85	2.076934617732686	1.823624673640016	1.341874411215591e-59	2.076934617732686	grouping_1	0
Ppp1r1a	up	1.743905056086774	3.082150829665246e-85	2.400407001546716	3.268034472665938	1.73424865539432e-167	2.400407001546716	grouping_1	0
Stat6	up	1.369444457667393	3.179114857392374e-85	3.84326	1.388223156635296	3.530724381856696e-86	3.84326	grouping_1	1
Naaladl2	up	1.188162594341805	3.481892301533555e-85	7.205587596796653	1.808720578857757	2.080026004494283e-146	7.205587596796653	grouping_1	0
Gm57403	down	-1.72481	3.581286882105187e-85	3.377059499957343	-1.78098	4.11447496077393e-96	3.377059499957343	grouping_1	0
Thbs2	up	2.498776872341109	4.052556420296301e-85	0.2680214829341392	3.029600547505613	1.557792562596549e-117	0.2680214829341392	grouping_1	0
Hadh	up	1.163072174587855	4.696467930867416e-85	4.410958727770812	1.252460472189411	6.055317255417301e-101	4.410958727770812	grouping_1	0
Tmem263	down	-1.2243	4.967623406416648e-85	5.712033243897732	-1.34584	1.770725243012068e-105	5.712033243897732	grouping_1	0
Pkp3	up	1.894742786454427	5.095140587881542e-85	2.108208460564412	2.077105575423448	1.555448996990532e-96	2.108208460564412	grouping_1	0
Tsc22d2	up	1.221992204718457	5.272886588866085e-85	6.576012652920304	0.9793908111542078	7.508243069424493e-62	6.576012652920304	grouping_1	1
Sec23a	down	-0.806784	6.624364386504989e-85	6.694501712686287	-0.967493	2.660870883599188e-120	6.694501712686287	grouping_1	0
Parp11	down	-1.21419	7.275865897703586e-85	4.745536351237426	-1.03019	1.940425090222432e-64	4.745536351237426	grouping_1	0
Rps6ka1	up	1.621324259996389	7.44037129183378e-85	3.218269220611773	2.003073731092566	1.313119679754648e-109	3.218269220611773	grouping_1	0
Stard5	up	1.29976	7.977313048868889e-85	4.744074314297521	1.58475	1.094189738956532e-110	4.744074314297521	grouping_1	0
9930014A18Rik	up	2.195590174078835	9.181737331181992e-85	0.7725120917768281	2.459027201651135	4.847195795680687e-100	0.7725120917768281	grouping_1	0
Fez1	down	-2.0756	1.331091136481864e-84	3.797568974847963	-2.15141	4.910300913303003e-96	3.797568974847963	grouping_1	0
Gm45847	down	-2.2091	1.85333136756955e-84	2.792595865524839	-2.10051	1.634073392706296e-82	2.792595865524839	grouping_1	0
Prcp	up	1.944493171000248	2.045586069746128e-84	3.321490422558597	2.26447	1.159322364899228e-101	3.321490422558597	grouping_1	0
Msln	up	2.504493548795605	2.609515697445725e-84	-0.738955	2.505633350221026	2.271780839403915e-82	-0.738955	grouping_1	0
Trim47	up	2.501496119067011	2.678885764654807e-84	1.777668732882968	2.454189356570961	2.828140064402483e-82	1.777668732882968	grouping_1	0
Pld1	up	1.946438696461084	3.08841256184055e-84	3.316790694945545	2.882349052074781	1.76181721837252e-130	3.316790694945545	grouping_1	0
Cst6	down	-2.39131	3.434738495265091e-84	1.811429216309578	-1.63862	1.180433698954271e-45	1.811429216309578	grouping_1	0
Zeb1os1	down	-1.88661	4.01936168315675e-84	3.830432381603846	-1.80749	6.404054697859839e-78	3.830432381603846	grouping_1	0
Tlr2	up	2.44398	4.113444156054751e-84	0.824725	2.096007280381903	1.045425505775026e-63	0.824725	grouping_1	0
Cops3	down	-0.722505	4.89711367117822e-84	6.092552324939939	-0.741646	4.734222897163907e-90	6.092552324939939	grouping_1	0
Slc25a30	up	1.696529052195387	5.218253930691899e-84	3.325925466784641	1.453493692362915	7.165892343099526e-69	3.325925466784641	grouping_1	0
Sh3gl3	down	-2.44897	5.37430687434533e-84	2.360278417012095	-1.73517	7.065620944117864e-50	2.360278417012095	grouping_1	0
Plekha6	down	-1.55207	5.579797365775715e-84	5.926479946103668	-2.16081	7.148341249049818e-155	5.926479946103668	grouping_1	0
Col11a2	up	2.356191229528135	6.064546724741705e-84	1.313651327047827	2.207138860799813	1.011930348251528e-74	1.313651327047827	grouping_1	0
Bnipl	up	2.529197257979229	6.710575606400984e-84	0.8118476025869864	2.65276	1.964432349238711e-89	0.8118476025869864	grouping_1	0
Capn5	up	2.087507385250557	6.810771821677035e-84	1.995020949544102	2.218122016650007	1.030237521350603e-91	1.995020949544102	grouping_1	0
Asb3	down	-0.71345	6.851490515825469e-84	6.722174211330941	-0.782094	7.106458119261772e-100	6.722174211330941	grouping_1	0
5730409N16Rik	up	2.260470482439669	6.921351139632555e-84	0.6216921840121323	2.625849499046614	7.065762560288818e-105	0.6216921840121323	grouping_1	0
Zfp239	down	-1.69189	7.218438380409624e-84	3.166725227808468	-1.35927	1.597786978698385e-56	3.166725227808468	grouping_1	1
Plekhb1	up	1.282025338735492	8.808673072962432e-84	3.911031941004971	1.774505596632246	3.124666951089307e-128	3.911031941004971	grouping_1	0
Rac3	up	1.970972970010541	9.00784782369355e-84	2.63085	1.812587634775356	6.289331553272552e-76	2.63085	grouping_1	0
ENSMUSG00000087694.9	down	-2.47014	1.198421386969102e-83	1.580642609573198	-2.65858	1.203877876349584e-117	1.580642609573198	grouping_1	0
Maff	up	2.7	1.20815072148398e-83	2.406076402902223	3.214022396938873	1.158921026370706e-109	2.406076402902223	grouping_1	1
Carhsp1	up	2.134398262164022	1.350336479309089e-83	2.516816931984691	2.036887567933616	4.780071335279767e-80	2.516816931984691	grouping_1	1
Agbl2	up	2.222548337650194	1.404559220005657e-83	1.542118519758877	2.943438448162854	8.826496950251328e-125	1.542118519758877	grouping_1	0
Gfod1	down	-2.09017	1.621721096299912e-83	4.461408585913603	-2.10904	3.486200566241024e-87	4.461408585913603	grouping_1	0
Gng3	down	-2.10811	2.001557301515328e-83	3.627835793532213	-2.02506	3.445292350628881e-83	3.627835793532213	grouping_1	0
Hpn	up	2.518125788051266	2.468475197479026e-83	1.546946242909233	2.519608135758003	1.939306170122082e-85	1.546946242909233	grouping_1	0
Ccnd1	up	2.032237937993755	2.755707563770816e-83	5.19781	1.841179168442676	2.100368817594384e-74	5.19781	grouping_1	0
Gm10862	down	-2.35908	2.802327902331596e-83	1.515090956890638	-2.5365	7.095461730488857e-98	1.515090956890638	grouping_1	0
Diaph1	up	0.8299323913281071	2.965366356820967e-83	6.291911706693949	1.097417495316876	5.666375938851049e-127	6.291911706693949	grouping_1	0
Lmod1	up	2.81738	3.369398974976354e-83	0.3325842471042879	2.836625083751539	7.581585575136586e-83	0.3325842471042879	grouping_1	0
A630012P03Rik	up	2.59874	3.614674054376326e-83	0.1415117750430448	2.668703226737873	4.619251160718092e-85	0.1415117750430448	grouping_1	0
5330413P13Rik	down	-2.53761	3.6711731817017e-83	1.935011104656254	-2.19658	1.910404226753364e-67	1.935011104656254	grouping_1	0
Prr15	up	2.252046500263739	3.839948882416499e-83	1.337927840069828	1.981335693332842	3.538433154148814e-67	1.337927840069828	grouping_1	0
Tstd3	down	-2.04337	4.07171159063208e-83	2.478212855099337	-1.86219	7.056682438673642e-70	2.478212855099337	grouping_1	0
Agpat2	up	1.760744952052315	4.866196878363688e-83	2.378124293622477	2.279346963052093	1.004156928139932e-119	2.378124293622477	grouping_1	0
Gm12648	up	3.007434841276635	5.666859131172987e-83	0.827695	2.864872384848801	8.383533361413127e-75	0.827695	grouping_1	0
Gm15958	up	2.377818328152216	6.901047178351622e-83	-0.437058	2.069124416505292	5.587476356717453e-64	-0.437058	grouping_1	0
Paqr6	up	2.502169768797036	6.969198038807735e-83	-0.166269	2.618700606169237	6.825735622469451e-88	-0.166269	grouping_1	0
Tbx21	up	2.447661993152537	7.108905637428616e-83	-0.174725	2.570955533909828	4.479364242415118e-88	-0.174725	grouping_1	1
Hspb1	up	2.419080451076762	8.240688086512792e-83	5.053716590530163	3.176331481907144	5.677343157869709e-113	5.053716590530163	grouping_1	0
Ccdc153	up	2.549552628819779	9.207683934695877e-83	-0.621757	2.555167259358613	3.337150671718435e-81	-0.621757	grouping_1	0
Lysmd2	down	-1.41235	1.258023052887325e-82	4.532745460248469	-1.6381	3.583661508974841e-111	4.532745460248469	grouping_1	0
Cd55	up	2.393988581469802	1.614067024259618e-82	1.76449	3.123695643744784	8.940147032504752e-124	1.76449	grouping_1	0
Tmem182	up	2.092961912286882	1.994909168288672e-82	-0.786433	1.958783822753704	2.917371131619565e-71	-0.786433	grouping_1	0
Sec22b	down	-0.863988	2.006597642796435e-82	6.430236916038767	-1.05185	8.616887011382418e-122	6.430236916038767	grouping_1	0
Arsb	down	-1.03097	2.014611503791839e-82	6.050288108144819	-0.905733	9.038783954361287e-66	6.050288108144819	grouping_1	0
A730056A06Rik	up	2.632570901815077	2.624359221740268e-82	0.2900819657316831	2.984174369072233	2.041055200096122e-102	0.2900819657316831	grouping_1	0
Tmem39a	down	-0.922961	3.245133126584138e-82	5.823129180248557	-1.0262	5.212017124921686e-104	5.823129180248557	grouping_1	0
Gm45875	up	2.277534709223805	5.539832156635724e-82	-0.304241	2.221471573692762	3.918358959208322e-76	-0.304241	grouping_1	0
Snx29	down	-0.915638	5.622819042691537e-82	6.635941289731942	-0.801357	1.176688834844544e-65	6.635941289731942	grouping_1	0
Snn	up	1.870069969770194	7.351052672585449e-82	2.674484587448539	1.839330583187717	4.550855627611356e-83	2.674484587448539	grouping_1	0
Mapre1	up	0.8407678201725375	8.915812885225524e-82	5.940670716296176	0.7078784445907957	1.180748987977802e-66	5.940670716296176	grouping_1	0
Itgb8	up	1.508675347650752	1.120312175332289e-81	3.835025120688218	3.050228311255561	1.346125385931226e-166	3.835025120688218	grouping_1	0
Tmem199	down	-1.16101	1.222415059486017e-81	4.315539515201628	-0.885779	4.204599904900556e-50	4.315539515201628	grouping_1	0
Arnt2	down	-1.67911	1.285815433177993e-81	4.874663079863775	-1.46974	1.530211822736907e-64	4.874663079863775	grouping_1	1
Vgll3	up	2.620848255222838	1.643933055727163e-81	0.1391573780260979	2.510219854642066	7.416987687416986e-75	0.1391573780260979	grouping_1	0
Prxl2a	up	1.082870979305956	1.756593482508022e-81	4.774470503376101	1.08683	2.855850879197688e-88	4.774470503376101	grouping_1	0
Mttp	down	-1.22829	1.82071816163325e-81	5.060165578047408	-1.08566	3.031775945239278e-67	5.060165578047408	grouping_1	0
Rnls	down	-1.01533	1.93255224613358e-81	5.855131622302571	-1.06055	3.177041448590565e-89	5.855131622302571	grouping_1	0
Zfp7	up	1.742298018522334	1.956155479624219e-81	2.316132045774771	1.862652212213192	2.158797239941737e-90	2.316132045774771	grouping_1	1
Gm16062	down	-2.21689	1.990776442696657e-81	2.811988965398615	-1.43963	1.500567143221075e-36	2.811988965398615	grouping_1	0
Dstn	up	1.014404377524024	2.030088389588789e-81	7.493475407493724	1.376761744160315	8.881242224657176e-135	7.493475407493724	grouping_1	0
Amer2	down	-1.90777	2.200789728041293e-81	3.847159531137226	-2.23999	9.967005352546111e-117	3.847159531137226	grouping_1	0
Fuz	up	1.03528	2.370911586305223e-81	4.413564478279955	0.8904526103777316	4.665449618118235e-67	4.413564478279955	grouping_1	0
Slc39a8	up	2.451504223775256	2.876385269425989e-81	0.228565	2.191698360805692	2.01674743332154e-65	0.228565	grouping_1	0
Sema6d	up	1.687941430811037	2.997736349501709e-81	5.035863448870091	2.384082685205689	6.066777409895971e-108	5.035863448870091	grouping_1	0
Tnfrsf10b	up	2.599211850208791	2.999233621251537e-81	1.757028582923279	1.901058912511351	2.908997423226948e-55	1.757028582923279	grouping_1	0
1700016P03Rik	down	-2.84944	3.076748853367091e-81	4.894193720589755	-2.28412	2.478948727200564e-54	4.894193720589755	grouping_1	0
Gm33948	up	2.304969349301301	3.107840548428609e-81	-0.466141	2.156717285156118	3.425605535984176e-70	-0.466141	grouping_1	0
Eif2ak3	down	-1.07921	3.474331974941542e-81	5.710212258300231	-1.18461	1.180512782810919e-103	5.710212258300231	grouping_1	0
Gm26688	up	2.301977579163361	3.530441718318627e-81	-0.460169	2.009972774614961	8.13665200041795e-64	-0.460169	grouping_1	0
Smad7	up	1.359738209701918	4.455623036554053e-81	4.583063968008791	1.830919071029611	1.534955475908508e-116	4.583063968008791	grouping_1	1
Kcnj15	up	2.256384271810848	4.804573052667827e-81	-0.617484	2.210850196462518	2.911117368020418e-76	-0.617484	grouping_1	0
Gm14167	down	-1.3857	5.714636318248872e-81	3.90615	-1.14842	2.901464784615729e-59	3.90615	grouping_1	0
Tlr3	up	2.068494360930397	6.105461321553237e-81	2.462750793697646	2.451112104199053	3.72422698216773e-104	2.462750793697646	grouping_1	0
Zfp654	down	-0.847281	6.579598281285393e-81	6.341209380953006	-0.799062	2.578597662375242e-75	6.341209380953006	grouping_1	1
N4bp3	up	2.208676875458798	7.404743478221173e-81	1.12609	2.38814	4.665234155729493e-90	1.12609	grouping_1	0
Armc9	down	-0.893142	7.573177265304428e-81	5.966386034295876	-1.08531	9.417715851973317e-115	5.966386034295876	grouping_1	0
Iigp1	up	4.70468	7.73510139047061e-81	2.43537	4.219402790402829	3.309939338727475e-72	2.43537	grouping_1	0
Ssc5d	down	-2.26776	7.81980468924475e-81	1.574609115651302	-2.01842	1.408975391884445e-67	1.574609115651302	grouping_1	0
Slc66a3	up	2.69221	8.202071372698354e-81	0.471553	2.447413814629257	8.127876071107174e-67	0.471553	grouping_1	0
Mapk1ip1	down	-0.87546	9.860349916363808e-81	5.256429596120906	-1.00738	1.024265057718242e-106	5.256429596120906	grouping_1	0
Emc8	up	1.207267479445756	1.202661308900629e-80	4.373932772352157	1.000907930330211	4.620868334180194e-62	4.373932772352157	grouping_1	0
Hprt1	down	-0.950157	1.25108106255702e-80	6.055602121918895	-0.857514	3.35151341433893e-68	6.055602121918895	grouping_1	0
Scgb1c1	up	2.444878381706942	1.382329578906985e-80	-0.485118	2.294080471176514	8.425183657639393e-73	-0.485118	grouping_1	0
Sh3bp1	up	2.224102594159398	1.43116725887983e-80	0.4082310881066606	2.486577686366955	4.635624511134893e-95	0.4082310881066606	grouping_1	0
Cd74	up	4.303993237278219	1.53664071779758e-80	4.000022699392424	4.165931393357834	4.06875425523575e-80	4.000022699392424	grouping_1	0
Rab3gap2	down	-0.823564	1.548772978511178e-80	6.56082	-0.839246	9.103205873776186e-86	6.56082	grouping_1	0
Baiap2	down	-1.59005	1.910771075586836e-80	5.411004886765737	-1.29369	1.021602075314472e-59	5.411004886765737	grouping_1	0
E230016M11Rik	down	-1.30211	1.937063595476305e-80	5.128124026539251	-1.26387	1.688547483108703e-76	5.128124026539251	grouping_1	0
Ccdc92	down	-1.1508	2.343847632478597e-80	4.482539808753819	-1.13047	3.734127733176021e-79	4.482539808753819	grouping_1	0
Dcbld1	up	1.969600641277998	3.159854066476601e-80	3.890155173117701	1.674170421497761	1.256474167733131e-64	3.890155173117701	grouping_1	0
Tmem26	up	2.473100138411627	3.233090589403693e-80	0.9449206605387576	3.364989513904562	6.635459856374083e-133	0.9449206605387576	grouping_1	0
Slc6a8	up	1.704556885337921	3.549092551545348e-80	2.967165090818249	2.045153567407886	1.97715434486207e-102	2.967165090818249	grouping_1	0
4833407H14Rik	up	1.934490676284819	4.191789720931103e-80	-0.928371	1.898239474569593	1.173282073762042e-75	-0.928371	grouping_1	0
Zer1	down	-0.795932	5.155373814993925e-80	5.278156784617776	-0.785447	1.905675681282042e-78	5.278156784617776	grouping_1	0
Capn1	up	1.833165676409887	5.219529005448551e-80	2.838713006303764	1.581001699178951	7.41786453004018e-69	2.838713006303764	grouping_1	0
Gm12146	up	2.558732751623443	5.27192921794377e-80	0.3622536133559612	1.549168209082574	1.556891290083132e-36	0.3622536133559612	grouping_1	0
Zfp36l2	up	1.494686917590507	5.512728331523903e-80	5.271928027045539	1.699820925248991	2.892448450689766e-92	5.271928027045539	grouping_1	0
Gm47767	up	2.266638443184987	7.151447679926426e-80	-0.381468	1.94325	1.13977630511804e-61	-0.381468	grouping_1	0
Gm45025	up	2.3418	7.312519820480716e-80	0.0519306	2.485209255726486	6.952570609872395e-91	0.0519306	grouping_1	0
Morc3	up	0.7362727180502704	9.458833692213332e-80	5.616712610888818	0.7429416949210929	1.043834109640296e-78	5.616712610888818	grouping_1	0
Cd34	up	2.804780960205177	9.950996878964347e-80	0.809371	2.941240328243741	3.204243087746667e-84	0.809371	grouping_1	0
Eeig2	up	1.53192	1.034917969537739e-79	3.550990080892951	3.204106251077752	8.265765975768866e-176	3.550990080892951	grouping_1	0
Plek	down	-2.58343	1.392720575981002e-79	4.311596349449481	-2.26776	6.955270768894728e-62	4.311596349449481	grouping_1	0
Bvht	up	2.237439075714424	1.548329353612664e-79	1.161295158000006	2.302707576152891	1.946761412300226e-82	1.161295158000006	grouping_1	0
Gpr162	down	-2.16361	1.640469027882128e-79	3.168576074384772	-2.06506	9.734014513624636e-76	3.168576074384772	grouping_1	0
Stpg2	down	-2.03491	1.820136821452201e-79	4.909451641226514	-2.02087	7.700355943883022e-79	4.909451641226514	grouping_1	0
Camk2b	down	-1.54415	1.84166178733223e-79	5.687163302833264	-1.70565	1.389430912943392e-100	5.687163302833264	grouping_1	0
Gm15834	down	-1.74722	2.356211625879808e-79	3.285339951340365	-1.28674	1.081638969937254e-47	3.285339951340365	grouping_1	0
Tmem169	down	-2.26979	2.360259540791896e-79	2.799671038030808	-2.60855	1.982266920376873e-107	2.799671038030808	grouping_1	0
Qsox2	down	-1.0318	2.790224364071436e-79	5.382817654376558	-1.14865	1.188691877552193e-97	5.382817654376558	grouping_1	0
Map7d1	up	1.083638835742861	3.180527000468497e-79	5.045019463305283	1.105612854169163	2.276355464536159e-82	5.045019463305283	grouping_1	0
Tom1l2	down	-0.792393	5.84313182666131e-79	7.365276934353287	-0.87667	2.640515963426472e-99	7.365276934353287	grouping_1	0
Rbbp7	up	0.7024340039388095	5.902350154146887e-79	6.21492	0.726325	2.843207679288094e-85	6.21492	grouping_1	0
Pard6a	down	-1.49627	6.369930705155951e-79	3.727615148362255	-1.06044	9.83550826650667e-46	3.727615148362255	grouping_1	0
Dynll1	up	1.179757623274749	6.918639225102255e-79	6.286300106712995	1.091978407102532	2.453419343683449e-76	6.286300106712995	grouping_1	0
Glt1d1	down	-2.00848	8.586394756794209e-79	2.738027710952812	-1.64956	3.378845803561964e-55	2.738027710952812	grouping_1	0
Gm14004	down	-2.33827	9.640066748054688e-79	2.196541290963156	-2.10997	1.059948014048853e-66	2.196541290963156	grouping_1	0
C230072F16Rik	up	2.403469700574354	1.072087807672421e-78	-0.681478	2.246968940237815	2.198714970875836e-68	-0.681478	grouping_1	0
Maneal	down	-1.95116	1.257074333863782e-78	2.286110640242722	-1.92569	4.641459760519064e-76	2.286110640242722	grouping_1	0
Gm31592	up	2.258015364042804	1.361158044397173e-78	-0.507746	2.579830273287052	2.762422492880157e-98	-0.507746	grouping_1	0
Cbln2	up	2.251068551530542	1.364790567698862e-78	-0.647621	2.337497809023837	4.181259259151637e-82	-0.647621	grouping_1	0
Pole4	up	1.305045132176615	1.491828804156633e-78	4.00143	1.392460008095854	8.04986460035331e-88	4.00143	grouping_1	0
H2-Ab1	up	3.422138496104614	1.963501674622413e-78	2.757499405172283	3.452724911850972	3.75344454973513e-78	2.757499405172283	grouping_1	0
Nexmif	down	-2.12058	2.562964119361839e-78	6.60985	-2.37137	5.427248132007998e-110	6.60985	grouping_1	0
Gm26618	down	-1.88677	3.040020344592995e-78	3.879041901894273	-2.06699	2.715816141468405e-94	3.879041901894273	grouping_1	0
Fam219a	down	-1.05427	3.170266882359193e-78	6.578289984273577	-1.03635	7.797315673364646e-80	6.578289984273577	grouping_1	0
Ro60	up	0.8867931149813435	3.903970906076033e-78	5.425102901874991	0.9575571199788628	1.596906492451836e-89	5.425102901874991	grouping_1	0
Tmod4	up	2.457337053784376	4.710607494805138e-78	-0.10929	2.351792526310142	1.973503344039973e-70	-0.10929	grouping_1	0
Trim67	down	-2.51062	5.093161425977305e-78	2.151834403305448	-2.32884	5.522461094706296e-72	2.151834403305448	grouping_1	0
Rgs20	down	-1.91747	5.324117114321562e-78	4.360986007642897	-1.49839	1.710495090743733e-50	4.360986007642897	grouping_1	0
Vamp4	down	-0.788222	6.692308452528564e-78	6.386902663031269	-0.905584	2.766700452260813e-108	6.386902663031269	grouping_1	0
Kctd14	up	2.407531575900157	6.74737633280312e-78	-0.114572	2.145050124172768	1.426727506037782e-61	-0.114572	grouping_1	0
H2-Aa	up	3.499633506206075	8.395691348001013e-78	2.818103071675349	3.406661650982199	1.801042329095063e-75	2.818103071675349	grouping_1	0
Gpr180	down	-0.975089	8.654811088553616e-78	5.573368573772905	-1.00183	3.919803024987165e-87	5.573368573772905	grouping_1	0
Edn1	up	2.413382505444794	8.668954135138266e-78	-0.650201	2.312529455525755	2.880085125141141e-70	-0.650201	grouping_1	0
Lrrc49	down	-0.793404	1.150137607231318e-77	6.193603933907791	-1.00702	2.689576216914454e-121	6.193603933907791	grouping_1	0
Jakmip1	down	-2.28209	1.340819987455945e-77	3.638386847932665	-2.64776	9.695303235039812e-106	3.638386847932665	grouping_1	0
Evc	up	1.967407561595605	1.355914313493642e-77	2.403136683485433	1.809408243316485	3.91196582852141e-71	2.403136683485433	grouping_1	0
Nos1	up	2.429722760884284	1.429640544080082e-77	1.451874266092188	2.528990208432574	1.614634027680231e-84	1.451874266092188	grouping_1	0
Tcirg1	up	1.645731540807687	1.430340505396909e-77	3.427898836857566	1.363596212257144	6.722828034092726e-60	3.427898836857566	grouping_1	0
Pnma2	down	-2.05739	1.468003027762392e-77	2.13059	-1.70995	3.09455158367478e-58	2.13059	grouping_1	0
Plagl1	down	-1.7777	1.879762323618523e-77	7.041900329534158	-1.86537	6.305814062451394e-92	7.041900329534158	grouping_1	1
Tac1	up	3.856675714056201	1.935462516994133e-77	0.4553691680486645	3.712434394375073	1.627720039814393e-72	0.4553691680486645	grouping_1	0
Gucy1b1	down	-2.0298	2.182060903201034e-77	3.638468980491499	-1.54911	7.966737589219489e-48	3.638468980491499	grouping_1	0
Txndc11	down	-1.15032	2.518863382715651e-77	6.400787334126115	-1.26885	6.071644838849232e-95	6.400787334126115	grouping_1	0
Sgk1	up	2.515699836051665	3.394255327345728e-77	4.462638557614854	1.49152	1.320642800370967e-41	4.462638557614854	grouping_1	0
CJ186046Rik	up	2.294323417931662	3.633744799123771e-77	0.7157055007455023	2.663368951695251	5.605517680477913e-98	0.7157055007455023	grouping_1	0
Arfgef3	down	-1.10498	4.303206852285389e-77	6.728155572091416	-1.49734	3.065939780041935e-140	6.728155572091416	grouping_1	0
Mob1a	up	1.25075	5.365098082278197e-77	4.19713	0.9030939579714854	6.311275390723863e-49	4.19713	grouping_1	0
Erc2	down	-1.51866	5.994421814102806e-77	7.802632088327998	-2.22756	4.774796596609582e-156	7.802632088327998	grouping_1	0
Rnf122	up	2.13784	6.116173380392319e-77	3.527781695669451	1.471004495564014	9.830716693597224e-47	3.527781695669451	grouping_1	0
Ppnr	up	2.546366197046986	6.982912526852516e-77	0.1808374182795161	1.788127619245052	1.634124294540409e-41	0.1808374182795161	grouping_1	0
Nudt7	up	1.776438503851918	7.600745029561149e-77	3.975374183404154	1.164778189733225	1.475121382443313e-46	3.975374183404154	grouping_1	0
Frat2	up	2.017222134271561	8.459839522779826e-77	1.722269581588681	2.033483292602943	1.873437071214891e-80	1.722269581588681	grouping_1	0
Rad51b	up	2.167057517534185	9.999536575752256e-77	4.490027313507267	2.399054792989292	2.242436440132749e-85	4.490027313507267	grouping_1	0
Pclo	down	-1.06641	1.106356573811398e-76	7.996533853330594	-1.47948	3.321212249435378e-140	7.996533853330594	grouping_1	0
Matk	down	-2.09401	1.161170635642654e-76	2.477014957838915	-1.42894	6.512345481605437e-43	2.477014957838915	grouping_1	0
Nkiras1	down	-1.07611	1.240063019181605e-76	5.059797635728404	-1.08045	1.001736505612521e-80	5.059797635728404	grouping_1	0
Arsk	up	1.249737458171888	1.2851458888555e-76	3.588036368694846	1.261229874921548	3.869271857265007e-77	3.588036368694846	grouping_1	0
Baiap2l1	up	1.200420393202584	1.495587498384454e-76	3.980572199836174	2.418105799584569	4.788430608491251e-167	3.980572199836174	grouping_1	0
Lancl3	up	3.075913494105567	1.580508003826174e-76	0.991433	2.212182597530446	7.157882584571521e-47	0.991433	grouping_1	0
Snx18	up	1.442510376866707	1.700555143390643e-76	4.076721210835828	1.450875135981454	7.552314216578118e-78	4.076721210835828	grouping_1	0
Uchl1os	down	-2.21304	1.99529489402537e-76	1.892234582469495	-2.42517	6.868643746889904e-93	1.892234582469495	grouping_1	0
Wnk3	down	-1.3291	2.084100734701569e-76	4.250254058861418	-1.19147	6.524222558276779e-65	4.250254058861418	grouping_1	0
Tdrkh	down	-1.20337	2.43976046581766e-76	4.092845895528698	-0.939763	1.769702353351249e-49	4.092845895528698	grouping_1	0
Efnb1	up	1.83992	2.513610043144606e-76	2.701943421740819	1.292916432465121	1.176897882955444e-44	2.701943421740819	grouping_1	0
Mllt3	up	0.8531621959300066	2.606800572523328e-76	6.703653099372802	1.538377081836629	1.910383502348774e-153	6.703653099372802	grouping_1	0
Gm16984	up	2.300578799385244	3.174014847080855e-76	1.321622555178311	2.143211516477276	2.383171944400008e-66	1.321622555178311	grouping_1	0
Tmem120b	down	-1.4802	3.319062447234192e-76	4.281807036636093	-1.21644	3.912188064519967e-56	4.281807036636093	grouping_1	0
Atg2b	down	-0.865818	3.863093502397516e-76	5.316473698347184	-0.695036	1.163336363129023e-50	5.316473698347184	grouping_1	0
Snhg11	down	-3.44733	4.897078131845627e-76	5.637533172682061	-1.97821	4.831739360869844e-28	5.637533172682061	grouping_1	0
Shisa7	down	-2.14803	7.538714915109453e-76	1.878517897106573	-1.79018	3.504382085463245e-57	1.878517897106573	grouping_1	0
Ppp4r4	down	-1.85695	7.683242534891177e-76	3.017028379493416	-1.26724	7.876587525301712e-38	3.017028379493416	grouping_1	0
Mmp14	up	1.654828810648846	1.304578162400248e-75	3.488709110614318	2.890481089565028	3.805107955006384e-141	3.488709110614318	grouping_1	0
Nedd4	up	0.6177758950518264	1.393690157384078e-75	8.568240149122497	0.7589908978940402	3.792060192676733e-105	8.568240149122497	grouping_1	0
Irf2bpl	up	1.045327973768641	1.447715216710756e-75	5.022424637638879	1.455228200975368	2.418744268076321e-125	5.022424637638879	grouping_1	0
Id4	up	1.728156307442206	1.986017956282463e-75	3.31051	3.421411393013329	1.43526440886585e-153	3.31051	grouping_1	1
Fras1	up	1.549889905161531	2.212170089452696e-75	5.33749	1.949381805093015	4.695682663413861e-94	5.33749	grouping_1	0
Entpd7	down	-1.38366	2.220755374294245e-75	4.583980031149681	-1.60397	2.16819721172511e-101	4.583980031149681	grouping_1	0
Lyrm9	down	-1.269	2.362623671608362e-75	4.515851727174555	-1.64184	3.911130711290111e-124	4.515851727174555	grouping_1	0
Cks1b	up	1.598900983131552	2.620732219679567e-75	2.80695	1.358467942140779	7.69074987412171e-61	2.80695	grouping_1	0
Stx1b	down	-1.83179	2.864085075741448e-75	3.017821007314742	-1.55422	1.846929528241586e-58	3.017821007314742	grouping_1	0
Tgtp2	up	2.739700309911822	2.942438377724042e-75	0.7543445992167758	2.502060734747829	3.493324023174819e-66	0.7543445992167758	grouping_1	0
Gbp4	up	2.822227617630965	2.956776916987472e-75	0.7207676654400594	2.807083969845043	4.59595325529716e-76	0.7207676654400594	grouping_1	0
Pacrg	down	-1.16054	3.194130547463266e-75	6.476652457284751	-1.36251	1.184474371705509e-102	6.476652457284751	grouping_1	0
Gm38165	down	-2.35839	3.351399867626366e-75	0.7563229917561771	-1.47981	1.935936953967143e-34	0.7563229917561771	grouping_1	0
Layn	up	2.570905219010418	3.519469380516801e-75	0.4823956592381552	2.605049522403676	5.92887856929901e-75	0.4823956592381552	grouping_1	0
Sfmbt1	down	-0.818488	3.842835108752953e-75	6.277126849572454	-0.745695	1.073840806073992e-64	6.277126849572454	grouping_1	0
Itgav	up	1.79963	5.48896666601096e-75	5.357520811400255	1.453943888821649	3.879234362246037e-58	5.357520811400255	grouping_1	0
Nme7	up	1.025389357899386	7.144760924890362e-75	5.740796444122712	0.7847030120664731	1.10026136134446e-50	5.740796444122712	grouping_1	0
Tubb4a	down	-1.71963	8.521921599042762e-75	3.441362792980788	-1.50545	7.664438439989908e-63	3.441362792980788	grouping_1	0
Plekho1	down	-1.83401	9.987582255482697e-75	4.265208329475406	-1.91283	2.018732432505148e-83	4.265208329475406	grouping_1	0
Gm26638	down	-2.00752	1.015544643878238e-74	1.693806341939308	-1.65841	2.287070698655189e-56	1.693806341939308	grouping_1	0
Shank3	down	-1.754	1.035964813252681e-74	3.862472496234206	-1.47075	1.131204967530194e-54	3.862472496234206	grouping_1	0
Arfgap3	down	-1.21222	1.247094522171015e-74	6.251585894467491	-1.48529	3.060015930032324e-113	6.251585894467491	grouping_1	0
Tekt1	down	-2.01987	1.468379570264715e-74	3.981722557922352	-2.16045	7.512907285804336e-94	3.981722557922352	grouping_1	0
Ankrd45	down	-1.83734	1.475247855138073e-74	3.672882248881242	-2.49863	3.787667805641158e-136	3.672882248881242	grouping_1	0
Gm10440	up	2.121819582510637	2.053697643879193e-74	-0.561935	1.92419	8.75977945566013e-65	-0.561935	grouping_1	0
Orai2	down	-1.74101	2.418165544804041e-74	3.356161025107419	-1.71801	2.403276088814576e-72	3.356161025107419	grouping_1	0
Syt14	down	-1.03653	2.664724442166589e-74	5.946283383282594	-1.42937	4.983934340407394e-135	5.946283383282594	grouping_1	0
Smurf2	up	0.7850901403539261	2.672635482094823e-74	6.420927510685847	0.9295661608760392	2.336695776497728e-98	6.420927510685847	grouping_1	0
Zfp523	down	-0.881788	2.835725496652961e-74	4.808445598638066	-0.666879	1.777018839810435e-44	4.808445598638066	grouping_1	1
Zyx	up	1.757397451364687	3.037173266009602e-74	3.817828931944931	1.509014504354871	2.222571404074174e-62	3.817828931944931	grouping_1	0
Nfkbiz	up	1.629919514034942	4.694048418952905e-74	5.808593600046535	1.636759034523375	3.410242743477427e-69	5.808593600046535	grouping_1	0
Frmd8	up	1.58512	4.814424456878975e-74	2.752784040707608	1.626555877153645	1.398943797989426e-76	2.752784040707608	grouping_1	0
Ero1b	down	-1.3599	5.865783441676394e-74	4.987147031426574	-1.00087	5.766666895095653e-50	4.987147031426574	grouping_1	0
Uso1	down	-0.646725	7.032841467798245e-74	6.790000980689456	-0.78928	2.82425670635015e-110	6.790000980689456	grouping_1	0
Pax6os1	up	2.273597436892073	7.855346877715538e-74	0.1602410291279925	2.223056301305409	2.905133946784208e-69	0.1602410291279925	grouping_1	0
Cacng8	down	-2.23021	8.310504881528865e-74	2.621702290726271	-2.1666	9.083002812963707e-79	2.621702290726271	grouping_1	0
9230114K14Rik	down	-1.56431	1.011979316664858e-73	3.797989920335206	-1.33254	1.215032428808112e-55	3.797989920335206	grouping_1	0
Ankrd37	down	-1.84584	1.200932713397958e-73	3.420347355524532	-1.81923	8.536590884493367e-73	3.420347355524532	grouping_1	0
Wasf1	down	-1.39237	1.590400294585421e-73	4.656990761032603	-1.3869	2.980373957126179e-79	4.656990761032603	grouping_1	0
Cnih2	down	-2.36934	1.595362671933256e-73	2.142986639299671	-1.54174	1.231374115242418e-39	2.142986639299671	grouping_1	0
Gm57212	down	-1.85182	2.089788495744381e-73	3.929691624708154	-2.47813	3.68582313534033e-130	3.929691624708154	grouping_1	0
Gprin3	down	-1.82651	2.554827414329585e-73	4.967290819060279	-2.3593	1.408449242604461e-125	4.967290819060279	grouping_1	0
Fermt2	up	0.8868944787504391	2.74008847907217e-73	6.55798	0.9714196866450786	1.610557011991386e-85	6.55798	grouping_1	0
Ctdsp2	up	0.9117400654506128	3.027702362337005e-73	5.077311709228269	1.163049549733008	7.767041383140127e-105	5.077311709228269	grouping_1	0
Hs6st1	up	1.171511406791203	4.74405892422151e-73	4.309871250970885	1.07888	2.150486490674396e-66	4.309871250970885	grouping_1	0
Clip3	down	-1.02419	4.771611032548536e-73	4.603247496076367	-0.933137	2.240217811720325e-64	4.603247496076367	grouping_1	0
Tmem132c	up	2.365705742707576	5.848919702938843e-73	2.231685455671987	2.745388724179959	1.272523191608219e-88	2.231685455671987	grouping_1	0
Dmrta2	up	1.352150256643803	6.933721018344491e-73	3.624408149968421	1.418220627760841	4.167836210263737e-82	3.624408149968421	grouping_1	1
Plekhm3	down	-0.860664	7.367586751481894e-73	6.201946193692983	-1.09852	4.002360286130045e-114	6.201946193692983	grouping_1	0
Kcnu1	down	-2.10452	7.575791066126053e-73	2.412932832291919	-2.05697	6.355268719873829e-71	2.412932832291919	grouping_1	0
Bex3	down	-1.0825	7.779635632761736e-73	6.517210009206895	-0.821491	8.547997136085018e-44	6.517210009206895	grouping_1	0
Gpr19	down	-0.975218	8.330740559078548e-73	4.973106582245097	-1.02541	5.681667829788586e-85	4.973106582245097	grouping_1	0
Efcab10	down	-2.18704	9.363611311081212e-73	2.067955389455427	-1.66513	1.809115500928376e-44	2.067955389455427	grouping_1	0
Gm56750	up	2.192383412877497	9.576256482732192e-73	0.4993637203351156	2.270996595588441	8.933697095184623e-76	0.4993637203351156	grouping_1	0
Zfp992	up	2.383994976320515	9.740337044310065e-73	1.600086094490248	1.811418058266717	3.946498926055707e-50	1.600086094490248	grouping_1	0
Gm26532	up	1.818993751437036	1.011661352893088e-72	3.376931925464288	1.76243	4.369122539559762e-70	3.376931925464288	grouping_1	0
4921534H16Rik	up	2.238134821169368	1.09721118755721e-72	0.245711	2.175815971325224	3.277751247960987e-69	0.245711	grouping_1	0
Zfp703	up	1.76572	1.378712417728771e-72	2.384035942707579	2.016003762051052	1.036249870368328e-88	2.384035942707579	grouping_1	0
Dab1	up	1.995373224781231	1.492814260926285e-72	4.24484	1.531335590407143	6.544754750802833e-51	4.24484	grouping_1	0
Dusp5	up	1.956954219277516	1.579873298166051e-72	2.808156479716994	3.058683080147196	9.19978352256448e-118	2.808156479716994	grouping_1	0
Gm20186	up	1.675357857932599	1.641768017622685e-72	4.381073481597218	1.680645391112588	7.039944163881185e-76	4.381073481597218	grouping_1	0
Fbxo41	down	-2.02447	1.717095962517504e-72	2.91642	-1.78431	5.8152901297786e-58	2.91642	grouping_1	0
Zmat3	down	-1.1276	2.645871370990228e-72	4.449641385097122	-0.947693	2.219557021096691e-54	4.449641385097122	grouping_1	0
Gm13421	down	-1.85276	2.748362343461082e-72	2.586840124606725	-1.37987	6.865910041863562e-50	2.586840124606725	grouping_1	0
Hs3st3a1	up	2.484464212616118	3.055971769499888e-72	0.1772112206480889	2.351389200270634	7.836620229488469e-64	0.1772112206480889	grouping_1	0
Ccdc184	down	-2.18567	3.271283028911614e-72	1.692613459165251	-1.86097	9.324445405599068e-56	1.692613459165251	grouping_1	0
Taok2	down	-0.774252	3.702750649846457e-72	5.670593680346727	-0.748264	1.762055502705709e-69	5.670593680346727	grouping_1	0
B3galnt1	down	-1.34715	3.778517128588679e-72	4.259244805088135	-1.19598	2.644123347746862e-63	4.259244805088135	grouping_1	0
Zswim6	up	1.2178	4.015758680793296e-72	7.058850038962104	1.924100911036852	5.453911938370307e-135	7.058850038962104	grouping_1	0
Il22ra1	up	1.901553064714008	6.644144494251778e-72	-0.790633	2.260451844076784	1.232258372341019e-95	-0.790633	grouping_1	0
Aldh18a1	down	-1.25605	7.794129961001468e-72	4.48995	-1.24075	2.176036054921073e-73	4.48995	grouping_1	0
Irak2	up	1.544320456980246	8.021806397829821e-72	4.207376663972453	1.967012169575217	6.117158865545158e-93	4.207376663972453	grouping_1	0
F830016B08Rik	up	2.830860295048964	8.401892708140174e-72	0.3200394910330129	2.706641062818062	5.851622146298571e-65	0.3200394910330129	grouping_1	0
Cngb1	down	-2.61893	1.198217642284731e-71	2.619608107082166	-2.68393	4.4949792434294e-95	2.619608107082166	grouping_1	0
Nbea	down	-0.857597	1.306735107049046e-71	8.804495662314674	-1.18167	4.515937557012579e-131	8.804495662314674	grouping_1	0
Mir17hg	up	2.248047379255697	1.535685090371712e-71	0.2329387788158581	2.455667678680968	9.479390557218157e-82	0.2329387788158581	grouping_1	0
Gm15810	down	-2.59004	1.895660105244395e-71	1.338587425593838	-2.21027	2.543279626964945e-57	1.338587425593838	grouping_1	0
ENSMUSG00000085037.2	down	-1.28017	1.957533159837129e-71	4.577636042586466	-1.13907	2.727812361980624e-63	4.577636042586466	grouping_1	0
Tmsb4x	up	3.492820367909721	2.214017320774522e-71	5.88053	3.740920311305675	1.021528778854113e-83	5.88053	grouping_1	0
Ifit2	up	2.977546665268147	2.234666555089072e-71	1.144362539567782	3.104643137942664	4.539132062027281e-75	1.144362539567782	grouping_1	0
Arhgdib	up	2.841025049098771	2.536503765819785e-71	1.553941851382448	2.94921	4.930338766834058e-74	1.553941851382448	grouping_1	0
Zfp707	up	1.507448076271774	2.540294188307622e-71	3.071466600010541	1.567273398049026	6.57997837005097e-76	3.071466600010541	grouping_1	1
Ctf1	up	1.437769150883007	3.643511547937764e-71	2.47561	2.59592	4.355883884709397e-149	2.47561	grouping_1	0
Mast1	down	-1.6041	3.81996428296751e-71	3.853087295085921	-1.89729	1.432717536447297e-100	3.853087295085921	grouping_1	0
Parp6	down	-0.720903	3.840484084575709e-71	5.373008012167241	-0.643614	9.50412899134963e-59	5.373008012167241	grouping_1	0
Rtn2	down	-1.70497	4.747498294726753e-71	3.644936199852686	-1.61993	1.714308633492257e-67	3.644936199852686	grouping_1	0
Epha1	up	2.168810685362472	5.159529261826823e-71	1.913973277530314	1.762084514885651	4.699817025138737e-52	1.913973277530314	grouping_1	0
Klhdc7a	up	2.174287547174862	5.994680174309828e-71	-0.222244	2.190587405710871	1.831635544381181e-70	-0.222244	grouping_1	0
Myo1e	up	1.481551547110675	6.573353498120545e-71	6.585376790658841	1.65308	5.70916818629755e-82	6.585376790658841	grouping_1	0
Poglut3	up	1.722703518841211	7.526503507131214e-71	2.935305720276541	1.446588426170951	3.83225414376588e-56	2.935305720276541	grouping_1	0
C78859	up	2.321260079401656	8.824491313458732e-71	0.5883959051402027	1.78248	8.83876240706705e-48	0.5883959051402027	grouping_1	0
Rnf112	down	-2.12618	1.150029866011454e-70	2.573148902060256	-2.38864	7.054107564817075e-91	2.573148902060256	grouping_1	0
Gm17173	up	2.181626448772534	1.387797867613842e-70	-0.470835	1.986621807910364	1.495824974385074e-57	-0.470835	grouping_1	0
Gng5	up	1.190042144684376	1.601482548816526e-70	6.142906859289007	0.8524468259535091	3.961378481221124e-44	6.142906859289007	grouping_1	0
Snrpn	down	-1.46754	1.800079428445225e-70	4.606332100382981	-1.50127	1.831092652840648e-75	4.606332100382981	grouping_1	0
Lypd6	up	2.490014741289317	1.847314425936925e-70	0.468867	2.137483403451785	7.603442505460056e-55	0.468867	grouping_1	0
[truncated: 17,892 more rows]
