# Supplementary material for: Consensus Pituitary Atlas, a scalable resource for annotation, novel marker discovery, and analyses in mouse pituitary gland research
Source: Cell Rep. Author manuscript; Available in PMC 2026 Jul 24. (PMC13397322; doi:10.1016/j.celrep.2026.117407)
Supplement: 14 [file NIHMS2190707-supplement-14.xlsx]

## Sheet: Table_S7
# Title: 7_low_exp_new_lin_markers	Unnamed: 1
# Correspondence: bence.kover@kcl.ac.uk or cynthia.andoniadou@kcl.ac.uk
# Table S7: Table of all low expression markers, related to Figure 5. Groupings are as follows: 1. Stem cells vs. Differentiated cells; 2. Gonadotrophs vs. Stem cells and other differentiated cells; 3. Corticotrophs/Melanotrophs vs Stem cells and other differentiated cells; 4. Corticotrophs vs. Melanotrophs; 5. Lactotrophs/Somatotrophs/Thyrotrophs vs Stem cells and other differentiated cells; 6. …
grouping	low_expression_markers
grouping_1	Gm12703
grouping_1	Calhm6
grouping_1	Gm10371
grouping_1	Fgf21
grouping_1	Gm31108
grouping_1	Gm43258
grouping_1	Gm5784
grouping_1	Gm11210
grouping_1	Vipr1
grouping_1	Dsc3
grouping_1	Chst15
grouping_1	Stum
grouping_1	Cfap53
grouping_1	Efcab11
grouping_1	Gm826
grouping_1	Gm13362
grouping_1	2700033N17Rik
grouping_1	Cd38
grouping_1	Tgfb1
grouping_1	Gm12146
grouping_1	Mirt1
grouping_1	Tyro3
grouping_1	Arg2
grouping_1	Gm13387
grouping_1	B130024G19Rik
grouping_1	Gm26911
grouping_1	Tmt1a
grouping_1	Gm28151
grouping_1	Kctd14
grouping_1	Gm43091
grouping_1	Gm28258
grouping_1	Fn1
grouping_1	Gm10389
grouping_1	Ikzf1
grouping_1	Tspan11
grouping_1	Gm10561
grouping_1	Zfp993
grouping_1	Dlx5
grouping_1	Zfp710
grouping_1	Bbox1
grouping_1	Hspg2
grouping_1	Uqcc5
grouping_1	Mpeg1
grouping_1	Gm56971
grouping_1	Zfp870
grouping_1	D930048N14Rik
grouping_1	2410018L13Rik
grouping_1	Kcnn4
grouping_1	4921504E06Rik
grouping_1	Bltp2
grouping_1	Gm55122
grouping_1	Lrrtm3
grouping_1	Lefty1
grouping_1	4921534H16Rik
grouping_1	Teshl
grouping_1	Wbscr25
grouping_1	Gm13166
grouping_1	Ttc6
grouping_1	Lrrc74b
grouping_1	Trim30d
grouping_1	Rhno1
grouping_1	Tmem102
grouping_1	Lppos
grouping_1	E230013L22Rik
grouping_1	C9
grouping_1	Col5a3
grouping_1	Prdm16
grouping_1	Cspg4
grouping_1	Gm30639
grouping_1	Gm29966
grouping_1	Gm671
grouping_1	Tnfrsf18
grouping_1	Gm30015
grouping_1	Gm29554
grouping_1	Catsper4
grouping_1	Sav1
grouping_1	Plaur
grouping_1	Ccnjl
grouping_1	Wnt8b
grouping_1	Otx2
grouping_1	F830016B08Rik
grouping_1	Tnfsfm13
grouping_1	Adamtsl4
grouping_1	Pik3cg
grouping_1	Fam217a
grouping_1	Gm43445
grouping_1	Smtn
grouping_1	Mdfic2
grouping_1	Arl5c
grouping_1	G630016G05Rik
grouping_1	Smoc2
grouping_1	A930001C03Rik
grouping_1	Cdhr18
grouping_1	Lyzl4
grouping_1	Tmc1
grouping_1	Mmp28
grouping_1	Fgd3
grouping_1	Gm19689
grouping_1	Gm40617
grouping_1	ENSMUSG00000103659.2
grouping_1	Gm12484
grouping_1	D17H6S56E-5
grouping_1	Gm40383
grouping_1	Hhatl
grouping_1	Edn1
grouping_1	Zbtb22
grouping_1	Cygb
grouping_1	Mansc1
grouping_1	Vpreb3
grouping_1	Gm16193
grouping_1	Zeb2os
grouping_1	Impa2
grouping_1	BC051408
grouping_1	Skida1
grouping_1	E330018M18Rik
grouping_1	1700018L02Rik
grouping_1	Ctf2
grouping_1	Cd14
grouping_1	Gm20416
grouping_1	Mir155hg
grouping_1	Gm29506
grouping_1	Gm42375
grouping_1	Gm15958
grouping_1	Gm12111
grouping_1	Fgfbp1
grouping_1	Sh3pxd2b
grouping_1	Trim6
grouping_1	Gm26652
grouping_1	Fap
grouping_1	Dnajb13
grouping_1	Lhfpl7
grouping_1	Slc49a3
grouping_1	Gm56638
grouping_1	Gm29530
grouping_1	ENSMUSG00000078677.2
grouping_1	Gm28496
grouping_1	Col22a1
grouping_1	Nrk
grouping_1	Gata3
grouping_1	Gimap5
grouping_1	Tnfaip8
grouping_1	Eng
grouping_1	A630012P03Rik
grouping_1	Gm56499
grouping_1	Col9a3
grouping_1	Magix
grouping_1	Chst7
grouping_1	Cebpa
grouping_1	Pm20d1
grouping_1	Gpc1
grouping_1	Slc9b2
grouping_1	4932435O22Rik
grouping_1	Cfap92
grouping_1	Clec3b
grouping_1	8030451A03Rik
grouping_1	Gm29683
grouping_1	Prx
grouping_1	Gm42699
grouping_1	4932411K12Rik
grouping_1	Gm13986
grouping_1	9930012K11Rik
grouping_1	Sphkos
grouping_1	Gm42696
grouping_1	Gm56872
grouping_1	Gm13594
grouping_1	Col6a2
grouping_1	Gm10575
grouping_1	Fgl2
grouping_1	Txlnb
grouping_1	H2-Q5
grouping_1	1700061N14Rik
grouping_1	Gzmc
grouping_1	Gm49890
grouping_1	Irx3
grouping_1	Gm16235
grouping_1	Alpl
grouping_1	Ptpru
grouping_1	ENSMUSG00000113157.3
grouping_1	Gm43221
grouping_1	Gm15337
grouping_1	Pstpip1
grouping_1	Unc93a
grouping_1	Or2v1
grouping_1	Mfsd2a
grouping_1	Mall
grouping_1	Gda
grouping_1	Mrc1
grouping_1	Cys1
grouping_1	Aqp5
grouping_1	Gprc5a
grouping_1	Fam83d
grouping_1	Or10g1b
grouping_1	Tmem212
grouping_1	Henmt1
grouping_1	4930529K09Rik
grouping_1	H2-Ea
grouping_1	Mx1
grouping_1	ENSMUSG00000108255.2
grouping_1	4833407H14Rik
grouping_1	Stoml3
grouping_1	Gm67348
grouping_1	9430038I01Rik
grouping_1	Gm34517
grouping_1	Gm31224
grouping_1	Nherf1
grouping_1	Paqr4
grouping_1	Gm17749
grouping_1	Lacc1
grouping_1	Spag17
grouping_1	Gm6938
grouping_1	Oas1b
grouping_1	2210039B01Rik
grouping_1	Gm31036
grouping_1	Pou2af3
grouping_1	Gramd2b
grouping_1	Prop1
grouping_1	Gm43259
grouping_1	Gm26714
grouping_1	Adm
grouping_1	Bmp4
grouping_1	Ccdc3
grouping_1	Gm28523
grouping_1	A730081D07Rik
grouping_1	Gzmm
grouping_1	6330403L08Rik
grouping_1	Sypl1
grouping_1	Fam47e
grouping_1	Ccdc125
grouping_1	Lypd6
grouping_1	Matn4
grouping_1	Fli1
grouping_1	Gm29488
grouping_1	Pex11a
grouping_1	Gm43260
grouping_1	Vash2
grouping_1	Lrfn4
grouping_1	Gm16263
grouping_1	Platr22
grouping_1	P2ry2
grouping_1	Tns4
grouping_1	Ankub1
grouping_1	Rapsn
grouping_1	Vsig10l
grouping_1	Gm16833
grouping_1	Cd101
grouping_1	Cfap52
grouping_1	Zfp599
grouping_1	Gm45875
grouping_1	Gm56768
grouping_1	Daw1
grouping_1	Apoc1
grouping_1	Gm15737
grouping_1	Rilpl1
grouping_1	Chi3l1
grouping_1	Gm4409
grouping_1	Folh1
grouping_1	Dok1
grouping_1	Gm37853
grouping_1	Gm10791
grouping_1	Gjb2
grouping_1	Ap1g2
grouping_1	Plcd3
grouping_1	Gm26728
grouping_1	Etv4
grouping_1	Gm56730
grouping_1	Nat8f3
grouping_1	Gm33948
grouping_1	Ddr2
grouping_1	Gm37754
grouping_1	Col8a2
grouping_1	Gm48293
grouping_1	Ltbp2
grouping_1	Gm29107
grouping_1	Myom3
grouping_1	Sh3tc1
grouping_1	Or5m3b
grouping_1	Gm56750
grouping_1	Slc10a6
grouping_1	Gm12648
grouping_1	Gm31641
grouping_1	Bicdl2
grouping_1	Cdh3
grouping_1	C130026L21Rik
grouping_1	Gm45812
grouping_1	Gm20033
grouping_1	Gm15675
grouping_1	Gm21388
grouping_1	Aqp9
grouping_1	Zmynd15
grouping_1	Dusp4
grouping_1	Cpxm1
grouping_1	Gm2164
grouping_1	Acp5
grouping_1	0610009L18Rik
grouping_1	Rftn2
grouping_1	Xpnpep2
grouping_1	Gm39090
grouping_1	Wnt2
grouping_1	B630019A10Rik
grouping_1	Sall3
grouping_1	Ccdc153
grouping_1	Gm16863
grouping_1	Gm29185
grouping_1	Gm56517
grouping_1	Gm10845
grouping_1	Hsd17b2
grouping_1	Cdc20b
grouping_1	Rilp
grouping_1	Gyg1
grouping_1	Agmo
grouping_1	Vit
grouping_1	Ttll8
grouping_1	5830428M24Rik
grouping_1	Gm9934
grouping_1	Fgf16
grouping_1	Tnfsf13os
grouping_1	F630040K05Rik
grouping_1	Nat2
grouping_1	Gm43189
grouping_1	C330002G04Rik
grouping_1	Mecomos
grouping_1	Gm49361
grouping_1	Cnmd
grouping_1	Gm39323
grouping_1	Anxa11os
grouping_1	Cant1
grouping_1	Flnc
grouping_1	Rpusd3
grouping_1	C030037D09Rik
grouping_1	Ifitm1
grouping_1	Gm31592
grouping_1	Tmem200c
grouping_1	C78859
grouping_1	Igfbp6
grouping_1	Mtus1
grouping_1	Gm68157
grouping_1	Plekho2
grouping_1	Gm16867
grouping_1	Tmprss6
grouping_1	Spata31f1e
grouping_1	Ltbp1
grouping_1	Unc5cl
grouping_1	Prag1
grouping_1	Gm15222
grouping_1	ENSMUSG00000095742.2
grouping_1	Gm28529
grouping_1	Twist1
grouping_1	Tmem198b
grouping_1	Dsn1
grouping_1	Gm35188
grouping_1	Gm31249
grouping_1	Fhod1
grouping_1	Ddx11
grouping_1	Nat8f4
grouping_1	Loxl3
grouping_1	Trabd2b
grouping_1	Nfkbie
grouping_1	Etfbkmt
grouping_1	Abcc12
grouping_1	Eeig2
grouping_1	4930447K03Rik
grouping_1	9230111E07Rik
grouping_1	Gm48952
grouping_1	Rigi
grouping_1	Fndc7
grouping_1	Cfap221
grouping_1	Gm15883
grouping_1	Kcnj15
grouping_1	Scgb3a1
grouping_1	Gm50394
grouping_1	Sfrp4
grouping_1	Gm13391
grouping_1	Sypl2
grouping_1	Exd1
grouping_1	Lyl1
grouping_1	Gm48742
grouping_1	Pear1
grouping_1	Fndc1
grouping_1	Gm20532
grouping_1	Ankrd1
grouping_1	Gpr37l1
grouping_1	Fjx1
grouping_1	ENSMUSG00000073274.6
grouping_1	4933424G05Rik
grouping_1	Gm45075
grouping_1	Gm44026
grouping_1	Oas1g
grouping_1	Aadat
grouping_1	Gm43191
grouping_1	Trpm6
grouping_1	Spmip11
grouping_1	Has2os
grouping_1	Gm28376
grouping_1	Zfp768
grouping_1	Hvcn1
grouping_1	Tram2
grouping_1	Car14
grouping_1	Crygn
grouping_1	N4bp3
grouping_1	Gm13561
grouping_1	Cd300a
grouping_1	Abcc3
grouping_1	Slpi
grouping_1	Pthlh
grouping_1	Gm56555
grouping_1	Kif7
grouping_1	Gm42791
grouping_1	Mir17hg
grouping_1	Pax9
grouping_1	3010003L21Rik
grouping_1	Sostdc1
grouping_1	Gm17225
grouping_1	Gm47405
grouping_1	Gm56906
grouping_1	Poglut3
grouping_1	Gm40864
grouping_1	1600022D10Rik
grouping_1	C4b
grouping_1	St6galnac2
grouping_1	Plac9
grouping_1	Gbp2b
grouping_1	Itpripl1
grouping_1	Fhl3
grouping_1	Zfp268
grouping_1	Gm56519
grouping_1	Gtsf2
grouping_1	Gm12145
grouping_1	Gpr37
grouping_1	Gm17173
grouping_1	Icosl
grouping_1	ENSMUSG00000109371.2
grouping_1	Cd55b
grouping_1	A830008E24Rik
grouping_1	Gm16159
grouping_1	Tbx20
grouping_1	Flt4
grouping_1	Vtcn1
grouping_1	Gm26725
grouping_1	Gm15851
grouping_1	Ggt1
grouping_1	Slc43a3
grouping_1	C330020E22Rik
grouping_1	Gm50237
grouping_1	ENSMUSG00000113029.3
grouping_1	Bpifa1
grouping_1	Gm10115
grouping_1	Dleu7
grouping_1	Adra1b
grouping_1	Acox2
grouping_1	Ucma
grouping_1	Gm10635
grouping_1	Plekhf1
grouping_1	9130008F23Rik
grouping_1	Tsix
grouping_1	Sec14l3
grouping_1	Gm49909
grouping_1	Slc39a8
grouping_1	Alox12
grouping_1	B230208H11Rik
grouping_1	Retsat
grouping_1	Eln
grouping_1	Sult1c1
grouping_1	H2-T13
grouping_1	Car13
grouping_1	Gm45025
grouping_1	Sntn
grouping_1	Gm10440
grouping_1	ENSMUSG00000120069.1
grouping_1	ENSMUSG00000090592.3
grouping_1	Syt12
grouping_1	Pon1
grouping_1	Gm49355
grouping_1	Prickle3
grouping_1	Pigr
grouping_1	Adgre5
grouping_1	Otx2os1
grouping_1	H19
grouping_1	Gm5149
grouping_1	Spag5
grouping_1	Gm11713
grouping_1	Hs3st3a1
grouping_1	Scrn2
grouping_1	Shc4
grouping_1	Gm31105
grouping_1	Mansc4
grouping_1	G530011O06Riky
grouping_1	Gm44956
grouping_1	Pik3c2b
grouping_1	Gm30075
grouping_1	Gm43948
grouping_1	Gm15402
grouping_1	Adamdec1
grouping_1	Mndal
grouping_1	Gm30270
grouping_1	A730049H05Rik
grouping_1	Gm53058
grouping_1	Gm45894
grouping_1	Gm3716
grouping_1	Tsks
grouping_1	Gimap8
grouping_1	Gm42701
grouping_1	Zfp990
grouping_1	Gm14505
grouping_1	Edaradd
grouping_1	Ankrd9
grouping_1	Mcam
grouping_1	Creb3l4
grouping_1	Plin5
grouping_1	Erg
grouping_1	Tll1
grouping_1	Myo1f
grouping_1	Trim30a
grouping_1	Gm14412
grouping_1	Art3
grouping_1	Apol9b
grouping_1	Tmod4
grouping_1	Pth1r
grouping_1	Sox8
grouping_1	Nlrp4e
grouping_1	C230072F16Rik
grouping_1	Areg
grouping_1	Gm26688
grouping_1	D630033O11Rik
grouping_1	Vcam1
grouping_1	Atp12a
grouping_1	Nat8l
grouping_1	Sash3
grouping_1	Adra1a
grouping_1	Col5a1
grouping_1	Ptger1
grouping_1	Il6
grouping_1	Gm19935
grouping_1	Gm53065
grouping_1	Eci3
grouping_1	Gm29571
grouping_1	Npr1
grouping_1	Hnf4g
grouping_1	Gm31683
grouping_1	Spdef
grouping_1	Gm39228
grouping_1	Gpx2
grouping_1	Mcm3
grouping_1	Gm11714
grouping_1	Gm19426
grouping_1	Snx22
grouping_1	Gm31698
grouping_1	Fgfr3
grouping_1	Cdk2
grouping_1	Adamts15
grouping_1	Gm13256
grouping_1	Edar
grouping_1	Gm36129
grouping_1	Col5a2
grouping_1	Msh6
grouping_1	Lad1
grouping_1	Samtor
grouping_1	Gm48740
grouping_1	Fat2
grouping_1	Acy3
grouping_1	S100a14
grouping_1	4930562C15Rik
grouping_1	Tpm3-rs7
grouping_1	Ifi202b
grouping_1	Enpp3
grouping_1	Ptgs1
grouping_1	Kcnk5
grouping_1	Nfe2l3
grouping_1	Adamts7
grouping_1	Gm26862
grouping_1	Tlr2
grouping_1	Gm16984
grouping_1	Ntf3
grouping_1	Gfap
grouping_1	ENSMUSG00000092157.2
grouping_1	9530097N15Rik
grouping_1	Gm56599
grouping_1	Kcnk18
grouping_1	Adra2c
grouping_1	Gm47547
grouping_1	Psd2
grouping_1	Gm9951
grouping_1	Gm4566
grouping_1	Dmrtc1a
grouping_1	Dnah17
grouping_1	Kank3
grouping_1	Arhgap31
grouping_1	Aox4
grouping_1	Gm30564
grouping_1	Gm59337
grouping_1	Tincr
grouping_1	Ppp1r3d
grouping_1	Gm16499
grouping_1	Casp4
grouping_1	Gm29695
grouping_1	Tktl1
grouping_1	Gm28068
grouping_1	CJ186046Rik
grouping_1	Map7d3
grouping_1	Cxcl5
grouping_1	Fbln2
grouping_1	P2ry6
grouping_1	Gm26771
grouping_1	Ppp1r18
grouping_1	Zcchc24
grouping_1	Gm56688
grouping_1	Pax6os1
grouping_1	Dennd1c
grouping_1	Gm56560
grouping_1	Cdca7
grouping_1	Ret
grouping_1	Syt10
grouping_1	Gm3134
grouping_1	Pkdcc
grouping_1	Dnah12
grouping_1	Rbpms2
grouping_1	Slc66a3
grouping_1	Klhl25
grouping_1	Cnih3
grouping_1	Gm57100
grouping_1	Clic3
grouping_1	Epb41l1
grouping_1	Tpmt
grouping_1	Gm29340
grouping_1	Crtap
grouping_1	Mef2b
grouping_1	Fbp1
grouping_1	Sfrp2
grouping_1	Gm49172
grouping_1	Atp8b4
grouping_1	Il18r1
grouping_1	Lrrc55os
grouping_1	Serpina3n
grouping_1	Inf2
grouping_1	Tmem182
grouping_1	Slc25a34
grouping_1	Scara5
grouping_1	Peak1os
grouping_1	Ch25h
grouping_1	2900089D17Rik
grouping_1	Iigp1c
grouping_1	Gm20513
grouping_1	Sema3b
grouping_1	Gm37184
grouping_1	Il22ra1
grouping_1	2700054A10Rik
grouping_1	Ifi203
grouping_1	Gm33934
grouping_1	H2-DMb2
grouping_1	9130017K11Rik
grouping_1	Mmp11
grouping_1	Gm56743
grouping_1	Foxm1
grouping_1	Gm56741
grouping_1	Pdzph1
grouping_1	Tnfrsf1b
grouping_1	Gm29508
grouping_1	Gm15401
grouping_1	Lemd1
grouping_1	Arhgap4
grouping_1	G530011O06Rikx
grouping_1	Gm13470
grouping_1	C3
grouping_1	Ppnr
grouping_1	Als2cl
grouping_1	Cdh23
grouping_1	Tmem125
grouping_1	Gm53018
grouping_1	Evpl
grouping_1	Gm43256
grouping_1	Gm29538
grouping_1	Cd83
grouping_1	Fam163a
grouping_1	Crlf3
grouping_1	Oit3
grouping_1	Lgi2
grouping_1	Crybg2
grouping_1	Gm34934
grouping_1	Lmx1b
grouping_1	Tmem132cos
grouping_1	Gpr161
grouping_1	2810408A11Rik
grouping_1	Lipa
grouping_1	Hsf3
grouping_1	Mfsd9
grouping_1	Gm57133
grouping_1	Trpm5
grouping_1	Gm26671
grouping_1	Zc3h12d
grouping_1	Gm30881
grouping_1	Slco1a5
grouping_1	Cfap45
grouping_1	Ccdc18
grouping_1	Ly6m
grouping_1	Gm54030
grouping_1	Zbtb47
grouping_1	Sbspon
grouping_1	Gm56955
grouping_1	Msln
grouping_1	Ptger2
grouping_1	Dmrta1
grouping_1	Myo15b
grouping_1	Tbx21
grouping_1	Sh3bp1
grouping_1	Srgn
grouping_1	Entrep1
grouping_1	Stk32b
grouping_1	Tnfrsf11a
grouping_1	Ssc4d
grouping_1	9830166K06Rik
grouping_1	Hycc1
grouping_1	Gm50368
grouping_1	Gm10687
grouping_1	Naa80
grouping_1	Muc1
grouping_1	Gm49527
grouping_1	Trp63
grouping_1	Tor4a
grouping_1	Trim47
grouping_1	Slc39a4
grouping_1	Col23a1
grouping_1	Gm13274
grouping_1	Gm28112
grouping_1	Proca1
grouping_1	ENSMUSG00000064052.4
grouping_1	Otx1
grouping_1	Klhdc7a
grouping_1	Acp3
grouping_1	Arsi
grouping_1	2010310C07Rik
grouping_1	Dcstamp
grouping_1	Hspa12b
grouping_1	Gldn
grouping_1	Ramp2
grouping_1	Gm35254
grouping_1	Sigirr
grouping_1	Mex3a
grouping_1	Ttc29
grouping_1	Arsj
grouping_1	Gm57383
grouping_1	Sardhos
grouping_1	Trim5
grouping_1	Capn12
grouping_1	Insl6
grouping_1	Kirrel1
grouping_1	5730409N16Rik
grouping_1	St8sia6
grouping_1	2900052N01Rik
grouping_1	Sfrp1
grouping_1	Rab43
grouping_1	Cysltr1
grouping_1	Gm47767
grouping_1	Slc19a1
grouping_1	Blnk
grouping_1	Col28a1
grouping_1	Nod1
grouping_1	Ccl2
grouping_1	Gm34921
grouping_1	Rtkn
grouping_1	Dennd2b
grouping_1	Gm57251
grouping_1	Gm17163
grouping_1	Gm15133
grouping_1	Parvaos
grouping_1	Fzd9
grouping_1	Kcne5
grouping_1	Gm49692
grouping_1	Gm19744
grouping_1	Rab42
grouping_1	Ttpa
grouping_1	Cyp4f15
grouping_1	Gm31323
grouping_1	Klk1b24
grouping_1	Abca13
grouping_1	Nme7
grouping_1	Ciita
grouping_1	Itga1
grouping_1	4930578G10Rik
grouping_1	Gm15234
grouping_1	Tac1
grouping_1	Mkrn2os
grouping_1	ENSMUSG00000115522.2
grouping_1	Slc39a7
grouping_1	Pcdha12
grouping_1	Carmil3
grouping_1	4933424G06Rik
grouping_1	Gm57857
grouping_1	4930570B17Rik
grouping_1	Slc29a4
grouping_1	Clxn
grouping_1	Gm16897
grouping_1	Wscd1
grouping_1	Pnma2
grouping_1	Mfsd4b1
grouping_1	Cstad
grouping_1	Lrrtm1
grouping_1	Gm47512
grouping_1	Fbxo41
grouping_1	4930565N06Rik
grouping_1	Gm19605
grouping_1	Faah
grouping_1	Amer3
grouping_1	5430400D12Rik
grouping_1	Eef1ece2
grouping_1	Gm37459
grouping_1	Gpr75
grouping_1	Tex50
grouping_1	Chn1os3
grouping_1	Gm10308
grouping_1	Mtag2
grouping_1	Gm15810
grouping_1	Gm16169
grouping_1	Gm38134
grouping_1	Entrep2
grouping_1	Mzf1
grouping_1	Mitf
grouping_1	Gls2
grouping_1	Nicol1
grouping_1	Xkr7
grouping_1	Zeb1os1
grouping_1	6330415G19Rik
grouping_1	ENSMUSG00000117410.2
grouping_1	Slc16a10
grouping_1	Ttc41
grouping_1	Gm12367
grouping_1	Tmem145
grouping_1	Sbk2
grouping_1	Gm27042
grouping_1	Ntn3
grouping_1	1700120C14Rik
grouping_1	Gm28294
grouping_1	Ccr9
grouping_1	Gm56495
grouping_1	Gm38165
grouping_1	Gpr165
grouping_1	Gm55759
grouping_1	Gm39213
grouping_1	Gm11767
grouping_1	Larp6
grouping_1	Gm47882
grouping_1	Nrdc
grouping_1	Brcc3dc
grouping_1	Baalc
grouping_1	Tdrd5
grouping_1	Gm10684
grouping_1	Zbed5
grouping_1	Aldh1l2
grouping_1	Gm17399
grouping_1	Gm5441
grouping_1	Kcnu1
grouping_1	Stamos
grouping_1	1110018N20Rik
grouping_1	Gm16299
grouping_1	Gm45606
grouping_1	Tmem86b
grouping_1	Kcnh6
grouping_1	Stx1b
grouping_1	Gm4598
grouping_1	Gm26954
grouping_1	1700024B18Rik
grouping_1	Gm16894
grouping_1	Gm36371
grouping_1	Mreg
grouping_1	Gm48677
grouping_1	Abcb9
grouping_1	Gm48747
grouping_1	Gm16230
grouping_1	Gm19497
grouping_1	A730060N03Rik
grouping_1	Tmem150c
grouping_1	Apobec4
grouping_1	Gm10785
grouping_1	Samd15
grouping_1	Zfp850
grouping_1	Ankef1
grouping_1	Gm13402
grouping_1	Gm41818
grouping_1	Atg9a
grouping_1	Shisa7
grouping_1	4930480K15Rik
grouping_1	Gm26638
grouping_1	Gm41505
grouping_1	Nalf2
grouping_1	Tle2
grouping_1	ENSMUSG00000115099.3
grouping_1	Sarm1
grouping_1	Odad3
grouping_1	Gm57395
grouping_1	Gpr61
grouping_1	Gm48283
grouping_1	Gm47819
grouping_1	Rhof
grouping_1	Gjd2os
grouping_1	Gm28051
grouping_1	Mcmdc2
grouping_1	Gm26805
grouping_1	Tsbp1
grouping_1	Gm15396
grouping_1	Eme2
grouping_1	Slc46a3
grouping_1	9330198N18Rik
grouping_1	2310026I22Rik
grouping_1	Rab39
grouping_1	Hprt1
grouping_1	Uchl1os
grouping_1	Gm43376
grouping_1	ENSMUSG00000085037.2
grouping_1	Gm10862
grouping_1	4931415C17Rik
grouping_1	Gm42997
grouping_1	Nek11
grouping_1	Gm34833
grouping_1	Ajm1
grouping_1	Gm39326
grouping_1	Ssc5d
grouping_1	Gm39397
grouping_1	Zfand4
grouping_1	Gm57403
grouping_1	Gm15246
grouping_1	Gm3625
grouping_1	Fhl4
grouping_1	Dnaaf11
grouping_1	C2cd4a
grouping_1	Pde11a
grouping_1	Gm15997
grouping_1	Gm26543
grouping_1	Spata2l
grouping_1	Kctd7
grouping_1	Gm38190
grouping_1	Gm14827
grouping_1	Gm32151
grouping_1	Scn9a
grouping_1	Zfp112
grouping_1	Gm15903
grouping_1	Sema4f
grouping_1	Gm57228
grouping_1	Onecut2
grouping_1	Acr
grouping_1	Gm44832
grouping_1	Icam5
grouping_1	Gm19461
grouping_1	St8sia3os
grouping_1	Hcn3
grouping_1	Tlcd3a
grouping_1	Gm19409
grouping_1	A230004M16Rik
grouping_1	Gm16582
grouping_1	St6galnac6
grouping_1	Ttc39d
grouping_1	Kcnab2
grouping_1	Xrra1
grouping_1	Gm31374
grouping_1	Gm54719
grouping_1	Gm44167
grouping_1	Dffb
grouping_1	Nacad
grouping_1	1700001G11Rik
grouping_1	Gm12709
grouping_1	Agap2
grouping_1	Hcn4
grouping_1	4930568G15Rik
grouping_1	Gm44767
grouping_1	Gm50399
grouping_1	A930016O22Rik
grouping_1	Nefh
grouping_1	Iglon5
grouping_1	Ush2a
grouping_1	Abcd1
grouping_1	Smim17
grouping_1	4930419G24Rik
grouping_1	Vstm5
grouping_1	Cfap46
grouping_1	Stard6
grouping_1	Sema6b
grouping_1	Gm14703
grouping_1	Septin5
grouping_1	Ppp4r4
grouping_1	4930532I03Rik
grouping_1	Gm35077
grouping_1	C130060C02Rik
grouping_1	Ift56
grouping_1	Cdc7
grouping_1	Mab21l3
grouping_1	Gm15496
grouping_1	4932443L11Rik
grouping_1	Gm54728
grouping_1	Gm41836
grouping_1	9430060I03Rik
grouping_1	Nrg1
grouping_1	Diras1
grouping_1	Drp2
grouping_1	Ark2c
grouping_1	Zswim3
grouping_1	Cers1
grouping_1	Gm34917
grouping_1	Fam220a
grouping_1	Atp1a3
grouping_1	Gm10545
grouping_1	Gm16168
grouping_1	9030407P20Rik
grouping_1	Rdh12
grouping_1	Gm4107
grouping_1	Gm57212
grouping_1	Gm47591
grouping_1	1700113H08Rik
grouping_1	Tmem151a
grouping_1	Gm26903
grouping_1	AI197445
grouping_1	Gm11817
grouping_1	Gm64463
grouping_1	Sh2d5
grouping_1	Mfsd13b
grouping_1	A230009B12Rik
grouping_1	Cfap144
grouping_1	Mtcl3
grouping_1	Matk
grouping_1	Gm57459
grouping_1	Gm26787
grouping_1	Wdr93
grouping_1	Nupr2
grouping_1	Gm11685
grouping_1	Mdh1b
grouping_1	Maneal
grouping_1	Gm47438
grouping_2	Il7r
grouping_2	Htr1d
grouping_2	Zdhhc22
grouping_2	Gm8237
grouping_2	Gm13944
grouping_2	Wscd1
grouping_2	Dmgdh
grouping_2	Tlcd5
grouping_2	2610042L04Rik
grouping_2	Slc25a48
grouping_2	Tmem132e
grouping_2	Aif1l
grouping_2	Zfp820
grouping_2	Gm42836
grouping_2	Mcemp1
grouping_2	Cyp2j13
grouping_2	Gm17188
grouping_2	Ak7
grouping_2	Gabrd
grouping_2	Kcnn1
grouping_2	4933438B17Rik
grouping_2	Shroom1
grouping_2	Mtcl2
grouping_2	Dydc1
grouping_2	Il23r
grouping_2	Nicol1
grouping_2	Gm47027
grouping_2	Tonsl
grouping_2	Gm74511
grouping_2	Clvs2
grouping_2	Gm12536
grouping_2	Gm26555
grouping_2	Pate14
grouping_2	Gm5796
grouping_2	Gm43579
grouping_2	Gm8108
grouping_2	Atp2a3
grouping_2	Omg
grouping_2	Gm12236
grouping_2	Gm6994
grouping_2	Zbed5
grouping_2	Gm16741
grouping_2	Samsn1
grouping_2	Gm31227
grouping_2	Gm28387
grouping_2	ENSMUSG00000094296.2
grouping_2	BC051019
grouping_2	Pgr15l
grouping_2	Sync
grouping_2	Gm34788
grouping_2	Vmn2r87
grouping_2	5031415H12Rik
grouping_2	Kcnab3
grouping_2	Jsrp1
grouping_2	Tmprss9
grouping_2	Sct
grouping_2	Padi2
grouping_2	Zfp661
grouping_2	4933406F09Rik
grouping_2	Gm3752
grouping_2	Hoatz
grouping_2	1700111E14Rik
grouping_2	Gm37350
grouping_2	Gm40663
grouping_2	Cd2
grouping_2	Txndc2
grouping_2	Slc14a1
grouping_2	Smtnl2
grouping_2	Lcat
grouping_2	Smpdl3b
grouping_2	Lhx4
grouping_2	Gjd2os
grouping_2	Gm12860
grouping_2	Apobr
grouping_2	Gm21814
grouping_2	A330072L02Rik
grouping_2	Zfp872
grouping_2	1700030J22Rik
grouping_2	Pald1
grouping_2	Gm31333
grouping_2	Ptx3
grouping_2	D5Ertd615e
grouping_2	Il23a
grouping_2	Stap1
grouping_2	Gm9899
grouping_2	Vash1
grouping_2	Gm9920
grouping_2	Aldh1b1
grouping_2	Gm29514
grouping_2	Tcf7
grouping_2	Ckm
grouping_2	Gm20757
grouping_2	Erich6
grouping_2	Vstm2b
grouping_2	Gm49455
grouping_2	Sycp2l
grouping_2	Irf8
grouping_2	Fdxr
grouping_2	Gm48837
grouping_2	Gm30421
grouping_2	Speer4e1
grouping_2	Cyp1b1
grouping_2	Dll1
grouping_2	Gm41609
grouping_2	Cd80
grouping_2	Gm3252
grouping_2	Nt5c1a
grouping_2	Gm28981
grouping_2	Gm20621
grouping_2	4930556N09Rik
grouping_2	Sox5os3
grouping_2	Fignl2
grouping_2	A630001G21Rik
grouping_2	Gm47728
grouping_2	Gm3558
grouping_2	Th
grouping_2	Galnt15
grouping_2	Gm36995
grouping_2	Cela1
grouping_2	Gm26886
grouping_2	Kctd7
grouping_2	Gm41361
grouping_2	Pla2g2d
grouping_2	Mlkl
grouping_2	Cndp1
grouping_2	Gnat3
grouping_2	Cldn2
grouping_2	9630002D21Rik
grouping_2	Mief2
grouping_2	Plxnd1
grouping_2	5330439A09Rik
grouping_2	Umodl1
grouping_2	Akap5
grouping_2	Firrm
grouping_2	Gm26630
grouping_2	Axdnd1
grouping_2	Lpin3
grouping_2	Sox5os2
grouping_2	Gm49003
grouping_2	Arhgap22
grouping_2	Cyp4f39
grouping_2	Gm43154
grouping_2	Gpr101
grouping_2	Gm34907
grouping_2	Cabp7
grouping_2	Trim50
grouping_2	Armc3
grouping_2	A930014D07Rik
grouping_2	Gm44167
grouping_2	Tbc1d22bos
grouping_2	4933417O13Rik
grouping_2	Gm12709
grouping_2	Sh2b2
grouping_2	Gm29682
grouping_2	Gm46519
grouping_2	Hesx1
grouping_2	St6galnac5
grouping_2	Tmem191
grouping_2	ENSMUSG00000100301.7
grouping_2	Zfp1007
grouping_2	Gm48383
grouping_2	Slc27a3
grouping_2	Adissp
grouping_2	Gm2974
grouping_2	Gm26680
grouping_2	Hgd
grouping_2	Cacng8
grouping_2	Gal3st1
grouping_2	Gm47350
grouping_2	Tlr5
grouping_2	Agmat
grouping_2	Gm62508
grouping_2	Gm3002
grouping_2	Tph2
grouping_2	Gm42620
grouping_2	Dock2
grouping_2	Gm71569
grouping_2	9330154J02Rik
grouping_2	Lhb
grouping_2	Speer4e2
grouping_2	Mustn1
grouping_2	Lratd1
grouping_2	Ak9
grouping_2	Gm43466
grouping_2	Serpina3c
grouping_2	AI197445
grouping_2	Gm8206
grouping_2	Gm49267
grouping_2	Ankrd2
grouping_2	Siglec15
grouping_2	6430571L13Rik
grouping_2	Oas2
grouping_2	Emilin2
grouping_2	Gm35330
grouping_2	Gm35533
grouping_2	Gm5144
grouping_2	Cavin4
grouping_2	Kcna6
grouping_2	Pard3bos3
grouping_2	Rasl10a
grouping_2	2810433D01Rik
grouping_2	Sema3f
grouping_2	Angptl3
grouping_2	Gm29418
grouping_2	A230005M16Rik
grouping_2	Gm36037
grouping_2	Chdh
grouping_2	Arhgap31
grouping_2	Pola1
grouping_2	Lag3
grouping_2	Gm9831
grouping_2	Gm13963
grouping_2	Il22b
grouping_2	Rad54b
grouping_2	Insig1
grouping_2	Il22
grouping_2	Ndc1
grouping_2	Gm13782
grouping_2	Lingo4
grouping_2	Gm27010
grouping_2	Sertm2
grouping_2	2410021H03Rik
grouping_2	Serpini2
grouping_2	H4c4
grouping_2	Arhgap9
grouping_2	Myoz3
grouping_2	AA386476
grouping_2	Gm4651
grouping_2	Pde2a
grouping_2	Cenpa
grouping_2	Gm16793
grouping_2	F730016J06Rik
grouping_2	Cdhr3
grouping_2	Gm26709
grouping_2	Gbp9
grouping_2	Gnasas1
grouping_2	Mamstr
grouping_2	9430041J12Rik
grouping_2	Smad9
grouping_2	Gm26916
grouping_2	Etv5
grouping_2	Kif15
grouping_2	Plekha4
grouping_2	Il1rapl1
grouping_2	Espl1
grouping_2	Fut2
grouping_2	Gm16126
grouping_2	Uba7
grouping_2	Lbr
grouping_2	H4c11
grouping_2	Depdc7
grouping_2	Gm3693
grouping_2	Gm49492
grouping_2	Pbk
grouping_2	Gm41300
grouping_2	Cdc25c
grouping_2	Kntc1
grouping_2	Gm38348
grouping_2	Dtl
grouping_2	ENSMUSG00000114311.3
grouping_2	Gm15261
grouping_2	Nptx1
grouping_2	Gm11476
grouping_2	Bco2
grouping_2	Gm56817
grouping_2	Peds1
grouping_2	Pard3bos1
grouping_2	Vwa7
grouping_2	Ube2c
grouping_2	9630014M24Rik
grouping_2	Gpr156
grouping_2	Acot6
grouping_2	Ctss
grouping_2	Fes
grouping_2	Fads3
grouping_2	Gm12811
grouping_2	Gm48984
grouping_2	4930503E14Rik
grouping_2	Cep128
grouping_2	Gm9732
grouping_2	G430095P16Rik
grouping_2	Olfml2a
grouping_2	Liph
grouping_2	Gm5860
grouping_2	Ets1
grouping_2	Cntn6
grouping_2	Cpz
grouping_2	Gm11264
grouping_2	Kcnd3os
grouping_2	Gm37107
grouping_2	Gm49513
grouping_2	ENSMUSG00000105391.2
grouping_2	Mlip
grouping_2	Cdk1
grouping_2	Sh3bp4
grouping_2	Gm33045
grouping_2	Ankle1
grouping_2	Gm30524
grouping_2	Gm42697
grouping_2	Hsd17b7
grouping_2	Gm26608
grouping_2	Ttr
grouping_2	Gm47467
grouping_2	Pabir2
grouping_2	ENSMUSG00000094962.2
grouping_2	Hr
grouping_2	Gm20616
grouping_2	Gm27017
grouping_2	Spag5
grouping_2	Rrm1
grouping_2	Cmklr2
grouping_2	St7
grouping_2	Gm45051
grouping_2	Rtkn2
grouping_2	Ism1
grouping_2	Rph3a
grouping_2	Lama4
grouping_2	Tpx2
grouping_2	Tmem154
grouping_2	Gfra1
grouping_2	Pcolce2
grouping_2	Ppp1r17
grouping_2	Il18
grouping_2	Gm31621
grouping_2	ENSMUSG00000103659.2
grouping_2	C530044C16Rik
grouping_2	Fanci
grouping_2	H2ac24
grouping_2	Mx2
grouping_2	6330576A10Rik
grouping_2	Gm10629
grouping_2	Gm13187
grouping_2	Gm20501
grouping_2	Ptgs2
grouping_2	Sik1
grouping_2	E2f7
grouping_2	Gm38562
grouping_2	Gm32857
grouping_2	Gm44109
grouping_2	Polq
grouping_2	Gm42439
grouping_2	Cdon
grouping_2	Fmnl3
grouping_2	Gbp6
grouping_2	Arhgap27
grouping_2	Rmi2
grouping_2	Ache
grouping_2	Gm11608
grouping_2	Spc24
grouping_2	Sdr42e1
grouping_2	Kif20b
grouping_2	Trib1
grouping_2	Ccnb1
grouping_2	Amelx
grouping_2	Gm47599
grouping_2	Gm32352
grouping_2	9330162012Rik
grouping_2	Top2a
grouping_2	Gm49907
grouping_2	C330002G04Rik
grouping_2	Nat8f6
grouping_2	Ly6c1
grouping_2	Acss3
grouping_2	Gm47376
grouping_2	Fam151a
grouping_2	Calcrl
grouping_2	Rorc
grouping_2	C030037D09Rik
grouping_2	Ptger3
grouping_2	Pde3a
grouping_2	Gm3587
grouping_2	Mboat1
grouping_2	Clec14a
grouping_2	Ehd3
grouping_2	Atad2
grouping_2	4833418N02Rik
grouping_2	5430427M07Rik
grouping_2	Spc25
grouping_2	Gm13703
grouping_2	Kcnrg
grouping_2	Ppp1r3c
grouping_2	Phf19
grouping_2	Gm13708
grouping_2	Skap1
grouping_2	Troap
grouping_2	Gm44601
grouping_2	Gm32391
grouping_2	Trpm2
grouping_2	Gm56917
grouping_2	Gm16638
grouping_2	Parp10
grouping_2	4930588A03Rik
grouping_2	Dsn1
grouping_2	Cd96
grouping_2	Slitrk2
grouping_2	Lmcd1
grouping_2	Abcg3
grouping_2	4732419C18Rik
grouping_2	Dixdc1
grouping_2	ENSMUSG00000116004.3
grouping_2	Arhgap27os2
grouping_2	H2-K2
grouping_2	Gm50012
grouping_2	Htr7
grouping_2	3830408C21Rik
grouping_2	Smc2
grouping_2	Nrsn2
grouping_2	9630013D21Rik
grouping_2	Myadml2os
grouping_2	Kif4
grouping_2	Dzip1l
grouping_2	Cftr
grouping_2	C1qb
grouping_2	Tcf15
grouping_2	Arhgap27os1
grouping_2	Cers4
grouping_2	Zbtb7c
grouping_2	Cenpf
grouping_2	Chrdl1
grouping_2	Gm45349
grouping_2	Dennd2b
grouping_2	ENSMUSG00000104597.2
grouping_2	Il33
grouping_2	Plekhh2
grouping_2	Rgs8
grouping_2	Spry4
grouping_2	Mmp8
grouping_2	Cdca3
grouping_2	Mns1
grouping_2	Ptpru
grouping_2	Hmmr
grouping_2	Kcna2
grouping_2	Tmem100
grouping_2	ENSMUSG00000094083.3
grouping_2	2900041M22Rik
grouping_2	Coq10b
grouping_2	Gda
grouping_2	Gm26685
grouping_2	Gm14488
grouping_2	Gm48281
grouping_2	B230110C06Rik
grouping_2	Cys1
grouping_2	Itga1
grouping_2	Gm20755
grouping_2	Gm17396
grouping_2	Cabp2
grouping_2	Gm36988
grouping_3	Slc22a2
grouping_3	Myh7
grouping_3	1700034E13Rik
grouping_3	Il20ra
grouping_3	Pou3f4
grouping_3	Tbx15
grouping_3	Slc16a3
grouping_3	ENSMUSG00000085510.2
grouping_3	Neil1
grouping_3	3100003L05Rik
grouping_3	ENSMUSG00000115610.2
grouping_3	Ube2ql1
grouping_3	4930555F03Rik
grouping_3	Best1
grouping_3	Gpa33
grouping_3	Gm39397
grouping_3	Gm48486
grouping_3	Cd7
grouping_3	Or2t48
grouping_3	Gm41757
grouping_3	Gm33332
grouping_3	Defb1
grouping_3	Gm33728
grouping_3	Esr2
grouping_3	Serpinb11
grouping_3	Thbd
grouping_3	Gm32200
grouping_3	Il16
grouping_3	Gm41724
grouping_3	Rasl12
grouping_3	Gm38251
grouping_3	Unc5b
grouping_3	Gm27151
grouping_3	2810471M01Rik
grouping_3	Lcp1
grouping_3	Elfn2
grouping_3	Or2t29
grouping_3	Kif12
grouping_3	Zim3
grouping_3	Gm14965
grouping_3	Styxl2
grouping_3	Gm26703
grouping_3	Rnf207
grouping_3	A330009N23Rik
grouping_3	Gm13589
grouping_3	BC050972
grouping_3	Gm31374
grouping_3	Sbk3
grouping_3	Gm34611
grouping_3	C130083M11Rik
grouping_3	Cmklr2
grouping_3	St8sia4
grouping_3	Mamld1
grouping_3	Lef1
grouping_3	Ap1g2
grouping_3	Sox5os4
grouping_3	Ltbp1
grouping_3	Gm32304
grouping_3	Mtmr11
grouping_3	E130006D01Rik
grouping_3	Gm27195
grouping_3	Evc2
grouping_3	Ttc12
grouping_3	Sox5os2
grouping_3	Tnfrsf19
grouping_3	Zfp454
grouping_4	ENSMUSG00000103174.3
grouping_4	Gm13373
grouping_4	P3h1
grouping_4	Gm28153
grouping_4	Nrp2
grouping_4	Fbxo41
grouping_4	Poglut2
grouping_4	Gm13782
grouping_4	Gm3667
grouping_4	Gm20458
grouping_4	4930500G05Rik
grouping_4	Sox11
grouping_4	Gm7580
grouping_4	Cmtm8
grouping_4	Tmt1a
grouping_4	Sema4a
grouping_4	Prss12
grouping_4	Srm
grouping_4	Gm12367
grouping_4	Edil3
grouping_4	Gm15991
grouping_4	Tmem104
grouping_4	Rab40b
grouping_4	Adam18
grouping_4	Gm55122
grouping_4	Ccdc68
grouping_4	Ptrh1
grouping_4	B3gnt8
grouping_4	A130010J15Rik
grouping_4	Tspan12
grouping_4	Tfdp1
grouping_4	Prickle2
grouping_4	Gm12758
grouping_4	Dusp8
grouping_4	Pcdhgb4
grouping_4	Gstm1
grouping_4	Ankrd55
grouping_4	Spef1
grouping_4	Ddc
grouping_4	Dnajc6
grouping_4	Tes
grouping_4	Tsga10ip
grouping_4	Tagln2
grouping_4	Cd163
grouping_4	Slc2a3
grouping_4	Ptpn9
grouping_4	Zfp418
grouping_4	Gm12132
grouping_4	Pde4b
grouping_4	Tnfsfm13
grouping_4	Lama3
grouping_4	Gm45645
grouping_4	Lama5
grouping_4	Gm16036
grouping_4	Pabpc5
grouping_4	Gm43507
grouping_4	Galm
grouping_4	Gm21814
grouping_4	Arl5c
grouping_4	Slamf1
grouping_4	Klf3
grouping_4	Nek6
grouping_4	Mpp3
grouping_4	Zfp108
grouping_4	Ppm1j
grouping_4	Pknox1
grouping_4	Spo11
grouping_4	ENSMUSG00000103659.2
grouping_4	Sema3c
grouping_4	Sik1
grouping_4	Usp20
grouping_4	Catsperb
grouping_4	Gm11417
grouping_4	Cacna1i
grouping_4	Satb2
grouping_4	Smoc1
grouping_4	Gm9895
grouping_4	Skida1
grouping_4	Lhpp
grouping_4	Efr3b
grouping_4	Cacng7
grouping_4	Ctf2
grouping_4	Vwde
grouping_4	Gldc
grouping_4	Abhd14b
grouping_4	Evc
grouping_4	Gm32284
grouping_4	ENSMUSG00000085913.3
grouping_4	Sh3pxd2b
grouping_4	Myo5b
grouping_4	Fstl1
grouping_4	Gm14443
grouping_4	C2cd2l
grouping_4	Selenok-ps1
grouping_4	Cacnb1
grouping_4	Tmem41a
grouping_4	Apoa2
grouping_4	Gm46519
grouping_4	Abitram
grouping_4	Lgals12
grouping_4	Thbs2
grouping_4	Nptxr
grouping_4	Ghrhr
grouping_4	Ddi1
grouping_4	Pcdhga5
grouping_4	Rita1
grouping_4	Gm13791
grouping_4	Naip6
grouping_4	Plekha7
grouping_4	Hs6st2
grouping_4	Gm36862
grouping_4	Sema6c
grouping_4	Mppe1
grouping_4	Grip1os2
grouping_4	Bri3bp
grouping_4	Gm27196
grouping_4	Gm15983
grouping_4	Gh
grouping_4	Gm49890
grouping_4	Sh3d21
grouping_4	Pstpip1
grouping_4	Kcnq1
grouping_4	Cyp4f17
grouping_4	Myo18a
grouping_4	Pdxk-ps
grouping_4	Gm20755
grouping_4	Gprc5a
grouping_4	Plbd2
grouping_4	Smim36
grouping_4	Gm13421
grouping_4	Cited1
grouping_4	Bend6
grouping_4	Bcan
grouping_4	Cldn23
grouping_4	Slc1a1
grouping_4	Slc25a1
grouping_4	Cnnm2
grouping_4	Pkp4
grouping_4	E2f2
grouping_4	Nedd9
grouping_4	Tmcc3
grouping_4	Ankrd35
grouping_4	Itgb1bp2
grouping_4	Gm33332
grouping_4	Gpm6a
grouping_4	Iftap
grouping_4	Pde2a
grouping_4	Gm17188
grouping_4	Arhgdig
grouping_4	Camkk2
grouping_4	Mfge8
grouping_4	D430040D24Rik
grouping_4	Rhebl1
grouping_4	Gm10248
grouping_4	L3mbtl4
grouping_4	Vwa5b2
grouping_4	Sycp2
grouping_4	Kifc3
grouping_4	Col17a1
grouping_4	Gm39363
grouping_4	Hunk
grouping_4	4931403E22Rik
grouping_4	Pag1
grouping_4	Gm41409
grouping_4	Tspan15
grouping_4	Myt1
grouping_4	Rasip1
grouping_4	Nbl1
grouping_4	Shcbp1l
grouping_4	Bahd1
grouping_4	Zfp647
grouping_4	Snca
grouping_4	Dbndd2
grouping_4	Nfkbid
grouping_4	Ccnb1ip1
grouping_4	Ifnlr1
grouping_4	Sprn
grouping_4	Gm19585
grouping_4	Abcg4
grouping_4	Sarm1
grouping_4	Ttc16
grouping_4	Dusp4
grouping_4	Paqr7
grouping_4	Frat1
grouping_4	Nckap5l
grouping_4	Plpp5
grouping_4	Elfn1
grouping_4	Gm3252
grouping_4	Gm12781
grouping_4	Pnma8a
grouping_4	Map3k13
grouping_4	B230217J21Rik
grouping_4	Klhl36
grouping_4	Cavin2
grouping_4	Mctp1
grouping_4	Sytl2
grouping_4	Arhgef15
grouping_4	Rapgef4os1
grouping_4	Snx8
grouping_4	Afap1
grouping_4	Ccn1
grouping_4	Col20a1
grouping_4	Lix1l
grouping_4	Gm68157
grouping_4	Slc25a43
grouping_4	Mon1b
grouping_4	Macc1
grouping_4	Hrh2
grouping_4	ENSMUSG00000110375.2
grouping_4	Kcnd3
grouping_4	1700001O22Rik
grouping_4	1700109H08Rik
grouping_4	C2
grouping_4	Pcdha5
grouping_4	Gm57120
grouping_4	Zmat3
grouping_4	Tagln3
grouping_4	4930578N18Rik
grouping_4	Zfp119a
grouping_4	Kansl2
grouping_4	Gm40438
grouping_4	ENSMUSG00000097331.3
grouping_4	Dse
grouping_4	Fkbp11
grouping_4	Igfbp2
grouping_4	Mmp15
grouping_4	Gm34611
grouping_4	Gm57341
grouping_4	Inava
grouping_4	Gm44026
grouping_4	Mettl27
grouping_4	Rhobtb2
grouping_4	Gm48727
grouping_4	Pard6g
grouping_4	Gm36037
grouping_4	Tnfrsf23
grouping_4	Sox9
grouping_4	Slitrk5
grouping_4	Dusp23
grouping_4	Chrd
grouping_4	Lfng
grouping_4	Gm10658
grouping_4	Aars2
grouping_4	9630028I04Rik
grouping_4	Kcnn1
grouping_4	Vsir
grouping_4	Rpn1
grouping_4	Meox1
grouping_4	Rcc1
grouping_4	Gm20319
grouping_4	Ctps1
grouping_4	Depdc7
grouping_4	Serping1
grouping_4	Mmd
grouping_4	Htr3a
grouping_4	Potefam3a
grouping_4	Sinhcaf
grouping_4	Vwa5b1
grouping_4	Gm48796
grouping_4	Gm14216
grouping_4	Cped1
grouping_4	Crisp1
grouping_4	Pcdhb14
grouping_4	Slc22a15
grouping_4	Gm42851
grouping_4	Dysf
grouping_4	Kcnab3
grouping_4	Gm3248
grouping_4	Tmem120b
grouping_4	Tubg2
grouping_4	Ppp1r14d
grouping_4	Hspa13
grouping_4	Rasa3
grouping_4	Aldh5a1
grouping_4	Rhof
grouping_4	Tmc3
grouping_4	Gm45669
grouping_4	Tfpi
grouping_4	Mir503hg
grouping_4	Tmem71
grouping_4	Pik3c2b
grouping_4	Hk3
grouping_4	Spata6l
grouping_4	Ctsk
grouping_4	Tlr4
grouping_4	Hexim2
grouping_4	Ajm1
grouping_4	A730049H05Rik
grouping_4	Lmo2
grouping_4	4930412C18Rik
grouping_4	Dusp6
grouping_4	Ddx54
grouping_4	Gm44997
grouping_4	Amelx
grouping_4	Tigar
grouping_4	Vcan
grouping_4	Rarg
grouping_4	Tpd52l1
grouping_4	Zdhhc14
grouping_4	Bdkrb2
grouping_4	Acss1
grouping_4	Lcp2
grouping_4	Taf5l
grouping_4	Pcdhgb2
grouping_4	B230303O12Rik
grouping_4	Ina
grouping_4	Prr7
grouping_4	Grin2a
grouping_4	Gm31374
grouping_4	Gm15892
grouping_4	Rnasel
grouping_4	Gm5535
grouping_4	Rgs3
grouping_4	Hcn4
grouping_4	Eno4
grouping_4	Slc16a1
grouping_4	Ier5l
grouping_4	Nefh
grouping_4	Zswim5
grouping_4	Maf
grouping_4	Camsap3
grouping_4	Gm1715
grouping_4	Kctd15
grouping_4	Sephs2
grouping_4	Apol9a
grouping_4	Itgb4
grouping_4	B430010I23Rik
grouping_4	Plcg2
grouping_4	Dap
grouping_4	Cdk18
grouping_4	Hes1
grouping_4	Cntnap5c
grouping_4	Nexmif
grouping_4	Nap1l3
grouping_4	Kcnk10
grouping_4	Kcna2
grouping_4	Gm3728
grouping_4	Gm16271
grouping_4	Sh3tc2
grouping_4	Atp1a1
grouping_4	Pmp22
grouping_4	Gm12724
grouping_4	Myh4
grouping_4	Tspan18
grouping_4	Ubash3b
grouping_4	Tekt5
grouping_4	Gm31805
grouping_4	Gm37229
grouping_4	Nt5c
grouping_4	Gm35315
grouping_4	Gpr162
grouping_4	Gm3512
grouping_4	Krt18
grouping_4	Bcam
grouping_4	Ccdc40
grouping_4	ENSMUSG00000106396.2
grouping_4	Gm30541
grouping_4	Cdhr3
grouping_4	Gbp9
grouping_4	Mamstr
grouping_4	Shroom1
grouping_4	Thsd1
grouping_4	Iqsec2
grouping_4	Slc16a5
grouping_4	Gm3468
grouping_4	Dmc1
grouping_4	Itgb3
grouping_4	Acot11
grouping_4	Gm10503
grouping_4	Dpp10
grouping_4	Ccdc80
grouping_4	Orai1
grouping_4	Brcc3dc
grouping_4	Bco2
grouping_4	Cracr2a
grouping_4	Epcip
grouping_4	Card11
grouping_4	Dhrs4
grouping_4	Kcnh6
grouping_4	Vps37b
grouping_4	Fgf10
grouping_4	Tmem144
grouping_4	Slc2a2
grouping_4	1700024B18Rik
grouping_4	Adgrg1
grouping_4	Asxl3
grouping_4	Samd4
grouping_4	A730060N03Rik
grouping_4	D930020B18Rik
grouping_4	Gdnf
grouping_4	Zfp423
grouping_4	Gm13938
grouping_4	Klhl13
grouping_4	Il4ra
grouping_4	Slc1a6
grouping_4	Angpt2
grouping_4	Tmem266
grouping_4	Ntng1
grouping_4	Cd82
grouping_4	Colq
grouping_4	Klhl2
grouping_4	Uprt
grouping_4	Wdr75
grouping_4	Ecel1
grouping_4	Cep97
grouping_4	Dnah5
grouping_4	Gm47682
grouping_4	Gm11906
grouping_4	Lrfn3
grouping_4	Pgm5
grouping_4	Aox1
grouping_4	2610318N02Rik
grouping_4	Rab13
grouping_4	Gm2464
grouping_4	Krt222
grouping_4	Ephb6
grouping_4	Gm3696
grouping_4	Jpt2
grouping_4	Ngef
grouping_4	Stk32b
grouping_4	Top1mt
grouping_4	Tor4a
grouping_4	Klk1b27
grouping_4	C1qtnf6
grouping_4	ENSMUSG00000054589.3
grouping_4	Ttc39c
grouping_4	Ndufaf4
grouping_4	Ccdc81
grouping_4	Fut1
grouping_4	Gm15663
grouping_4	Ibtk
grouping_4	Ctxnd1
grouping_4	Gm13274
grouping_4	Gpr62
grouping_4	Septin1
grouping_4	Gm32261
grouping_4	Tlr3
grouping_4	Tmem150a
grouping_4	Fam162a
grouping_4	Actn2
grouping_4	Sardhos
grouping_4	Cd63
grouping_4	Fpgs
grouping_4	Ddx21
grouping_4	4930532I03Rik
grouping_4	Gnb1l
grouping_4	Cdh24
grouping_4	Fam83g
grouping_4	Susd5
grouping_4	Dalrd3
grouping_4	Col28a1
grouping_4	Eya4
grouping_4	Zbtb7c
grouping_4	Six4
grouping_4	Rtkn
grouping_4	Gins3
grouping_4	Gm10714
grouping_4	Akt1
grouping_4	Brd8dc
grouping_4	Ptch2
[truncated: 10,403 more rows]
