# Supplementary material for: Consensus Pituitary Atlas, a scalable resource for annotation, novel marker discovery, and analyses in mouse pituitary gland research
Source: Cell Rep. Author manuscript; Available in PMC 2026 Jul 24. (PMC13397322; doi:10.1016/j.celrep.2026.117407)
Supplement: 15 [file NIHMS2190707-supplement-15.xlsx]

## Sheet: Table_S8
# Title: 8_sc_enrichment	Unnamed: 1	Unnamed: 2	Unnamed: 3	Unnamed: 4	Unnamed: 5	Unnamed: 6	Unnamed: 7	Unnamed: 8	Unnamed: 9	Unnamed: 10	Unnamed: 11	Unnamed: 12
# Correspondence: bence.kover@kcl.ac.uk or cynthia.andoniadou@kcl.ac.uk
# Table S8: Table of enrichment results for stem cells, related to Figure 5. Output from Enrichr - we refer the reader to the Enrichr website (https://maayanlab.cloud/Enrichr/help#api) for more details.
Term	Rank	P.value	Adjusted.P.value	Old.P.value	Old.Adjusted.P.value	Odds.Ratio	Combined.Score	Genes	Database	logP	Overlap	n_genes
Extracellular Matrix Organization	2	4.70418746232896e-18	4.097347279688521e-15	0	0	3.53438	141.015	ITGB1;APP;COL18A1;ITGB4;ELN;COL12A1;LOXL3;TNC;LAMC2;LAMC1;F11R;FGF2;ICAM1;CAPNS1;CAPN6;CDH1;ADAMTS1;CAPN5;CAPN2;ITGB8;ITGAV;CAPN1;CTSD;ADAMTS9;ACTN1;COL23A1;ITGA1;BGN;HSPG2;MMP11;CEACAM1;MMP14;ADAM15;COL4A2;MMP15;COL4A1;COL4A4;COL6A2;COL8A2;COL4A5;COL6A3;ITGA6;ITGA5;PPIB;MATN4;DDR2;FBN2;LAMA5;CD151;SDC4;TMPRSS6;COL11A2;LAMA3;HTRA1;LTBP4;PDGFA;FBLN1;LTBP2;LTBP3;FBLN2;LTBP1;NID2;THBS1;FBLN5;ADAMTS1…	Reactome_Pathways_2024	14.3875		86
Cell Junction Organization	3	1.78245430821364e-15	1.03501180163605e-12	0	0	5.54991	188.479	ITGB1;CD151;FBLIM1;ITGB4;CTNND1;PXN;LAMA3;LAMC2;F11R;PVR;ACTB;ACTG1;AMOT;CDH6;CDH4;PARD6B;CDH3;CDH1;CLDN23;CTNNA1;FLNA;FLNC;VASP;PRKCI;JUP;LAMB3;ACTN1;PARVA;CLDN6;CLDN10;HEYL;CLDN4;ZEB2;CLDN3;CLDN9;CLDN14;CLDN8;CLDN7;ANG;ITGA6;ANGPTL4;NECTIN4;NECTIN3;FERMT2;ARHGEF6;CRB3	Reactome_Pathways_2024	11.9851		46
Cell-Cell Communication	4	2.06258354540074e-13	8.982551340220219e-11	0	0	4.246	124.024	ITGB1;ITGB4;CTNND1;LAMC2;PIK3CB;F11R;PVR;ACTB;ACTG1;AMOT;CDH6;CDH4;CDH3;CDH1;CLDN23;NCK2;PRKCI;ACTN1;ACTN4;CLDN6;CLDN10;CLDN4;ZEB2;CLDN3;CLDN9;CLDN14;CLDN8;CLDN7;ANG;ITGA6;ANGPTL4;ARHGEF6;CD151;FBLIM1;PXN;LAMA3;PIK3R1;PARD6B;CTNNA1;FLNA;FLNC;VASP;JUP;LAMB3;PARVA;HEYL;NECTIN4;NECTIN3;FERMT2;CRB3	Reactome_Pathways_2024	10.0466		50
Signaling by Receptor Tyrosine Kinases	5	4.41356602783604e-13	1.53768640409808e-10	0	0	2.28353	64.9639	CYFIP1;NCKAP1;IRS1;CTNND1;PLAT;FGF1;FGF2;FGFRL1;ACTB;ACTG1;MYC;RPS6KA1;TNS4;PRKCD;CYBA;GABRG3;PGF;BTC;ARC;SPINT1;MAPKAPK3;COL4A2;COL4A1;COL4A4;COL4A5;SHC3;HPN;PXN;PDGFA;ITPR2;TGFA;PIK3R1;FLRT3;NCKAP1L;PLCG1;APOE;SOCS6;FAM83D;FAM83B;EGR1;JUND;JUP;FN1;ADAP1;GFAP;FOSL1;DIAPH1;FGF16;CXCL12;COL5A1;GIPC1;HNRNPF;ID2;COL5A3;ID1;COL5A2;ID4;ID3;COL9A3;FGFR3;FGF10;FGFR1;ITGB1;PRR5;PTPRU;NRP2;FLT4;LAMC2;PIK3…	Reactome_Pathways_2024	9.81313		121
Non-integrin membrane-ECM Interactions	6	8.67737196677955e-12	2.51933032768833e-09	0	0	6.84064	174.233	ITGB1;LAMA5;SDC4;ITGB4;COL11A2;LAMA3;TNC;PDGFA;LAMC2;LAMC1;FGF2;THBS1;ITGAV;TGFB1;LAMB3;LAMB2;ACTN1;FN1;HSPG2;COL4A2;COL5A1;COL4A1;COL4A4;COL5A3;COL5A2;COL4A5;SDC1;ITGA6;DDR2	Reactome_Pathways_2024	8.59871		29
Degradation of the Extracellular Matrix	7	2.17447385851619e-11	5.411333516478851e-09	0	0	4.09837	100.622	FBN2;COL18A1;LAMA5;TMPRSS6;ELN;COL12A1;COL11A2;LAMA3;HTRA1;LAMC2;LAMC1;ADAMTS16;CAPN6;CAPNS1;CDH1;ADAMTS1;CAPN5;CAPN2;CAPN1;ADAMTS9;CTSD;LAMB3;COL23A1;FN1;HSPG2;MMP11;MMP14;CAPN12;ADAM15;COL4A2;COL5A1;COL4A1;MMP15;COL4A4;COL5A3;COL6A2;COL5A2;COL8A2;COL4A5;COL6A3;COL9A3;TLL1;FBN1	Reactome_Pathways_2024	8.2667		43
Laminin Interactions	8	1.6303412716277e-09	3.55006811896933e-07	0	0	10.2253	206.904	ITGB1;COL18A1;LAMA5;LAMB3;ITGB4;LAMB2;LAMA3;ITGA1;LAMC2;LAMC1;NID2;HSPG2;COL4A2;COL4A1;COL4A4;COL4A5;ITGAV;ITGA6	Reactome_Pathways_2024	6.44976		18
Cytokine Signaling in Immune System	9	3.9018982202794e-09	7.55234077747414e-07	0	0	1.85524	35.9209	IFITM3;APP;IFITM1;IFITM2;CSF1;IRS1;IFIT1;FGF2;IFIT3;ICAM1;IFIT2;SOX2;CCND1;MYC;RPS6KA1;PIM1;TNFSF11;LGALS9;B2M;SKP1;IFNAR2;MAP2K3;GBP5;GBP7;PRKCD;MID1;SIGIRR;NUP93;EDAR;MTAP;MAPKAPK3;IFI27;ALPK1;PPIA;ALOX15;CUL1;TWIST1;GATA3;TNFRSF11A;PIK3R1;SOCS2;CNN2;SOCS3;IRAK2;HMOX1;PLCG1;SOCS6;MCL1;EGR1;JUN;VCAM1;TGFB1;TNFSF12;FN1;ISG15;IFNLR1;NFKB1;SMAD7;IL22RA1;BST2;NFKBIA;CXCL10;IL6;HNRNPF;LCN2;SDC1;XAF1;…	Reactome_Pathways_2024	6.12192		132
Developmental Biology	10	5.241663755667561e-09	9.13097826237288e-07	0	0	1.65689	31.5913	EPHB6;MAML2;FGF2;ACTB;ACTG1;SOX2;CDH4;SALL1;EDNRB;CAPNS1;DPYSL4;CCND1;CDH1;MYC;DPYSL3;RPS6KA1;NRCAM;CAPN1;PRSS8;PLXNC1;SOX9;EPHB1;EPHB4;SCN1B;EPHB3;MEF2B;LIG1;SEMA6D;EBF1;KRT8;KAZN;NPNT;POU3F1;RUNX1;DOK1;MYL6;COL4A2;COL4A1;COL4A4;CLDN7;COL4A5;PKP3;EPHA1;EZR;MYL9;AJUBA;DSC2;DSC3;EPHA2;SHC3;NOTCH1;DLX5;GATA3;PIK3R1;PCDH19;EVPL;KLK8;EFNA4;MYL12A;ZFP36L2;MYL12B;EFNB2;EFNB1;FLRT3;ADGRG6;PRDM16;MYH14;O…	Reactome_Pathways_2024	6.03948		190
Cell-cell Junction Organization	11	7.355981022593821e-09	1.16491990375986e-06	0	0	4.36345	81.7175	CTNND1;F11R;PVR;ACTB;ACTG1;AMOT;CDH6;CDH4;PARD6B;CDH3;CDH1;CLDN23;CTNNA1;PRKCI;JUP;CLDN6;CLDN10;HEYL;CLDN4;ZEB2;CLDN3;CLDN14;CLDN9;CLDN8;CLDN7;ANG;ANGPTL4;NECTIN4;NECTIN3;CRB3	Reactome_Pathways_2024	5.9337		30
Elastic Fibre Formation	12	8.52683272320954e-09	1.23781188365258e-06	0	0	7.17852	133.377	FBN2;ITGB1;TGFB2;TGFB1;ELN;LOXL3;LTBP4;FN1;FBLN1;LTBP2;LTBP3;FBLN2;LTBP1;BMP7;FBLN5;BMP4;ITGB8;ITGAV;ITGA5;FBN1	Reactome_Pathways_2024	5.90735		20
Formation of the Cornified Envelope	13	1.32983674921711e-08	1.54438374475747e-06	0	0	8.17879	148.328	ST14;KRT80;JUP;KRT8;TCHH;KAZN;EVPL;KLK8;KRT19;KRT18;CAPNS1;KRT17;PERP;CAPN1;PRSS8;PKP3;DSC2;DSC3	Reactome_Pathways_2024	5.81124		18
Keratinization	14	1.32983674921711e-08	1.54438374475747e-06	0	0	8.17879	148.328	ST14;KRT80;JUP;KRT8;TCHH;KAZN;EVPL;KLK8;KRT19;KRT18;CAPNS1;KRT17;PERP;PRSS8;CAPN1;PKP3;DSC2;DSC3	Reactome_Pathways_2024	5.81124		18
Molecules Associated With Elastic Fibres	15	1.32983674921711e-08	1.54438374475747e-06	0	0	8.17879	148.328	FBN2;ITGB1;TGFB2;TGFB1;ELN;LTBP4;FN1;FBLN1;LTBP2;LTBP3;FBLN2;LTBP1;BMP7;FBLN5;BMP4;ITGB8;ITGAV;FBN1	Reactome_Pathways_2024	5.81124		18
Integrin Cell Surface Interactions	16	9.50522983332603e-08	1.03488189810337e-05	0	0	3.9842	64.4199	ITGB1;COL18A1;TNC;F11R;THBS1;ICAM1;CDH1;ITGB8;ITGAV;VCAM1;COL23A1;ITGA1;FN1;HSPG2;COL4A2;COL5A1;COL4A1;COL4A4;COL6A2;COL5A3;COL5A2;COL8A2;COL4A5;COL6A3;ITGA6;COL9A3;ITGA5;FBN1	Reactome_Pathways_2024	4.98511		28
GPCR Ligand Binding	17	1.11246187898561e-07	1.13994623128996e-05	0	0	2.25621	36.1254	CHRM3;APP;VIPR1;CHRM1;ADM;ECE1;CXCL1;PTH1R;ADRA1B;ADRA1A;CX3CL1;CXCL5;CXCL16;HEBP1;CYSLTR1;EDNRB;ADGRE5;ADORA1;EDN1;ANXA1;GPR37;EDN2;EDN3;F2R;WNT5A;WNT9A;GPR37L1;ADRA2C;SMO;RAMP2;PLPPR1;PTGER1;PTGER2;WNT8B;CXCR4;PTHLH;C3;P2RY6;GNG5;P2RY2;PSAP;P2RY1;S1PR1;CCL2;TAC1;GPHA2;WNT2;CD55;FZD1;FZD3;FZD2;FZD4;FZD7;PTCH1;FZD9;SCTR;FZD8;APLN;CXCL10;CXCL12;LPAR6;ACKR4;F2RL1;ACKR3;RAMP1	Reactome_Pathways_2024	4.94312		65
Interleukin-4 and Interleukin-13 Signaling	18	1.59006571251726e-07	1.45914884861804e-05	0	0	3.53066	55.2701	ITGB1;LAMA5;ALOX15;TWIST1;GATA3;PIK3R1;FGF2;ICAM1;SOX2;SOCS3;MUC1;CCND1;MYC;PIM1;S1PR1;HMOX1;CCL2;STAT6;LBP;JAK2;MCL1;TGFB1;VCAM1;ANXA1;STAT1;FN1;TNFRSF1B;IL6;LCN2;RHOU;VIM	Reactome_Pathways_2024	4.8359		31
Syndecan Interactions	19	1.5914941517648e-07	1.45914884861804e-05	0	0	8.51069	133.221	ITGB1;TGFB1;SDC4;ITGB4;ACTN1;TNC;FN1;FGF2;THBS1;COL5A1;COL5A3;COL5A2;SDC1;ITGAV;ITGA6	Reactome_Pathways_2024	4.8359		15
Cell-extracellular Matrix Interactions	20	1.75691901905483e-07	1.53027646559676e-05	0	0	13.6054	211.625	ITGB1;VASP;FBLIM1;ACTN1;PXN;FLNA;PARVA;FLNC;ACTB;FERMT2;ACTG1;ARHGEF6	Reactome_Pathways_2024	4.81523		12
Collagen Formation	21	2.86035757135165e-07	2.37273470918789e-05	0	0	3.60127	54.2608	COL18A1;CD151;ITGB4;COL12A1;COL11A2;LAMA3;LOXL3;LAMC2;COL28A1;CRTAP;LAMB3;COL22A1;COL23A1;COL4A2;COL5A1;P4HA1;COL4A1;COL4A4;COL6A2;COL5A3;P4HA3;COL5A2;COL8A2;COL4A5;COL6A3;ITGA6;COL9A3;TLL1;PPIB	Reactome_Pathways_2024	4.62475		29
Tight Junction Interactions	22	4.11386470904112e-07	3.18364402230825e-05	0	0	9.82834	144.513	PRKCI;F11R;CLDN6;CLDN10;PARD6B;CLDN4;CLDN3;CLDN14;CLDN9;CLDN8;CLDN23;CLDN7;CRB3	Reactome_Pathways_2024	4.49708		13
Kidney Development	23	4.20343355413833e-07	3.18364402230825e-05	0	0	6.8097	99.9813	ITGB1;RET;FOXC1;JAG1;SIX1;GATA3;PCDH19;NPNT;FGF2;LFNG;BMP4;SALL1;MECOM;SIX2;ID4;SLIT2	Reactome_Pathways_2024	4.49708		16
Assembly of Collagen Fibrils and Other Multimeric Structures	24	6.14975391012533e-07	4.46369637976597e-05	0	0	4.41232	63.1036	COL18A1;CD151;LAMB3;ITGB4;COL12A1;COL11A2;LAMA3;LOXL3;LAMC2;COL4A2;COL5A1;COL4A1;COL4A4;COL6A2;COL5A3;COL5A2;COL8A2;COL4A5;COL6A3;ITGA6;COL9A3;TLL1	Reactome_Pathways_2024	4.35031		22
Smooth Muscle Contraction	25	8.47292505690179e-07	5.90393417964917e-05	0	0	5.78922	80.9403	ANXA1;ANXA2;TPM4;PXN;ITGA1;TPM1;LMOD1;SORBS3;MYL12A;MYL12B;ACTA2;MYL6;ALDH2;CALD1;PDE5A;MYL9;VCL	Reactome_Pathways_2024	4.22886		17
Signaling by Hippo	26	9.28174233704859e-07	6.16783103111258e-05	0	0	10.2028	141.717	YAP1;MOB1B;WWTR1;MOB1A;LATS2;WWC1;AMOTL2;AMOTL1;AMOT;SAV1;STK3;TJP2	Reactome_Pathways_2024	4.20987		12
Turbulent Flow Shear Stress Activates Signaling by PIEZO1 and Integrins in Endothelial Cells	27	9.70589831616156e-07	6.16783103111258e-05	0	0	6.80733	94.25	ITGB1;YAP1;ANXA2;STAT1;FN1;RELA;NFKB1;NFKBIA;CAPNS1;CAPN2;PIEZO1;ITGAV;ITGA5;IKBKE;VCL	Reactome_Pathways_2024	4.20987		15
Signaling by GPCR	28	9.91385010741403e-07	6.16783103111258e-05	0	0	1.78625	24.6935	CHRM3;APP;VIPR1;CHRM1;CXCL16;CYSLTR1;RGS2;EDNRB;RGS3;RPS6KA1;ADORA1;RGS6;PRKCD;F2R;WNT5A;GPR37L1;TIAM2;SMO;ARHGEF26;ITPR2;PIK3R1;C3;PSAP;TAC1;WNT2;FZD1;FZD3;FZD2;ARHGEF37;FZD4;FZD7;PTCH1;ARHGEF38;FN1;FZD9;FZD8;NET1;CXCL10;CXCL12;LPAR6;PDE3A;ITGB1;GPSM1;ADM;ARRB1;ECE1;CXCL1;PTH1R;ADRA1B;ADRA1A;PIK3CG;CX3CL1;CXCL5;HEBP1;ADGRE5;PDE4B;ARHGEF10;EDN1;ANXA1;GPR37;PLEKHG2;EDN2;EDN3;ARHGEF16;ARHGEF19;PLA2…	Reactome_Pathways_2024	4.20987		100
Interferon Alpha Beta Signaling	29	1.34373814827402e-06	8.07169604928739e-05	0	0	4.33787	58.6483	IFITM3;IFNAR2;EGR1;IFITM1;IFITM2;STAT1;MX1;ISG15;IFIT1;SAMHD1;USP18;IFIT3;IFIT2;BST2;SOCS3;IFI27;IRF1;IRF6;GBP2;XAF1;IRF9	Reactome_Pathways_2024	4.09304		21
Class B 2	30	1.57192950445624e-06	9.12767065587591e-05	0	0	3.92114	52.399	FZD1;VIPR1;RAMP2;FZD3;FZD2;FZD4;FZD7;PTCH1;WNT5A;FZD9;SCTR;WNT8B;FZD8;ADM;PTH1R;WNT9A;PTHLH;ADGRE5;SMO;GNG5;WNT2;RAMP1;CD55	Reactome_Pathways_2024	4.03964		23
ECM Proteoglycans	31	1.89388529637516e-06	0.000106424	0	0	3.72029	49.0218	ITGB1;APP;LAMA5;TGFB2;TGFB1;LAMB2;LAMA3;TNC;BGN;FN1;LAMC1;HSPG2;COL4A2;COL5A1;COL4A1;COL4A4;COL6A2;COL5A3;COL5A2;COL4A5;COL6A3;ITGAV;COL9A3;MATN4	Reactome_Pathways_2024	3.97296		24
RHO GTPase Cycle	32	2.99696078641587e-06	0.000163147	0	0	1.79618	22.8436	ITGB1;CYFIP1;NCKAP1;ARHGAP8;RTKN;DOCK9;WIPF3;TNFAIP1;FNBP1L;ARHGAP5;RND3;ACTB;ARHGAP4;ACTG1;RND1;PREX2;AKAP12;SYDE2;SYDE1;GJA1;TUBA1B;BAIAP2L1;ARHGDIB;EFHD2;NCK2;RAC3;ARHGEF10;PLEKHG2;TPM4;SWAP70;ACTN1;PLEKHG6;ARHGEF16;ARAP2;ARHGEF19;CYBA;RHOC;RHOD;CIT;RHOB;TIAM2;CDC42EP4;CDC42EP3;RHOJ;CDC42EP2;CDC42EP1;ARHGEF4;RHOU;PDE5A;RHOV;RHOQ;EPHA2;ARHGEF6;ARHGEF26;PIK3R1;PLD1;RHOBTB2;PLD2;FGD3;PARD6B;SH3BP…	Reactome_Pathways_2024	3.78742		89
Signaling by PDGF	33	3.74427902814574e-06	0.000197653	0	0	3.97567	49.6771	STAT1;PDGFA;PLAT;PIK3CB;PIK3R1;THBS2;THBS1;THBS3;COL4A2;COL5A1;COL4A1;COL4A4;COL6A2;COL5A3;COL5A2;NCK2;COL4A5;COL6A3;STAT6;COL9A3;PLCG1	Reactome_Pathways_2024	3.7041		21
Signaling by Interleukins	34	4.3079837518082e-06	0.000218987	0	0	1.83167	22.6304	ITGB1;APP;CSF1;IRS1;CXCL1;PIK3CB;HMGB1;FGF2;ICAM1;SOX2;CASP8;CCND1;MYC;RPS6KA1;PIM1;BLNK;LBP;LGALS9;JAK2;SKP1;DUSP4;MAP2K3;ANXA1;ANXA2;IL15;GAB2;IL17RE;TNFRSF1B;OSMR;IL17RC;DUSP6;SIGIRR;MTAP;PSMA4;MAPKAPK3;RHOU;ALPK1;PPIA;LAMA5;CTF1;PELI3;PELI2;ALOX15;CUL1;TWIST1;NOD1;GATA3;PIK3R1;USP18;RELA;SOCS2;CNN2;SOCS3;MUC1;IRAK2;S1PR1;HMOX1;CCL2;STAT6;MCL1;JUN;TGFB1;VCAM1;IL10RB;STAT1;FN1;IFNLR1;PTPN14;NFK…	Reactome_Pathways_2024	3.65958		81
Innate Immune System	35	4.39984764250813e-06	0.000218987	0	0	1.54919	19.1077	CYFIP1;NCKAP1;APP;FRMPD3;CD81;WIPF3;ABCA13;CLU;ACTB;ACTG1;C4B;PYCARD;LGALS3;BPIFA1;ANPEP;RPS6KA1;CAPN1;GYG1;B2M;CD177;SKP1;ZBP1;MAP2K3;S100A1;CD300A;PRKCD;CYBA;SIGIRR;MAPKAPK3;SLPI;TXNIP;ALPK1;SLC27A2;PPIA;ARL8A;VCL;TMEM63A;RAB5C;HVCN1;TXK;CUL1;MGST1;ITPR2;PIK3R1;PLD1;DTX4;PLD2;C3;CNN2;DSN1;CYB5R3;IRAK2;C9;PSAP;HMOX1;NCKAP1L;CD14;PLCG1;S100A11;JUN;ATP8B4;JUP;ISG15;NFATC1;NFKB1;BST2;NFKBIA;DIAPH1;…	Reactome_Pathways_2024	3.65958		148
Collagen Chain Trimerization	36	7.17520521400099e-06	0.0003472	0	0	4.62999	54.8416	COL28A1;COL18A1;COL22A1;COL11A2;COL12A1;COL23A1;COL4A2;COL5A1;COL4A1;COL4A4;COL5A3;COL6A2;COL5A2;COL8A2;COL4A5;COL6A3;COL9A3	Reactome_Pathways_2024	3.45942		17
TGF-beta Receptor Signaling Activates SMADs	38	9.76891448838352e-06	0.000447828	0	0	4.22687	48.7624	ITGB1;PPP1R15A;USP25;TGFB2;TGFB1;SMURF2;LTBP4;NEDD4L;LTBP2;LTBP3;LTBP1;SMAD7;TGFBR2;PPP1CB;BAMBI;ITGB8;ITGAV;FBN1	Reactome_Pathways_2024	3.34889		18
Collagen Biosynthesis and Modifying Enzymes	39	1.09401944579627e-05	0.000488662	0	0	3.48693	39.8314	COL28A1;COL18A1;CRTAP;COL22A1;COL12A1;COL23A1;COL11A2;COL4A2;COL5A1;P4HA1;COL4A1;COL4A4;COL6A2;COL5A3;P4HA3;COL5A2;COL8A2;COL4A5;COL6A3;COL9A3;TLL1;PPIB	Reactome_Pathways_2024	3.31099		22
Collagen Degradation	40	1.48182255950816e-05	0.000645334	0	0	3.68229	40.9458	COL18A1;TMPRSS6;COL12A1;COL23A1;COL11A2;MMP11;MMP14;COL4A2;COL5A1;COL4A1;MMP15;COL4A4;COL6A2;COL5A3;COL5A2;COL8A2;COL4A5;COL6A3;COL9A3;CTSD	Reactome_Pathways_2024	3.19022		20
Neutrophil Degranulation	41	2.1481136265434e-05	0.000912686	0	0	1.74976	18.8071	CYFIP1;PIGR;FRMPD3;SLC44A2;CTSZ;CXCL1;TCIRG1;HMGB1;ABCA13;PYCARD;ALAD;LGALS3;ADGRE5;ANPEP;NAPRT;CTSH;ITGAV;ACP3;CAPN1;GYG1;B2M;CTSD;CTSC;CD177;ANXA2;MME;CD300A;PRKCD;TMT1A;PLAUR;ANO6;CYBA;DYNLL1;TNFRSF1B;CEACAM1;SLPI;TMBIM1;CAT;CHI3L1;ALDOC;PLEKHO2;SLC27A2;PPIA;ARL8A;VCL;DNASE1L1;TLR2;GRN;RAB5C;CANT1;TMEM63A;HVCN1;FGL2;MGST1;PRCP;PLD1;AGPAT2;C3;CNN2;DSN1;CYB5R3;PSAP;STOM;NCKAP1L;CD14;S100A11;CD55…	Reactome_Pathways_2024	3.03968		79
Interferon Gamma Signaling	42	2.45673409076677e-05	0.00101896	0	0	3.25893	34.5906	GBP5;CIITA;SP100;GBP7;VCAM1;IFNGR1;STAT1;PRKCD;MID1;ICAM1;SMAD7;SOCS3;TRIM6;TRIM5;IRF1;IRF6;JAK2;GBP2;B2M;IRF9;GBP4;GBP3	Reactome_Pathways_2024	2.99184		22
EGFR Interacts With Phospholipase C-gamma	43	2.81139044404204e-05	0.00110637	0	0	40.7289	426.808	BTC;TGFA;PLCG1;AREG;EGFR;HBEGF	Reactome_Pathways_2024	2.9561		6
Regulation of IGF Transport and Uptake by Insulin-like Growth Factor Binding Proteins	44	2.85801218022621e-05	0.00110637	0	0	2.78996	29.1908	APP;CSF1;TNC;LAMC1;MSLN;LTBP1;FSTL1;C3;EVA1A;GPC3;IGFBP7;APOE;IGFBP6;IGFBP5;IGFBP4;GOLM1;LAMB2;APLP2;IGFBP2;SHISA5;FN1;CP;BMP4;IL6;MGAT4A;MFGE8;FBN1	Reactome_Pathways_2024	2.9561		27
Signaling by TGF-beta Receptor Complex	45	2.85801218022621e-05	0.00110637	0	0	2.78996	29.1908	ITGB1;PPP1R15A;LTBP4;NEDD4L;LTBP2;LTBP3;F11R;LTBP1;PPP1CB;MYC;ITGB8;ITGAV;E2F5;TGIF1;USP25;WWTR1;TGFB2;TGIF2;TGFB1;SMURF2;STAT1;CGN;TGFBR2;SMAD7;SKI;BAMBI;FBN1	Reactome_Pathways_2024	2.9561		27
Platelet Degranulation	46	3.2823448220217e-05	0.00124301	0	0	2.59099	26.7504	LGALS3BP;TOR4A;APP;TEX264;ENDOD1;PDGFA;CLU;THBS1;ISLR;CLEC3B;TMSB4X;PSAP;TIMP3;FLNA;FAM3C;SRGN;TGFB2;TGFB1;ACTN1;APLP2;RARRES2;PCDH7;ANXA5;FN1;ACTN4;CD109;CD9;TAGLN2;PPIA;VCL	Reactome_Pathways_2024	2.90553		30
Post-translational Protein Phosphorylation	47	3.52613447625265e-05	0.00130692	0	0	2.88863	29.6164	APP;CSF1;TNC;LAMC1;MSLN;LTBP1;FSTL1;C3;EVA1A;GPC3;IGFBP7;APOE;IGFBP5;IGFBP4;GOLM1;LAMB2;APLP2;SHISA5;FN1;CP;BMP4;IL6;MGAT4A;MFGE8;FBN1	Reactome_Pathways_2024	2.88375		25
MET Activates PTK2 Signaling	48	3.63192196905164e-05	0.00131809	0	0	5.20075	53.1681	ITGB1;LAMA5;LAMB3;LAMB2;COL11A2;LAMA3;FN1;LAMC2;LAMC1;COL5A1;COL5A3;COL5A2;MET	Reactome_Pathways_2024	2.88006		13
Biological Oxidations	49	4.32851533349157e-05	0.00153883	0	0	2.45373	24.6544	ACY3;MAOB;TPMT;MGST1;GSTT1;AHR;OPLAH;PTGS1;SULT1A1;CYB5R3;ALDH2;MAT2A;GGT1;CBR3;GSTM2;GSTM1;SMOX;EPHX1;AKR1A1;FMO1;ABHD14B;CYP4B1;FMO2;CYP39A1;ALDH3A1;POR;GCLC;GSTA4;GSTA3;NAT2;ALDH1A1;GCLM	Reactome_Pathways_2024	2.81281		32
Formation of the Ureteric Bud	50	4.64234957382142e-05	0.00161739	0	0	8.73513	87.1565	ITGB1;RET;BMP4;FOXC1;SALL1;SIX2;SIX1;SLIT2;NPNT	Reactome_Pathways_2024	2.79118		9
NOTCH3 Intracellular Domain Regulates Transcription	51	4.77400949242268e-05	0.00163065	0	0	6.23102	61.997	NOTCH3;HEYL;KAT2B;NOTCH1;MAML2;HEY1;STAT1;WWC1;HEY2;HES1;IKZF1	Reactome_Pathways_2024	2.78764		11
Formation of the Nephric Duct	52	5.23500370196627e-05	0.00175373	0	0	10.8673	107.125	RET;BMP4;MECOM;ID4;GATA3;NPNT;PCDH19;FGF2	Reactome_Pathways_2024	2.75604		8
Constitutive Signaling by Aberrant PI3K in Cancer	53	6.31958044192691e-05	0.00207688	0	0	3.10953	30.0669	IRS1;GAB1;PDGFA;TGFA;PIK3CB;GAB2;PIK3R1;FGF1;AREG;FGF2;EGFR;BTC;FGF16;ERBB4;ERBB2;NTF3;MET;FGFR3;HBEGF;FGF10;FGFR1	Reactome_Pathways_2024	2.68259		21
Diseases Associated With O-glycosylation of Proteins	54	6.43808198027734e-05	0.00207688	0	0	3.501	33.7871	SBSPON;NOTCH2;NOTCH3;NOTCH1;ADAMTS12;THBS2;THBS1;ADAMTS10;THSD4;ADAMTSL1;LFNG;ADAMTS16;ADAMTS15;MUC1;ADAMTS1;ADAMTSL4;ADAMTS9;ADAMTS7	Reactome_Pathways_2024	2.68259		18
Response to Elevated Platelet Cytosolic Ca2+	55	6.84856200458864e-05	0.00216913	0	0	2.46553	23.6417	LGALS3BP;TOR4A;APP;TEX264;ENDOD1;PDGFA;CLU;THBS1;ISLR;CLEC3B;TMSB4X;PSAP;TIMP3;FLNA;FAM3C;SRGN;TGFB2;TGFB1;ACTN1;APLP2;RARRES2;PCDH7;ANXA5;FN1;ACTN4;CD109;CD9;TAGLN2;PPIA;VCL	Reactome_Pathways_2024	2.66372		30
Signaling by TGFB Family Members	56	8.66931817618475e-05	0.00267017	0	0	2.21404	20.7082	ITGB1;PPP1R15A;BMPR2;LTBP4;NEDD4L;LTBP2;ARRB1;LTBP3;F11R;FGF2;LTBP1;FSTL1;PPP1CB;MYC;ITGB8;ITGAV;E2F5;TGIF1;WWTR1;USP25;TGFB2;TGFB1;TGIF2;SMURF2;STAT1;INHBB;CGN;INHBA;SMAD7;TGFBR2;SKI;MMP14;BAMBI;GIPC1;BMPR1B;FBN1	Reactome_Pathways_2024	2.57346		36
NFE2L2 Regulating Anti-Oxidant Detoxification Enzymes	57	8.7370755686794e-05	0.00267017	0	0	7.64278	71.4244	GCLC;GSTA3;TXNRD1;PRDX1;GSR;HMOX1;MAFK;GCLM;SOD3	Reactome_Pathways_2024	2.57346		9
MET Promotes Cell Motility	58	9.8972362923551e-05	0.00297258	0	0	3.92472	36.1886	ITGB1;LAMA5;LAMB3;LAMB2;COL11A2;LAMA3;FN1;GAB1;LAMC2;LAMC1;COL5A1;COL5A3;COL5A2;TNS4;MET	Reactome_Pathways_2024	2.52687		15
Signaling by Rho GTPases	59	0.000107382	0.00314528	0	0	1.51647	13.8592	CYFIP1;NCKAP1;RTKN;WIPF3;FNBP1L;ACTB;ACTG1;PREX2;PPP1CB;SYDE2;SYDE1;GJA1;BAIAP2L1;CDH1;ARHGDIB;TPM4;SWAP70;ACTN1;PRKCD;CYBA;TIAM2;MYL6;MYL9;EPHA2;ARHGEF26;PIK3R1;PLD1;RHOBTB2;MYL12B;PLD2;DSN1;MYH14;NCKAP1L;SFN;SRGAP2;FAM83B;JAG1;JUP;MCAM;ARHGAP28;ARHGAP27;NET1;DIAPH1;ARHGAP31;VANGL2;DNMBP;CPD;FERMT2;ITGB1;ARHGAP8;DOCK9;ARPC1B;TNFAIP1;ARHGAP5;RND3;ARHGAP4;RND1;AKAP12;TUBA1C;TUBA1B;EFHD2;NCK2;RAC3;…	Reactome_Pathways_2024	2.50234		112
The NLRP3 Inflammasome	60	0.000108333	0.00314528	0	0	9.05551	82.6795	PANX1;PYCARD;APP;PSTPIP1;HMOX1;TXNIP;NFKB1;RELA	Reactome_Pathways_2024	2.50234		8
Cellular Responses to Mechanical Stimuli	61	0.00012275	0.00339415	0	0	2.62105	23.6035	ITGB1;PRR5;YAP1;RAMP2;FLT4;ADM;PIK3CB;RELA;PANX1;CAPNS1;GNG5;P2RY2;CAPN2;PIEZO1;ITGAV;IKBKE;ANXA2;STAT1;FN1;NFKB1;NFKBIA;MMP14;TRPV4;ITGA5;VCL	Reactome_Pathways_2024	2.46927		25
Gastrulation	62	0.00012275	0.00339415	0	0	2.62105	23.6035	YAP1;FOXC1;NOTCH1;MAML2;DLX5;CXCR4;FGF2;SOX2;LFNG;CDH1;OTX2;MSX1;TEAD2;TEAD4;TCF7L2;TCF7L1;PAX6;POU3F1;BMP4;KAT2B;OCLN;ZEB2;PSMA4;CLDN7;FGFR1	Reactome_Pathways_2024	2.46927		25
Response of Endothelial Cells to Shear Stress	63	0.00012275	0.00339415	0	0	2.62105	23.6035	ITGB1;PRR5;YAP1;RAMP2;FLT4;ADM;PIK3CB;RELA;PANX1;CAPNS1;GNG5;P2RY2;CAPN2;PIEZO1;ITGAV;IKBKE;ANXA2;STAT1;FN1;NFKB1;NFKBIA;MMP14;TRPV4;ITGA5;VCL	Reactome_Pathways_2024	2.46927		25
RAC1 GTPase Cycle	64	0.000145246	0.00394868	0	0	2.02907	17.9311	ITGB1;CYFIP1;NCKAP1;DOCK9;WIPF3;PIK3R1;PLD1;ARHGAP5;PLD2;ARHGAP4;PREX2;SYDE2;BAIAP2L1;SH3BP1;ARHGDIB;NHS;NCKAP1L;SRGAP2;WASF2;ARHGEF10;JAG1;PLEKHG2;SWAP70;MCAM;PLEKHG6;ARAP2;ARHGEF19;ERBIN;CYBA;ARHGAP27;CIT;TIAM2;ARHGAP31;CDC42EP4;ABI1;ARHGEF4;CDC42EP1;ESYT1;FERMT2;EPHA2;ARHGEF6	Reactome_Pathways_2024	2.40355		41
MyD88 MALCascade Initiated on Plasma Membrane	65	0.000154139	0.00394868	0	0	2.41628	21.2093	APP;PELI3;PELI2;CUL1;NOD1;HMGB1;USP18;RELA;CASP8;IRAK2;RPS6KA1;CD14;SKP1;MAP2K3;DUSP4;JUN;MAP3K1;S100A1;NFKB1;DUSP6;TIRAP;SIGIRR;NFKBIA;MAPKAPK3;ALPK1;TLR4;MYD88;TLR2	Reactome_Pathways_2024	2.40355		28
Toll Like Receptor 2Cascade	66	0.000154139	0.00394868	0	0	2.41628	21.2093	APP;PELI3;PELI2;CUL1;NOD1;HMGB1;USP18;RELA;CASP8;IRAK2;RPS6KA1;CD14;SKP1;MAP2K3;DUSP4;JUN;MAP3K1;S100A1;NFKB1;DUSP6;TIRAP;SIGIRR;NFKBIA;MAPKAPK3;ALPK1;TLR4;MYD88;TLR2	Reactome_Pathways_2024	2.40355		28
Toll Like Receptor TLR1 TLR2 Cascade	67	0.000154139	0.00394868	0	0	2.41628	21.2093	APP;PELI3;PELI2;CUL1;NOD1;HMGB1;USP18;RELA;CASP8;IRAK2;RPS6KA1;CD14;SKP1;MAP2K3;DUSP4;JUN;MAP3K1;S100A1;NFKB1;DUSP6;TIRAP;SIGIRR;NFKBIA;MAPKAPK3;ALPK1;TLR4;MYD88;TLR2	Reactome_Pathways_2024	2.40355		28
Toll Like Receptor TLR6 TLR2 Cascade	68	0.000154139	0.00394868	0	0	2.41628	21.2093	APP;PELI3;PELI2;CUL1;NOD1;HMGB1;USP18;RELA;CASP8;IRAK2;RPS6KA1;CD14;SKP1;MAP2K3;DUSP4;JUN;MAP3K1;S100A1;NFKB1;DUSP6;TIRAP;SIGIRR;NFKBIA;MAPKAPK3;ALPK1;TLR4;MYD88;TLR2	Reactome_Pathways_2024	2.40355		28
Fatty Acid Metabolism	69	0.000159779	0.00403385	0	0	2.18853	19.1315	SLC27A1;ACADVL;ACAA2;SLC22A5;PRKAA2;HPGD;ECI2;ALOX15;PON1;ALOX12;DBI;HACD2;HACD4;PTGS1;ACADL;ACADM;ACAD11;GGT1;HADH;DECR1;ACOT9;ELOVL1;ABCC1;GPX2;GPX1;PLA2G4A;CYP4B1;ACSL3;ACSF2;NUDT7;ACOX2;ACOT2;ACOT1;SLC27A2	Reactome_Pathways_2024	2.39428		34
Signaling by Rho GTPases, Miro GTPases and RHOBTB3	70	0.00018569	0.00449243	0	0	1.48832	12.7868	CYFIP1;NCKAP1;RTKN;WIPF3;FNBP1L;ACTB;ACTG1;PREX2;PPP1CB;SYDE2;SYDE1;GJA1;BAIAP2L1;CDH1;ARHGDIB;TPM4;SWAP70;ACTN1;PRKCD;CYBA;TIAM2;MYL6;MYL9;EPHA2;ARHGEF26;PIK3R1;PLD1;RHOBTB2;MYL12B;PLD2;DSN1;MYH14;NCKAP1L;SFN;SRGAP2;FAM83B;JAG1;JUP;MCAM;ARHGAP28;ARHGAP27;NET1;DIAPH1;ARHGAP31;VANGL2;DNMBP;CPD;FERMT2;ITGB1;ARHGAP8;DOCK9;ARPC1B;TNFAIP1;ARHGAP5;RND3;ARHGAP4;RND1;AKAP12;TUBA1C;TUBA1B;EFHD2;NCK2;RAC3;…	Reactome_Pathways_2024	2.34752		113
FGFRL1 Modulation of FGFR1 Signaling	71	0.000188259	0.00449243	0	0	33.927	291.015	SPRED2;SPRED1;FGF2;FGFRL1;FGF10	Reactome_Pathways_2024	2.34752		5
Inhibition of Signaling by Overexpressed EGFR	72	0.000188259	0.00449243	0	0	33.927	291.015	BTC;TGFA;AREG;EGFR;HBEGF	Reactome_Pathways_2024	2.34752		5
Signaling by Overexpressed Wild-Type EGFR in Cancer	73	0.000188259	0.00449243	0	0	33.927	291.015	BTC;TGFA;AREG;EGFR;HBEGF	Reactome_Pathways_2024	2.34752		5
Anchoring Fibril Formation	74	0.000205931	0.00478308	0	0	7.7614	65.8786	LAMB3;COL4A2;COL4A1;COL4A4;LAMA3;COL4A5;LAMC2;TLL1	Reactome_Pathways_2024	2.32029		8
GAB1 Signalosome	75	0.000205931	0.00478308	0	0	7.7614	65.8786	BTC;PXN;GAB1;TGFA;PIK3R1;AREG;EGFR;HBEGF	Reactome_Pathways_2024	2.32029		8
Hemostasis	76	0.000209057	0.00479181	0	0	1.55132	13.1442	ITGB1;LGALS3BP;APP;DOCK9;ARRB1;PLAT;PIK3CB;F11R;SLC7A10;CLU;PIK3CG;ACTB;VPREB3;TUBA1C;ISLR;TUBA1B;TMSB4X;TIMP3;KIF1C;ITGAV;FAM3C;NOS1;JAK2;CD177;SRGN;CXADR;ANXA2;ACTN1;APLP2;PRKCD;ANXA5;F2R;ITGA1;PLAUR;PLA2G4A;ACTN4;ADRA2C;ATP1B1;KIF27;RHOB;RAD51B;TUBB2B;CEACAM1;TUBB2A;CD109;IRF1;ITGA6;TAGLN2;PDE5A;ITGA5;PPIA;VCL;TOR4A;SDC4;TEX264;ENDOD1;PDGFA;AK3;ITPR2;PRCP;SLC3A2;GATA3;PIK3R1;THBS1;GNAI2;GNA14;…	Reactome_Pathways_2024	2.3195		92
Adherens Junctions Interactions	77	0.000225706	0.00510624	0	0	3.21315	26.9785	JUP;CTNND1;PVR;ACTB;ACTG1;AMOT;CDH6;HEYL;CDH4;ZEB2;CDH3;CDH1;CTNNA1;ANG;ANGPTL4;NECTIN4;NECTIN3	Reactome_Pathways_2024	2.2919		17
Nuclear Events Mediated by NFE2L2	78	0.00023443	0.0052356	0	0	2.61096	21.8233	ABCC3;ABCC1;NOTCH1;PRKAA2;TXNRD1;GSR;CUL1;PDGFA;PGD;AREG;SOD3;RELA;NFKB1;GCLC;PSMA4;GSTA3;MYC;PRDX1;CCL2;HMOX1;MAFK;GCLM;SKP1	Reactome_Pathways_2024	2.28103		23
Defective B3GALTL Causes PpS	79	0.000240034	0.00529291	0	0	4.01756	33.4852	SBSPON;ADAMTS12;THBS2;THBS1;ADAMTS10;THSD4;ADAMTS16;ADAMTSL1;ADAMTS15;ADAMTS1;ADAMTSL4;ADAMTS9;ADAMTS7	Reactome_Pathways_2024	2.27631		13
Muscle Contraction	80	0.000252314	0.00546899	0	0	2.02625	16.7871	KCNK5;NPR1;KCNE5;PXN;LMOD1;ITPR2;ATP1A1;MYL12A;MYL12B;NPPC;ALDH2;CALD1;NOS1;SCN1B;TMOD1;WWTR1;ANXA1;ANXA2;MME;TPM4;TMOD4;TPM1;ITGA1;KCNK18;ATP1B1;SORBS3;ACTA2;KAT2B;MYL6;FXYD3;FXYD1;RANGRF;PDE5A;VIM;FGF13;KCNK1;MYL9;VCL	Reactome_Pathways_2024	2.26209		38
Interferon Signaling	81	0.000255515	0.00546899	0	0	1.88178	15.5665	IFITM3;IFITM1;SP100;CIITA;IFITM2;IFIT1;SAMHD1;USP18;IFIT3;ICAM1;IFIT2;TUBA1C;SOCS3;TRIM6;TUBA1B;TRIM5;FLNA;PLCG1;JAK2;GBP2;B2M;GBP4;GBP3;IFNAR2;GBP5;EGR1;GBP7;VCAM1;IFNGR1;STAT1;PRKCD;MX1;ISG15;MID1;SMAD7;NUP93;BST2;TUBB2B;TUBB2A;IFI27;NEDD4;IRF1;IRF6;XAF1;IRF9;RIGI	Reactome_Pathways_2024	2.26209		46
NOTCH4 Intracellular Domain Regulates Transcription	82	0.000260578	0.00546899	0	0	6.11349	50.4523	NOTCH2;ACTA2;KAT2B;NOTCH1;MAML2;HEY1;FLT4;HEY2;HES1	Reactome_Pathways_2024	2.26209		9
RHO GTPases Activate CIT	83	0.000260578	0.00546899	0	0	6.11349	50.4523	PPP1CB;MYL6;MYH14;MYH9;RHOC;MYL9;CIT;MYL12B;RHOB	Reactome_Pathways_2024	2.26209		9
Signaling by VEGF	84	0.000273083	0.00558481	0	0	2.35903	19.3576	PRR5;CYFIP1;NCKAP1;NRP2;FLT4;CTNND1;PXN;ITPR2;PIK3R1;PIK3CB;ACTB;ACTG1;NCK2;CTNNA1;NCKAP1L;ITGAV;PLCG1;WASF2;JUP;PRKCD;CYBA;PGF;MAPK12;MAPK13;MAPKAPK3;AXL;ABI1	Reactome_Pathways_2024	2.25299		27
Fibronectin Matrix Formation	85	0.000273477	0.00558481	0	0	inf	inf	ITGB1;CEACAM1;FN1;ITGA5	Reactome_Pathways_2024	2.25299		4
Class A 1	86	0.000275714	0.00558481	0	0	1.93775	15.8821	APP;CHRM3;PLPPR1;CHRM1;PTGER1;PTGER2;CXCR4;CXCL1;ECE1;ADRA1B;ADRA1A;CX3CL1;CXCL5;CXCL16;C3;HEBP1;CYSLTR1;P2RY6;EDNRB;P2RY2;PSAP;P2RY1;ADORA1;S1PR1;CCL2;TAC1;GPHA2;EDN1;ANXA1;EDN2;GPR37;EDN3;F2R;GPR37L1;ADRA2C;APLN;CXCL10;CXCL12;LPAR6;ACKR4;F2RL1;ACKR3	Reactome_Pathways_2024	2.25299		42
RAC3 GTPase Cycle	87	0.000326434	0.00653618	0	0	2.47692	19.8829	ITGB1;CYFIP1;NCKAP1;JAG1;SWAP70;MCAM;ARAP2;ERBIN;CYBA;PIK3R1;ARHGAP5;SYDE1;BAIAP2L1;ARHGDIB;ABI1;NHS;RAC3;CDC42EP1;NCKAP1L;ESYT1;SRGAP2;WASF2;FERMT2;EPHA2	Reactome_Pathways_2024	2.18468		24
O-glycosylation of TSR Domain-Containing Proteins	88	0.000331786	0.00656786	0	0	3.84265	30.7835	SBSPON;ADAMTS12;THBS2;THBS1;ADAMTS10;THSD4;ADAMTS16;ADAMTSL1;ADAMTS15;ADAMTS1;ADAMTSL4;ADAMTS9;ADAMTS7	Reactome_Pathways_2024	2.18258		13
Cellular Response to Chemical Stress	89	0.000382363	0.00748401	0	0	1.93632	15.2371	AMER1;NOTCH1;HDAC3;PRKAA2;COX4I2;CUL1;PDGFA;AREG;RELA;MAP1LC3B;MYC;PRDX1;HMOX1;CCL2;STAP2;SKP1;ABCC3;PRKCI;ABCC1;GPX2;GPX1;TXNRD1;PRKCD;GSR;GPX8;CYBA;COX6B2;PGD;SOD3;NFKB1;ATOX1;GCLC;PSMA4;GSTA3;CAT;TXNIP;NOX4;MAFK;PPARA;GCLM	Reactome_Pathways_2024	2.12587		40
Sema4D Induced Cell Migration and Growth-Cone Collapse	90	0.000419852	0.00812646	0	0	5.55739	43.2121	MYL6;ERBB2;MYH14;MYH9;RHOC;MYL9;MYL12B;RHOB;RND1	Reactome_Pathways_2024	2.0901		9
Sema4D in Semaphorin Signaling	91	0.000429223	0.00821656	0	0	4.85279	37.6262	MYL6;ERBB2;MYH14;MYH9;RHOC;MET;MYL9;MYL12B;RHOB;RND1	Reactome_Pathways_2024	2.08531		10
KEAP1-NFE2L2 Pathway	92	0.000444194	0.00841071	0	0	2.27125	17.5324	AMER1;NOTCH1;PRKAA2;CUL1;PDGFA;AREG;RELA;MAP1LC3B;MYC;PRDX1;HMOX1;CCL2;SKP1;ABCC3;PRKCI;ABCC1;TXNRD1;PRKCD;GSR;PGD;SOD3;NFKB1;GCLC;PSMA4;GSTA3;MAFK;GCLM	Reactome_Pathways_2024	2.07517		27
Diseases of Glycosylation	93	0.00046784	0.00876319	0	0	2.15255	16.5044	NOTCH2;NOTCH3;NOTCH1;SDC4;PRELP;ADAMTS12;THBS2;THBS1;ADAMTS10;THSD4;ADAMTS16;ADAMTSL1;LFNG;ADAMTS15;MUC1;CHSY1;ADAMTS1;ADAMTSL4;GPC1;GPC3;ADAMTS9;ADAMTS7;SBSPON;SRD5A3;BGN;HSPG2;EXT1;OGN;SDC1;CSPG4	Reactome_Pathways_2024	2.05734		30
Diseases Associated With the TLR Signaling Cascade	94	0.000583861	0.0103574	0	0	4.15252	30.9191	NFKBIA;S100A1;HMGB1;CD14;TLR4;RELA;NFKB1;TIRAP;MYD88;TLR3;TLR2	Reactome_Pathways_2024	1.98475		11
Diseases of Immune System	95	0.000583861	0.0103574	0	0	4.15252	30.9191	NFKBIA;S100A1;HMGB1;CD14;TLR4;RELA;NFKB1;TIRAP;MYD88;TLR3;TLR2	Reactome_Pathways_2024	1.98475		11
FGFR1b Ligand Binding and Activation	96	0.000588626	0.0103574	0	0	16.9625	126.162	GIPC1;FGF1;FGF2;FGF10;FGFR1	Reactome_Pathways_2024	1.98475		5
Formation of the Anterior Neural Plate	97	0.000588626	0.0103574	0	0	16.9625	126.162	SOX2;ZEB2;OTX2;PAX6;POU3F1	Reactome_Pathways_2024	1.98475		5
Phospholipase C-mediated Cascade; FGFR3	98	0.000588626	0.0103574	0	0	16.9625	126.162	FGF16;PLCG1;FGF1;FGF2;FGFR3	Reactome_Pathways_2024	1.98475		5
RUNX3 Regulates YAP1-mediated Transcription	99	0.000588626	0.0103574	0	0	16.9625	126.162	TEAD4;YAP1;WWTR1;TEAD2;TEAD3	Reactome_Pathways_2024	1.98475		5
Type I Hemidesmosome Assembly	100	0.000595629	0.0103759	0	0	10.1804	75.5985	CD151;LAMB3;ITGB4;LAMA3;ITGA6;LAMC2	Reactome_Pathways_2024	1.98398		6
GPCR Downstream Signalling	101	0.000699474	0.0120642	0	0	1.53049	11.1193	ITGB1;GPSM1;CHRM3;APP;VIPR1;CHRM1;ADM;ARRB1;CXCL1;PTH1R;ADRA1B;ADRA1A;PIK3CG;CX3CL1;CXCL5;CXCL16;HEBP1;CYSLTR1;RGS2;EDNRB;RGS3;RPS6KA1;ADORA1;PDE4B;RGS6;ARHGEF10;EDN1;ANXA1;GPR37;PLEKHG2;EDN2;EDN3;PRKCD;F2R;ARHGEF16;ARHGEF19;PLA2G4A;GPR37L1;ADRA2C;RHOC;RHOB;TIAM2;PLCB3;ARHGEF4;ITGA5;HBEGF;ARHGEF6;RAMP2;ARHGEF26;PTGER1;PTGER2;ITPR2;CXCR4;PIK3R1;EGFR;PTHLH;GNAI2;C3;FGD3;GNA14;P2RY6;GNG5;P2RY2;PSAP;…	Reactome_Pathways_2024	1.9185		80
Mitochondrial Fatty Acid Beta-Oxidation	102	0.000710074	0.012127	0	0	3.707	26.8763	ACOT9;ACADVL;ACAA2;ACADL;ACOT2;ACOT1;DBI;ACADM;ACAD11;HADH;ACSF2;DECR1	Reactome_Pathways_2024	1.91625		12
Glutathione Conjugation	103	0.000815601	0.0137939	0	0	3.93373	27.9751	GSTM2;GCLC;GSTM1;GSTA4;GSTA3;MGST1;AKR1A1;GSTT1;OPLAH;GGT1;GCLM	Reactome_Pathways_2024	1.86031		11
VEGFA-VEGFR2 Pathway	104	0.000898839	0.0150555	0	0	2.26969	15.9205	PRR5;CYFIP1;NCKAP1;JUP;CTNND1;PRKCD;PXN;ITPR2;CYBA;PIK3R1;PIK3CB;ACTB;MAPK12;ACTG1;MAPK13;MAPKAPK3;AXL;ABI1;NCK2;CTNNA1;NCKAP1L;ITGAV;PLCG1;WASF2	Reactome_Pathways_2024	1.8223		24
Inflammasomes	105	0.00097887	0.0162399	0	0	5.43201	37.639	PANX1;PYCARD;APP;PSTPIP1;HMOX1;TXNIP;RELA;NFKB1	Reactome_Pathways_2024	1.78942		8
TRAF6 Mediated Induction of NFkB and MAP Kinases Upon TLR7 8 or 9 Activation	106	0.00105112	0.0172741	0	0	2.23847	15.3512	MAP2K3;DUSP4;APP;JUN;MAP3K1;PELI3;PELI2;CUL1;NOD1;HMGB1;USP18;NFKB1;DUSP6;RELA;NFKBIA;CASP8;MAPKAPK3;IRAK2;RPS6KA1;CD14;ALPK1;TLR4;MYD88;SKP1	Reactome_Pathways_2024	1.7626		24
Detoxification of Reactive Oxygen Species	107	0.00111861	0.0182115	0	0	3.73682	25.3942	GPX2;GPX1;PRDX1;TXNRD1;GSR;CAT;GPX8;NOX4;CYBA;SOD3;ATOX1	Reactome_Pathways_2024	1.73966		11
Peptide Ligand-Binding Receptors	108	0.00119025	0.0191983	0	0	2.1333	14.3648	APP;CXCR4;CXCL1;ECE1;CX3CL1;CXCL5;CXCL16;C3;HEBP1;EDNRB;PSAP;CCL2;TAC1;EDN1;ANXA1;EDN2;GPR37;EDN3;F2R;GPR37L1;APLN;CXCL10;CXCL12;ACKR4;F2RL1;ACKR3	Reactome_Pathways_2024	1.71674		26
MyD88 Dependent Cascade Initiated on Endosome	109	0.00122517	0.0192538	0	0	2.20808	14.8045	MAP2K3;DUSP4;APP;JUN;MAP3K1;PELI3;PELI2;CUL1;NOD1;HMGB1;USP18;NFKB1;DUSP6;RELA;NFKBIA;CASP8;MAPKAPK3;IRAK2;RPS6KA1;CD14;ALPK1;TLR4;MYD88;SKP1	Reactome_Pathways_2024	1.71548		24
Defective LFNG Causes SCDO3	110	0.00122685	0.0192538	0	0	27.1306	181.865	LFNG;NOTCH2;NOTCH3;NOTCH1	Reactome_Pathways_2024	1.71548		4
Epithelial-Mesenchymal TransitionDuring Gastrulation	111	0.00122685	0.0192538	0	0	27.1306	181.865	OCLN;CDH1;CLDN7;FGFR1	Reactome_Pathways_2024	1.71548		4
PI5P, PP2A and IER3 Regulate PI3K AKT Signaling	112	0.00133126	0.0207058	0	0	2.23662	14.8101	IRS1;GAB1;PDGFA;TGFA;PIK3R1;PIK3CB;GAB2;FGF1;FGF2;AREG;EGFR;BTC;FGF16;ERBB4;ERBB2;NTF3;FGFR3;MET;MYD88;IER3;FGF10;FGFR1;HBEGF	Reactome_Pathways_2024	1.68391		23
Regulation of NFE2L2 Gene Expression	113	0.00140282	0.0214361	0	0	11.3076	74.2829	NOTCH1;MYC;MAFK;NFKB1;RELA	Reactome_Pathways_2024	1.66885		5
TGFBR3 Regulates TGF-beta Signaling	114	0.00140282	0.0214361	0	0	11.3076	74.2829	TGFB2;TGFB1;GIPC1;ARRB1;TGFBR2	Reactome_Pathways_2024	1.66885		5
Respiratory Syncytial VirusAttachment and Entry	115	0.00142334	0.0215606	0	0	4.36573	28.6163	RAB5C;SDC4;GPC1;GPC3;SDC1;CD14;HSPG2;TLR4;EGFR	Reactome_Pathways_2024	1.66634		9
MyD88 Deficiency	116	0.0014482	0.0215621	0	0	5.93956	38.8295	S100A1;HMGB1;CD14;TLR4;TIRAP;MYD88;TLR2	Reactome_Pathways_2024	1.66631		7
PI3K Events in ERBB2 Signaling	117	0.0014482	0.0215621	0	0	5.93956	38.8295	BTC;ERBB4;ERBB2;GAB1;PIK3R1;EGFR;HBEGF	Reactome_Pathways_2024	1.66631		7
Ephrin Signaling	118	0.00150127	0.0217179	0	0	4.93789	32.1034	EPHB6;EFNB2;EFNB1;NCK2;EPHB1;MYL12A;EPHB4;EPHB3	Reactome_Pathways_2024	1.66318		8
Interleukin-6 Family Signaling	119	0.00150127	0.0217179	0	0	4.93789	32.1034	SOCS3;IL6;CTF1;STAT1;CLCF1;OSMR;JAK2;CRLF1	Reactome_Pathways_2024	1.66318		8
RHO GTPases Activate ROCKs	120	0.00150127	0.0217179	0	0	4.93789	32.1034	PPP1CB;MYL6;MYH14;MYH9;RHOC;MYL9;MYL12B;RHOB	Reactome_Pathways_2024	1.66318		8
PI3K Cascade	121	0.00150853	0.0217179	0	0	3.55867	23.1193	FGF16;IRS1;GAB1;PIK3CB;PIK3R1;GAB2;FGF1;FGF2;FGFR3;FGF10;FGFR1	Reactome_Pathways_2024	1.66318		11
Negative Regulation of the PI3K AKT Network	122	0.0016487	0.0235413	0	0	2.14972	13.7749	PHLPP1;IRS1;GAB1;PDGFA;TGFA;PIK3R1;PIK3CB;GAB2;FGF1;FGF2;AREG;EGFR;BTC;FGF16;ERBB4;ERBB2;NTF3;FGFR3;MET;MYD88;IER3;FGF10;FGFR1;HBEGF	Reactome_Pathways_2024	1.62817		24
Toll Like Receptor 4Cascade	123	0.00176165	0.0249495	0	0	1.94637	12.3429	APP;PELI3;PELI2;CUL1;NOD1;HMGB1;USP18;RELA;CASP8;IRAK2;RPS6KA1;CD14;LBP;IKBKE;SKP1;MAP2K3;DUSP4;JUN;MAP3K1;S100A1;NFKB1;DUSP6;TIRAP;SIGIRR;NFKBIA;MAPKAPK3;ALPK1;TLR4;MYD88;TLR2	Reactome_Pathways_2024	1.60294		30
Signaling by ERBB2 KD Mutants	124	0.00201982	0.0283752	0	0	4.07444	25.2809	BTC;ERBB4;ERBB2;ERBIN;GAB1;PIK3R1;PLCG1;EGFR;HBEGF	Reactome_Pathways_2024	1.54706		9
PI-3K Cascade FGFR3	125	0.00208178	0.0287814	0	0	6.78612	41.9011	FGF16;GAB1;PIK3R1;FGF1;FGF2;FGFR3	Reactome_Pathways_2024	1.54089		6
YAP1- and WWTR1-stimulated Gene Expression	126	0.00208178	0.0287814	0	0	6.78612	41.9011	TEAD4;YAP1;WWTR1;KAT2B;TEAD2;TEAD3	Reactome_Pathways_2024	1.54089		6
Metabolism of Fat-Soluble Vitamins	128	0.00214391	0.028951	0	0	3.13595	19.2708	LRP1;RETSAT;SDC4;GPC1;TTPA;RBP1;GPC3;SDC1;LRP2;APOE;LRP10;HSPG2	Reactome_Pathways_2024	1.53834		12
SARS-CoV-1 Activates Modulates Innate Immune Responses	129	0.00214391	0.028951	0	0	3.13595	19.2708	PYCARD;BST2;NFKBIA;STING1;IRAK2;PPIB;IKBKE;PPIA;RELA;NFKB1;RUNX1;RIGI	Reactome_Pathways_2024	1.53834		12
Phase I - Functionalization of Compounds	130	0.00217299	0.029106	0	0	2.68341	16.4537	MAOB;SMOX;EPHX1;CYP4B1;FMO1;FMO2;AHR;PTGS1;CYP39A1;ALDH3A1;POR;CYB5R3;ALDH2;ALDH1A1;CBR3	Reactome_Pathways_2024	1.53602		15
Toll Like Receptor 7 8Cascade	131	0.00219169	0.029106	0	0	2.09435	12.8239	MAP2K3;DUSP4;APP;JUN;MAP3K1;PELI3;PELI2;CUL1;NOD1;HMGB1;USP18;NFKB1;DUSP6;RELA;NFKBIA;CASP8;MAPKAPK3;IRAK2;RPS6KA1;CD14;ALPK1;TLR4;MYD88;SKP1	Reactome_Pathways_2024	1.53602		24
Signaling by FGFR1	132	0.00220783	0.029106	0	0	2.9448	18.0096	GAB1;PIK3R1;FGF1;FGF2;FGFRL1;SPRED2;SPRED1;FLRT3;GIPC1;SPRY2;PLCG1;FGF10;FGFR1	Reactome_Pathways_2024	1.53602		13
Metal Ion SLC Transporters	133	0.00222221	0.029106	0	0	4.52613	27.6513	HEPH;SLC39A10;SLC41A1;SLC30A1;SLC39A8;CP;SLC39A1;SLC39A4	Reactome_Pathways_2024	1.53602		8
Activation of SMO	134	0.00229035	0.0293367	0	0	5.27929	32.0931	EVC;SMO;CSNK1A1;PTCH1;BOC;GAS1;ARRB1	Reactome_Pathways_2024	1.53259		7
IRAK4 Deficiency	135	0.00229035	0.0293367	0	0	5.27929	32.0931	S100A1;HMGB1;CD14;TLR4;TIRAP;MYD88;TLR2	Reactome_Pathways_2024	1.53259		7
Signaling by FGFR3 in Disease	136	0.00229035	0.0293367	0	0	5.27929	32.0931	FGF16;GAB1;PIK3R1;PLCG1;FGF1;FGF2;FGFR3	Reactome_Pathways_2024	1.53259		7
Gap Junction Trafficking	137	0.00238955	0.0303839	0	0	3.57467	21.579	GJC1;TUBA1C;GJA1;TUBA1B;DAB2;GJB2;TUBB2B;TUBB2A;ACTB;ACTG1	Reactome_Pathways_2024	1.51736		10
Transport of Bile Salts and Organic Acids, Metal Ions and Amine Compounds	138	0.00254587	0.032137	0	0	2.52975	15.1109	SLC22A4;SLC10A6;SLC22A5;SLC44A2;SLC6A14;SLC39A10;SLC41A1;SLC30A1;CP;RUNX1;SLC5A7;HEPH;SLC22A18;SLC39A8;SLC39A1;SLC39A4	Reactome_Pathways_2024	1.493		16
Retinoid Metabolism and Transport	139	0.00262123	0.032447	0	0	3.24883	19.3114	LRP1;RETSAT;SDC4;GPC1;RBP1;GPC3;SDC1;LRP2;APOE;LRP10;HSPG2	Reactome_Pathways_2024	1.48882		11
MyD88 Cascade Initiated on Plasma Membrane	140	0.00264494	0.032447	0	0	2.1385	12.6923	MAP2K3;DUSP4;APP;JUN;MAP3K1;PELI3;PELI2;CUL1;NOD1;HMGB1;USP18;NFKB1;DUSP6;RELA;NFKBIA;CASP8;MAPKAPK3;IRAK2;RPS6KA1;ALPK1;MYD88;SKP1	Reactome_Pathways_2024	1.48882		22
Toll Like Receptor 10Cascade	141	0.00264494	0.032447	0	0	2.1385	12.6923	MAP2K3;DUSP4;APP;JUN;MAP3K1;PELI3;PELI2;CUL1;NOD1;HMGB1;USP18;NFKB1;DUSP6;RELA;NFKBIA;CASP8;MAPKAPK3;IRAK2;RPS6KA1;ALPK1;MYD88;SKP1	Reactome_Pathways_2024	1.48882		22
Toll Like Receptor 5Cascade	142	0.00264494	0.032447	0	0	2.1385	12.6923	MAP2K3;DUSP4;APP;JUN;MAP3K1;PELI3;PELI2;CUL1;NOD1;HMGB1;USP18;NFKB1;DUSP6;RELA;NFKBIA;CASP8;MAPKAPK3;IRAK2;RPS6KA1;ALPK1;MYD88;SKP1	Reactome_Pathways_2024	1.48882		22
Arachidonate Metabolism	143	0.00273951	0.0333722	0	0	3.01962	17.8157	SLC27A1;ABCC1;GPX2;GPX1;HPGD;ALOX15;PON1;PLA2G4A;CYP4B1;ALOX12;GGT1;PTGS1	Reactome_Pathways_2024	1.47661		12
Platelet Activation, Signaling and Aggregation	144	0.00276138	0.0334051	0	0	1.65025	9.72331	TOR4A;LGALS3BP;APP;TEX264;ENDOD1;PDGFA;ITPR2;ARRB1;PIK3R1;PIK3CB;CLU;THBS1;PIK3CG;GNAI2;GNA14;ISLR;CLEC3B;GNG5;TMSB4X;PDPN;PSAP;P2RY1;TIMP3;FLNA;FAM3C;SRGN;TGFB2;TGFB1;ACTN1;APLP2;RARRES2;PCDH7;PRKCD;ANXA5;F2R;FN1;PLA2G4A;ACTN4;ADRA2C;RHOB;CD109;CD9;TAGLN2;PPIA;VCL	Reactome_Pathways_2024	1.47619		45
Signaling by ERBB2 in Cancer	145	0.00279969	0.0334421	0	0	3.81956	22.4523	BTC;ERBB4;ERBB2;ERBIN;GAB1;PIK3R1;PLCG1;EGFR;HBEGF	Reactome_Pathways_2024	1.47571		9
Metabolism of Angiotensinogen to Angiotensins	146	0.00282203	0.0334421	0	0	8.48022	49.7814	ACE;MME;ANPEP;CTSZ;CTSD	Reactome_Pathways_2024	1.47571		5
Phospholipase C-mediated Cascade FGFR1	147	0.00282203	0.0334421	0	0	8.48022	49.7814	PLCG1;FGF1;FGF2;FGF10;FGFR1	Reactome_Pathways_2024	1.47571		5
RHO GTPases Activate PAKs	148	0.00318896	0.03666	0	0	4.17772	24.0138	PPP1CB;MYL6;CTTN;FLNA;MYH14;MYH9;MYL9;MYL12B	Reactome_Pathways_2024	1.43581		8
Toll Like Receptor 9Cascade	149	0.00328708	0.03666	0	0	2.01641	11.5294	MAP2K3;DUSP4;APP;JUN;MAP3K1;PELI3;PELI2;CUL1;NOD1;HMGB1;USP18;NFKB1;DUSP6;RELA;NFKBIA;CASP8;MAPKAPK3;IRAK2;RPS6KA1;CD14;ALPK1;TLR4;MYD88;SKP1	Reactome_Pathways_2024	1.43581		24
CLEC7A Inflammasome Pathway	150	0.00330403	0.03666	0	0	13.5645	77.4886	PYCARD;CASP8;NFKB1;RELA	Reactome_Pathways_2024	1.43581		4
FGFR3 Mutant Receptor Activation	151	0.00330403	0.03666	0	0	13.5645	77.4886	FGF16;FGF1;FGF2;FGFR3	Reactome_Pathways_2024	1.43581		4
Formation of the Posterior Neural Plate	152	0.00330403	0.03666	0	0	13.5645	77.4886	SOX2;ZEB2;OTX2;POU3F1	Reactome_Pathways_2024	1.43581		4
Organic Cation Transport	153	0.00330403	0.03666	0	0	13.5645	77.4886	SLC22A4;SLC22A5;SLC22A18;RUNX1	Reactome_Pathways_2024	1.43581		4
Passive Transport by Aquaporins	154	0.00330403	0.03666	0	0	13.5645	77.4886	AQP9;AQP4;AQP5;AQP3	Reactome_Pathways_2024	1.43581		4
Signaling by Activated Point Mutants of FGFR3	155	0.00330403	0.03666	0	0	13.5645	77.4886	FGF16;FGF1;FGF2;FGFR3	Reactome_Pathways_2024	1.43581		4
Synthesis of 12-Eicosatetraenoic Acid Derivatives	156	0.00330403	0.03666	0	0	13.5645	77.4886	GPX2;GPX1;ALOX15;ALOX12	Reactome_Pathways_2024	1.43581		4
Vitamin B2Metabolism	157	0.00330403	0.03666	0	0	13.5645	77.4886	RFK;SLC52A3;ACP5;ENPP1	Reactome_Pathways_2024	1.43581		4
Transport of Connexons to the Plasma Membrane	158	0.00344754	0.0378128	0	0	5.81633	32.9791	TUBA1C;GJA1;GJB2;TUBA1B;TUBB2B;TUBB2A	Reactome_Pathways_2024	1.42236		6
Signaling by MET	159	0.00345134	0.0378128	0	0	2.22788	12.6298	ITGB1;LAMA5;LAMB3;LAMB2;COL11A2;HPN;LAMA3;GAB1;FN1;LAMC2;LAMC1;PIK3R1;SPINT1;COL5A1;COL5A3;COL5A2;TNS4;MET;ARF6	Reactome_Pathways_2024	1.42236		19
PI3K AKT Signaling in Cancer	160	0.0035104	0.0382195	0	0	2.07885	11.7497	PRR5;IRS1;GAB1;PDGFA;TGFA;PIK3R1;PIK3CB;GAB2;FGF1;FGF2;AREG;EGFR;BTC;FGF16;ERBB4;ERBB2;NTF3;FGFR3;MET;FGF10;FGFR1;HBEGF	Reactome_Pathways_2024	1.41772		22
Downregulation of TGF-beta Receptor Signaling	161	0.00379934	0.0411084	0	0	3.59467	20.0328	PPP1R15A;PPP1CB;USP25;TGFB1;SMURF2;BAMBI;NEDD4L;SMAD7;TGFBR2	Reactome_Pathways_2024	1.38607		9
Gap Junction Trafficking and Regulation	162	0.00415649	0.0444209	0	0	3.23384	17.7314	GJC1;TUBA1C;GJA1;TUBA1B;TUBB2B;DAB2;GJB2;TUBB2A;ACTB;ACTG1	Reactome_Pathways_2024	1.35241		10
Signaling by Retinoic Acid	163	0.00415649	0.0444209	0	0	3.23384	17.7314	RARG;PDHA1;CRABP2;ALDH1A2;ALDH1A1;PDK4;RARB;PDK2;DHRS3;DHRS4	Reactome_Pathways_2024	1.35241		10
Signaling by NOTCH3	164	0.00424604	0.0448513	0	0	2.67661	14.619	NOTCH3;NOTCH1;JAG1;MAML2;STAT1;WWC1;IKZF1;EGFR;KAT2B;HEYL;HEY1;HEY2;HES1	Reactome_Pathways_2024	1.34822		13
Cell Surface Interactions at the Vascular Wall	165	0.00424826	0.0448513	0	0	1.96759	10.7455	ITGB1;CD74;CXADR;TGFB1;SDC4;FN1;TNFRSF10B;SLC3A2;PIK3R1;PIK3CB;F11R;SLC7A10;ATP1B1;MERTK;VPREB3;CEACAM1;GPC1;SDC1;ITGAV;ITGA6;PLCG1;ITGA5;PPIA;CD177	Reactome_Pathways_2024	1.34822		24
IRS-mediated Signalling	166	0.00431657	0.045298	0	0	2.98856	16.2736	FGF16;IRS1;GAB1;PIK3CB;PIK3R1;GAB2;FGF1;FGF2;FGFR3;FGF10;FGFR1	Reactome_Pathways_2024	1.34392		11
Metabolism of Lipids	167	0.00440005	0.0458975	0	0	1.35121	7.33186	SLC27A1;ACAA2;ECI2;AHR;PPP1CB;LIPE;ACAD11;GGT1;HADH;MFSD2A;ACOT9;STARD5;ACSL3;CYP39A1;TIAM2;CH25H;PRKD3;GPD1;ACOT2;ACOT1;SLC27A2;CDS1;IDI1;SLC22A5;ABHD4;PEX11A;ALOX15;ALOX12;PLA2G5;PIK3R1;PLD1;HACD2;HACD4;PLD2;HSD11B1;AGMO;ARSJ;PSAP;ARSK;ARSI;PPARGC1A;DECR1;CDK19;OSBPL5;SRD5A1;OSBPL3;SRD5A3;M6PR;DHCR24;NR1D1;SYNJ2;ACSF2;ACER3;DEGS2;LGMN;ACADVL;TNFAIP8;ALAS1;SLC44A2;MOGAT1;DBI;PIK3CB;PIK3CG;PIK3C2…	Reactome_Pathways_2024	1.33821		104
Metabolism of Vitamins and Cofactors	168	0.00462248	0.0479307	0	0	1.72831	9.29282	SLC46A1;RETSAT;SDC4;LRP1;SHMT1;LRP2;PTS;CYB5R3;SPR;TTPA;RFK;GPC1;NAPRT;GPC3;CD38;ENPP1;ACP5;AOX1;APOE;ENPP3;SLC19A1;NADK;CYB5A;ABCC1;MOCOS;SLC52A3;PARP14;PARP9;HSPG2;TCN2;RBP1;SDC1;LRP10;FOLR2	Reactome_Pathways_2024	1.31939		34
Focal Adhesion WP85		1.33761473645854e-10	2.36757808353161e-08	0	0	3.12554	71.0591	ITGB1;ITGB4;TNC;LAMC2;LAMC1;PIK3CB;ARHGAP5;ACTB;PIK3CG;ACTG1;CCND1;ITGB8;RAC3;ITGAV;CAPN1;MAP2K3;ACTN1;PGF;RHOB;MYL6;COL4A2;COL4A1;COL4A4;COL6A2;ITGA6;ITGA5;MET;VCL;LAMA5;SHC3;TXK;PXN;COL11A2;LAMA3;PDGFA;PIK3R1;THBS2;THBS1;EGFR;THBS3;ERBB2;FLNA;VASP;JUN;LAMB3;CAV2;LAMB2;TNK1;FN1;MAPK12;DIAPH1;COL5A1;COL5A3;COL5A2;ZYX	WikiPathways_2024_Mouse	7.6257	55/185	55
Primary Focal Segmental Glomerulosclerosis FSGS WP2573		7.01672056445061e-10	6.20979769953879e-08	0	0	5.21767	109.976	ITGB1;LAMA5;CD151;NOTCH1;ITGB4;LRP5;PODXL;PLCE1;ITGAV;PLCG1;JAG1;TGFB1;MME;LAMB2;KRT8;PLAUR;PARVA;ACTN4;MYO1E;INF2;COL4A4;FAT1;COL4A5;MYH9;IRF6;LMX1B;VIM;TLR4;VCL	WikiPathways_2024_Mouse	7.20692	29/71	29
Neural Crest Differentiation WP2074		1.11563942907608e-08	6.58227263154885e-07	0	0	4.40419	80.6462	NOTCH2;ITGB1;NOTCH3;NOTCH1;HDAC3;CTBP2;DLX5;COL11A2;TWIST1;ETS1;FGF2;CDH6;PRTG;CDH1;HEY2;HES1;SOX9;FZD3;TCF7L1;MIA;BMP7;NFKB1;GFAP;RHOB;BMP4;ID1;PMP22;FGFR3;FGFR1	WikiPathways_2024_Mouse	6.18162	29/99	29
Focal Adhesion PI3K Akt mTOR Signaling Pathway WP2841		8.7658443199662e-08	3.87888611158504e-06	0	0	2.22663	36.1823	ITGB1;CHRM1;CSF1;IRS1;ITGB4;FLT4;TNC;LAMC2;LAMC1;PIK3CB;FGF1;FGF2;PIK3CG;PIK3C2B;GHR;LIPE;CREB3L4;ITGB8;ITGAV;NOS1;JAK2;IFNAR2;F2R;OSMR;PGF;COL4A2;COL4A1;COL4A4;COL6A2;ITGA6;ITGA5;MET;EPHA2;CREB5;LAMA5;PHLPP1;PFKFB3;PRKAA2;EPAS1;COL11A2;LAMA3;IL4RA;PDGFA;PIK3R1;THBS2;EFNA4;THBS1;EGFR;THBS3;GNG5;EIF4EBP1;PPARGC1A;FGF21;LAMB3;LAMB2;FN1;RAB11B;EFNA1;FGF16;COL5A1;LPAR6;KITL;COL5A3;COL5A2;FGF13;FGFR3;…	WikiPathways_2024_Mouse	5.41129	68/322	68
Prostaglandin Synthesis And Regulation WP374		1.81913957392565e-07	6.4397540916968e-06	0	0	9.52923	147.891	EDN1;ANXA1;HPGD;ANXA2;PTGER1;ANXA3;PTGER2;ANXA5;PLA2G4A;PTGS1;HSD11B1;EDNRB;S100A6;S100A10	WikiPathways_2024_Mouse	5.19113	14/30	14
Spinal Cord Injury WP2432		3.62909652299005e-07	1.07058347428206e-05	0	0	3.36193	49.8544	AQP4;CXCL1;PLA2G5;KLK8;RTN4;ICAM1;EFNB2;ZFP36;GJA1;CCND1;MYC;CCL2;SOX9;NOS1;SLIT2;E2F5;EGR1;TGFB1;ANXA1;RHOC;GFAP;RHOB;RGMA;CXCL10;IL6;COL4A1;CDK2;NOX4;CSPG4;VIM;TLR4	WikiPathways_2024_Mouse	4.97038	31/99	31
Oxidative Stress And Redox Pathway WP4466		1.59794008716519e-06	4.04050564897484e-05	0	0	3.4124	45.5446	TXN1;MGST1;GSTT3;GSTT1;OPLAH;PTGS1;ANPEP;PRDX1;GGT1;GPX2;GSTM2;GPX1;GSTM1;TXNRD3;TXNRD1;GSR;IDH2;GPX8;CYBA;PGD;SOD3;GCLC;GSTA4;GSTA3;LAP3;GCLM;GSTM6	WikiPathways_2024_Mouse	4.39356	27/92	27
Endochondral Ossification WP1270		4.13606001240121e-06	8.94129254085408e-05	0	0	4.12962	51.1898	TGFB2;TGFB1;STAT1;PTCH1;PLAT;PTH1R;FGF2;BMP7;PTHLH;GHR;ADAMTS1;MGP;ENPP1;TIMP3;ALPL;SOX9;SOX6;FGFR3;DDR2;FGFR1	WikiPathways_2024_Mouse	4.0486	20/61	20
Alpha 6 Beta 4 Integrin Signaling Pathway WP488		4.5464199360275e-06	8.94129254085408e-05	0	0	3.74912	46.1186	LAMA5;RTKN;CD151;LAMB3;IRS1;ITGB4;LAMB2;PRKCD;LAMA3;ERBIN;LAMC2;LAMC1;PIK3CB;PIK3R1;PIK3CG;EGFR;ERBB2;EIF4EBP1;ITGA6;SFN;VIM;MET	WikiPathways_2024_Mouse	4.0486	22/66	22
Wnt Signaling Pathway WP539		5.09726311717094e-06	9.02215571739256e-05	0	0	2.9257	35.655	CTBP2;LRP1;CUL1;LRP5;ARRB1;FRAT2;SALL1;CCND1;CDH1;SOX9;WNT2;MARK2;SKP1;FZD1;JUN;FZD2;JUP;FZD4;CSNK1A1;MAGI3;FZD7;WNT5A;FZD9;FZD8;CSNK1E;SFRP1;DAB2;SFRP2;VANGL2;TAX1BP3	WikiPathways_2024_Mouse	4.04469	30/108	30
ESC Pluripotency Pathways WP339		6.25969180135249e-06	0.000100724	0	0	2.95414	35.3946	BMPR2;LRP5;PDGFA;FGF1;FGF2;EGFR;MYC;WNT2;FGF21;MAP2K3;FZD1;JUN;FZD3;FZD2;FZD4;FZD7;WNT5A;FZD9;GAB1;FZD8;MAPK12;SMAD7;BMP4;FGF16;FGF13;BMPR1B;FGFR3;FGFR1;FGF10	WikiPathways_2024_Mouse	3.99687	29/117	29
Ectodysplasin A Signaling In Hair Follicle Development WP3652		8.53817334537215e-06	0.000125938	0	0	18.1143	211.411	EDARADD;EDAR;EDA;PTCH1;SOSTDC1;NFKB1;RELA;RELB	WikiPathways_2024_Mouse	3.89984	2014-08-01	8
Type II Interferon Signaling IFNG WP1253		1.59434490909353e-05	0.000217076	0	0	5.29149	58.4522	CIITA;GBP2B;IFNGR1;STAT1;PRKCD;TAP1;ISG15;IFIT2;ICAM1;SOCS3;CXCL10;IRF1;JAK2;IRF9	WikiPathways_2024_Mouse	3.66339	14/32	14
Glutathione Metabolism WP164		1.99502480091755e-05	0.000252228	0	0	8.49543	91.9398	GPX2;GSTM2;GCLC;GPX1;ANPEP;GSR;GSTT1;OPLAH;GGT1;GCLM	WikiPathways_2024_Mouse	3.59821	2019-10-01	10
Regulation Of Actin Cytoskeleton WP523		3.25408359612008e-05	0.00037251	0	0	2.41796	24.9848	CHRM3;NCKAP1;CHRM1;PXN;PDGFA;PIK3R1;PIK3CB;FGF1;FGF2;ACTB;PIK3CG;EGFR;ACTG1;PIK3C2B;TMSB4X;RAC3;CD14;WASF2;FGF21;ACTN1;F2R;ITGA1;FN1;SSH1;FGF16;DIAPH1;ARHGEF4;EZR;FGF13;FGFR3;VCL;FGFR1;FGF10;ARHGEF6	WikiPathways_2024_Mouse	3.42886	34/150	34
Oxidative Stress Response WP412		3.36731797289869e-05	0.00037251	0	0	5.82808	60.0223	GCLC;NFIX;GPX1;TXNRD1;GSR;CAT;MGST1;HMOX1;CYBA;MT1;SOD3;NFKB1	WikiPathways_2024_Mouse	3.42886	2028-12-01	12
BMP Signaling Pathway In Eyelid Development WP3663		3.72526041017245e-05	0.000387865	0	0	7.55104	77.0039	BMP4;FOXC1;JUN;SFRP1;NOTCH1;MAP3K1;TGFA;INHBB;EGFR;FGF10	WikiPathways_2024_Mouse	3.41132	2020-10-01	10
Metapathway Biotransformation WP1251		4.2331876525716e-05	0.000416263	0	0	2.65231	26.7087	HS3ST3A1;TPMT;MGST1;GSTT1;HS6ST1;NAA80;SULT1A1;AKR7A5;CYP2F2;GPX2;GSTM1;GPX1;CHST7;EPHX1;GSR;AKR1A1;CYP4B1;FMO1;KCNAB1;FMO2;FMO5;HS3ST1;CYP39A1;GSTA4;NAT2;GSTA3;NAT8L;CHST2	WikiPathways_2024_Mouse	3.38063	28/140	28
EGFR1 Signaling Pathway WP572		7.46866956041212e-05	0.000695766	0	0	2.10599	20.0115	USP6NL;CEBPA;CEBPB;RALB;CTNND1;PXN;CBLC;PIK3R1;PIK3CB;PLD1;PIK3CG;EGFR;PLD2;PIK3C2B;SOCS3;GJA1;MYC;RPS6KA1;NCK2;PLCG1;RBBP7;JAK2;MAP2K3;TGIF1;KLF11;PRKCI;JUN;JUND;MAP3K1;CAV2;STAT1;KRT8;GAB1;GAB2;CEACAM1;PLSCR1;KRT18;ELF3;KRT17;ABI1;SPRY2	WikiPathways_2024_Mouse	3.15754	41/175	41
Comprehensive IL 17A Signaling WP5242		0.000205495	0.00181863	0	0	2.46085	20.8928	PDGFA;CXCL1;HMGB1;SAMHD1;CXCL5;EGFR;RELA;C3;MAP1LC3B;CCN2;JAK2;TGFB1;STAT1;FN1;PLAUR;ATOX1;SMAD7;ACTA2;IL6;MMP14;CXCL12;NASP;MCM3;PLCH1;MCM6;FBN1	WikiPathways_2024_Mouse	2.74026	26/103	26
Aflatoxin B1 Metabolism WP1262		0.000273477	0.00230502	0	0	inf	inf	AKR7A5;GSTM1;EPHX1;GSTT1	WikiPathways_2024_Mouse	2.63733	2026-05-04	4
Tryptophan Metabolism WP79		0.000374229	0.00301084	0	0	4.07819	32.1796	MAOB;ALDH2;CYP2J6;AADAT;ALDH1A2;CAT;ALDH1A1;AOX1;DHCR24;CYP2F2;HADH;HSD17B10	WikiPathways_2024_Mouse	2.52131	2044-12-01	12
Wnt Signaling WP403		0.000453445	0.00348956	0	0	3.10947	23.9386	FZD1;PRKCI;FZD3;JUN;FZD2;FZD7;WNT5A;PRKCD;FZD9;FZD8;CSNK1E;FOSL1;SFRP4;CCND1;MYC;WNT2	WikiPathways_2024_Mouse	2.45723	16/60	16
Mechanisms Associated With Pluripotency WP1763		0.00050851	0.00375026	0	0	1.74183	13.2101	ITGB1;BMPR2;IRS1;ICAM1;SOX2;SALL1;CCND1;SALL3;CDH1;MYC;PIM1;LEFTY1;ZFP219;WNT5A;TFEB;GAB1;BCAM;SMO;SGK1;NOTCH1;CTBP2;NPR1;LRP5;NEDD4L;TWIST1;RELA;RELB;SOCS2;PERP;NACC1;OTX2;RBBP7;FZD1;NIBAN1;TCF7L1;TGFB1;INHBB;NR2F2;KLF4;NFKB1;KLF2;NR2F6;SMAD7;BMP4;OCLN;REST;KLF5;P4HA1;ID1;CDK2;EZH2;FGFR1	WikiPathways_2024_Mouse	2.42594	52/290	52
Wnt Signaling In Kidney Disease WP3857		0.000710074	0.00502733	0	0	3.707	26.8763	FZD1;FZD3;FZD2;CSNK1A1;FZD4;KITL;FZD7;WNT5A;LRP5;FZD9;FZD8;WNT2	WikiPathways_2024_Mouse	2.29866	2043-12-01	12
White Fat Cell Differentiation WP2872		0.000815601	0.00555236	0	0	3.93373	27.9751	CEBPA;CEBPB;TCF7L1;KLF5;MECOM;CTNNA1;EBF1;GATA3;NR2F2;KLF4;KLF2	WikiPathways_2024_Mouse	2.25552	2032-11-01	11
TGF Beta Signaling Pathway WP113		0.000901943	0.00591274	0	0	2.99982	21.0316	TGIF1;JUN;TGFB1;STAT1;INHBA;LTBP1;THBS1;NFKB1;TGFBR2;SMAD7;BMP4;SKI;ZEB2;BAMBI;ENG	WikiPathways_2024_Mouse	2.22821	15/52	15
Myometrial Relaxation And Contraction Pathways WP385		0.00109434	0.00691778	0	0	1.99297	13.5873	RAMP2;ITPR2;ARRB1;ADM;ETS2;ACTB;ACTG1;GJA1;RGS2;RGS3;GNG5;CALD1;PDE4B;SFN;PLCG1;IGFBP6;NOS1;RGS6;JUN;IGFBP5;IGFBP4;PRKCD;IGFBP2;NFKB1;IL6;PLCB3;MAFF;ACKR3;RAMP1;ATF3;PLCD1	WikiPathways_2024_Mouse	2.16003	31/149	31
Lung Fibrosis WP3632		0.00113726	0.0069412	0	0	2.91394	19.754	EDN1;CEBPB;TGFB1;ELN;TGFA;PDGFA;MT2;FGF1;FGF2;BMP7;SMAD7;IL6;CCL2;HMOX1;CCN2	WikiPathways_2024_Mouse	2.15857	15/60	15
Wnt Signaling Pathway And Pluripotency WP723		0.00132042	0.00777338	0	0	2.34278	15.5322	FZD1;PRKCI;JUN;FZD3;TCF7L1;FZD2;CTBP2;FZD4;FZD7;CTNND1;WNT5A;PRKCD;FZD9;LRP5;FZD8;CSNK1E;SOX2;FOSL1;CCND1;MYC;WNT2	WikiPathways_2024_Mouse	2.10939	21/97	21
Fibrin Complement Receptor 3 Signaling Pathway WP5128		0.00136144	0.00777338	0	0	3.15552	20.8239	PLAT;RELA;NFKB1;TIRAP;CXCL10;IL6;IRAK2;CCL2;LBP;CD14;TLR4;TLR3;MYD88	WikiPathways_2024_Mouse	2.10939	13/44	13
GPCRs Other WP41		0.0014101	0.00779964	0	0	2.97397	19.5214	FZD1;VIPR1;FZD2;FZD7;FZD9;GPR37L1;CELSR1;CELSR2;CYSLTR1;SMO;ADGRE5;OR2V1;ADORA1;S1PR1	WikiPathways_2024_Mouse	2.10793	14/154	14
GPCRs Non Odorant WP1396		0.00146221	0.00784277	0	0	1.84536	12.0462	CHRM3;VIPR1;CHRM1;PTGER1;PTGER2;CXCR4;PTH1R;CELSR1;ADRA1B;CELSR2;ADRA1A;CYSLTR1;P2RY6;EDNRB;ADGRG2;ADGRE5;P2RY2;P2RY1;ADORA1;S1PR1;FZD1;FZD3;FZD2;FZD4;FZD7;F2R;FZD9;SCTR;FZD8;ADRA2C;GPRC5B;GPRC5A;SMO;LPAR6;F2RL1;ACKR3	WikiPathways_2024_Mouse	2.10553	36/266	36
Toll Like Receptor Signaling WP88		0.00150853	0.00785324	0	0	3.55867	23.1193	CASP8;IRAK2;ABI1;MAL;IKBKE;TLR4;NFKB1;TIRAP;TLR3;MYD88;TLR2	WikiPathways_2024_Mouse	2.10495	2032-11-01	11
Factors And Pathways Affecting IGF1 Akt Signaling WP3675		0.0017669	0.00893546	0	0	3.77349	23.9184	ITGB1;IGFBP5;IRS1;IGFBP4;IGFBP2;IGFBP7;IGFBP6;PLD1;PPARGC1A;NFKB1	WikiPathways_2024_Mouse	2.04888	2031-10-01	10
Adipogenesis Genes WP447		0.00186671	0.00917799	0	0	2.02045	12.6956	CEBPA;CEBPB;IRS1;EPAS1;TWIST1;AHR;GATA3;AGPAT2;LIPE;SOCS3;STAT6;PPARGC1A;FZD1;WWTR1;MEF2B;TGFB1;STAT1;EBF1;BMP4;SFRP4;IL6;KLF6;KLF5;ID3;FAS;PLIN2;PPARA	WikiPathways_2024_Mouse	2.03725	27/134	27
Delta Notch Signaling Pathway WP265		0.00197527	0.00944927	0	0	2.30619	14.3608	NOTCH2;APP;NOTCH3;JUN;NOTCH1;JAG1;MAML2;CUL1;PIK3R1;EGFR;RELA;SAP30;LFNG;NFKBIA;HEY1;HEY2;CDK2;HES1;JAK2;SKP1	WikiPathways_2024_Mouse	2.0246	20/82	20
ID Signaling Pathway WP512		0.00220783	0.0102838	0	0	2.9448	18.0096	TGIF1;TCF7L2;BMPR2;IRS1;RELA;NFKB1;ID2;CDK2;ID1;ID4;ID3;HES1;ATF3	WikiPathways_2024_Mouse	1.98784	13/50	13
Nucleotide GPCRs WP207		0.00282203	0.0128077	0	0	8.48022	49.7814	P2RY6;LPAR6;P2RY2;P2RY1;ADORA1	WikiPathways_2024_Mouse	1.89253	2026-12-05	5
Apoptosis WP1254		0.00294831	0.0130463	0	0	2.2671	13.2093	JUN;MAP3K1;GZMC;TRP63;TNFRSF10B;TRAF1;PIK3R1;TNFRSF1B;RELA;NFKB1;NFKBIA;CASP8;MYC;IRF1;CASP4;FAS;IRF6;NFKBIE;MCL1	WikiPathways_2024_Mouse	1.88451	19/78	19
ErbB Signaling Pathway WP1261		0.00344458	0.0146015	0	0	2.76042	15.6542	JUN;GAB1;CBLC;TGFA;AREG;EGFR;BTC;ERBB4;MYC;ERBB2;EIF4EBP1;PLCG1;HBEGF	WikiPathways_2024_Mouse	1.8356	13/46	13
Hypertrophy Model WP202		0.00346477	0.0146015	0	0	4.75108	26.9154	JUND;NR4A3;IFRD1;EIF4EBP1;CCN1;ATF3;HBEGF	WikiPathways_2024_Mouse	1.8356	2019-07-01	7
Inflammatory Response Pathway WP458		0.00379934	0.0156391	0	0	3.59467	20.0328	LAMA5;LAMB2;IL4RA;FN1;LAMC2;LAMC1;TNFRSF1B;THBS1;THBS3	WikiPathways_2024_Mouse	1.80579	2030-09-01	9
Integrin Mediated Cell Adhesion WP6		0.00402504	0.0161916	0	0	2.05025	11.3076	MAP2K3;VASP;ITGB1;SHC3;CAV2;ITGB4;ACTN1;PXN;ITGA1;MAPK12;CAPNS1;CAPN6;CAPN5;CAPN2;ZYX;ITGB8;RAC3;ITGAV;ITGA6;CAPN1;ITGA5;VCL	WikiPathways_2024_Mouse	1.79071	22/100	22
Cytokines And Inflammatory Response WP222		0.00504671	0.0198504	0	0	4.3189	22.8428	H2-EB1;IL6;TGFB1;CSF1;IL15;PDGFA;CXCL1	WikiPathways_2024_Mouse	1.70223	2027-07-01	7
One Carbon Metabolism And Related Pathways WP1770		0.00629769	0.0237168	0	0	2.52336	12.7873	GPX2;GPX1;SHMT1;GSR;CSAD;PLD1;SOD3;GCLC;MAT2A;SARDH;CHPT1;CDO1;GCLM	WikiPathways_2024_Mouse	1.62494	13/52	13
SIDS Susceptibility Pathways WP1266		0.00629769	0.0237168	0	0	2.52336	12.7873	RET;VIPR1;CDCA7L;ECE1;GATA3;FOXM1;NFKB1;C4B;REST;IL6;HES1;LMX1B;PPARGC1A	WikiPathways_2024_Mouse	1.62494	13/59	13
Heart Development WP2067		0.00681977	0.0246928	0	0	2.95228	14.7258	BMP4;FOXC1;NOTCH1;BMPR2;HEY1;HEY2;TBX20;NFATC1;NFATC4;FGF10	WikiPathways_2024_Mouse	1.60743	2044-10-01	10
Ptf1a Related Regulatory Pathway WP201		0.00692459	0.0246928	0	0	9.04244	44.9651	KAT2B;NOTCH1;HES1;FGF10	WikiPathways_2024_Mouse	1.60743	2026-11-04	4
Tyrobp Causal Network In Microglia WP3625		0.00709543	0.0246928	0	0	2.37803	11.7672	RBM47;GPX1;LOXL3;CAPG;TCIRG1;TNFRSF1B;PPP1R18;ZFP36L2;CXCL16;PYCARD;C3;LYL1;RPS6KA1;NCKAP1L	WikiPathways_2024_Mouse	1.60743	14/58	14
Dopaminergic Neurogenesis WP1498		0.00711489	0.0246928	0	0	3.95876	19.5783	RET;SOX2;TGFB1;ALDH1A1;OTX2;MSX1;LMX1B	WikiPathways_2024_Mouse	1.60743	2030-07-01	7
Insulin Signaling WP65		0.00788487	0.0268389	0	0	1.70182	8.24161	SHC3;PRKAA2;IRS1;CBLC;PIK3R1;PIK3CB;PIK3CG;PTPRF;LIPE;SOCS3;RPS6KA1;EIF4EBP1;ENPP1;GYG1;MAP4K3;MAP2K3;EGR1;PRKCI;JUN;MAP3K1;PRKCD;GAB1;MAPK12;MAPK13;EHD2;PFKL;TBC1D4;RHOJ;SGK1;RHOQ;ARF6	WikiPathways_2024_Mouse	1.57124	31/159	31
Retinol Metabolism WP1259		0.00851911	0.0284506	0	0	3.05492	14.558	SULT1A1;RARG;CRABP2;RETSAT;ALDH1A2;RBP1;ALDH1A1;RARB;DHRS3	WikiPathways_2024_Mouse	1.54591	2039-09-01	9
GDNF RET Signaling Axis WP4820		0.00974941	0.0319564	0	0	3.65402	16.9201	RET;BMP4;FOXC1;SALL1;SPRY1;GATA3;SLIT2	WikiPathways_2024_Mouse	1.49544	2023-07-01	7
ApoE And miR 146 In Inflammation And Atherosclerosis WP3592		0.0124464	0.0400547	0	0	6.78143	29.7455	APOE;TLR4;RELA;TLR2	WikiPathways_2024_Mouse	1.39735	2026-08-04	4
Glutathione And One Carbon Metabolism WP730		0.0135302	0.0427651	0	0	2.77686	11.9484	GPX2;GCLC;GPX1;SHMT1;ANPEP;GSR;OPLAH;GGT1;GCLM	WikiPathways_2024_Mouse	1.36891	2031-09-01	9
Regulation Of Cell Population Proliferation		1.72508151447839e-18	7.583458337647011e-15	0	0	2.42231	99.0754	APP;IFITM1;VIPR1;TES;CHRM1;CSF1;IRS1;CD81;CIB1;FGF1;CLU;FGF2;ETS1;ACTB;IFIT3;CAPNS1;MYC;SOX9;CAPN1;IER5;SOX4;TNS2;F2R;PGF;RUNX1;BTC;SFRP4;SFRP1;CLDN3;GAREM1;SFRP2;SFRP5;EPHA1;NOTCH1;CTBP2;CDCA7;PDGFA;TGFA;GATA3;TNFRSF11A;SAV1;ZFP36L1;DPP4;EFNB2;NACC2;NACC1;S100A13;IGFBP7;IGFBP6;WNT2;S100A11;FGF21;WWTR1;JUN;TGFB2;JAG1;JUND;NIBAN2;TGFB1;JUP;FN1;THAP12;FUZ;IFNLR1;INHBA;BMP6;FOSL1;BMP4;CXCL10;FGF16;I…	GO_Biological_Process_2023	14.1201	160/766	160
Positive Regulation Of Cell Population Proliferation		4.05834362542694e-16	8.92023928868841e-13	0	0	2.71459	96.2068	VIPR1;CSF1;IRS1;CD81;CIB1;FGF1;FGF2;ACTB;GJA1;CAPNS1;MYC;PIM1;SOX8;SOX9;CAPN1;SOX4;PRKCI;F2R;WNT5A;PGF;BTC;SFRP1;GAREM1;SFRP2;S100A6;EPHA1;NOTCH1;PDGFA;TGFA;TNFRSF11A;DPP4;EFNB2;NACC1;S100A13;HMOX1;WNT2;FGF21;WWTR1;TGFB2;TGFB1;FN1;FZD9;HMGA2;BMP6;FOSL1;BST2;BMP4;FGF16;IL6;NR4A3;BAMBI;ID2;CDK2;ACER3;HPSE;FGFR3;EZH2;LGMN;FGF10;FGFR1;CDCA7L;FLT4;LAMC2;TCIRG1;LAMC1;FOXM1;AREG;CX3CL1;CXCL5;MDK;BCL7C;S…	GO_Biological_Process_2023	12.0496	111/483	111
Extracellular Matrix Organization		3.8222910147386e-14	5.60093043359696e-11	0	0	4.17838	129.092	VIT;APP;COL18A1;ECM2;HPSE2;ELN;COL12A1;LOXL3;LAMC1;ADAMTS1;ADAMTSL4;MMP28;SH3PXD2B;SLC39A8;ADAMTS9;ADAMTS7;MIA;COL23A1;NPNT;MMP11;MMP14;CCDC80;ADAM15;COL4A2;SPINT1;COL4A1;MMP15;COL8A2;COL4A5;MATN4;DDR2;TMPRSS6;COL11A2;CAPG;NDNF;ADAMTS12;NID2;ADAMTS10;THSD4;ADAMTS16;ADAMTS15;GPM6B;COL28A1;CRTAP;TGFB2;TGFB1;COL22A1;SMOC2;COL5A1;COL5A3;COL5A2;MANSC4;COL9A3;TLL1	GO_Biological_Process_2023	10.2517	54/176	54
Negative Regulation Of Cell Differentiation		2.19266433331607e-13	1.99893270071148e-10	0	0	3.5044	102.148	TMEM182;TMEM53;LIMD1;ACTB;TSKU;SOX2;SPRED2;SPRED1;HEY1;BCL7C;SOSTDC1;ENPP1;SOX8;ITGAV;SOX9;SOX4;ADAMTS7;WNT5A;SORD;WNT9A;IL17RD;OVOL2;SFRP1;SFRP2;SINHCAF;PPARA;ABCG1;YAP1;NOTCH1;HPN;LRP5;TWIST1;GATA3;ADAMTS12;EGFR;ZFP36L2;PTHLH;HES1;WWTR1;JAG1;TGFB1;NR1H2;PTCH1;CRIM1;BMP7;MEIS2;VASN;SMAD7;MAD2L2;SKI;BMP4;EFNA1;NFKBIA;IL6;REST;COL5A1;BAMBI;ID2;COL5A2;SPRY2;SPRY1;FERMT2	GO_Biological_Process_2023	9.6992	62/207	62
Regulation Of Cell Migration		2.27358132474008e-13	1.99893270071148e-10	0	0	2.521	73.3919	IFITM1;CSF1;FAM107A;TNC;CIB1;FGF1;FGF2;CXCL16;ACTG1;AMOT;CDH1;DPYSL3;PLXNC1;IGFBP5;SEMA6D;APLP2;F2R;TPM1;ACTN4;SAP30;CLDN4;SFRP1;CLDN3;SFRP2;SMO;ADAM15;DAAM2;EPHA1;VCL;EPHA2;CD151;NOTCH1;PDGFA;STC1;TWIST1;PODXL;FGF21;NTNG1;TCAF2;ACE;JAG1;TGFB1;FZD4;FUZ;SMAD7;BST2;DAB2;CXCL12;TRIP6;PLXNB2;AMOTL2;AMOTL1;FERMT2;RIGI;RET;ITGB1;PTPRT;PTPRU;CLIC4;FLT4;LAMC2;VSIR;CX3CL1;ARHGAP4;MDK;TMSB4X;CTSH;SUN2;EDN1…	GO_Biological_Process_2023	9.6992	102/434	102
Regulation Of Angiogenesis		9.06915868435408e-13	6.64467026273676e-10	0	0	3.44544	95.5375	ITGB1;HSPB1;ISM1;FGF1;TSPAN12;ETS1;FGF2;HK2;PIK3CG;AMOT;SPRED1;ADGRA2;ADAMTS1;CTSH;ITGB8;GLUL;CD34;ANXA3;SERPINF1;WNT5A;GAB1;VASH2;EMP2;HSPG2;PGF;RUNX1;RHOB;SFRP1;CEACAM1;SFRP2;COL4A2;RHOJ;CHI3L1;ANGPTL4;EPHA1;EPHA2;FOXC1;GRN;RAMP2;SP100;NPR1;TWIST1;THBS2;THBS1;ERBB2;HMOX1;PLCG1;CNMD;TGFB2;NIBAN2;JUP;STAT1;TNFSF12;HMGA2;KLF4;SMOC2;CXCL10;FGF16;IL6;SPRY2	GO_Biological_Process_2023	9.17753	60/205	60
Positive Regulation Of MAPK Cascade		1.49857295930293e-12	9.41103818442239e-10	0	0	2.92117	79.5333	RET;APP;ARHGAP8;CD81;WWC1;FLT4;CIB1;ARRB1;HMGB1;FGF1;ADRA1B;FGF2;CX3CL1;PIK3CG;ICAM1;SOX2;PYCARD;GHR;GLIPR2;TRIM5;PLCE1;TNFSF11;CCN2;LGALS9;EDN1;GPR37;EDN3;DENND2B;F2R;GPR37L1;NPNT;ADRA2C;MID1;TIRAP;GAREM1;CHI3L1;ROR1;TLR4;PPIA;JCAD;DDR2;NOTCH2;NOTCH1;PELI2;ALOX15;PDGFA;TGFA;PLA2G5;THBS1;EGFR;P2RY6;ERBB4;NTF3;ERBB2;P2RY1;GCNT2;CCL2;APOE;IGFBP6;FGF21;CD74;TGFB2;TGFB1;CAV2;BMP4;IL6;F2RL1;ACKR3;SPRY…	GO_Biological_Process_2023	9.02636	74/310	74
Negative Regulation Of Cell Population Proliferation		6.87108855236872e-12	3.775663159526611e-09	0	0	2.55112	65.5731	APP;COL18A1;PTPRU;IFITM1;RARG;TES;BMPR2;TGFB1I1;CIB1;CXCL1;ETS1;IFIT3;SOX2;ADAMTS1;MYC;NCK2;SOX9;JAK2;SLC16A2;B2M;SOX4;TNS2;KLF10;KLF11;FGFBP1;MORC3;IGFBP5;CD300A;APLP2;F2R;WNT5A;ITGA1;WNT9A;DYNLL1;TENT5B;SFRP4;KAT2B;SFRP1;CLDN3;SFRP2;SFRP5;ALDH1A2;IRF1;ANG;IRF6;KANK2;CEBPA;NOTCH1;CTBP2;HPN;FBLN1;GATA3;TOB2;THBS1;PTHLH;SAV1;ERBB4;NACC2;PDPN;MARVELD3;HMOX1;SH3BP4;IGFBP7;HES1;APOE;IGFBP6;PPARGC1A;S…	GO_Biological_Process_2023	8.42301	87/379	87
Positive Regulation Of Multicellular Organismal Process		1.12722810537208e-11	5.50588305690628e-09	0	0	2.57046	64.7979	SLC27A1;BMPR2;TGFB1I1;SIX1;ENO1;FGF2;TSKU;PIK3CG;ACTB;GHR;SYDE1;GJA1;ACADL;SIX4;MDK;GLIPR2;BCL7C;TNFSF11;SOX8;SOX9;JAK2;SOX6;IL15;APLP2;F2R;WNT5A;ETV4;SAP30;TGFBR2;DCSTAMP;SMO;SINHCAF;PPIB;B4GALT5;CRB2;CEBPB;FOXC1;HDAC3;LRP1;EPAS1;NPR1;TXK;TWIST1;CXCR4;TNFRSF11A;ADIPOR2;AGPAT2;RTN4;MUC1;PRDM16;PDPN;S100A13;GCNT2;STAT6;OTX2;RBBP7;APOE;PPARGC1A;LURAP1;DECR1;BCL9L;FGF21;WWTR1;TGFB2;NIBAN2;TGFB1;SMUR…	GO_Biological_Process_2023	8.25917	84/387	84
External Encapsulating Structure Organization		2.07461166580458e-11	9.11999288287693e-09	0	0	4.78436	117.689	VIT;APP;ECM2;HPSE2;NDNF;ADAMTS12;ADAMTS10;THSD4;ADAMTS16;ADAMTS15;ADAMTS1;ADAMTSL4;MMP28;SLC39A8;ADAMTS9;ADAMTS7;COL28A1;MIA;COL22A1;COL23A1;NPNT;MMP11;SMOC2;MMP14;CCDC80;COL4A2;SPINT1;COL5A1;COL4A1;MMP15;COL5A3;COL5A2;MANSC4;COL8A2;COL4A5;COL9A3;MATN4	GO_Biological_Process_2023	8.04001	37/110	37
Extracellular Structure Organization		3.065444222349759e-11	1.22506298194996e-08	0	0	4.69548	113.669	VIT;APP;ECM2;HPSE2;NDNF;ADAMTS12;ADAMTS10;THSD4;ADAMTS16;ADAMTS15;ADAMTS1;ADAMTSL4;MMP28;SLC39A8;ADAMTS9;ADAMTS7;COL28A1;MIA;COL22A1;COL23A1;NPNT;MMP11;SMOC2;MMP14;CCDC80;COL4A2;SPINT1;COL5A1;COL4A1;MMP15;COL5A3;COL5A2;MANSC4;COL8A2;COL4A5;COL9A3;MATN4	GO_Biological_Process_2023	7.91184	37/109	37
Response To Cytokine		5.07831530749795e-11	1.86035617431342e-08	0	0	4.1352	98.0185	IFITM3;APP;IFITM1;CIITA;SP100;IFITM2;SLC22A5;CXCR4;TNFRSF11A;RELA;CXCL16;RELB;TMEM102;CASP8;IRAK2;DPYSL3;TIMP3;LGALS9;JAK2;IKBKE;TIMP4;MAP4K3;MCL1;IFNAR2;CD74;ANXA1;MME;STAT1;MX1;IFNLR1;ISG15;OSMR;NFKB1;BST2;CH25H;PLSCR1;MAPKAPK3;ALDH1A2;CHI3L1;XAF1;MYD88	GO_Biological_Process_2023	7.7304	41/125	41
Positive Regulation Of Cellular Process		6.5760192148993e-11	2.13902526048409e-08	0	0	2.13716	50.1056	VIPR1;CSF1;IRS1;CD81;CIB1;FGF1;FGF2;ACTB;CXCL16;ZFP36;CDH3;CAPNS1;MYC;RPS6KA1;CCN2;SOX9;CAPN1;IER5;SOX4;MFSD2A;F2R;TPM1;PGF;BTC;SFRP1;GAREM1;SFRP2;EPHA1;NOTCH1;HPN;PDGFA;TGFA;TWIST1;TNFRSF11A;ZFP36L1;DPP4;EFNB2;NACC1;S100A13;WNT2;FGF21;WWTR1;TGFB2;TGFB1;FN1;BMP6;FOSL1;BMP4;FGF16;IL6;CXCL12;BAMBI;CDK2;ACER3;FGFR3;EZH2;LGMN;FGFR1;PRR5;CDCA7L;FLT4;LAMC2;TCIRG1;LAMC1;FOXM1;AREG;CX3CL1;CXCL5;TMEM102;M…	GO_Biological_Process_2023	7.66978	113/594	113
Positive Regulation Of Cell Differentiation		6.812182358229589e-11	2.13902526048409e-08	0	0	2.77368	64.9312	IFITM1;BMPR2;CSF1;TGFB1I1;SYAP1;LAMC1;ACTB;GJA1;ZFP36;GLIPR2;MDK;RPS6KA1;BOC;NRCAM;CCN2;SOX9;SOX6;CD34;SOX4;EDN3;MMD;NPNT;ADRA2C;TGFBR2;SFRP1;CEACAM1;GPRC5B;SFRP2;RIN2;DDR2;CDS1;CRB2;YAP1;FBN2;FOXC1;CEBPB;PKDCC;LRP5;TWIST1;PLA2G5;GDPD5;ZFP36L1;GPC1;PDPN;GCNT2;LRRC8A;BCL9L;WWTR1;TGFB2;TGFB1;LAMB2;RARRES2;BMP7;BMP6;NFKB1;MAPK12;BMP4;HEYL;NUDT21;DAB2;IL6;REST;BAMBI;ID2;BMPR1B;FERMT2;EZH2;FGFR1	GO_Biological_Process_2023	7.66978	68/283	68
Negative Regulation Of Apoptotic Process		8.29264678313402e-11	2.43029835057714e-08	0	0	2.25571	52.3619	CIB1;CLU;IFIT3;NRBP2;MYC;RPS6KA1;PIM1;PDK4;SOX8;SOX9;TMEM14A;IER3;PRKCI;PRKCD;F2R;WNT5A;THOC6;SFRP1;TYRO3;PPIF;NOTCH2;NOTCH1;HPN;ALOX12;VTCN1;PIK3R1;SOCS2;SOCS3;NCKAP1L;SFN;APOE;PPARGC1A;MCL1;FZD3;PRELID1;NIBAN2;FZD9;HMGA2;DHCR24;NFKB1;NFATC4;BMP4;DAB2;GCLC;IL6;LGMN;ITGB1;PRR5;TNFAIP8;FLT4;HSPB1;SIX1;CX3CL1;SIX4;MDK;CD38;CTSH;ANXA1;GPX1;ANXA5;PLAUR;TENT5B;DDAH2;TMBIM1;CAT;TMBIM6;ANGPTL4;ITGA5;CRY…	GO_Biological_Process_2023	7.61434	99/482	99
Regulation Of Epithelial To Mesenchymal Transition		1.46652934627372e-10	4.02928937888704e-08	0	0	5.0927	115.314	CRB2;FOXC1;TGFB1I1;HPN;TWIST1;GATA3;SPRED2;SPRED1;GLIPR2;MDK;PDPN;GCNT2;BCL9L;WWTR1;TGFB2;TGFB1;IL17RD;VASN;OVOL2;TGFBR2;SMAD7;EFNA1;MAD2L2;SFRP1;DAB2;IL6;SFRP2;BAMBI;SPRY2;SPRY1;FERMT2;EZH2	GO_Biological_Process_2023	7.39477	32/83	32
Negative Regulation Of Cellular Process		2.84524329623388e-10	7.35746442955538e-08	0	0	2.12915	46.7991	APP;ADAMDEC1;IFITM1;TES;CIB1;ENO1;CLU;ETS1;ACTB;IFIT3;GJA1;MYC;ENPP1;PLXNC1;CCN2;SOX4;TNS2;APLP2;F2R;SFRP4;SFRP1;CLDN3;SFRP2;ADAM15;SFRP5;CHMP4C;TXNIP;NOTCH1;CTBP2;NPR1;FBLN1;GATA3;RTN4;SAV1;PODXL;NACC2;IGFBP7;IGFBP6;S100A11;TGFB2;NIBAN2;TGFB1;THAP12;FUZ;IFNLR1;INHBA;BMP7;BST2;BMP4;IL6;TMEM98;DLG3;NOX4;PLXNB2;SCGB3A1;COL18A1;PTPRU;RARG;BMPR2;TGFB1I1;CCDC125;CXCL1;RND1;ADAMTS1;MDK;BCL7C;NCK2;JAK2;…	GO_Biological_Process_2023	7.13327	106/537	106
Regulation Of ERK1 And ERK2 Cascade		3.725807403132701e-10	8.66414851510824e-08	0	0	2.87857	62.4955	APP;ARHGAP8;FLT4;CIB1;ARRB1;HMGB1;FGF1;FGF2;CX3CL1;ICAM1;PYCARD;SPRED2;SPRED1;GLIPR2;TIMP3;CCN2;LGALS9;EPHB1;DUSP4;DENND2B;F2R;NPNT;DUSP6;TIRAP;CEACAM1;GAREM1;CNKSR3;CHI3L1;ROR1;EZR;TLR4;EPHA2;DDR2;NOTCH2;NOTCH1;ALOX15;PDGFA;FBLN1;PLA2G5;EGFR;P2RY6;ERBB4;ERBB2;P2RY1;GCNT2;CCL2;APOE;FAM83D;FGF21;CD74;TGFB1;FN1;F2RL1;ACKR3;SPRY2;SPRY1;FGFR3;FERMT2;FGF10	GO_Biological_Process_2023	7.06227	59/244	59
Positive Regulation Of Cell Migration		4.03630658114413e-10	8.66414851510824e-08	0	0	2.63201	56.9318	RET;ITGB1;BMPR2;CSF1;FLT4;FAM107A;CIB1;LAMC2;FGF1;VSIR;CXCL16;SYDE1;GLIPR2;MDK;CTSH;SOX9;SUN2;EDN1;SEMA6D;TNFRSF18;F2R;GAB1;ACTN4;RHOC;RHOD;CLDN4;MMP14;CLDN3;SMO;DAAM2;ITGA6;EPHA1;EPHA2;DDR2;HBEGF;GRN;CD151;NOTCH1;SEMA3B;PDGFA;TWIST1;CXCR4;THBS1;EGFR;RTN4;PODXL;NTF3;PDPN;GCNT2;NCKAP1L;PLCG1;S100A11;TCAF2;TGFB2;TGFB1;SMURF2;FZD4;SEMA4B;FN1;SH3RF2;DAB2;CXCL12;TRIP6;F2RL1;SPRY2;LGR6;FERMT2;FGF10	GO_Biological_Process_2023	7.06227	68/272	68
Canonical Wnt Signaling Pathway		4.08320019037987e-10	8.66414851510824e-08	0	0	6.56796	141.992	RARG;LRP5;WNT8B;GATA3;CDH3;FRAT2;WNT2;BCL9L;FZD1;TCF7L2;FZD3;TCF7L1;FZD2;JUP;FZD4;FZD7;WNT5A;FZD9;FZD8;CSNK1E;WNT9A;SFRP4;SFRP1;SFRP2;SFRP5	GO_Biological_Process_2023	7.06227	25/65	25
Wnt Signaling Pathway		4.13892444989247e-10	8.66414851510824e-08	0	0	5.62947	121.627	RARG;NXN;LRP5;WNT8B;CELSR2;RAC3;WNT2;WLS;BCL9L;FZD1;TCF7L2;FZD3;TCF7L1;FZD2;JUP;CSNK1A1;FZD4;FZD7;WNT5A;FZD9;FZD8;CSNK1E;WNT9A;SFRP4;SFRP1;SFRP2;SFRP5;FERMT2	GO_Biological_Process_2023	7.06227	28/76	28
Cellular Response To Growth Factor Stimulus		1.15634347508897e-09	2.31058450749597e-07	0	0	3.28755	67.6512	FOXC1;RAMP2;NOTCH1;BMPR2;DLX5;FLT4;SYAP1;HSPB1;CIB1;NDNF;LRP2;ADAMTS12;ZFP36L2;EGFR;RELA;ZFP36L1;ZFP36;CLEC3B;ERBB2;ANKRD1;CCL2;SOX9;PLCG1;NOS1;SOX6;WNT2;ADAMTS7;MAP2K3;TGFB1;ANXA1;APLP2;WNT5A;KLF4;BMP7;BMP6;OVOL2;SMAD7;TGFBR2;BMP4;SFRP1;GAREM1;PDE3A;GAS1;SPRY2;BMPR1B;LGMN	GO_Biological_Process_2023	6.63628	46/155	46
Positive Regulation Of Intracellular Signal Transduction		1.29291071025426e-09	2.47114586185988e-07	0	0	2.07493	42.4662	APP;CD81;WWC1;FGF1;FGF2;PYCARD;SOX2;GJA1;PLCE1;TNFSF11;LGALS9;SOX9;WLS;UNC5CL;F2R;WNT5A;SHISA5;GPR37L1;NUP93;EDAR;FRMD6;ROR1;ALPK1;PPIA;JCAD;PDGFA;GATA3;RTN4;S100A13;HMOX1;IGFBP6;HEXIM1;TGFB2;TGFB1;RBPMS;CAV2;FN1;TNFRSF10B;BMP7;BMP6;BST2;BMP4;DAB2;IL6;TRIP6;HPSE;FGFR3;FERMT2;MYD88;FGF10;FGFR1;RET;ITGB1;BMPR2;PLEKHF1;SLC44A2;FLT4;PIK3CB;HMGB1;ADRA1B;PIK3CG;CX3CL1;TRIM6;CASP8;TRIM5;ITGAV;JAK2;IKBKE…	GO_Biological_Process_2023	6.6071	104/525	104
Positive Regulation Of Epithelial To Mesenchymal Transition		2.84815922061968e-09	5.21687830576837e-07	0	0	6.82394	134.272	CRB2;TCF7L2;WWTR1;FOXC1;TGFB2;NOTCH1;JAG1;TGFB1;TGFB1I1;TWIST1;EMP2;TGFBR2;DAB2;IL6;GLIPR2;MDK;BAMBI;PDPN;GCNT2;FERMT2;BCL9L;EZH2	GO_Biological_Process_2023	6.28259	22/47	22
Hippo Signaling		3.69681241679167e-09	6.50047495368647e-07	0	0	22.1204	429.485	TEAD4;YAP1;WWTR1;SAV1;STK3;MOB1B;MOB1A;LATS2;AMOTL2;DCHS1;AMOTL1;TEAD2;TEAD3	GO_Biological_Process_2023	6.18705	13/17	13
Positive Regulation Of ERK1 And ERK2 Cascade		4.87609001067602e-09	8.24434295651223e-07	0	0	3.14877	60.264	NOTCH2;APP;NOTCH1;ARHGAP8;FLT4;ALOX15;PDGFA;CIB1;ARRB1;PLA2G5;TNFRSF11A;HMGB1;FGF1;FGF2;CX3CL1;EGFR;ICAM1;PYCARD;P2RY6;GLIPR2;ERBB4;P2RY1;GCNT2;TNFSF11;CCL2;CCN2;LGALS9;APOE;FGF21;CD74;TGFB1;DENND2B;F2R;NPNT;TIRAP;GAREM1;CHI3L1;ACKR3;F2RL1;SPRY2;ROR1;FGFR3;FERMT2;FGF10;DDR2	GO_Biological_Process_2023	6.08384	45/179	45
Negative Regulation Of Multicellular Organismal Process		5.810204656632931e-09	9.45987395205866e-07	0	0	2.76769	52.4854	BMPR2;WWC1;WWC2;ADM;TMEM53;SPRED2;GJA1;RGS2;SPRED1;MDK;ARHGDIB;SOSTDC1;SOX9;SRGN;GBP7;IFNGR1;IL15;F2R;IL17RD;OVOL2;SAP30;SFRP1;SFRP2;ALDH1A1;EVL;SINHCAF;TLR4;GRN;NOTCH1;HPN;PON1;STC1;GATA3;EGFR;RAB11FIP1;CHSY1;MARVELD3;RBBP7;NR1H2;PTCH1;PLCL1;NR1D1;GRHL2;VASN;SMAD7;MAD2L2;BMP4;EFNA1;NFIB;ID1;SPRY2;SPRY1;IL18R1;LGR4	GO_Biological_Process_2023	6.02411	54/231	54
Regulation Of Endothelial Cell Migration		9.714920995998482e-09	1.52524259637176e-06	0	0	4.15596	76.6759	GRN;SP100;BMPR2;FLT4;STC1;PRCP;PIK3CB;GATA3;FGF1;ETS1;FGF2;THBS1;PIK3CG;SH3BP1;SVBP;APOE;SLIT2;ADAMTS9;GLUL;EDN1;ANXA3;WNT5A;EMP2;NR2F2;RHOB;BMP4;SMOC2;CEACAM1;RHOJ;RIN2;EPHA2	GO_Biological_Process_2023	5.81666	31/88	31
Negative Regulation Of Signal Transduction		1.02382783536118e-08	1.55198178077508e-06	0	0	2.52622	46.4752	PTPRT;IRS1;ARRB1;NRARP;PIK3CB;FGF2;TSKU;CX3CL1;RGS2;UBASH3B;HEY1;SOSTDC1;ENPP1;TNS2;PHACTR4;IGFBP5;ARRDC1;SLC2A10;PRKCD;SORD;KIF7;KCTD6;DKK3;SIGIRR;SFRP4;SFRP1;MMP14;SFRP2;SFRP5;TMBIM1;TYRO3;TAX1BP3;TMBIM6;RAB7B;MDFI;TRABD2B;PLIN5;KANK2;LEPROT;LRP1;NXN;TWIST1;GATA3;ADAMTS12;THBS1;GLIS2;GPC1;GPC3;NIBAN2;PTCH1;SPRY4;NR1D1;APLN;ENTREP1;TCIM;NEDD4;SPRY2;SPRY1;LGR4;EZH2;LGMN	GO_Biological_Process_2023	5.80911	61/267	61
Positive Regulation Of Macromolecule Metabolic Process		1.12442753056951e-08	1.64766114146119e-06	0	0	2.29565	42.0182	APP;BMPR2;CSF1;TNC;ECE1;PIK3CB;FGF1;CLU;ETS1;FGF2;VSIR;ACTG1;GJA1;CDH3;MYC;CTSH;ITGB8;LGALS9;SOX9;CD34;ANXA2;DTX3L;IFNGR1;SLC2A10;WNT5A;PAX6;POU3F1;OVOL2;ACTA2;SFRP4;PLSCR1;CLDN3;SMO;NOS1AP;PKP3;EZR;TLR4;TLR3;TLR2;YAP1;RAMP2;NOTCH1;HPN;TWIST1;RELA;NWD1;AGR2;RAB29;PPARGC1A;FGF21;EGR1;CD74;TGFB1;NR1H2;FN1;HMGA2;INHBA;KLF4;BMP7;BMP6;KLF2;BMP4;NFKBIA;FGF16;OCLN;IL6;ID2;SPRY2;BMPR1B;MYD88;LAMTOR5;FGF1…	GO_Biological_Process_2023	5.78313	73/364	73
Regulation Of Canonical Wnt Signaling Pathway		1.3257521283481e-08	1.88000205039299e-06	0	0	2.71531	49.2522	PTPRU;CTNND1;LRRK1;NRARP;LIMD1;SOX2;CDH3;MDK;SOX9;SOX4;WLS;IGFBP4;IGFBP2;WNT5A;CSNK1E;DKK3;SFRP4;SFRP1;GPRC5B;ZEB2;SFRP2;LATS2;DAAM2;FRMD8;SFRP5;AMER1;MLLT3;LYPD6;EGFR;STK3;ZNRF3;GPC3;APOE;IGFBP6;WWTR1;TCF7L2;TGFB1;JUP;SMURF2;CSNK1A1;FZD7;TPBG;FZD9;FUZ;NFKB1;BICC1;MAD2L2;DAB2;BAMBI;LGR6;FOLR1;LGR4;FGF10	GO_Biological_Process_2023	5.72584	53/207	53
Epithelium Development		1.79903156031243e-08	2.47141960597919e-06	0	0	3.69182	65.8378	KANK2;TAGLN;LOXL3;TNC;SIX1;CNN3;LGALS3;SALL1;PTER;ANXA7;SOX8;SOX9;JAK2;WNT2;CD34;MFSD2A;TGFB1;STAT1;PTCH1;FOXJ1;FUZ;GRHL2;KRT19;BDH2;SMO;SPINT1;TST;KRT17;ALDH1A2;MANSC4;TAGLN2;ALDOC;VCL;FGF10	GO_Biological_Process_2023	5.60705	34/154	34
Cellular Response To Cytokine Stimulus		2.60630266704665e-08	3.47191106798093e-06	0	0	2.46876	43.1113	PTPRT;IFITM2;AQP4;CIB1;IFIT1;CX3CL1;PYCARD;GHR;RO60;TRIM6;ZFP36;DPYSL3;ANKRD1;TNFSF11;LGALS9;SOX9;JAK2;ADAMTS7;IFNAR2;GBP5;EDN2;MME;WNT5A;OSMR;NPNT;DCSTAMP;SFRP1;IRF1;CHI3L1;TLR4;TLR2;CEBPA;FOXC1;SHMT1;ALOX15;CXCR4;GATA3;ADAMTS12;RELA;ZFP36L2;ZFP36L1;CCL2;ST3GAL6;STAT6;GBP2;GBP4;GBP3;EGR1;STAT1;ERBIN;NR1D1;NFKB1;MAPK13;NFKBIA;IL6;CXCL12;AXL;CLCF1;PLP2;CRLF1	GO_Biological_Process_2023	5.45943	60/308	60
Regulation Of SMAD Protein Signal Transduction		3.82033268520389e-08	4.93946543651656e-06	0	0	11.913	203.478	WWTR1;BMPR2;TGFB1;LRP1;RBPMS;SLC2A10;BMP7;BMP6;OVOL2;BMP4;NUP93;DAB2;VEPH1;JAK2	GO_Biological_Process_2023	5.30632	14/27	14
Positive Regulation Of Cell Motility		4.10081269214937e-08	5.15062074133961e-06	0	0	2.57393	43.7813	RET;ITGB1;CSF1;FLT4;FAM107A;CIB1;LAMC2;FGF1;VSIR;CXCL16;MDK;CTSH;SUN2;EDN1;SEMA6D;F2R;ACTN4;RHOC;RHOD;CLDN4;MMP14;CLDN3;SMO;DAAM2;ITGA6;EPHA1;EPHA2;HBEGF;GRN;CD151;NOTCH1;SEMA3B;PDGFA;TWIST1;CXCR4;THBS1;EGFR;PODXL;NTF3;PDPN;GCNT2;TCAF2;TGFB1;CAVIN1;FZD4;SEMA4B;SH3RF2;DAB2;CXCL12;TRIP6;F2RL1;SPRY2;LGR6;FERMT2	GO_Biological_Process_2023	5.28814	54/221	54
Positive Regulation Of Angiogenesis		6.32468771181762e-08	7.7231464392084e-06	0	0	3.37195	55.8942	ITGB1;GRN;RAMP2;TWIST1;HSPB1;FGF1;ETS1;FGF2;THBS1;HK2;MDK;HMOX1;CTSH;ITGB8;PLCG1;CD34;JUP;S100A1;ANXA3;TNFSF12;WNT5A;VASH2;GAB1;HMGA2;EMP2;KLF4;PGF;RUNX1;RHOB;SMOC2;SFRP2;CHI3L1;ANGPTL4;ITGA5;EPHA1	GO_Biological_Process_2023	5.11221	35/119	35
Positive Regulation Of DNA-templated Transcription		7.13372489831537e-08	8.47563639270118e-06	0	0	1.58603	26.0994	APP;CRTC3;CD81;FHOD1;RASL11A;AHR;FGF1;ETS1;FGF2;ACTB;ETS2;SOX2;SALL1;SALL2;CREB3L4;CDH1;MYC;RPS6KA1;TNFSF11;SOX8;SOX9;IER5;IER2;SOX4;HMGN1;MAP2K3;F2R;WNT5A;POU3F1;RUNX1;ISL2;SFRP1;SFRP2;RFX4;ERG;LMX1B;ATF3;NOTCH1;CTBP2;DLX5;EPAS1;TXK;TWIST1;GATA3;PIK3R1;GLIS2;NPAS3;BCL2L12;SEC14L2;PRDM16;OTX2;APOE;OTX1;PPARGC1A;WNT2;BCL9L;S100A10;FZD1;EGR1;WWTR1;JUN;AFAP1L2;TGFB2;JAG1;NIBAN2;FZD2;JUND;TGFB1;JUP;F…	GO_Biological_Process_2023	5.07183	190/1243	190
Apoptotic Process		7.71880554076967e-08	8.82639162820178e-06	0	0	2.56641	42.0302	APP;NCKAP1;CSRNP1;ATN1;CIB1;AHR;TNFAIP1;HK2;IFIT2;PYCARD;CASP12;CASP8;MYC;RFK;CASP4;JAK2;IER3;DAPK2;MAGI3;PRKCD;EMP1;PAWR;EMP2;DYNLL1;CIT;RHOB;TGFBR2;PLSCR1;IFI27;PLSCR3;SFRP5;IRF1;MAL;PPIA;ARHGEF6;TLR2;NOTCH2;PPP1R15A;CXCR4;RTN4;STK3;CD14;TNFSF12;MX1;TNFRSF10B;DHCR24;NFKBIA;GZMM;PMP22;FAS;MYD88;BNIPL	GO_Biological_Process_2023	5.05422	52/228	52
Homotypic Cell-Cell Adhesion		7.91916662787524e-08	8.82639162820178e-06	0	0	6.81444	111.426	CXADR;ACTN1;HSPB1;PIK3CB;MYL12A;PIK3CG;ACTG1;CSRP1;UBASH3B;TYRO3;FLNA;MYH9;CLIC1;MYL9;PPIA;DSC2;VCL;TJP2	GO_Biological_Process_2023	5.05422	18/46	18
Negative Regulation Of Epithelial To Mesenchymal Transition		8.03129356524275e-08	8.82639162820178e-06	0	0	9.28495	151.691	HPN;FUZ;GATA3;IL17RD;VASN;OVOL2;SMAD7;EFNA1;MAD2L2;SPRED2;SPRED1;SFRP1;SFRP2;SPRY2;SPRY1	GO_Biological_Process_2023	5.05422	15/30	15
Inflammatory Response		1.06255807455334e-07	1.11370847736227e-05	0	0	2.65358	42.6096	CIITA;CEBPB;PTGER1;PTGER2;ALOX15;LOXL3;CXCR4;ADM;CXCL1;NOD1;GATA3;HMGB1;F11R;THBS1;CX3CL1;RELA;CXCL5;PIK3CG;RELB;ADGRE5;IRAK2;ADORA1;BLNK;CCL2;LGALS9;CD14;TAC1;AFAP1L2;ANXA1;TGFB1;VCAM1;IL10RB;F2R;WNT5A;CYBA;HSPG2;NFKB1;NFATC4;CXCL10;IL6;ELF3;NOX4;CHI3L1;CDO1;FOLR2;TLR4;TLR3;TLR2	GO_Biological_Process_2023	4.95323	48/236	48
Positive Regulation Of Phosphorylation		1.06405268537797e-07	1.11370847736227e-05	0	0	2.50766	40.263	RET;APP;FLT4;CIB1;ARRB1;FGF1;FGF2;CCND1;SOX9;EPHB4;PLAUR;MOB3B;PGF;CLDN3;TYRO3;ROR1;ANG;ITGA6;EPHA1;PPIA;MET;EPHA2;DDR2;ENG;HDAC3;RALB;PELI2;THBS1;EGFR;C3;ERBB4;ERBB2;P2RY1;NCKAP1L;PROM2;FGF21;NIBAN1;CD74;TGFB1;FZD7;RARRES2;MERTK;BMP4;EFNA1;MOB1B;FGF16;MOB1A;DAB2;AXL;FAS;FGFR3;FGF10;FGFR1	GO_Biological_Process_2023	4.95323	53/231	53
Skeletal System Development		1.15199293514158e-07	1.17771184718195e-05	0	0	3.1982	51.0963	COL18A1;LAMA5;PKDCC;DLX5;UCMA;COL11A2;STC1;PRELP;PTH1R;ETS2;PTHLH;GJA1;PRDX1;SH3PXD2B;ITGB8;SOX9;SOX6;CNMD;TEAD4;GDF11;TGFB2;WNT5A;RFLNB;BMP7;BMP6;EXT1;MMP14;EVC;OGN;ALPL;CHI3L1;TLL1;PPIB;FGFR3;FBN1;FGFR1	GO_Biological_Process_2023	4.92896	36/149	36
Regulation Of Epithelial Cell Proliferation		1.31137241242201e-07	1.31018025568345e-05	0	0	3.90266	61.8455	YAP1;GRN;HPN;TGFA;LAMC1;EGFR;ZFP36L1;SOX2;ZFP36;SIX4;MYC;ERBB2;MARVELD3;SOX9;B2M;TCF7L2;TGFB2;GPX1;TGFB1;NR1D1;BMP6;BMP4;FGF16;SFRP1;SFRP2;NR4A3;EPPK1;FGF10	GO_Biological_Process_2023	4.88267	28/91	28
Positive Regulation Of Transcription By RNA Polymerase II		1.60403508605631e-07	1.56696405295635e-05	0	0	1.66628	26.0698	APP;CRTC3;CD81;FHOD1;AHR;FGF1;ETS1;FGF2;ETS2;SOX2;SALL1;SALL2;CREB3L4;MYC;RPS6KA1;TNFSF11;SOX8;SOX9;IER5;IER2;SOX4;WNT5A;RUNX1;ISL2;SFRP2;RFX4;ERG;LMX1B;ATF3;NOTCH1;CTBP2;DLX5;EPAS1;TXK;TWIST1;GATA3;PIK3R1;GLIS2;BCL2L12;OTX2;OTX1;PPARGC1A;WNT2;BCL9L;S100A10;EGR1;WWTR1;JUN;JAG1;JUND;TGFB1;JUP;HMGA2;NFATC1;NR2F2;INHBA;NR1D1;NFKB1;BMP6;BMP4;NFKBIA;CXCL10;IL6;DAB2;NR4A3;LHX3;MAFF;TAF4B;BMPR1B;RIGI;CS…	GO_Biological_Process_2023	4.80494	147/938	147
Positive Regulation Of Vasculature Development		2.10479940340335e-07	2.01145612551329e-05	0	0	3.47257	53.3869	ITGB1;GRN;RAMP2;TWIST1;HSPB1;FGF1;ETS1;FGF2;THBS1;HK2;HMOX1;CTSH;ITGB8;PLCG1;CD34;JUP;ANXA3;TNFSF12;WNT5A;VASH2;GAB1;HMGA2;EMP2;PGF;RUNX1;RHOB;SMOC2;SFRP2;CHI3L1;ANGPTL4;EPHA1	GO_Biological_Process_2023	4.69649	31/104	31
Aortic Valve Development		2.26771710133487e-07	2.12103922924853e-05	0	0	6.13226	93.8194	BMPR2;NOTCH1;JAG1;TGFB1;ELN;TWIST1;NFATC1;GATA3;TNFRSF1B;TGFBR2;BMP4;EFNA1;HEYL;HEY1;HEY2;TBX20;SLIT2;SOX9	GO_Biological_Process_2023	4.67345	18/40	18
Negative Regulation Of Wnt Signaling Pathway		2.49428251045851e-07	2.28434706582825e-05	0	0	3.01309	45.8113	AMER1;PTPRU;LRP1;NXN;CTNND1;LIMD1;MLLT3;TSKU;STK3;SOX2;ZNRF3;MDK;SOSTDC1;SOX9;APOE;IGFBP6;WWTR1;TCF7L2;IGFBP4;CSNK1A1;TPBG;IGFBP2;WNT5A;FUZ;BICC1;DKK3;MAD2L2;SFRP4;SFRP1;DAB2;SFRP2;LATS2;FRMD8;SFRP5;TAX1BP3;TRABD2B;MDFI	GO_Biological_Process_2023	4.64124	37/140	37
Regulation Of Apoptotic Process		2.86521249492197e-07	2.57050492401571e-05	0	0	1.74698	26.319	RTKN;CIB1;CLU;ACTB;IFIT3;IFIT2;PYCARD;RASSF2;MYC;RPS6KA1;PIM1;SOX8;SOX9;TMEM14A;SOX4;IER3;UNC13B;PRKCI;DAPK2;ACTN1;WNT5A;ACTN4;THOC6;SFRP4;SFRP1;SFRP2;PPIF;PPIA;RNF122;NOTCH2;HPN;HTRA1;VTCN1;PIK3R1;RTN4;SAV1;STK3;SOCS2;SOCS3;MAP3K20;NCKAP1L;MCL1;EGR1;JUN;PRELID1;NIBAN2;FZD9;TNFRSF10B;HMGA2;DHCR24;NFKB1;GADD45G;BMP4;CXCL10;DAB2;GCLC;IL6;ITGB1;PRR5;RARG;PRR7;TNFAIP8;FLT4;HSPB1;HMGB1;CX3CL1;CASP8;SI…	GO_Biological_Process_2023	4.58998	119/705	119
Cell-Cell Adhesion Via Plasma-Membrane Adhesion Molecules		4.82945105758018e-07	4.24605336982449e-05	0	0	2.68688	39.0762	ITGB1;PTPRT;CRB2;TENM3;CELSR2;PVR;FGFRL1;PTPRF;ICAM1;CDH6;CDH4;CDH3;CDH1;FLRT3;CLDN23;CDH23;CDH26;SCARF2;CD177;MPZL2;NTNG1;TGFB2;CXADR;VCAM1;TGFBR2;CLDN6;IGSF11;CLDN10;CLDN4;CEACAM1;LRFN4;CLDN9;CLDN14;PALLD;CLDN8;CLDN7;FAT2;PLXNB2;DCHS1;NECTIN4;PCDHB9;NECTIN3	GO_Biological_Process_2023	4.37201	42/172	42
Positive Regulation Of Cell Adhesion		5.83437410358215e-07	5.02900167830336e-05	0	0	3.77546	54.1943	RET;VIT;ECM2;ALOX15;CIB1;NDNF;LAMC1;FBLN2;TMEM102;MDK;ERBB2;AGR2;RAC3;ITGAV;NCKAP1L;JAK2;TGFB2;LAMB2;TNFRSF18;TPM1;NPNT;RHOD;SMAD7;CCDC80;SFRP2;CXCL12	GO_Biological_Process_2023	4.29852	26/88	26
Pulmonary Valve Development		9.28174233704859e-07	7.69859232333313e-05	0	0	10.2028	141.717	NOTCH2;BMP4;HEYL;TGFB2;BMPR2;JAG1;NOTCH1;HEY1;HEY2;NFATC1;SLIT2;TNFRSF1B	GO_Biological_Process_2023	4.11359	2020-12-01	12
Regulation Of Biomineral Tissue Development		9.28174233704859e-07	7.69859232333313e-05	0	0	10.2028	141.717	CEBPB;NOTCH1;TGFB1;HEY1;HEY2;S1PR1;TWIST1;TXLNG;ENPP1;SGMS2;SOX9;DDR2	GO_Biological_Process_2023	4.11359	2025-12-01	12
Platelet Aggregation		9.70589831616156e-07	7.90132018478633e-05	0	0	6.80733	94.25	ACTN1;HSPB1;PIK3CB;MYL12A;PIK3CG;ACTG1;CSRP1;UBASH3B;TYRO3;FLNA;MYH9;CLIC1;MYL9;PPIA;VCL	GO_Biological_Process_2023	4.1023	15/35	15
Defense Response To Symbiont		1.11155648149592e-06	8.60685920562775e-05	0	0	3.00652	41.2186	IFITM3;RTP4;IFITM1;IFITM2;IFIT1;DDX60;SAMHD1;IFIT3;RELA;IFIT2;PYCARD;BPIFA1;TRIM5;GBP2;IKBKE;IFNAR2;GBP5;GBP7;STAT1;MX1;IFNLR1;ISG15;BST2;IL6;PLSCR1;IFI27;STING1;IRF1;F2RL1;MYD88;TLR3;RIGI;TLR2	GO_Biological_Process_2023	4.06516	33/148	33
Cellular Response To Transforming Growth Factor Beta Stimulus		1.13414440135351e-06	8.60685920562775e-05	0	0	3.30017	45.1781	ITGB1;HPGD;PXN;LTBP2;ZFP36L2;ZFP36L1;CLEC3B;ANKRD1;GCNT2;SOX9;SOX6;WNT2;LEFTY1;JUN;TGFB2;TGFB1;APLP2;WNT5A;OVOL2;TGFBR2;SMAD7;SKI;SFRP1;BAMBI;ID1;PDE3A;ZYX;FERMT2;ENG	GO_Biological_Process_2023	4.06516	29/96	29
Cell-Cell Junction Organization		1.13557287062423e-06	8.60685920562775e-05	0	0	4.02192	55.0536	KIRREL1;PRKCI;TGFB2;CXADR;TGFB1;CTNND1;F2R;CDH6;GJC1;CDH4;PARD6B;OCLN;CDH3;CDH1;TRPV4;MARVELD3;F2RL1;DCHS1;PKP3;CDH26;TJP3;CD177;TJP2	GO_Biological_Process_2023	4.06516	23/68	23
Regulation Of Actin Filament Polymerization		1.13557287062423e-06	8.60685920562775e-05	0	0	4.02192	55.0536	VASP;NCKAP1;PLEKHG2;PRKCD;ALOX15;LMOD1;ARHGAP28;SSH1;PYCARD;BAIAP2L1;CTTN;DAAM2;CDC42EP4;CDC42EP3;NCK2;CDC42EP2;CDC42EP1;EVL;NCKAP1L;SLIT2;KANK4;ARF6;KANK3	GO_Biological_Process_2023	4.06516	23/70	23
Cardiac Ventricle Morphogenesis		1.19504222367994e-06	8.90407731406275e-05	0	0	6.05234	82.5378	TGFB2;NOTCH1;JAG1;TGFB1;TPM1;GATA3;SMAD7;TGFBR2;BMP4;HEYL;SFRP2;HEY1;HEY2;TBX20;SOX4;ENG	GO_Biological_Process_2023	4.05041	16/42	16
Endocytosis		1.48598635511735e-06	0.000107088	0	0	2.42277	32.5121	DENND1C;ITGB1;APP;LRP1;LRP2;SNX33;CXCL16;RHOBTB2;AP3M2;P2RY6;MRC1;MICALL1;ADORA1;APOE;CD14;PDLIM7;ANXA1;SCARA5;ANXA3;M6PR;ANXA11;TBC1D2B;CSNK1E;ARHGAP27;MERTK;HSPG2;EHD2;MYO1E;DAB2;NECAP2;SNX18;CTTN;AXL;RAB34;RHOJ;TYRO3;RIN3;RHOU;CD302;RHOV;RAB17;MET;TLR4;FOLR1;MYD88;RHOQ	GO_Biological_Process_2023	3.97026	46/189	46
Regulation Of Ossification		1.65673541859503e-06	0.000117468	0	0	6.38149	84.9419	BMPR2;NOTCH1;WNT5A;TWIST1;TXLNG;SGMS2;TMEM53;BMP4;SFRP1;CHSY1;MDK;S1PR1;ENPP1;SOX9;DDR2	GO_Biological_Process_2023	3.93008	15/37	15
Circulatory System Development		1.77847983742264e-06	0.000124098	0	0	2.86831	37.9757	CRB2;FOXC1;RAMP2;NOTCH1;NXN;FLT4;ECE1;PDLIM1;GJA1;PDLIM3;SALL1;CASP8;PDLIM2;HEY1;FLRT3;ERBB4;HEY2;SH3PXD2B;PLCE1;SOX9;PDLIM4;SOX4;PDLIM7;TGFB2;CXADR;TGFB1;SLC2A10;FN1;HSPG2;TGFBR2;KAT2B;HEYL;ID2;FBN1	GO_Biological_Process_2023	3.90623	34/132	34
Aortic Valve Morphogenesis		1.93865374017212e-06	0.000129126	0	0	5.73345	75.4151	NOTCH1;JAG1;TGFB1;ELN;TWIST1;NFATC1;GATA3;TGFBR2;BMP4;EFNA1;HEYL;HEY1;HEY2;TBX20;SLIT2;SOX9	GO_Biological_Process_2023	3.88899	16/37	16
Branching Morphogenesis Of An Epithelial Tube		1.93865374017212e-06	0.000129126	0	0	5.73345	75.4151	LRP5;SIX1;NRARP;NPNT;FGF2;TGFBR2;BMP4;SALL1;SFRP2;COL4A1;MYC;SLIT2;MET;ENG;EPHA2;FGF10	GO_Biological_Process_2023	3.88899	16/42	16
Non-Canonical Wnt Signaling Pathway		1.93865374017212e-06	0.000129126	0	0	5.73345	75.4151	FZD1;FZD3;FZD2;SMURF2;FZD4;FZD7;WNT5A;FZD9;FZD8;CELSR1;CELSR2;SFRP4;SFRP1;SFRP2;VANGL2;SFRP5	GO_Biological_Process_2023	3.88899	16/41	16
Pulmonary Valve Morphogenesis		2.08705848006016e-06	0.000134437	0	0	10.6849	139.756	NOTCH2;BMP4;HEYL;TGFB2;JAG1;NOTCH1;HEY1;HEY2;TBX20;NFATC1;SLIT2	GO_Biological_Process_2023	3.87148	2018-11-01	11
Epidermal Growth Factor Receptor Signaling Pathway		2.10620030965262e-06	0.000134437	0	0	5.26229	68.7815	PIGR;SHC3;TGFB1;ERBIN;GAB1;TGFA;AREG;EGFR;BTC;GAREM1;ERBB2;NCK2;PLCE1;PLCG1;SOX9;FAM83B;HBEGF	GO_Biological_Process_2023	3.87148	17/45	17
Positive Regulation Of Interleukin-8 Production		2.14071147589139e-06	0.000134437	0	0	4.6232	60.353	CD74;AFAP1L2;F2R;NOD1;HMGB1;TIRAP;RELA;PYCARD;IL6;CHI3L1;F2RL1;LGALS9;CD14;TLR4;TLR3;MYD88;TLR2;LAMTOR5;RIGI	GO_Biological_Process_2023	3.87148	19/61	19
Regulation Of Smooth Muscle Cell Proliferation		2.14071147589139e-06	0.000134437	0	0	4.6232	60.353	TCF7L2;EDN1;BMPR2;TGFB1;IGFBP5;STAT1;ELN;THBS1;CX3CL1;BMP4;IL6;NR4A3;ID2;OGN;RBPMS2;HMOX1;ANG;APOE;PPARGC1A	GO_Biological_Process_2023	3.87148	19/54	19
Artery Morphogenesis		2.2451612684025e-06	0.00013901	0	0	6.80497	88.5104	TGFB2;BMPR2;NOTCH1;JAG1;HPGD;LRP1;LRP2;SMAD7;TGFBR2;BMP4;HEY2;HES1;FOLR1;ENG	GO_Biological_Process_2023	3.85695	14/30	14
Positive Regulation Of Endothelial Cell Migration		2.47873447362489e-06	0.000151341	0	0	3.41142	44.0337	GRN;BMPR2;FLT4;HSPB1;HMGB1;PIK3CB;GATA3;FGF1;ETS1;FGF2;THBS1;PIK3CG;TMSB4X;PLCG1;MAP2K3;EDN1;TGFB1;ANXA3;WNT5A;RHOB;BMP4;SMOC2;MET;RIN2;FGFR1;LGMN	GO_Biological_Process_2023	3.82004	26/85	26
Transmembrane Receptor Protein Tyrosine Kinase Signaling Pathway		2.68161952667349e-06	0.000161485	0	0	2.11545	27.1393	EPHB6;PTPRT;RET;CSF1;IRS1;FLT4;PLAT;PIK3CB;FGF1;FGF2;GHR;UBASH3B;PDK4;BLNK;JAK2;EPHB1;EPHB4;PDK2;EPHB3;GAB1;PGF;CNKSR1;COL4A2;MAPKAPK3;TYRO3;ROR1;EPHA1;MET;RHOQ;EPHA2;DDR2;SHC4;FOXC1;SHC3;PXN;PDGFA;PIK3R1;EFNA4;EGFR;EFNB2;SOCS2;EFNB1;FLRT3;ERBB4;NTF3;ERBB2;FGF21;CAV2;RARRES2;MERTK;NFATC4;EFNA1;FGF16;NR4A3;AXL;FGFR3;FRK;FGFR1	GO_Biological_Process_2023	3.79187	58/284	58
Response To Tumor Necrosis Factor		2.72421849774148e-06	0.000161833	0	0	3.29014	42.1576	SLC22A5;CIB1;GATA3;TNFRSF11A;ADAMTS12;ZFP36L2;CX3CL1;RELA;CXCL16;ZFP36L1;PYCARD;ZFP36;CASP8;ANKRD1;CCL2;JAK2;GBP2;MAP4K3;ADAMTS7;GBP3;ERBIN;NR1D1;NPNT;NFKBIA;DCSTAMP;SFRP1;CHI3L1	GO_Biological_Process_2023	3.79093	27/108	27
Regulation Of Interleukin-8 Production		2.93377699281434e-06	0.000171958	0	0	3.73397	47.5679	CD74;AFAP1L2;ANXA1;F2R;ARRB1;NOD1;HMGB1;KLF4;TIRAP;RELA;PYCARD;IL6;TMSB4X;CHI3L1;F2RL1;LGALS9;CD14;TLR4;TLR3;MYD88;TLR2;LAMTOR5;RIGI	GO_Biological_Process_2023	3.76458	23/81	23
Negative Regulation Of Programmed Cell Death		2.98678767572102e-06	0.000172762	0	0	1.9427	24.7137	PRR5;TNFAIP8;FLT4;HSPB1;CIB1;IFIT3;CX3CL1;MECOM;SIX4;MYC;RPS6KA1;PIM1;CD38;CTSH;SOX8;SOX9;TMEM14A;IER3;PRKCI;ANXA1;ANXA5;WNT5A;PLAUR;TENT5B;THOC6;SFRP1;DDAH2;CAT;PPIF;TMBIM6;ANGPTL4;CRYAB;PTMA;MET;KANK2;NOTCH2;HDAC3;PRKAA2;HPN;PIK3R1;VTCN1;LRP2;FSTL1;THBS1;EGFR;RELA;SOCS2;SOCS3;ERBB4;PDPN;ERBB2;FLNA;NCKAP1L;MCL1;CD74;PRELID1;NIBAN2;HMGA2;DHCR24;NFKB1;BMP4;SH3RF2;DAB2;GCLC;IL6;KRT18;TCIM;AXL;FAS;S…	GO_Biological_Process_2023	3.76255	71/381	71
Cellular Response To Tumor Necrosis Factor		3.09863634991031e-06	0.000176904	0	0	3.09317	39.2354	CIB1;GATA3;TNFRSF11A;ADAMTS12;ZFP36L2;CX3CL1;RELA;ZFP36L1;PYCARD;ZFP36;TMSB4X;ANKRD1;TNFSF11;CCL2;JAK2;GBP2;ADAMTS7;GBP3;STAT1;ERBIN;ACTN4;NR1D1;TRAF1;NPNT;TNFRSF1B;NFKBIA;DCSTAMP;SFRP1;CHI3L1	GO_Biological_Process_2023	3.75226	29/119	29
Apical Junction Assembly		3.22801668267428e-06	0.000181928	0	0	4.71543	59.6202	RAMP2;RHOC;GRHL2;CLDN6;CLDN10;CLDN4;OCLN;CLDN3;POF1B;CLDN14;CLDN9;CLDN8;CLDN23;CLDN7;MARVELD3;RAB13;CTNNA1;VCL	GO_Biological_Process_2023	3.7401	18/54	18
Regulation Of Transforming Growth Factor Beta Receptor Signaling Pathway		3.3128953944822e-06	0.000184348	0	0	2.9401	37.0973	TGFB1I1;LTBP4;THBS1;SPRED2;SPRED1;CAPN5;PRDM16;RBBP7;BCL9L;TGFB1;SMURF2;SLC2A10;IL17RD;VASN;DKK3;SAP30;SMAD7;SKI;DAB2;ZEB2;LATS2;BAMBI;CD109;GIPC1;VEPH1;SPRY2;SPRY1;SINHCAF;PPARA;FOLR1;ENG	GO_Biological_Process_2023	3.73436	31/111	31
Supramolecular Fiber Organization		3.5149444476496e-06	0.000193146	0	0	2.09293	26.284	APP;COL18A1;COL12A1;LOXL3;LMOD1;TCHH;CIB1;RND1;POF1B;RAC3;PGM5;PRSS8;B2M;TMOD1;TPM4;TMOD4;ACTN1;TPM1;SHROOM2;SHROOM3;EMP2;SHROOM4;MAP7D3;CDC42EP2;TAGLN2;EVL;MYL9;DDR2;CLRN1;KRT80;COL11A2;LTBP2;FBLN5;THSD4;CNN3;CNN2;SH3BP1;CRTAP;TGFB2;MARCKSL1;FUS;GFAP;MAD2L2;MYO1E;KRT19;KRT17;COL5A1;SH3D21;MYO5B;COL5A3;TRPV4;COL5A2;FAT1;EPPK1;TLL1;VIM;FGF13;MYO1F	GO_Biological_Process_2023	3.71411	58/316	58
Negative Regulation Of Transforming Growth Factor Beta Receptor Signaling Pathway		4.5310975291023e-06	0.00024591	0	0	3.48219	42.8468	FBN2;SMURF2;SLC2A10;TGFB1I1;IL17RD;LTBP1;VASN;SAP30;SMAD7;SKI;SPRED2;SPRED1;BAMBI;CD109;VEPH1;CAPN5;PRDM16;SPRY2;SPRY1;SINHCAF;RBBP7;PPARA;BCL9L;FBN1	GO_Biological_Process_2023	3.60922	24/77	24
Tube Closure		5.20435717511954e-06	0.000276385	0	0	6.8026	82.7606	VASP;TGFB2;TGFB1;FUZ;LRP2;CELSR1;DYNLL1;GRHL2;SKI;VANGL2;PLXNB2;FOLR1;PHACTR4	GO_Biological_Process_2023	3.55849	13/29	13
Positive Regulation Of Gene Expression		5.21836610584505e-06	0.000276385	0	0	1.80582	21.9647	APP;BMPR2;CSF1;TNC;PIK3CB;FGF1;CLU;FGF2;ETS1;VSIR;PIK3CG;ACTG1;GJA1;CDH3;MYC;ITGB8;CTSH;LGALS9;SOX9;CD34;SOX4;IFNGR1;SLC2A10;IL15;WNT5A;PAX6;POU3F1;TENT5B;OVOL2;ACTA2;KAT2B;SFRP4;PLSCR1;CLDN3;SMO;NOS1AP;PKP3;EZR;TLR4;TLR3;TLR2;YAP1;RAMP2;NOTCH1;TXK;HPN;TWIST1;PIK3R1;PLD1;AGPAT2;THBS1;RELA;NWD1;ERBB2;S100A13;AGR2;FAM47E;PPARGC1A;LURAP1;FGF21;NIBAN1;EGR1;CD74;TGFB1;FN1;HMGA2;INHBA;KLF4;BMP7;BMP6;BM…	GO_Biological_Process_2023	3.55849	83/480	83
Cellular Response To Oxygen-Containing Compound		5.29466919257576e-06	0.000277088	0	0	1.90418	23.1335	RET;CLIC4;KCNC2;IRS1;AQP9;CXCL1;AHR;HMGB1;CLU;ACTB;CXCL5;PYCARD;ZFP36;CDH1;PDK4;ANKRD1;CAPN2;PDE4B;CPNE2;SOX9;PDK2;IGFBP5;PRKCD;TPM1;WNT5A;WNT9A;TNFRSF1B;TIRAP;ITPKB;SFRP1;PPIF;EZR;TLR4;TLR2;PRKAA2;SHMT1;ALOX15;PXN;WNT8B;EGFR;RELA;ZFP36L1;P2RY6;P2RY2;P2RY1;CCL2;SH3BP4;CD14;SLIT2;GBP2;WNT2;GBP3;EGR1;JUN;FZD4;FZD7;NR1D1;NFKB1;SSH1;CXCL10;IL6;NR4A3;AXL;SYT10;CDK2;PDE3A;VIM;FOLR1;MYD88;LGMN;LAMTOR5	GO_Biological_Process_2023	3.55738	71/406	71
Regulation Of miRNA Transcription		5.77861362742475e-06	0.000298856	0	0	4.00792	48.341	EGR1;JUN;TGFB2;TGFB1;GATA3;KLF4;ETS1;FGF2;EGFR;RELA;APLN;NFATC4;BMP4;FOSL1;REST;KLF5;NFIB;MYC;SOX9;PPARA	GO_Biological_Process_2023	3.52454	20/59	20
Interferon-Mediated Signaling Pathway		6.32543403468754e-06	0.000321284	0	0	5.95363	71.2705	IFITM3;IFNAR2;IFITM1;SP100;IFITM2;IFNGR1;IL10RB;STAT1;IFNLR1;IFI27;IRF1;JAK2;IKBKE;MYD88	GO_Biological_Process_2023	3.49311	14/49	14
Neutrophil Migration		6.35844807340415e-06	0.000321284	0	0	4.17504	49.9574	EDN1;TGFB2;CXADR;EDN2;EDN3;CXCL1;EMP2;CX3CL1;CXCL5;PIK3CG;LGALS3;CXCL10;KLF5;PDE4B;CCL2;NCKAP1L;PPIB;PPIA;CD177	GO_Biological_Process_2023	3.49311	19/77	19
Negative Regulation Of Cell Motility		7.7139739080349e-06	0.000385348	0	0	2.68294	31.5848	PTPRT;PTPRU;IFITM1;CLIC4;CCDC125;STC1;FBLN1;GATA3;CX3CL1;ARHGAP4;CDH1;DPYSL3;RBBP7;SLIT2;CD74;JAG1;IGFBP5;TPM1;FUZ;DYNLL1;SAP30;SMAD7;RHOB;BST2;SFRP1;CLDN3;SFRP2;ADAM15;EPPK1;SINHCAF;EPHA1;VCL;ENG	GO_Biological_Process_2023	3.41415	33/133	33
Negative Regulation Of Canonical Wnt Signaling Pathway		7.84228286049163e-06	0.000387356	0	0	2.91052	34.216	PTPRU;CTNND1;LIMD1;MLLT3;STK3;SOX2;ZNRF3;MDK;SOX9;APOE;IGFBP6;WWTR1;TCF7L2;IGFBP4;CSNK1A1;TPBG;IGFBP2;WNT5A;FUZ;BICC1;DKK3;MAD2L2;SFRP4;SFRP1;DAB2;SFRP2;LATS2;FRMD8;SFRP5	GO_Biological_Process_2023	3.41189	29/114	29
Positive Regulation Of Supramolecular Fiber Organization		8.99849082881752e-06	0.000439526	0	0	3.11124	36.1477	APP;NCKAP1;ALOX15;LMOD1;CLU;CX3CL1;PYCARD;BAIAP2L1;NCK2;NCKAP1L;APOE;VASP;EDN1;GPX1;OCLN;CTTN;CDC42EP4;TRPV4;CDC42EP3;CDC42EP2;CDC42EP1;F2RL1;EVL;MAPRE1;MET;ARF6	GO_Biological_Process_2023	3.35702	26/96	26
Cell-Matrix Adhesion		9.6432662091351e-06	0.000465844	0	0	2.93918	33.9453	ITGB1;ECM2;ITGB4;ADAMTS12;MSLN;NID2;FBLN5;THBS3;ITGB8;ITGAV;ADAMTS9;CD34;VCAM1;ITGA1;FN1;EMP2;NPNT;DYNLL1;RHOD;ADAM15;CTTN;TRIP6;ZYX;ITGA6;HPSE;ITGA5;VCL;FERMT2	GO_Biological_Process_2023	3.33176	28/109	28
Positive Regulation Of Protein Phosphorylation		1.01569065338955e-05	0.000480737	0	0	1.88884	21.7167	APP;BMPR2;CSF1;CD81;FLT4;CIB1;ARRB1;FGF1;FGF2;CX3CL1;GHR;TRIM6;RASSF2;CCND1;SOX9;NOS1;JAK2;MAP2K3;LEFTY1;IL15;MMD;PLAUR;MOB3B;PGF;TGFBR2;TOM1L1;CLDN3;SFRP2;CHI3L1;ITGA5;PPIA;DDR2;ENG;HDAC3;RALB;PELI2;PDGFA;EGFR;C3;ERBB4;NTF3;ERBB2;P2RY1;PROM2;FGF21;NIBAN1;CD74;GDF11;TGFB2;TGFB1;RBPMS;RARRES2;INHBB;INHBA;BMP7;BMP6;MAD2L2;BMP4;EFNA1;MOB1B;FGF16;MOB1A;DAB2;IL6;FAS;SPRY2;CSPG4;FGF10	GO_Biological_Process_2023	3.31809	68/377	68
Endoderm Formation		1.01702756932498e-05	0.000480737	0	0	5.60308	64.4133	DUSP4;DUSP5;LAMB3;COL12A1;LAMA3;FN1;HMGA2;INHBA;MMP14;COL4A2;MMP15;TBX20;ITGAV;ITGA5	GO_Biological_Process_2023	3.31809	14/35	14
Regulation Of Plasminogen Activation		1.03628057096569e-05	0.000483542	0	0	12.2306	140.375	CLEC3B;CTSZ;HPN;PLAUR;PLAT;ENO1;THBS1;RUNX1;S100A10	GO_Biological_Process_2023	3.31557	2016-09-01	9
Positive Regulation Of Leukocyte Chemotaxis		1.04496018916715e-05	0.000483542	0	0	4.45164	51.0557	EDN2;CSF1;EDN3;RARRES2;ANO6;HMGB1;PLA2G7;THBS1;PGF;CXCL10;IL6;CXCL12;MDK;F2RL1;LGALS9;S100A14;LGMN	GO_Biological_Process_2023	3.31557	17/54	17
Positive Regulation Of Epithelial Cell Proliferation		1.21145256995816e-05	0.000550733	0	0	2.76689	31.3243	NOTCH2;YAP1;GRN;BMPR2;FLT4;HPN;TGFA;NRARP;LAMC1;FGF2;AREG;RTN4;EGFR;CDH3;MDK;MYC;ERBB2;SOX9;TCF7L2;FZD7;TNFSF12;WNT5A;VASH2;PGF;BMP6;BMP4;SFRP1;NR4A3;ANG;FGF10	GO_Biological_Process_2023	3.25906	30/123	30
Regulation Of MAP Kinase Activity		1.21522162807852e-05	0.000550733	0	0	2.82702	31.9962	CBLC;PDGFA;TGFA;PIK3CB;FGF1;FGF2;THBS1;PIK3CG;EGFR;GHR;RGS2;ERBB2;NTF3;TNFSF11;APOE;EDN1;TGFB1;EDN3;CD300A;PRKCD;SPRY4;BMP7;BMP4;FGF16;SPRY2;SPRY1;TLR4;EZH2;FGFR1	GO_Biological_Process_2023	3.25906	29/114	29
Negative Regulation Of Transcription By RNA Polymerase II		1.25449500850252e-05	0.000562731	0	0	1.63683	18.4736	WWC1;WWC2;ATN1;ENO1;BACH2;ETS2;SOX2;ZFP36;SALL1;EDNRB;CCND1;MYC;SOX8;SOX9;SOX4;MORC3;SAP30;RUNX1;HIC2;IFI27;EZR;ATF3;NOTCH1;CTBP2;TWIST1;GATA3;GLIS2;NACC2;PRDM16;HEXIM1;JUN;JUND;SMURF2;PTCH1;IRF2BP2;HMGA2;NR1D1;NR2F2;NFKB1;BMP6;NR2F6;SMAD7;BMP4;EFNA1;DAB2;MAFB;NR4A3;ID2;MAFF;ID1;ID4;ID3;MAFK;EZH2;RARG;CIITA;HMGB1;FOXM1;IRF2BPL;INSL6;HEY1;HEY2;KLF10;TGIF1;KLF11;LEFTY1;EDN1;TGIF2;PAX6;PARP9;ZEB2;RA…	GO_Biological_Process_2023	3.2497	106/763	106
Phagocytosis		1.27932736845018e-05	0.000568073	0	0	3.57725	40.3034	ITGB1;ANXA1;LRP1;ANXA3;ALOX15;ANXA11;HMGB1;MERTK;GULP1;P2RY6;SH3BP1;AXL;ADORA1;TYRO3;MYH9;ITGAV;CD302;CD14;MET;TLR4;MYD88	GO_Biological_Process_2023	3.2456	21/69	21
Granulocyte Chemotaxis		1.37598299797247e-05	0.000604882	0	0	4.08573	45.7346	EDN1;TGFB2;ANXA1;CXADR;EDN2;EDN3;CXCL1;CX3CL1;CXCL5;PIK3CG;LGALS3;CXCL10;KLF5;PDE4B;CCL2;NCKAP1L;PPIB;PPIA	GO_Biological_Process_2023	3.21833	18/73	18
Transmembrane Receptor Protein Serine/Threonine Kinase Signaling Pathway		1.4634681730928e-05	0.000636971	0	0	2.67846	29.8169	ITGB1;BMPR2;HPGD;DLX5;TGFB1I1;PXN;LTBP2;GCNT2;GDF11;JUN;TGFB2;LEFTY1;TGFB1;SMURF2;APLP2;INHBB;INHBA;BMP7;BMP6;SMAD7;RGMA;TGFBR2;NUP93;BMP4;SKI;BAMBI;ID1;ZYX;BMPR1B;FERMT2;ENG	GO_Biological_Process_2023	3.19588	31/130	31
Actin Filament Organization		1.60186371465354e-05	0.000690372	0	0	2.52369	27.866	LMOD1;CAPG;CNN3;RND1;CNN2;BAIAP2L1;POF1B;SH3BP1;DPYSL3;RAC3;FLNA;PRSS8;VILL;MARCKSL1;TPM4;ACTN1;TPM1;SHROOM2;RFLNB;DSTN;SHROOM3;EMP2;SHROOM4;MAD2L2;MYO1E;SH3D21;MYO5B;TRPV4;FAT1;CDC42EP2;TAGLN2;EVL;MYO1F;CLRN1	GO_Biological_Process_2023	3.16092	34/144	34
Positive Regulation Of Chemokine Production		1.63108388198541e-05	0.00069614	0	0	4.86063	53.5821	APP;CD74;EGR1;WNT5A;TWIST1;HMGB1;TIRAP;PYCARD;IL6;HMOX1;F2RL1;LGALS9;TLR4;TLR3;TLR2	GO_Biological_Process_2023	3.1573	15/53	15
Regulation Of MAPK Cascade		1.72553854787857e-05	0.000729372	0	0	2.22742	24.429	RET;PHLPP1;CD81;WWC1;FLT4;PELI2;PDGFA;HMGB1;ADRA1B;FGF2;CX3CL1;EGFR;STK3;SOX2;SPRED2;SPRED1;TRIM5;ERBB2;PLCE1;IGFBP6;FAM83D;EPHB1;DUSP4;DUSP5;CD74;GPR37;CAV2;F2R;FN1;GPR37L1;ADRA2C;DUSP6;TIRAP;BMP4;CEACAM1;IL6;FAS;PPIA;FGFR3;JCAD;EPHA2;FGF10;FGFR1	GO_Biological_Process_2023	3.13705	43/204	43
Response To Type II Interferon		1.99005945340054e-05	0.000833172	0	0	3.58518	38.8087	IFITM3;GBP5;CD74;CIITA;IFITM1;SP100;IFITM2;SLC22A5;STAT1;WNT5A;AQP4;CX3CL1;CXCL16;BST2;CCL2;LGALS9;GBP2;TLR4;GBP4;TLR2	GO_Biological_Process_2023	3.07927	20/80	20
Primary Neural Tube Formation		2.05336710346975e-05	0.000851566	0	0	6.27677	67.748	VASP;SKI;TGFB2;TGFB1;VANGL2;PLXNB2;FUZ;LRP2;CELSR1;DYNLL1;GRHL2;PHACTR4	GO_Biological_Process_2023	3.06978	2028-12-01	12
Neutrophil Chemotaxis		2.12266754930171e-05	0.000856749	0	0	4.13318	44.474	EDN1;TGFB2;CXADR;EDN2;EDN3;CXCL1;CX3CL1;CXCL5;PIK3CG;LGALS3;CXCL10;KLF5;PDE4B;CCL2;NCKAP1L;PPIB;PPIA	GO_Biological_Process_2023	3.06715	17/70	17
Enzyme-Linked Receptor Protein Signaling Pathway		2.22697640316118e-05	0.000856749	0	0	2.65861	28.4798	SHC4;PTPRT;RET;PTPRU;SHC3;BMPR2;CSF1;LRP1;NPR1;FLT4;PIK3CB;PTPRF;EGFR;NPPC;ERBB4;ERBB2;NTF3;BLNK;JAK2;MERTK;CNKSR1;AXL;TYRO3;ROR1;FGFR3;MET;FRK;EPHA2;FGFR1;DDR2	GO_Biological_Process_2023	3.06715	30/124	30
Actomyosin Structure Organization		2.24547245014246e-05	0.000856749	0	0	3.40649	36.4631	ITGB1;TMOD1;TMOD4;TPM1;LMOD1;ARRB1;TNFAIP1;F11R;FHDC1;PDLIM1;KRT19;CSRP1;SIX4;EPB41L1;EPB41L2;ANKRD1;ZYX;MYH9;PGM5;FLNC;MYL9	GO_Biological_Process_2023	3.06715	21/77	21
Cell-Cell Junction Assembly		2.24547245014246e-05	0.000856749	0	0	3.40649	36.4631	RAMP2;JUP;CTNND1;RHOC;ACTG1;SMAD7;CDH6;GJC1;CDH4;GJA1;PARD6B;GJB2;CDH3;CDH1;TRPV4;CTNNA1;CD9;DCHS1;PKP3;CDH26;VCL	GO_Biological_Process_2023	3.06715	21/71	21
Negative Regulation Of Cellular Response To Growth Factor Stimulus		2.24547245014246e-05	0.000856749	0	0	3.40649	36.4631	NOTCH1;NIBAN2;SMURF2;SPRY4;CRIM1;TMEM53;LRP2;FGF2;THBS1;APLN;SMAD7;SKI;BAMBI;GPC1;NEDD4;CAPN5;RBPMS2;SOSTDC1;SPRY2;SPRY1;SLIT2	GO_Biological_Process_2023	3.06715	21/71	21
Calcium-Independent Cell-Cell Adhesion Via Plasma Membrane Cell-Adhesion Molecules		2.27074801457708e-05	0.000856749	0	0	13.5849	145.261	CLDN6;CLDN10;CLDN4;CLDN14;CLDN9;CLDN8;CLDN23;CLDN7	GO_Biological_Process_2023	3.06715	2019-08-01	8
Negative Regulation Of Fibroblast Growth Factor Receptor Signaling Pathway		2.27074801457708e-05	0.000856749	0	0	13.5849	145.261	GPC1;SPRY4;SPRY2;FUZ;SPRY1;GATA3;FGF2;THBS1	GO_Biological_Process_2023	3.06715	2013-08-01	8
Negative Regulation Of Myoblast Differentiation		2.27074801457708e-05	0.000856749	0	0	13.5849	145.261	BMP4;NOTCH1;TGFB1;SOSTDC1;TMEM182;SOX8;SOX9;SOX4	GO_Biological_Process_2023	3.06715	2013-08-01	8
Negative Regulation Of Cell Migration		2.28604535247546e-05	0.000856749	0	0	2.36215	25.2421	PTPRT;PTPRU;IFITM1;CLIC4;LRP1;STC1;FGF2;CX3CL1;ARHGAP4;GJA1;CDH1;ARHGDIB;DPYSL3;MARVELD3;HMOX1;RBBP7;SLIT2;CD74;JAG1;IGFBP5;TPM1;FUZ;DYNLL1;SAP30;SMAD7;RHOB;BST2;SFRP1;CLDN3;SFRP2;ADAM15;EVL;EPPK1;SINHCAF;EPHA1;VCL;ENG	GO_Biological_Process_2023	3.06715	37/163	37
Positive Regulation Of SMAD Protein Signal Transduction		2.29365021529933e-05	0.000856749	0	0	10.1916	108.875	BMP4;NUP93;DAB2;BMPR2;TGFB1;RBPMS;JAK2;BMP7;BMP6	GO_Biological_Process_2023	3.06715	2017-09-01	9
Ureteric Bud Development		2.29365021529933e-05	0.000856749	0	0	10.1916	108.875	BMP4;FOXC1;SALL1;GPC3;FOXJ1;SIX1;SLIT2;NPNT;BMP7	GO_Biological_Process_2023	3.06715	2018-09-01	9
Regulation Of Cell-Substrate Adhesion		2.29973480105611e-05	0.000856749	0	0	4.35586	46.5212	VIT;ECM2;NOTCH1;FZD4;FZD7;ALOX15;NDNF;PIK3CB;NPNT;FBLN2;CX3CL1;CCDC80;PDPN;AGR2;GCNT2;JAK2	GO_Biological_Process_2023	3.06715	16/44	16
Neural Tube Closure		2.33218621276086e-05	0.000861537	0	0	5.52612	58.9423	VASP;TGFB2;TGFB1;FUZ;LRP2;CELSR1;DYNLL1;GRHL2;SKI;VANGL2;PLXNB2;FOLR1;PHACTR4	GO_Biological_Process_2023	3.06473	13/32	13
Bicellular Tight Junction Assembly		2.41800785010704e-05	0.000885797	0	0	4.63942	49.3169	RAMP2;GRHL2;CLDN6;CLDN10;CLDN4;OCLN;CLDN3;POF1B;CLDN14;CLDN9;CLDN8;CLDN23;MARVELD3;CLDN7;RAB13	GO_Biological_Process_2023	3.05267	15/47	15
Positive Regulation Of Cell-Substrate Adhesion		2.45673409076677e-05	0.000892546	0	0	3.25893	34.5906	VIT;ECM2;CSF1;JUP;ALOX15;FN1;CIB1;EMP2;NDNF;NPNT;FBLN2;CX3CL1;SFRP1;CCDC80;MDK;AGR2;RAC3;FLNA;JAK2;EPHA1;FERMT2;S100A10	GO_Biological_Process_2023	3.04937	22/71	22
Regulation Of Bone Mineralization		2.63422533510233e-05	0.000949185	0	0	3.82991	40.3839	SRGN;FBN2;BMPR2;PKDCC;FZD9;TWIST1;TXLNG;ANO6;ISG15;SGMS2;BMP7;BMP6;BMP4;S1PR1;ENPP1;BMPR1B;GPM6B;DDR2	GO_Biological_Process_2023	3.02265	18/58	18
Defense Response To Virus		2.69390834503635e-05	0.000962798	0	0	2.34013	24.6227	IFITM3;RTP4;IFITM1;IFITM2;IFIT1;DDX60;SAMHD1;USP18;IFIT3;RELA;IFIT2;PYCARD;BPIFA1;TRIM6;TRIM5;GBP2;IKBKE;IFNAR2;GBP5;MORC3;GBP7;STAT1;MX1;IFNLR1;ISG15;BST2;CXCL10;IL6;PLSCR1;IFI27;STING1;IRF1;F2RL1;MYD88;TLR3;RIGI;TLR2	GO_Biological_Process_2023	3.01646	37/189	37
Positive Regulation Of Cardiac Epithelial To Mesenchymal Transition		2.81139044404204e-05	0.00099086	0	0	40.7289	426.808	TGFB2;JAG1;NOTCH1;EMP2;ENG;TGFBR2	GO_Biological_Process_2023	3.00399	2026-07-06	6
Positive Regulation Of Canonical Wnt Signaling Pathway		2.81750524486915e-05	0.00099086	0	0	2.93862	30.7881	AMER1;LRRK1;NRARP;LYPD6;EGFR;CDH3;GPC3;SOX4;WLS;TGFB1;JUP;SMURF2;FZD9;CSNK1E;NFKB1;SFRP4;GPRC5B;SFRP1;ZEB2;SFRP2;DAAM2;BAMBI;LGR6;LGR4;FGF10	GO_Biological_Process_2023	3.00399	25/85	25
Response To Interleukin-1		2.94015631941341e-05	0.00102579	0	0	3.32707	34.7162	APP;ANXA1;TNFRSF11A;NR1D1;ADAMTS12;CX3CL1;RELA;NFKB1;MAPK13;PYCARD;SFRP1;IRAK2;ANKRD1;CHI3L1;CCL2;LGALS9;SOX9;GBP2;MYD88;ADAMTS7;GBP3	GO_Biological_Process_2023	2.98894	21/85	21
Positive Regulation Of Blood Vessel Endothelial Cell Migration		3.27341102474505e-05	0.0011155	0	0	4.18808	43.2506	MAP2K3;FGFBP1;ANXA1;TGFB1;HSPB1;CIB1;HMGB1;ETS1;FGF2;THBS1;TMSB4X;RHOJ;HMOX1;PLCG1;JCAD;FGFR1	GO_Biological_Process_2023	2.95253	16/46	16
Positive Regulation Of Smooth Muscle Cell Proliferation		3.27341102474505e-05	0.0011155	0	0	4.18808	43.2506	EDN1;JUN;TGFB1;IGFBP5;STAT1;FGF2;THBS1;CX3CL1;BMP4;GJA1;P2RY6;IL6;NR4A3;ID2;RBPMS2;HMOX1	GO_Biological_Process_2023	2.95253	16/47	16
Tight Junction Assembly		3.27341102474505e-05	0.0011155	0	0	4.18808	43.2506	RAMP2;ILDR1;GRHL2;CLDN6;CLDN10;CLDN4;OCLN;CLDN3;POF1B;CLDN14;CLDN9;CLDN8;CLDN23;CLDN7;MARVELD3;RAB13	GO_Biological_Process_2023	2.95253	16/53	16
Ventricular Septum Morphogenesis		3.36731797289869e-05	0.00113867	0	0	5.82808	60.0223	BMP4;HEYL;TGFB2;BMPR2;NOTCH1;HEY1;HEY2;HES1;SLIT2;SOX4;SMAD7;TGFBR2	GO_Biological_Process_2023	2.9436	2027-12-01	12
Positive Regulation Of Transmembrane Receptor Protein Serine/Threonine Kinase Signaling Pathway		3.46151417233701e-05	0.00114654	0	0	2.97427	30.5493	CRB2;GDF11;LEFTY1;TGFB2;BMPR2;NOTCH1;TGFB1;RBPMS;SLC2A10;TGFB1I1;INHBB;INHBA;THBS1;BMP7;BMP6;TGFBR2;NUP93;BMP4;ZEB2;DAB2;GIPC1;TBX20;JAK2;ENG	GO_Biological_Process_2023	2.94061	24/95	24
Regulation Of Osteoblast Differentiation		3.46151417233701e-05	0.00114654	0	0	2.97427	30.5493	FBN2;YAP1;WWTR1;IFITM1;BMPR2;NOTCH1;PTCH1;LRP5;CRIM1;TWIST1;TMEM53;LIMD1;NPNT;BMP7;BMP6;BMP4;SKI;IL6;REST;BAMBI;SOX9;BMPR1B;FERMT2;DDR2	GO_Biological_Process_2023	2.94061	24/85	24
Negative Regulation Of Transmembrane Receptor Protein Serine/Threonine Kinase Signaling Pathway		3.4688400746111e-05	0.00114654	0	0	2.68983	27.6221	NOTCH1;LRP1;TGFB1I1;TMEM53;LRP2;SPRED2;SPRED1;CAPN5;PRDM16;RBPMS2;SOSTDC1;RBBP7;BCL9L;SMURF2;SLC2A10;CRIM1;IL17RD;VASN;SAP30;SMAD7;SKI;BAMBI;CD109;VEPH1;SPRY2;SPRY1;SINHCAF;PPARA	GO_Biological_Process_2023	2.94061	28/111	28
Cellular Response To Organonitrogen Compound		3.5235547548337e-05	0.00114821	0	0	2.74815	28.178	SHMT1;AQP9;AHR;CLU;ACTB;RELA;ZFP36L1;P2RY6;CDH1;P2RY2;P2RY1;CAPN2;CTNNA1;SH3BP4;SOX9;SLIT2;EGR1;IGFBP5;JUP;SSH1;MAPK13;DIAPH1;SFRP1;PDE3A;EZR;FOLR1;LAMTOR5	GO_Biological_Process_2023	2.93998	27/105	27
Epithelial Cell Differentiation		3.52613447625265e-05	0.00114821	0	0	2.88863	29.6164	YAP1;TAGLN;SIX1;GATA3;FSTL1;CNN3;LGALS3;PTER;ERBB4;ANXA7;JAG1;ANXA1;FZD7;PLAAT3;GRHL2;OVOL2;BMP4;DAB2;KRT19;BDH2;TST;KRT17;TAGLN2;ALDOC;IRF6	GO_Biological_Process_2023	2.93998	25/132	25
Blood Vessel Diameter Maintenance		3.63192196905164e-05	0.0011654	0	0	5.20075	53.1681	EDN1;EDN2;EDN3;NPR1;ECE1;KLF2;PER2;SCPEP1;GCLC;EDNRB;F2RL1;NOS1;GCLM	GO_Biological_Process_2023	2.93353	13/36	13
Regulation Of Chemokine Production		3.63192196905164e-05	0.0011654	0	0	5.20075	53.1681	APP;CD74;EGR1;WNT5A;PYCARD;SIGIRR;IL6;HMOX1;F2RL1;LGALS9;TLR4;TLR3;TLR2	GO_Biological_Process_2023	2.93353	13/41	13
Positive Regulation Of Actin Filament Polymerization		3.66155900562258e-05	0.00116639	0	0	4.76177	48.6416	VASP;NCKAP1;LMOD1;PYCARD;BAIAP2L1;CTTN;CDC42EP4;CDC42EP3;NCK2;CDC42EP2;CDC42EP1;NCKAP1L;EVL;ARF6	GO_Biological_Process_2023	2.93316	14/41	14
Response To BMP		3.72526041017245e-05	0.00117815	0	0	7.55104	77.0039	BMP4;SFRP1;BMPR2;DLX5;SOX9;ADAMTS12;BMPR1B;BMP7;BMP6;ADAMTS7	GO_Biological_Process_2023	2.9288	2023-10-01	10
Proteolysis		3.77882388889749e-05	0.00118655	0	0	1.97694	20.1322	RET;ADAMDEC1;CPXM2;CTSZ;PLAT;ECE1;CASP8;CAPNS1;CAPN6;ADAMTS1;ANPEP;CAPN5;CASP4;CAPN2;CTSH;FBXO6;CPXM1;CAPN1;GGT1;CTSD;ADAMTS9;CTSC;ADAMTS7;SRGN;MME;VASH2;BACE2;MMP14;FOLH1;ADAM15;MMP15;TRABD2B;TMPRSS6;HPN;HTRA1;CXCR4;TMPRSS2;ADAMTS12;ADAMTS10;ADAMTS16;DPP4;ADAMTS15;ADAM28;SVBP;USP25;ST14;ACE;PTCH1;CAPN12;CPD;TLL1;LGMN	GO_Biological_Process_2023	2.92571	52/330	52
Negative Regulation Of DNA-templated Transcription		3.95713427320517e-05	0.00123373	0	0	1.49622	15.1678	WWC1;WWC2;ATN1;LOXL3;IKZF1;ENO1;AHR;ETS2;BACH2;SOX2;ZFP36;SALL1;EDNRB;CCND1;MYC;SOX8;SOX9;SOX4;MORC3;WNT5A;KCTD1;SAP30;DKK3;RUNX1;HIC2;SFRP1;SFRP2;IFI27;EZR;ATF3;NOTCH1;CTBP2;TWIST1;GATA3;GLIS2;NACC2;PRDM16;NACC1;HEXIM1;JUN;NIBAN2;JUND;TGFB1;SMURF2;ATP8B1;PTCH1;HMGA2;IRF2BP2;NR2F2;NR1D1;BMP7;NFKB1;BMP6;NR2F6;NFATC4;SMAD7;BMP4;EFNA1;GCLC;DAB2;MAFB;NR4A3;ID2;ID1;MAFF;ID4;ID3;MAFK;EZH2;ZMYND15;CIITA…	GO_Biological_Process_2023	2.90878	136/1025	136
Defense Response To Bacterium		4.2331876525716e-05	0.0013105	0	0	2.65231	26.7087	CEBPB;NOD1;LYZL4;PYCARD;BPIFA1;CASP4;S100A14;GBP2;GBP4;GBP3;GBP7;ANXA3;RARRES2;PRKCD;TFEB;SLC30A1;ISG15;F3;MPEG1;TIRAP;IL6;SLPI;LCN2;ANG;TLR4;TLR3;MYD88;TLR2	GO_Biological_Process_2023	2.88256	28/204	28
Response To Lipid		4.32591431259427e-05	0.00132984	0	0	2.70757	27.2065	RARG;ALAS1;ILDR1;WNT8B;TNFRSF11A;AQP3;SOCS2;TRIM6;HSD17B2;CTSH;LGALS9;SOX9;S100A14;NOS1;JAK2;PAQR7;TGFB1;ANXA1;F2R;ERBIN;TIRAP;MAPKAPK3;SLPI;ALDH1A2;ALPL;TLR4;ABCG1	GO_Biological_Process_2023	2.8762	27/110	27
Negative Regulation Of Epithelial Cell Proliferation		4.57856806386296e-05	0.00139774	0	0	3.32225	33.1944	TGFB2;TGFB1;CAV2;STAT1;HPN;SORD;GATA3;NR2F2;THBS1;SOX2;CEACAM1;SFRP1;SFRP2;NFIB;MARVELD3;EPPK1;SOX9;APOE;B2M;CNMD	GO_Biological_Process_2023	2.85458	20/70	20
Regulation Of Fatty Acid Oxidation		4.64234957382142e-05	0.00140743	0	0	8.73513	87.1565	ACADVL;NR4A3;KLHL25;ACADL;APLP2;PDK4;SOX9;PPARA;PPARGC1A	GO_Biological_Process_2023	2.85157	2016-09-01	9
Response To Interferon-Beta		4.77400949242268e-05	0.00143743	0	0	6.23102	61.997	IFITM3;IFNAR2;BST2;IFITM1;TRIM6;PLSCR1;IFITM2;STAT1;IRF1;XAF1;IKBKE	GO_Biological_Process_2023	2.84241	2029-11-01	11
Negative Regulation Of Viral Life Cycle		5.23500370196627e-05	0.0015445	0	0	10.8673	107.125	IFITM3;BST2;CIITA;IFITM1;IFITM2;TRIM5;PPIA;LY6E	GO_Biological_Process_2023	2.81121	2020-08-01	8
Regulation Of Endothelial Cell Chemotaxis		5.23500370196627e-05	0.0015445	0	0	10.8673	107.125	SMOC2;NOTCH1;TMSB4X;HSPB1;FGF2;THBS1;MET;LGMN	GO_Biological_Process_2023	2.81121	2014-08-01	8
Regulation Of Leukocyte Chemotaxis		5.23500370196627e-05	0.0015445	0	0	10.8673	107.125	IL6;EDN2;EDN3;MDK;MTUS1;F2RL1;SLIT2;SLC8B1	GO_Biological_Process_2023	2.81121	2017-08-01	8
Positive Regulation Of Protein Kinase B Signaling		5.35070385931405e-05	0.00155892	0	0	2.95704	29.0846	ITGB1;RET;TCF7L2;TGFB1;PDGFA;PIK3CB;GATA3;LRP2;FGF2;THBS1;CX3CL1;PIK3CG;EGFR;RTN4;AXL;GCNT2;CHI3L1;SPRY2;HPSE;FERMT2;ENG;HBEGF;FGFR1	GO_Biological_Process_2023	2.80718	23/93	23
Positive Regulation Of Nucleic Acid-Templated Transcription		5.35479239331881e-05	0.00155892	0	0	1.62489	15.9807	RET;CIITA;TGFB1I1;SIX1;AHR;FOXM1;FGF2;ETS1;SOX2;LYL1;SALL1;MECOM;SIX4;CDH1;MYC;RPS6KA1;CD38;SOX8;SOX9;NOS1;TEAD2;SOX4;MAP2K3;DTX3L;F2R;WNT5A;TFEB;PAX6;PARP9;POU3F1;RUNX1;KAT2B;SFRP1;IRF1;IRF6;PPARA;CREB5;YAP1;CEBPB;FOXC1;SP100;NOTCH1;DLX5;LRP5;GATA3;MLLT3;EGFR;RELA;GLIS2;NPAS3;SEC14L2;ERBB4;TBX21;PRDM16;OTX2;RBBP7;APOE;PPARGC1A;FZD1;EGR1;CD74;AFAP1L2;JUN;FZD2;NIBAN2;TGFB1;FZD4;STAT1;FZD7;NR1H2;HM…	GO_Biological_Process_2023	2.80718	92/557	92
ERBB Signaling Pathway		5.58225489823402e-05	0.00161445	0	0	3.73252	36.5538	PIGR;SHC3;TGFB1;GAB1;ERBIN;TGFA;AREG;EGFR;BTC;GAREM1;ERBB4;NCK2;PLCE1;SOX9;PLCG1;FAM83B;HBEGF	GO_Biological_Process_2023	2.79198	17/54	17
Response To Lipopolysaccharide		6.78299950818959e-05	0.00194889	0	0	2.34588	22.5169	CXCL1;TNFRSF11A;HMGB1;CXCL5;RELA;PYCARD;ZFP36;TRIM6;ANKRD1;PDE4B;CCL2;LGALS9;CD14;S100A14;NOS1;JAK2;GBP2;GBP3;F2R;WNT5A;ERBIN;NR1D1;TNFRSF1B;NFKB1;TIRAP;CXCL10;IL6;MAPKAPK3;SLPI;AXL;VIM;TLR4;MYD88	GO_Biological_Process_2023	2.71021	33/159	33
Positive Regulation Of Cytokine-Mediated Signaling Pathway		7.11765348448075e-05	0.00203177	0	0	4.08196	38.9841	CD74;RBM47;EDN1;CSF1;TXK;WNT5A;CXCR4;PARP14;PARP9;AGPAT2;TRIM6;STING1;AXL;CASP4;IKBKE	GO_Biological_Process_2023	2.69213	15/44	15
Skin Development		7.53059709555487e-05	0.00213577	0	0	3.61566	34.3269	CLIC4;ST14;ANXA1;JAG1;ITGB4;SLC2A10;WNT5A;PDGFA;DHCR24;EVPL;COL5A1;COL5A3;COL5A2;TXNIP;ITGA6;EPHA2;FGFR1	GO_Biological_Process_2023	2.67044	17/68	17
Cell Surface Receptor Signaling Pathway Involved In Cell-Cell Signaling		7.79028149085063e-05	0.00218128	0	0	5.75137	54.4082	BMP4;FZD2;NXN;CSNK1A1;FZD4;WNT5A;LRP5;RAC3;CELSR2;FERMT2;WLS	GO_Biological_Process_2023	2.66129	2027-11-01	11
Negative Regulation Of DNA Binding		7.79028149085063e-05	0.00218128	0	0	5.75137	54.4082	MAD2L2;NFKBIA;PER2;SP100;JUN;HEY1;SMO;HEY2;HMGA2;JAK2;MDFI	GO_Biological_Process_2023	2.66129	2029-11-01	11
Amide Transport		8.27378258441318e-05	0.00224516	0	0	5.09896	47.9294	SLC27A1;SLC46A1;GJA1;GIPC1;PDPN;SLC1A3;TAP1;FOLR2;ABCA13;PLTP;FOLR1;SLC19A1	GO_Biological_Process_2023	2.64875	2032-12-01	12
Maintenance Of Blood-Brain Barrier		8.27378258441318e-05	0.00224516	0	0	5.09896	47.9294	ITGB1;GJA1;IL6;OCLN;CLDN3;LAMC1;F11R;TJP3;VCL;ACTG1;MFSD2A;TJP2	GO_Biological_Process_2023	2.64875	2029-12-01	12
Regulation Of Developmental Growth		8.27378258441318e-05	0.00224516	0	0	5.09896	47.9294	GHR;APP;LATS2;SIX4;CTTN;AGR2;SIX1;NRCAM;EPPK1;APOE;FGFR3;MFSD2A	GO_Biological_Process_2023	2.64875	2029-12-01	12
Regulation Of Vasculature Development		8.27378258441318e-05	0.00224516	0	0	5.09896	47.9294	SP100;IL6;SFRP1;ERBB2;VASH2;HMOX1;EMP2;TSPAN12;ETS1;FGF2;PIK3CG;EPHA2	GO_Biological_Process_2023	2.64875	2030-12-01	12
Vitamin Transport		8.27378258441318e-05	0.00224516	0	0	5.09896	47.9294	SLC27A1;SLC46A1;SLC35F3;TCN2;SLC2A10;TTPA;PDPN;SLC52A3;LRP2;FOLR2;FOLR1;SLC19A1	GO_Biological_Process_2023	2.64875	2039-12-01	12
Regulation Of Neurogenesis		8.50520164908725e-05	0.0022938	0	0	3.40355	31.8989	YAP1;NOTCH1;MME;APLP2;SERPINF1;PAX6;LRP2;CX3CL1;PER2;HEYL;IL6;REST;HEY1;RASSF10;HEY2;HES1;B2M;S100A10	GO_Biological_Process_2023	2.63945	18/67	18
Positive Regulation Of Interleukin-1 Production		8.70123021604467e-05	0.00233235	0	0	3.75415	35.0993	APP;GBP5;EGR1;WNT5A;HSPB1;HMGB1;PANX1;PYCARD;IL6;CASP8;S100A13;F2RL1;LGALS9;JAK2;TLR4;MYD88	GO_Biological_Process_2023	2.63221	16/64	16
Regulation Of Response To External Stimulus		9.44410676290349e-05	0.00251614	0	0	2.55654	23.6928	GRN;ALOX15;TNC;CXCR4;ADAMTS12;SAMHD1;USP18;CX3CL1;RELA;EFNB2;CASP8;ADGRA2;TRIM5;TMSB4X;CASP4;GGT1;JAK2;CD55;ANXA1;APLP2;F2R;WNT5A;TIRAP;LACC1;IRF1;F2RL1;MYD88	GO_Biological_Process_2023	2.59927	27/127	27
Positive Regulation Of Mesenchymal Cell Proliferation		0.000100112	0.00263821	0	0	20.3632	187.529	STAT1;MYC;LRP5;PDGFA;SOX9;TGFBR2	GO_Biological_Process_2023	2.57869	2026-09-06	6
Cellular Response To BMP Stimulus		0.00010053	0.00263821	0	0	3.50589	32.2719	LEFTY1;TGFB2;BMPR2;TGFB1;DLX5;INHBB;INHBA;ADAMTS12;BMP7;BMP6;RGMA;BMP4;SFRP1;SOX9;BMPR1B;ADAMTS7;ENG	GO_Biological_Process_2023	2.57869	17/66	17
Positive Regulation Of Epithelial Cell Migration		0.000100823	0.00263821	0	0	2.66216	24.4976	GRN;BMPR2;FLT4;PIK3CB;GATA3;FGF1;ETS1;FGF2;THBS1;PIK3CG;RTN4;GLIPR2;CTSH;SOX9;PLCG1;EDN1;TGFB2;ANXA3;WNT5A;RHOB;BMP4;SMOC2;RIN2;ARF6;FGF10	GO_Biological_Process_2023	2.57869	25/95	25
Pharyngeal System Development		0.000108333	0.00281795	0	0	9.05551	82.6795	TGFB2;BMPR2;SIX4;PTCH1;HES1;GATA3;BMP7;FOLR1	GO_Biological_Process_2023	2.55007	2016-08-01	8
Positive Regulation Of Chemotaxis		0.000110285	0.00283517	0	0	4.13992	37.7248	EDN2;TGFB1;EDN3;RARRES2;HSPB1;FGF2;THBS1;SMOC2;IL6;MDK;TMSB4X;F2RL1;MET;LGMN	GO_Biological_Process_2023	2.54742	14/44	14
Positive Regulation Of Pathway-Restricted SMAD Protein Phosphorylation		0.000110285	0.00283517	0	0	4.13992	37.7248	GDF11;LEFTY1;TGFB2;BMPR2;TGFB1;RBPMS;INHBB;INHBA;BMP7;BMP6;TGFBR2;BMP4;DAB2;ENG	GO_Biological_Process_2023	2.54742	14/49	14
Positive Regulation Of Vascular Permeability		0.000118914	0.00300281	0	0	11.882	107.379	OCLN;TGFB1;TRPV4;PDE3A;BMP6;TJP3;TJP2	GO_Biological_Process_2023	2.52247	2026-11-07	7
Regulation Of Branching Involved In Ureteric Bud Morphogenesis		0.000118914	0.00300281	0	0	11.882	107.379	BMP4;SIX4;SMO;SIX2;SIX1;SOX8;SOX9	GO_Biological_Process_2023	2.52247	2014-07-01	7
Regulation Of Mesenchymal Cell Proliferation		0.000118914	0.00300281	0	0	11.882	107.379	STAT1;MYC;WNT5A;LRP5;PDGFA;SOX9;TGFBR2	GO_Biological_Process_2023	2.52247	2026-11-07	7
Negative Regulation Of Endothelial Cell Migration		0.000119539	0.00300281	0	0	4.41984	39.9194	SP100;NOTCH1;TGFB1;JUP;STC1;HMGB1;NR2F2;FGF2;THBS1;SVBP;APOE;SLIT2;ADAMTS9	GO_Biological_Process_2023	2.52247	13/37	13
Cellular Response To Molecule Of Bacterial Origin		0.00012275	0.00306597	0	0	2.62105	23.6035	CXCL1;AHR;HMGB1;CXCL5;RELA;PYCARD;ZFP36;ANKRD1;PDE4B;CCL2;CD14;GBP2;GBP3;WNT5A;NR1D1;TNFRSF1B;NFKB1;TIRAP;CXCL10;IL6;AXL;VIM;TLR4;MYD88;TLR2	GO_Biological_Process_2023	2.51343	25/117	25
Heart Development		0.000137745	0.00342105	0	0	2.20951	19.6428	FOXC1;RAMP2;NOTCH1;BMPR2;ECE1;PDLIM1;GJA1;PDLIM3;SALL1;CASP8;PDLIM2;FLRT3;ERBB4;SH3PXD2B;GPC3;PLCE1;SOX9;PDLIM4;EPHB4;SOX4;PDLIM7;TGFB2;LEFTY1;CXADR;TGFB1;FN1;DYNLL1;BMP7;TGFBR2;APLN;BMP4;KAT2B;ID2;FBN1	GO_Biological_Process_2023	2.46584	34/171	34
Regulation Of Gene Expression		0.000151399	0.00373904	0	0	1.42809	12.5609	APP;CSF1;WWC1;WWC2;TNC;AHR;FGF1;CELSR2;ETS1;CLU;FGF2;TSKU;ACTG1;SOX2;GJA1;CDH3;CDH1;MYC;SLC39A8;LGALS9;SOX9;SOX6;SOX4;WNT5A;POU3F1;ATP1B1;SAP30;OVOL2;SFRP4;HIC2;SFRP1;CLDN3;SFRP2;SMO;PKP3;LMX1B;EZR;AJUBA;NOTCH2;NOTCH1;CRABP2;TXK;HPN;ILDR1;TWIST1;GATA3;VTCN1;ZFP36L1;APOE;PPARGC1A;FGF21;EGR1;WWTR1;TGFB2;TGFB1;FUS;FZD7;FN1;HMGA2;INHBA;PARP14;BMP7;NFKB1;BMP6;BMP4;FGF16;IL6;OCLN;MAFB;TMEM98;ID2;HNRNPF…	GO_Biological_Process_2023	2.42724	144/1127	144
Organonitrogen Compound Biosynthetic Process		0.000154139	0.00376442	0	0	2.41628	21.2093	SLC27A1;ALAS1;SLC44A2;GCNT1;SGMS2;CSAD;HACD2;HACD4;MUC1;SPTLC2;SPTLC3;ST3GAL4;APOE;MFSD2A;ELOVL1;GSTM1;MOCOS;AKR1A1;PLA2G4A;FMO1;INHBA;SLC5A7;PRKD3;ACER3;CHPT1;DEGS2;CDO1;B4GALT5	GO_Biological_Process_2023	2.4243	28/123	28
Positive Regulation Of Wnt Signaling Pathway		0.000154139	0.00376442	0	0	2.41628	21.2093	AMER1;LRRK1;NRARP;LYPD6;EGFR;CDH3;SALL1;GPC3;SOX4;WLS;TGFB1;JUP;SMURF2;FZD9;CSNK1E;NFKB1;SKI;SFRP4;SFRP1;GPRC5B;ZEB2;SFRP2;DAAM2;BAMBI;LGR6;LGR4;FGF10;TLR2	GO_Biological_Process_2023	2.4243	28/109	28
Positive Regulation Of Protein Modification Process		0.000156488	0.00378905	0	0	1.96471	17.2158	APP;HDAC3;RALB;FLT4;PELI2;CIB1;ARRB1;FGF1;FGF2;EGFR;C3;CCND1;ERBB4;ERBB2;P2RY1;FAM47E;SOX9;PROM2;FGF21;NIBAN1;EGR1;CD74;ACE;TGFB1;RARRES2;PRKCD;PLAUR;DYNLL1;MOB3B;PGF;BMP4;EFNA1;MOB1B;FGF16;MOB1A;DAB2;CLDN3;NOS1AP;FAS;RAMP1;PPIA;TRABD2B;ENG;FGF10	GO_Biological_Process_2023	2.42147	44/225	44
Eye Development		0.000157178	0.00378905	0	0	3.51153	30.7544	FBN2;FOXC1;TGFB2;SHROOM2;PAX6;MEIS2;TSKU;SOX2;SKI;SALL2;COL5A1;SH3PXD2B;COL5A2;BMPR1B;FREM2;FBN1	GO_Biological_Process_2023	2.42147	16/58	16
Positive Regulation Of Tumor Necrosis Factor Production		0.000157733	0.00378905	0	0	2.96025	25.9158	APP;IFNGR1;WNT5A;HSPB1;TWIST1;CYBA;HMGB1;CLU;THBS1;TIRAP;PYCARD;IL6;FRMD8;LGALS9;CD14;JAK2;TLR4;TLR3;TLR2;RIGI	GO_Biological_Process_2023	2.42147	20/78	20
Positive Regulation Of Leukocyte Migration		0.000180622	0.00431529	0	0	5.66226	48.8036	LGALS3;IL6;EDN2;CSF1;EDN3;MDK;TNFRSF18;F2RL1;NCKAP1L;ICAM1	GO_Biological_Process_2023	2.36499	2031-10-01	10
Positive Regulation Of Cytokine Production		0.00018507	0.00439765	0	0	1.82124	15.6531	APP;FLT4;HMGB1;PIK3CG;PYCARD;TRIM6;MDK;PDE4B;LGALS9;JAK2;IKBKE;CCBE1;GBP5;ANXA1;IL15;F2R;WNT5A;CYBA;TIRAP;RUNX1;IRF1;CHI3L1;RAB7B;TLR4;TLR3;TLR2;CEBPB;TXK;TWIST1;NOD1;GATA3;AGPAT2;RELA;C3;S100A13;HMOX1;CD14;LURAP1;EGR1;CD74;AFAP1L2;TGFB1;ISG15;MAPK13;LACC1;IL6;STING1;F2RL1;HPSE;IL18R1;MYD88;LAMTOR5;RIGI	GO_Biological_Process_2023	2.35678	53/320	53
Folic Acid Transport		0.000188259	0.00440697	0	0	33.927	291.015	SLC46A1;PDPN;FOLR2;FOLR1;SLC19A1	GO_Biological_Process_2023	2.35586	2026-07-05	5
Vascular Associated Smooth Muscle Cell Development		0.000188259	0.00440697	0	0	33.927	291.015	RAMP2;NOTCH1;HEY2;HES1;ENG	GO_Biological_Process_2023	2.35586	2026-06-05	5
Generation Of Neurons		0.000188469	0.00440697	0	0	2.22719	19.1016	CTF1;SIX1;WNT8B;NDNF;CELSR1;RTN4;NRBP2;SIX4;ERBB2;NRCAM;WNT2;IER2;MARK2;FZD1;FZD3;TGFB2;FZD2;FZD4;FZD7;IRX3;WNT5A;FZD8;WNT9A;RUNX1;CIT;TUBB2B;LHX3;PLXNB2;LMX1B;FGF13;MET;FGFR1	GO_Biological_Process_2023	2.35586	32/172	32
Positive Regulation Of Interleukin-6 Production		0.000193949	0.00449438	0	0	3.00775	25.71	APP;CD74;F2R;WNT5A;TWIST1;CYBA;HMGB1;TIRAP;MAPK13;PYCARD;IL6;F2RL1;LGALS9;RAB7B;TLR4;TLR3;MYD88;TLR2;RIGI	GO_Biological_Process_2023	2.34733	19/76	19
Negative Regulation Of Macromolecule Metabolic Process		0.000194252	0.00449438	0	0	2.05866	17.594	NOTCH2;YAP1;APP;NOTCH1;PRKAA2;LRP1;FGF2;TRIM6;EDNRB;HEY2;ANXA7;ITGB8;LGALS9;APOE;CD34;TGFB2;EDN1;TGFB1;SLC2A10;SORD;PARP14;PARP9;KLF4;NFKB1;OVOL2;APLN;BMP4;SFRP1;OCLN;REST;CLDN3;SFRP2;SMO;KRT17;ID2;CCDC3;LGMN;ENG	GO_Biological_Process_2023	2.34733	38/186	38
Negative Regulation Of Neuron Apoptotic Process		0.000197962	0.00455624	0	0	2.89709	24.7048	PRKCI;GRN;F2R;FZD9;SIX1;NDNF;CLU;CX3CL1;NFATC4;NRBP2;SIX4;MDK;CLCF1;NTF3;TYRO3;CCL2;APOE;PPARGC1A;CRLF1;LGMN	GO_Biological_Process_2023	2.34139	20/74	20
Regulation Of Protein Kinase B Signaling		0.000202081	0.00462681	0	0	2.32604	19.7872	ITGB1;RET;PHLPP1;PDGFA;CIB1;GATA3;PIK3CB;LRP2;FGF2;THBS1;RTN4;CX3CL1;PIK3CG;EGFR;GCNT2;TCF7L2;TGFB1;SORD;AXL;SFRP5;CHI3L1;SPRY2;HPSE;PPARA;FERMT2;EPHA2;FGFR1;ENG;HBEGF	GO_Biological_Process_2023	2.33472	29/136	29
Neuron Differentiation		0.000204069	0.00463825	0	0	2.24902	19.11	TENM3;CTF1;WNT8B;HS6ST1;RTN4;NRBP2;SALL1;ERBB4;ERBB2;OTX2;WNT2;IER2;SOX4;FZD1;FZD3;TGFB2;FZD2;FZD4;FZD7;IRX3;WNT5A;FZD8;PAX6;INHBA;WNT9A;RUNX1;ISL2;LHX3;ID2;LMX1B;MET	GO_Biological_Process_2023	2.33365	31/173	31
Positive Regulation Of Cell Adhesion Mediated By Integrin		0.000205931	0.00463825	0	0	7.7614	65.8786	RET;TGFB2;SFRP2;PODXL;PIEZO1;RAC3;CIB1;NCKAP1L	GO_Biological_Process_2023	2.33365	2017-08-01	8
Response To Interferon-Alpha		0.000205931	0.00463825	0	0	7.7614	65.8786	IFITM3;IFNAR2;BST2;RO60;IFITM1;IFITM2;AXL;GATA3	GO_Biological_Process_2023	2.33365	2017-08-01	8
Rho Protein Signal Transduction		0.000207856	0.00463825	0	0	3.40159	28.8409	RTKN;ARHGAP5;CELSR1;RHOD;ARHGAP4;RHOB;RHOBTB2;ARHGDIB;RHOJ;PDPN;EPS8L1;RHOU;TAX1BP3;RHOV;CTNNAL1;PHACTR4	GO_Biological_Process_2023	2.33365	16/52	16
Regulation Of Pathway-Restricted SMAD Protein Phosphorylation		0.000207856	0.00463825	0	0	3.40159	28.8409	GDF11;LEFTY1;TGFB2;BMPR2;TGFB1;LRP1;RBPMS;INHBB;INHBA;BMP7;BMP6;TGFBR2;SMAD7;BMP4;DAB2;ENG	GO_Biological_Process_2023	2.33365	16/61	16
Phosphatidylinositol-Mediated Signaling		0.000237747	0.0052497	0	0	3.06246	25.5541	EDN1;IRS1;PIK3CB;GAB2;GATA3;PIK3R1;PIK3CG;PIK3C2B;ZFP36L1;PLCB3;ERBB2;TYRO3;PLCE1;PLCH1;PLCG1;EZR;PLCD1;FGFR1	GO_Biological_Process_2023	2.27987	18/62	18
Nitrogen Compound Transport		0.000237815	0.0052497	0	0	2.22521	18.5672	SLC22A4;RAMP2;SLC22A5;SLC35F3;AQP9;SLC1A4;SLC3A2;LRP2;SNX33;SLC7A10;SLC7A2;PDPN;SLC38A3;RILP;ABCC1;EDN1;SLC15A2;TMEM30B;ARRDC1;SLC6A14;SLC52A3;CMTM6;SNX18;SLC6A8;TCN2;TXNIP;SLC26A7;MYH9;RAMP1;SFXN5;SLC29A3	GO_Biological_Process_2023	2.27987	31/163	31
Response To Transforming Growth Factor Beta		0.000240034	0.0052497	0	0	4.01756	33.4852	TGFB1;WNT5A;ZFP36L2;ZFP36L1;OVOL2;SMAD7;CLEC3B;SFRP1;ANKRD1;PDE3A;SOX9;SOX6;WNT2	GO_Biological_Process_2023	2.27987	13/38	13
Ventricular Septum Development		0.000240034	0.0052497	0	0	4.01756	33.4852	TGFB2;BMPR2;NOTCH1;GATA3;SMAD7;TGFBR2;HEYL;SALL1;HEY1;HEY2;HES1;SLIT2;SOX4	GO_Biological_Process_2023	2.27987	13/37	13
Positive Regulation Of Peptidyl-Tyrosine Phosphorylation		0.000245048	0.00533283	0	0	2.42699	20.1781	CTF1;CD81;GHR;ERBB4;NTF3;HES1;JAK2;CD74;ACE;TGFB1;IL15;TNFRSF18;PARP14;PARP9;BMP6;EFNA1;IL6;GPRC5B;DLG3;CLCF1;NOX4;CSPG4;ITGA5;FGFR3;CRLF1;FGF10	GO_Biological_Process_2023	2.27304	26/130	26
Negative Regulation Of Viral Entry Into Host Cell		0.000253604	0.00543826	0	0	9.50499	78.6988	IFITM3;CH25H;CIITA;IFITM1;IFITM2;TRIM5;LY6E	GO_Biological_Process_2023	2.26454	2018-07-01	7
Positive Regulation Of Fatty Acid Oxidation		0.000253604	0.00543826	0	0	9.50499	78.6988	NR4A3;KLHL25;IRS1;TWIST1;PPARA;PPARGC1A;PLIN5	GO_Biological_Process_2023	2.26454	2026-12-07	7
Ureteric Bud Morphogenesis		0.000253604	0.00543826	0	0	9.50499	78.6988	BMP4;SALL1;MYC;SIX1;GATA3;NPNT;FGF2	GO_Biological_Process_2023	2.26454	2018-07-01	7
Atrioventricular Valve Morphogenesis		0.000260578	0.00550721	0	0	6.11349	50.4523	EFNA1;HEYL;TGFB2;BMPR2;NOTCH1;HEY1;HEY2;SOX4;TGFBR2	GO_Biological_Process_2023	2.25907	2019-09-01	9
Dicarboxylic Acid Transport		0.000260578	0.00550721	0	0	6.11349	50.4523	SLC46A1;GJA1;GIPC1;PDPN;SLC1A3;SLC26A7;FOLR2;FOLR1;SLC19A1	GO_Biological_Process_2023	2.25907	2024-09-01	9
Positive Regulation Of Morphogenesis Of An Epithelium		0.000260578	0.00550721	0	0	6.11349	50.4523	BMP4;GJA1;SIX4;SMO;MDK;SIX1;SOX8;SOX9;FGF2	GO_Biological_Process_2023	2.25907	2023-09-01	9
Regulation Of Sprouting Angiogenesis		0.000264668	0.0055669	0	0	4.29309	35.3623	FGF16;CEACAM1;S100A1;RHOJ;PIK3CB;ITGA5;FGF1;KLF4;FGF2;THBS1;GLUL;KLF2	GO_Biological_Process_2023	2.25439	2033-12-01	12
Apical Protein Localization		0.000267455	0.0055722	0	0	13.5747	111.673	VANGL2;ATP8B1;SHROOM2;MAL;SHROOM3;CELSR1	GO_Biological_Process_2023	2.25397	2026-09-06	6
Atrial Septum Morphogenesis		0.000267455	0.0055722	0	0	13.5747	111.673	NOTCH2;TGFB2;BMPR2;HEY2;TBX20;SOX4	GO_Biological_Process_2023	2.25397	2026-10-06	6
Regulation Of Endothelial Cell Chemotaxis To Fibroblast Growth Factor		0.000273477	0.00567078	0	0	inf	inf	FGF16;FGF1;FGF2;FGFR1	GO_Biological_Process_2023	2.24636	2026-06-04	4
Regulation Of Inflammatory Response		0.000275714	0.00569032	0	0	1.93775	15.8821	APP;CEBPA;GRN;ALOX15;TNC;GATA3;AHR;ADAMTS12;PLA2G7;ETS1;USP18;CX3CL1;RELA;PYCARD;MDK;TMSB4X;CASP4;NFKBIZ;SLC39A8;APOE;ENPP3;JAK2;GGT1;ANXA1;IL15;PRKCD;WNT5A;NR1D1;TNFRSF1B;KLF4;MAPK13;IL22RA1;NFKBIA;LACC1;GPRC5B;IL6;TYRO3;PPARA;TLR4;TLR3;MYD88;TLR2	GO_Biological_Process_2023	2.24486	42/240	42
Nervous System Development		0.000279185	0.00572978	0	0	1.63723	13.3985	NCKAP1;CHRM3;APP;CHRM1;ATN1;CXCL1;CELSR1;FGF2;IRF2BPL;EDNRB;DPYSL4;CDH1;MDK;ADGRA2;BOC;ADORA1;SOX8;NRCAM;SOX6;EPHB1;SOX4;PROP1;APLP2;PAX6;ECRG4;THOC6;ZEB2;SMO;ALDH1A2;TYRO3;MAL;EVL;MET;NOTCH2;PLPPR1;SHC3;DLX5;WNT8B;CXCR4;CAPG;EGFR;PTS;GLIS2;FLRT3;ERBB4;NTF3;ADGRG6;ERBB2;RAB29;HES1;IGF2BP2;WNT2;GPM6B;LGI1;GDF11;MARCKSL1;JAG1;TGFB1;ST8SIA2;FN1;FZD9;CRIM1;FUZ;INHBA;MERTK;GRHL2;AXL;PMP22;DCHS1;FGF13;…	GO_Biological_Process_2023	2.24186	71/433	71
Regulation Of Viral Entry Into Host Cell		0.000281243	0.00572978	0	0	4.67215	38.2008	IFITM3;CD74;CIITA;IFITM1;TRIM6;IFITM2;TRIM5;TMPRSS2;HMGB1;LGALS9;LY6E	GO_Biological_Process_2023	2.24186	2044-11-01	11
ERK1 And ERK2 Cascade		0.000282839	0.00572978	0	0	5.22639	42.7029	DUSP5;MYC;CTSH;ITGAV;LGALS9;SOX9;DUSP6;ZFP36L2;ZFP36L1;FGF10	GO_Biological_Process_2023	2.24186	2024-10-01	10
Cellular Response To Type I Interferon		0.000282839	0.00572978	0	0	5.22639	42.7029	IFITM3;IFNAR2;IFITM1;SP100;IFITM2;IFI27;STAT1;IFIT1;IKBKE;MYD88	GO_Biological_Process_2023	2.24186	2038-10-01	10
Positive Regulation Of Tumor Necrosis Factor Superfamily Cytokine Production		0.000306168	0.00617391	0	0	2.77851	22.482	APP;IFNGR1;WNT5A;HSPB1;TWIST1;CYBA;HMGB1;CLU;THBS1;TIRAP;PYCARD;IL6;FRMD8;LGALS9;CD14;JAK2;TLR4;TLR3;TLR2;RIGI	GO_Biological_Process_2023	2.20944	20/82	20
Negative Regulation Of Intracellular Signal Transduction		0.000316206	0.00634722	0	0	1.88988	15.2308	SLC24A4;PHLPP1;PRKAA2;LRP1;WWC1;WWC2;TWIST1;CIB1;PIK3CB;LIMD1;THBS1;RELA;PYCARD;SPRED2;SPRED1;CASP8;SH3BP1;TMSB4X;RPS6KA1;SH3BP4;SLC39A8;SLIT2;DUSP4;MAP2K3;DUSP5;SLC2A10;STAT1;PLAUR;SORD;NR1D1;WTIP;BMP7;DUSP6;CIT;SFRP5;VEPH1;CARD19;PDE3A;PPIF;TRIM59;GPD1L;PPARA;AJUBA;EPHA2	GO_Biological_Process_2023	2.19742	44/231	44
Positive Regulation Of Programmed Cell Death		0.000317926	0.00635273	0	0	1.87411	15.0935	ITGB1;RARG;PRR7;TNFAIP8;HTRA1;HMGB1;CLU;IFIT2;SAV1;STK3;PYCARD;RASSF2;CASP8;ADAMTSL4;ANKRD1;MAP3K20;SLIT2;GBP2;CTSD;SOX4;SPDEF;MCL1;GBP3;UNC13B;GBP5;KLF11;JUN;DAPK2;FZD9;PAWR;TNFRSF10B;ANO6;DUSP6;GADD45G;RHOB;BMP4;SFRP4;SFRP1;IL6;REST;SFRP2;LATS2;FAS;ITGA6;RNF122	GO_Biological_Process_2023	2.19704	45/245	45
Regulation Of Cold-Induced Thermogenesis		0.00034892	0.00694051	0	0	2.1991	17.5063	CEBPB;NOTCH1;HDAC3;EPAS1;CXCR4;ADIPOR2;GJA1;MUC1;ACADL;PRDM16;STAT6;JAK2;PPARGC1A;DECR1;FGF21;IL15;APLP2;NR1H2;PLCL1;G0S2;NR1D1;GADD45G;PER2;ID1;ALDH1A1;LCN2;ALPL;TLR4;IL18R1;LGR4	GO_Biological_Process_2023	2.15861	30/146	30
Cell Surface Receptor Signaling Pathway Involved In Heart Development		0.000365439	0.0072039	0	0	6.79082	53.7453	NOTCH2;BMP4;HEYL;JAG1;NOTCH1;TGFB1;HEY1;HEY2	GO_Biological_Process_2023	2.14243	2016-08-01	8
Positive Regulation Of Glial Cell Differentiation		0.000365439	0.0072039	0	0	6.79082	53.7453	NOTCH1;TGFB1;MDK;CLCF1;ID2;CXCR4;HES1;TNFRSF1B	GO_Biological_Process_2023	2.14243	2017-08-01	8
Positive Regulation Of Wound Healing		0.000374229	0.00734425	0	0	4.07819	32.1796	ITGB1;SMOC2;CLDN4;OCLN;ANXA1;CLDN3;F2R;ST3GAL4;HPSE;THBS1;FERMT2;HBEGF	GO_Biological_Process_2023	2.13405	2040-12-01	12
Positive Regulation Of Interleukin-1 Beta Production		0.000385996	0.00747505	0	0	3.52576	27.7113	APP;GBP5;EGR1;WNT5A;HSPB1;PANX1;PYCARD;IL6;CASP8;F2RL1;LGALS9;JAK2;TLR4;MYD88	GO_Biological_Process_2023	2.12639	14/57	14
Positive Regulation Of miRNA Transcription		0.000385996	0.00747505	0	0	3.52576	27.7113	EGR1;JUN;TGFB2;TGFB1;GATA3;KLF4;ETS1;FGF2;EGFR;RELA;APLN;FOSL1;KLF5;MYC	GO_Biological_Process_2023	2.12639	14/43	14
Positive Regulation Of Osteoblast Differentiation		0.000385996	0.00747505	0	0	3.52576	27.7113	FBN2;YAP1;WWTR1;IFITM1;BMPR2;LRP5;NPNT;BMP7;BMP6;BMP4;IL6;BMPR1B;FERMT2;DDR2	GO_Biological_Process_2023	2.12639	14/44	14
Negative Regulation Of MAPK Cascade		0.000390055	0.00752053	0	0	2.4398	19.1506	DUSP4;DUSP5;CD300A;PRKCD;SPRY4;CBLC;FBLN1;PIK3CB;FOXM1;BMP7;DUSP6;BMP4;SPRED2;RGS2;SPRED1;MYC;CNKSR3;TIMP3;SPRY2;SPRY1;APOE;EZR;PPIA;TLR4	GO_Biological_Process_2023	2.12375	24/105	24
Phospholipid Translocation		0.000409688	0.00783038	0	0	4.39705	34.2975	ABCC1;ATP8B4;PLSCR1;TMEM30B;PLSCR3;ATP8B1;PLSCR2;ATP10B;ATP10A;ANO6;MFSD2A	GO_Biological_Process_2023	2.10622	2031-11-01	11
Positive Regulation Of Nitrogen Compound Metabolic Process		0.000409688	0.00783038	0	0	4.39705	34.2975	NFKBIA;APP;TGFB1;CSF1;NR1H2;HPN;GATA3;INHBA;KLF4;KLF2;NFKB1	GO_Biological_Process_2023	2.10622	2033-11-01	11
Endocardial Cushion Morphogenesis		0.000419852	0.00792132	0	0	5.55739	43.2121	BMP4;HEYL;TGFB2;NOTCH1;HEY1;TBX20;SOX9;TGFBR2;ENG	GO_Biological_Process_2023	2.1012	2021-09-01	9
Regulation Of Transcription Regulatory Region DNA Binding		0.000419852	0.00792132	0	0	5.55739	43.2121	MAD2L2;PER2;TRIM6;NIBAN2;TGFB1;HEY1;HEY2;TWIST1;GATA3	GO_Biological_Process_2023	2.1012	2027-09-01	9
Blood Vessel Morphogenesis		0.000426325	0.00800909	0	0	3.29072	25.537	CCBE1;RAMP2;TGFB1;FLT4;LRP5;TGFBR2;SMAD7;EFNB2;COL4A1;HEY2;TBX20;ID1;ITGB8;HES1;ENG	GO_Biological_Process_2023	2.09642	15/53	15
Axon Guidance		0.00044901	0.00839934	0	0	2.09794	16.1719	EPHB6;NOTCH2;RET;CYFIP1;NOTCH3;NOTCH1;SEMA3B;EFNA4;EFNB2;EFNB1;BOC;RAC3;NRCAM;OTX2;PLXNC1;SLIT2;EPHB1;SCN1B;EPHB3;VASP;LGI1;NIBAN2;SEMA6D;SEMA4B;WNT5A;EFNA1;CXCL12;SMO;PALLD;NFIB;PLXNB2;LGR6	GO_Biological_Process_2023	2.07575	32/149	32
Positive Regulation Of Tyrosine Phosphorylation Of STAT Protein		0.000451766	0.0084151	0	0	3.68232	28.3625	CTF1;IL15;TNFRSF18;PARP9;PARP14;GHR;IL6;ERBB4;CLCF1;HES1;JAK2;FGFR3;CRLF1	GO_Biological_Process_2023	2.07494	13/55	13
Regulation Of Stress Fiber Assembly		0.000462762	0.00858356	0	0	2.66923	20.4951	ARHGEF10;FHOD1;TPM1;PXN;ASAP3;ARHGAP28;PIK3R1;F11R;DYNLL1;RHOC;SORBS3;ACTG1;SFRP1;EVL;CCN2;EPHA1;MET;WASF2;FERMT2;S100A10	GO_Biological_Process_2023	2.06633	20/75	20
Positive Regulation Of Cytoskeleton Organization		0.000471737	0.00865215	0	0	2.75111	21.071	VASP;NCKAP1;EDN1;SPAG5;LMOD1;SORBS3;CX3CL1;PYCARD;BAIAP2L1;CTTN;CDC42EP4;CDC42EP3;NCK2;CDC42EP2;CDC42EP1;F2RL1;EVL;NCKAP1L;ARF6	GO_Biological_Process_2023	2.06288	19/79	19
Regulation Of Fat Cell Differentiation		0.000471737	0.00865215	0	0	2.75111	21.071	CDS1;YAP1;WWTR1;CEBPB;TGFB1;RARRES2;SYAP1;WNT5A;LRP5;NR1D1;ZFP36L2;ZFP36L1;ZFP36;SFRP1;IL6;SFRP2;ID2;ENPP1;FERMT2	GO_Biological_Process_2023	2.06288	19/75	19
Embryonic Organ Development		0.000474333	0.00865215	0	0	2.84829	21.7997	TEAD4;COL18A1;PPIL1;TGFB2;PKDCC;TGFB1;RARRES2;TFEB;PDGFA;GATA3;TGFBR2;SALL1;HEY1;HEY2;RARB;TEAD2;MFSD2A;TEAD3	GO_Biological_Process_2023	2.06288	18/77	18
Positive Regulation Of Protein Polymerization		0.000474333	0.00865215	0	0	2.84829	21.7997	VASP;NCKAP1;ALOX15;LMOD1;PYCARD;OCLN;BAIAP2L1;CTTN;CDC42EP4;CDC42EP3;NCK2;CDC42EP2;CDC42EP1;EVL;NCKAP1L;MAPRE1;MET;ARF6	GO_Biological_Process_2023	2.06288	18/70	18
Branching Involved In Ureteric Bud Morphogenesis		0.000488402	0.00879924	0	0	7.92035	60.3877	BMP4;SALL1;MYC;SIX1;FGF1;NPNT;FGF2	GO_Biological_Process_2023	2.05555	2018-07-01	7
Positive Regulation Of Endothelial Cell Chemotaxis		0.000488402	0.00879924	0	0	7.92035	60.3877	SMOC2;TMSB4X;HSPB1;FGF2;MET;FGFR1;LGMN	GO_Biological_Process_2023	2.05555	2014-07-01	7
Regulation Of Vasculogenesis		0.000488402	0.00879924	0	0	7.92035	60.3877	CEACAM1;HEY1;HEY2;SORD;EMP2;CD34;RIN2	GO_Biological_Process_2023	2.05555	2013-07-01	7
Regulation Of I-kappaB kinase/NF-kappaB Signaling		0.000491752	0.00882343	0	0	1.85797	14.1531	CANT1;SLC44A2;PELI2;HSPB1;NOD1;CX3CL1;RELA;PYCARD;GJA1;TRIM6;CASP8;TRIM5;S100A13;HMOX1;FLNA;SLC39A8;LGALS9;IKBKE;LURAP1;WLS;CD74;UNC5CL;GBP7;STAT1;F2R;WNT5A;SHISA5;TNFRSF10B;NR1D1;TRAF1;RHOC;TIRAP;BST2;EDAR;GPRC5B;CARD19;F2RL1;ROR1;TRIM59;LTBR;ALPK1;MYD88;LAMTOR5	GO_Biological_Process_2023	2.05436	43/232	43
Regulation Of Sodium Ion Transport		0.000519767	0.0092882	0	0	3.88376	29.3695	NKAIN2;BPIFA1;NEDD4;CNKSR3;NEDD4L;RANGRF;ATP1A1;NOS1;PRSS8;GPD1L;SCN1B;SNTA1	GO_Biological_Process_2023	2.03207	2035-12-01	12
Positive Regulation Of miRNA Metabolic Process		0.000552489	0.00979331	0	0	3.18769	23.9111	EGR1;JUN;TGFB2;TGFB1;GATA3;KLF4;ETS1;FGF2;EGFR;RELA;NFKB1;APLN;FOSL1;KLF5;MYC	GO_Biological_Process_2023	2.00907	15/49	15
Response To Organic Cyclic Compound		0.000552489	0.00979331	0	0	3.18769	23.9111	ALAS1;ANXA1;PAQR7;TGFB1;IGFBP5;WNT8B;AQP3;CLU;SOCS2;SFRP1;STING1;ADORA1;CCL2;ALPL;TLR3	GO_Biological_Process_2023	2.00907	15/58	15
Positive Regulation Of Protein Serine/Threonine Kinase Activity		0.000561541	0.00991379	0	0	2.27073	16.996	SLC27A1;RALB;SYAP1;PDGFA;TGFA;CIB1;FGF1;FGF2;THBS1;PIK3CG;EGFR;GHR;CCND1;ERBB2;NTF3;TNFSF11;EDN1;TGFB1;EDN3;WNT5A;HMGA2;TCIM;TLR4;FERMT2;EZH2;FGFR1	GO_Biological_Process_2023	2.00376	26/117	26
Endodermal Cell Differentiation		0.000583861	0.0101488	0	0	4.15252	30.9191	MMP14;LAMB3;COL4A2;MMP15;COL12A1;LAMA3;FN1;HMGA2;ITGAV;INHBA;ITGA5	GO_Biological_Process_2023	1.99359	2031-11-01	11
Cellular Response To Growth Hormone Stimulus		0.000588626	0.0101488	0	0	16.9625	126.162	GHR;SOCS2;PXN;PIK3R1;JAK2	GO_Biological_Process_2023	1.99359	2026-11-05	5
Mesenchymal To Epithelial Transition		0.000588626	0.0101488	0	0	16.9625	126.162	BMP4;SALL1;FZD7;SIX2;GATA3	GO_Biological_Process_2023	1.99359	2026-09-05	5
Negative Regulation Of Fatty Acid Oxidation		0.000588626	0.0101488	0	0	16.9625	126.162	ACADVL;APLP2;SOX9;MFSD2A;PLIN5	GO_Biological_Process_2023	1.99359	2026-07-05	5
Regulation Of CD4-positive, Alpha-Beta T Cell Proliferation		0.000588626	0.0101488	0	0	16.9625	126.162	CD81;LGALS9;CD55;VSIR;TGFBR2	GO_Biological_Process_2023	1.99359	2026-09-05	5
Notch Signaling Involved In Heart Development		0.000595629	0.0101488	0	0	10.1804	75.5985	NOTCH2;HEYL;JAG1;NOTCH1;HEY1;HEY2	GO_Biological_Process_2023	1.99359	2026-10-06	6
Cardiac Right Ventricle Morphogenesis		0.000595629	0.0101488	0	0	10.1804	75.5985	TGFB2;JAG1;HEY2;TBX20;GATA3;SOX4	GO_Biological_Process_2023	1.99359	2026-12-06	6
Positive Regulation Of Vascular Endothelial Cell Proliferation		0.000595629	0.0101488	0	0	10.1804	75.5985	MDK;HMGB1;PLCG1;FGF2;APLN;FGFR1	GO_Biological_Process_2023	1.99359	2026-12-06	6
Regulation Of Phagocytosis, Engulfment		0.000595629	0.0101488	0	0	10.1804	75.5985	C3;CD300A;APLP2;F2RL1;ANO6;NCKAP1L	GO_Biological_Process_2023	1.99359	2026-10-06	6
Cartilage Development		0.000606566	0.0101624	0	0	3.53481	26.1848	TGFB1;COL11A2;HMGA2;FGF2;BMP4;NFIB;TRPV4;OGN;ITGB8;CHI3L1;SOX9;SOX6;FGFR3	GO_Biological_Process_2023	1.993	13/52	13
Regulation Of Cell Growth		0.000610836	0.0101624	0	0	1.83452	13.5767	YAP1;PRR5;BMPR2;NPR1;HPN;FAM107A;TNC;LTBP4;CIB1;ENO1;EGFR;RTN4;CXCL16;SOCS2;GJA1;SERTAD2;RPS6KA1;ERBB2;PLCE1;ENPP1;SH3BP4;MSX1;RBBP7;SLIT2;MFSD2A;LGI1;TGFB2;EGLN2;TGFB1;INHBA;BST2;MAD2L2;DCSTAMP;SFRP1;CEACAM1;MMP14;SFRP2;ADAM15;SCGB3A1;CHPT1;SGK1;CRLF3;FBP1	GO_Biological_Process_2023	1.993	43/227	43
Cardiac Epithelial To Mesenchymal Transition		0.000612612	0.0101624	0	0	6.03592	44.6524	BMP4;HEYL;TGFB2;NOTCH1;HEY1;HEY2;SPRY1;ENG	GO_Biological_Process_2023	1.993	2019-08-01	8
Eye Morphogenesis		0.000612612	0.0101624	0	0	6.03592	44.6524	FBN2;SKI;RARG;TENM3;COL5A1;COL5A2;SHROOM2;FBN1	GO_Biological_Process_2023	1.993	2019-08-01	8
Positive Regulation Of Immune System Process		0.000612612	0.0101624	0	0	6.03592	44.6524	TGFB2;IL15;C9;TNFRSF18;NCKAP1L;PIK3CB;LGALS9;AQP3	GO_Biological_Process_2023	1.993	2027-08-01	8
Positive Regulation Of Transcription Regulatory Region DNA Binding		0.000612612	0.0101624	0	0	6.03592	44.6524	FOXC1;TRIM6;NIBAN2;TGFB1;TWIST1;PAX6;GATA3;LAMTOR5	GO_Biological_Process_2023	1.993	2021-08-01	8
Regulation Of Fibroblast Growth Factor Receptor Signaling Pathway		0.000612612	0.0101624	0	0	6.03592	44.6524	SMOC2;GPC1;SPRY4;SPRY2;OTX2;SPRY1;FGF2;THBS1	GO_Biological_Process_2023	1.993	2019-08-01	8
Cellular Response To Epidermal Growth Factor Stimulus		0.000633387	0.0104676	0	0	4.529	33.3535	FOXC1;ZFP36;GAREM1;SYAP1;ERBB2;PLCG1;SOX9;EGFR;ZFP36L2;ZFP36L1	GO_Biological_Process_2023	1.98015	2027-10-01	10
Cell-Cell Signaling By Wnt		0.000651243	0.0106823	0	0	5.09397	37.3725	FZD2;CSNK1A1;FZD4;NXN;WNT5A;RAC3;CELSR2;FERMT2;WLS	GO_Biological_Process_2023	1.97133	2023-09-01	9
Regulation Of Chondrocyte Differentiation		0.000651243	0.0106823	0	0	5.09397	37.3725	PKDCC;MDK;SOX9;WNT9A;ADAMTS12;SOX6;BMPR1B;PTHLH;ADAMTS7	GO_Biological_Process_2023	1.97133	2025-09-01	9
Cellular Response To Mechanical Stimulus		0.000669073	0.0108935	0	0	3.28221	23.9917	MAP3K1;TNFRSF10B;F11R;NFKB1;CNN2;CASP8;IRF1;PIEZO1;FAS;SOX9;LTBR;TLR4;MYD88;TLR3	GO_Biological_Process_2023	1.96283	14/48	14
Myelination		0.000669073	0.0108935	0	0	3.28221	23.9917	HYCC1;ARHGEF10;PLLP;CXCR4;SKI;GPC1;ADGRG6;ACER3;MALL;PMP22;MAL2;MAL;GPM6B;B4GALT5	GO_Biological_Process_2023	1.96283	14/48	14
Negative Regulation Of Angiogenesis		0.000684616	0.0111054	0	0	2.56819	18.7135	FOXC1;TGFB2;NIBAN2;NPR1;STAT1;SERPINF1;PIK3CB;ISM1;THBS2;KLF4;HSPG2;THBS1;KLF2;AMOT;CXCL10;SPRED1;COL4A2;SPRY2;ADAMTS9;CNMD	GO_Biological_Process_2023	1.95446	20/86	20
Cellular Response To Type II Interferon		0.00070914	0.0113537	0	0	3.09091	22.4136	GBP5;SP100;IFNGR1;STAT1;WNT5A;AQP4;CX3CL1;IRF1;CCL2;LGALS9;JAK2;GBP2;TLR4;GBP4;TLR2	GO_Biological_Process_2023	1.94486	15/66	15
Regulation Of Blood Vessel Endothelial Cell Migration		0.00070914	0.0113537	0	0	3.09091	22.4136	MAP2K3;TGFB1;JUP;HSPB1;PRCP;HMGB1;ETS1;FGF2;THBS1;SH3BP1;TMSB4X;APOE;PLCG1;EPHA2;FGFR1	GO_Biological_Process_2023	1.94486	15/54	15
Sensory Organ Development		0.00070914	0.0113537	0	0	3.09091	22.4136	FOXC1;TGFB2;SHROOM2;ECE1;PAX6;GATA3;MEIS2;SOX2;SMCHD1;MAFB;SALL2;SIX4;SH3PXD2B;BMPR1B;FREM2	GO_Biological_Process_2023	1.94486	15/70	15
Regulation Of Cell Motility		0.00071025	0.0113537	0	0	2.27021	16.4588	PRAG1;CCDC125;TNC;TWIST1;FBLN1;GATA3;FGF1;FGF2;AMOT;PARD6B;ERBB4;TMSB4X;MGAT3;FLNA;PLXNC1;FGF21;TGFB1;CAVIN1;RHOB;CEACAM1;PLXNB2;AMOTL2;AMOTL1;SGK1;RIGI	GO_Biological_Process_2023	1.94486	25/123	25
Regulation Of Protein Phosphorylation		0.000719317	0.0114569	0	0	1.75292	12.6862	APP;HDAC3;RALB;FLT4;PELI2;PDGFA;HSPB1;CIB1;FBLN1;ARRB1;FGF1;FGF2;EGFR;KLHL31;C3;CCND1;ERBB4;ERBB2;P2RY1;PLCE1;SOX9;SLIT2;PROM2;FGF21;NIBAN1;WWTR1;CD74;TGFB1;RARRES2;FN1;PLAUR;SORD;BMP7;MOB3B;PGF;BMP4;EFNA1;MOB1B;FGF16;MOB1A;OCLN;DAB2;CLDN3;FAS;PLXNB2;PPIA;ENG;FGF10	GO_Biological_Process_2023	1.94093	48/265	48
Regulation Of Extrinsic Apoptotic Signaling Pathway		0.000734654	0.011659	0	0	2.82046	20.3527	TCF7L2;SP100;PELI3;TNFSF12;G0S2;TRAF1;THBS1;RELA;PYCARD;BCL2L12;BMP4;LGALS3;ITGAV;ITGA6;LTBR;TLR4;FGFR1	GO_Biological_Process_2023	1.93334	17/60	17
SMAD Protein Signal Transduction		0.000803798	0.0127104	0	0	3.39866	24.2194	GDF11;LEFTY1;JUN;TGFB2;TGFB1;INHBB;INHBA;BMP7;BMP6;SMAD7;NUP93;BMP4;SKI	GO_Biological_Process_2023	1.89584	13/51	13
Regulation Of Cell Adhesion Mediated By Integrin		0.000815601	0.0128508	0	0	3.93373	27.9751	RET;DPP4;EFNA1;MUC1;TGFB2;SFRP2;RAC3;CIB1;NCKAP1L;PIK3CG;EPHA2	GO_Biological_Process_2023	1.89107	2033-11-01	11
Cytokine-Mediated Signaling Pathway		0.000846316	0.0132872	0	0	1.86051	13.1624	YAP1;CEBPA;FOXC1;SLC27A1;CXCL1;TNFRSF11A;ADIPOR2;CX3CL1;RELA;CXCL5;PYCARD;GHR;IRAK2;TMSB4X;TNFSF11;CCL2;STAT6;JAK2;EGR1;EDN2;IL15;STAT1;APLP2;MX1;ACTN4;TRAF1;OSMR;TNFRSF1B;IL17RC;NFKBIA;CXCL10;CEACAM1;IL6;CXCL12;CLCF1;PLP2;CRLF1;IL18R1;MYD88	GO_Biological_Process_2023	1.87657	39/257	39
Positive Regulation Of Cartilage Development		0.000868472	0.0135383	0	0	6.78847	47.8504	BMP4;BMPR2;PKDCC;MDK;SOX9;BMPR1B;SOX6	GO_Biological_Process_2023	1.86844	2017-07-01	7
Positive Regulation Of Monocyte Chemotaxis		0.000868472	0.0135383	0	0	6.78847	47.8504	CXCL10;CXCL12;ANO6;HMGB1;S100A14;PLA2G7;LGMN	GO_Biological_Process_2023	1.86844	2018-07-01	7
Negative Regulation Of Cytokine Production		0.000891684	0.0138023	0	0	1.97334	13.8576	ARRB1;HMGB1;THBS1;CX3CL1;VSIR;PYCARD;ZFP36;TMSB4X;TBX21;HOMER3;NCKAP1L;LGALS9;CD34;SRGN;GBP7;ANXA1;SLC2A10;APLP2;FN1;FOXJ1;INHBB;INHBA;KLF4;SIGIRR;IL6;CEACAM1;AXL;F2RL1;EZR;XAF1;PPARA;TLR4;LGR4	GO_Biological_Process_2023	1.86005	33/178	33
Organic Substance Transport		0.000891684	0.0138023	0	0	1.97334	13.8576	SLC22A4;RAMP2;SLC22A5;AQP9;AQP4;SLC3A2;AQP5;SNX33;LRP2;ABCA13;AQP3;CLU;PANX1;SLC22A18;PDPN;CDH23;KCNN4;PLTP;RILP;SLC19A1;MFSD2A;ABCC1;ARRDC1;CMTM6;TAP1;SNX18;TCN2;TRPV4;TXNIP;MYH9;RAMP1;SLC29A3;TPT1	GO_Biological_Process_2023	1.86005	33/201	33
Anterior/Posterior Pattern Specification		0.000911462	0.0139609	0	0	4.24568	29.7217	SKI;HEYL;BMPR2;HEY1;SIX2;HEY2;LRP5;HES1;CELSR2;WLS	GO_Biological_Process_2023	1.85509	1959-10-01	10
Positive Regulation Of DNA Binding		0.000911462	0.0139609	0	0	4.24568	29.7217	SKI;FOXC1;TRIM6;NIBAN2;TGFB1;PLAUR;TWIST1;HES1;GATA3;HMGB1	GO_Biological_Process_2023	1.85509	2033-10-01	10
Positive Regulation Of Receptor Signaling Pathway Via STAT		0.000911462	0.0139609	0	0	4.24568	29.7217	GHR;IL6;NOTCH1;TGFB1;ERBB4;IL10RB;F2R;HES1;JAK2;CRLF3	GO_Biological_Process_2023	1.85509	2037-10-01	10
Substrate Adhesion-Dependent Cell Spreading		0.000955314	0.0145818	0	0	3.54562	24.6544	EFNA1;LAMA5;PXN;FN1;TYRO3;ITGAV;PARVA;LAMC1;PIK3R1;EPHA1;FERMT2;EPHB3	GO_Biological_Process_2023	1.83619	2036-12-01	12
Endocardial Cushion Development		0.000977058	0.0146864	0	0	4.70184	32.5883	BMP4;HEYL;TGFB2;BMPR2;NOTCH1;HEY1;TBX20;SOX9;ENG	GO_Biological_Process_2023	1.83309	2023-09-01	9
Type I Interferon-Mediated Signaling Pathway		0.000977058	0.0146864	0	0	4.70184	32.5883	IFITM3;IFNAR2;IFITM1;SP100;IFITM2;IFI27;STAT1;IKBKE;MYD88	GO_Biological_Process_2023	1.83309	2037-09-01	9
Cardiac Ventricle Development		0.00097887	0.0146864	0	0	5.43201	37.639	HEYL;NOTCH1;SALL1;HEY1;HEY2;HES1;GATA3;ENG	GO_Biological_Process_2023	1.83309	2019-08-01	8
Embryonic Digestive Tract Development		0.00097887	0.0146864	0	0	5.43201	37.639	TGFB2;PKDCC;SALL1;RARRES2;ID2;SIX2;RBPMS2;RARB	GO_Biological_Process_2023	1.83309	2019-08-01	8
Myoblast Differentiation		0.00097887	0.0146864	0	0	5.43201	37.639	ITGB1;TCF7L2;REST;JAG1;NOTCH1;EPAS1;SDC1;MAPK12	GO_Biological_Process_2023	1.83309	2020-08-01	8
Regulation Of Kinase Activity		0.00104319	0.0155982	0	0	2.53473	17.4021	RET;CD74;FLT4;EMP2;MERTK;EGFR;ERBB4;AXL;ERBB2;TYRO3;PLCE1;ROR1;EPHA1;MET;FGFR3;EPHB4;DDR2;EPHA2;FGFR1	GO_Biological_Process_2023	1.80693	19/85	19
Blood Circulation		0.00105215	0.0156788	0	0	3.27258	22.4398	GPX1;EDN3;NPR1;STAT1;ELN;MYOF;SCPEP1;CXCL10;GCLC;CYB5R3;CXCL12;RANGRF;GCLM	GO_Biological_Process_2023	1.80469	13/50	13
Neuron Projection Guidance		0.00108554	0.0160841	0	0	2.11385	14.4285	EPHB6;NOTCH2;RET;CYFIP1;NOTCH3;NOTCH1;SEMA3B;EFNA4;EFNB2;EFNB1;BOC;NRCAM;OTX2;SLIT2;EPHB1;SCN1B;EPHB3;VASP;LGI1;NIBAN2;SEMA6D;SEMA4B;WNT5A;EFNA1;CXCL12;PALLD;LGR6	GO_Biological_Process_2023	1.7936	27/124	27
Regulation Of BMP Signaling Pathway		0.00108666	0.0160841	0	0	2.60525	17.7799	CRB2;BMPR2;NOTCH1;SMURF2;CRIM1;TMEM53;LRP2;FSTL1;SMAD7;BMP4;SKI;SFRP4;BAMBI;CAPN5;TBX20;RBPMS2;SOSTDC1;ENG	GO_Biological_Process_2023	1.7936	18/75	18
Negative Regulation Of Neuron Death		0.0011152	0.016337	0	0	2.38197	16.1944	PRKCI;GRN;CSF1;F2R;FZD9;SIX1;NDNF;TNFRSF1B;CLU;NFATC4;NRBP2;SIX4;MDK;CLCF1;NTF3;TYRO3;CCL2;APOE;PPARGC1A;CRLF1;LGMN	GO_Biological_Process_2023	1.78683	21/88	21
Cellular Response To Vascular Endothelial Growth Factor Stimulus		0.00111861	0.016337	0	0	3.73682	25.3942	MAP2K3;FOXC1;RAMP2;NOTCH1;FLT4;GAB1;HSPB1;GAS1;SPRY2;RELA;PGF	GO_Biological_Process_2023	1.78683	2034-11-01	11
Myofibril Assembly		0.00111861	0.016337	0	0	3.73682	25.3942	TMOD1;KRT19;CSRP1;SIX4;TMOD4;TPM1;LMOD1;ANKRD1;PGM5;FLNC;MYL9	GO_Biological_Process_2023	1.78683	2046-11-01	11
Negative Regulation Of Epithelial Cell Migration		0.00111861	0.016337	0	0	3.73682	25.3942	SP100;SVBP;MARVELD3;STC1;EPPK1;EVL;APOE;SLIT2;NR2F2;THBS1;ADAMTS9	GO_Biological_Process_2023	1.78683	2033-11-01	11
Positive Regulation Of Cellular Component Organization		0.00112469	0.0163712	0	0	2.1825	14.8197	PPP1R15A;CD151;AHNAK;LRP1;ATP10A;CLU;LGALS3;GPC3;APOE;PROM2;S100A10;TGFB2;TGFB1;GPX1;ANXA2;RHOC;BMP7;TIRAP;RUNX1;DAB2;CLDN3;CDC42EP2;AJUBA;TRABD2B;CRB3	GO_Biological_Process_2023	1.78592	25/113	25
Regulation Of Interleukin-6 Production		0.0011382	0.0165132	0	0	2.26917	15.3812	APP;CD74;F2R;WNT5A;TWIST1;FOXJ1;CYBA;ARRB1;HMGB1;CX3CL1;TIRAP;MAPK13;PYCARD;IL6;F2RL1;NCKAP1L;LGALS9;RAB7B;TLR4;MYD88;TLR3;RIGI;TLR2	GO_Biological_Process_2023	1.78217	23/114	23
Bone Morphogenesis		0.00116769	0.0166661	0	0	8.14383	54.9931	SKI;SFRP4;BMPR2;LRP5;BMPR1B;FGFR3	GO_Biological_Process_2023	1.77817	2014-06-01	6
Endochondral Bone Morphogenesis		0.00116769	0.0166661	0	0	8.14383	54.9931	FOXC1;BMPR2;DLX5;TRPV4;BMPR1B;FGFR3	GO_Biological_Process_2023	1.77817	2026-12-06	6
Mammary Gland Epithelium Development		0.00116769	0.0166661	0	0	8.14383	54.9931	ERBB4;ID2;IRF6;JAK2;WNT2;EPHA2	GO_Biological_Process_2023	1.77817	2014-06-01	6
Negative Regulation Of Hippo Signaling		0.00116769	0.0166661	0	0	8.14383	54.9931	MAP2K3;WWC1;WWC2;LIMD1;WTIP;CIT	GO_Biological_Process_2023	1.77817	2026-12-06	6
Striated Muscle Cell Development		0.00116769	0.0166661	0	0	8.14383	54.9931	TMOD1;TMOD4;LMOD1;SDC1;PGM5;MYL9	GO_Biological_Process_2023	1.77817	2014-06-01	6
Regulation Of Defense Response		0.00118695	0.0168861	0	0	2.43017	16.3706	GRN;ANXA1;APLP2;WNT5A;ALOX15;TNC;ADAMTS12;SAMHD1;USP18;TIRAP;RELA;LACC1;CASP8;TMSB4X;IRF1;CASP4;APOE;GGT1;JAK2;MYD88	GO_Biological_Process_2023	1.77247	20/97	20
Positive Regulation Of Apoptotic Process		0.00119841	0.0169942	0	0	1.72513	11.6045	ITGB1;RARG;GRN;PRR7;TNFAIP8;HTRA1;HMGB1;CLU;IFIT2;SAV1;STK3;PYCARD;RASSF2;CASP8;ADAMTSL4;ANKRD1;MAP3K20;CTSH;SLIT2;CTSD;SOX4;SPDEF;MCL1;UNC13B;KLF11;JUN;TGFB2;DAPK2;FZD9;PAWR;TNFRSF10B;ANO6;DYNLL1;DUSP6;GADD45G;RHOB;BMP4;SFRP4;SFRP1;IL6;REST;SFRP2;LATS2;FAS;ITGA6;RNF122	GO_Biological_Process_2023	1.7697	46/270	46
Negative Regulation Of Cardiocyte Differentiation		0.00122685	0.0170671	0	0	27.1306	181.865	FZD7;HEY2;SOX6;EGFR	GO_Biological_Process_2023	1.76784	2026-06-04	4
Negative Regulation Of Lens Fiber Cell Differentiation		0.00122685	0.0170671	0	0	27.1306	181.865	SPRED2;SPRED1;SPRY2;SPRY1	GO_Biological_Process_2023	1.76784	2026-05-04	4
Pericardium Morphogenesis		0.00122685	0.0170671	0	0	27.1306	181.865	NOTCH1;FLRT3;TBX20;BMP7	GO_Biological_Process_2023	1.76784	2026-05-04	4
Positive Regulation Of Animal Organ Morphogenesis		0.00122685	0.0170671	0	0	27.1306	181.865	SIX4;SIX1;GATA3;CD34	GO_Biological_Process_2023	1.76784	2026-05-04	4
Regulation Of Lens Fiber Cell Differentiation		0.00122685	0.0170671	0	0	27.1306	181.865	SPRED2;SPRED1;SPRY2;SPRY1	GO_Biological_Process_2023	1.76784	2026-06-04	4
Response To Heparin		0.00122685	0.0170671	0	0	27.1306	181.865	EGR1;SFRP1;SLIT2;SOX9	GO_Biological_Process_2023	1.76784	2026-05-04	4
Regulation Of Intracellular Signal Transduction		0.00123223	0.0170879	0	0	1.65291	11.0727	ARHGAP8;WWC1;FLT4;WWC2;HSPB1;ARHGAP5;FGF1;ARHGAP4;PREX2;AKAP12;PYCARD;SYDE2;TRIM6;SPRED1;RASSF2;TMSB4X;TNFSF11;ITGAV;ARHGEF10;GBP7;DAPK2;SWAP70;WNT5A;PLEKHG6;ARHGEF19;TRAF1;DYNLL1;RHOD;MOB3B;OVOL2;TIAM2;CEACAM1;ARHGEF4;RHOU;EZR;SGK1;PHLPP1;AKAP7;EGFR;RELA;STK3;FGD3;SH3BP1;GPAT3;FAM83D;WWTR1;TGFB1;ARHGAP28;ARHGAP27;NFKBIA;ARHGAP31;DNMBP;F2RL1	GO_Biological_Process_2023	1.76731	53/297	53
Embryonic Organ Morphogenesis		0.00128218	0.0177247	0	0	3.9957	26.6081	FBN2;RARG;SIX2;ID2;TBX20;RBPMS2;SIX1;HES1;FUZ;FBN1	GO_Biological_Process_2023	1.75142	2044-10-01	10
Regulation Of Anatomical Structure Morphogenesis		0.00129769	0.0178829	0	0	2.05081	13.6321	CRB2;SP100;FLT4;NEDD4L;TSPAN12;ETS1;FGF2;PIK3CG;LFNG;ADGRA2;ERBB2;HMOX1;MARK2;EPHB3;BCL9L;TGFB1;VASH2;EMP2;WTIP;CLDN4;SFRP1;IL6;CEACAM1;CLDN3;INF2;NEDD4;FERMT2;EPHA2	GO_Biological_Process_2023	1.74756	28/127	28
Cellular Response To Interleukin-1		0.00136914	0.0188085	0	0	2.62768	17.3258	EGR1;NR1D1;ADAMTS12;CX3CL1;RELA;NFKB1;MAPK13;PYCARD;SFRP1;IRAK2;ANKRD1;CCL2;SOX9;GBP2;MYD88;ADAMTS7;GBP3	GO_Biological_Process_2023	1.72564	17/81	17
Lipid Oxidation		0.00140282	0.0188192	0	0	11.3076	74.2829	ALOX15;ALOX12;ADIPOR2;PLA2G7;PPARGC1A	GO_Biological_Process_2023	1.7254	2013-05-01	5
Negative Regulation Of Protein Localization To Cell Surface		0.00140282	0.0188192	0	0	11.3076	74.2829	LEPROT;NEDD4L;TAX1BP3;SNX33;GPM6B	GO_Biological_Process_2023	1.7254	2026-09-05	5
Positive Regulation Of Branching Involved In Ureteric Bud Morphogenesis		0.00140282	0.0188192	0	0	11.3076	74.2829	SIX4;SMO;SIX1;SOX8;SOX9	GO_Biological_Process_2023	1.7254	2026-11-05	5
Positive Regulation Of Cell Activation		0.00140282	0.0188192	0	0	11.3076	74.2829	RPS6KA1;PLA2G4A;FLNA;JAK2;TLR4	GO_Biological_Process_2023	1.7254	2015-05-01	5
Positive Regulation Of Lipase Activity		0.00140282	0.0188192	0	0	11.3076	74.2829	PLA2G5;RHOC;FGFR3;FGFR1;PLIN5	GO_Biological_Process_2023	1.7254	2026-09-05	5
Regulation Of Leukocyte Migration		0.00140282	0.0188192	0	0	11.3076	74.2829	ANXA1;CD81;TNFRSF18;HMOX1;NCKAP1L	GO_Biological_Process_2023	1.7254	2013-05-01	5
Epithelial To Mesenchymal Transition		0.0014101	0.0188192	0	0	2.97397	19.5214	TGFB2;NOTCH1;TGFB1;WNT5A;LOXL3;HMGA2;SLC39A10;BMP7;HEYL;HEY1;HEY2;SOX9;FAM83D;FGFR1	GO_Biological_Process_2023	1.7254	14/47	14
Positive Regulation Of Transport		0.0014101	0.0188192	0	0	2.97397	19.5214	CEBPB;CHRM1;ANXA1;CD151;ANXA2;LRP1;SPAG5;PON1;ACTB;DAB2;CDH3;GPC3;APOE;SGK1	GO_Biological_Process_2023	1.7254	14/50	14
Regulation Of Tyrosine Phosphorylation Of STAT Protein		0.0014101	0.0188192	0	0	2.97397	19.5214	CTF1;IL15;TNFRSF18;PARP9;PARP14;GHR;SOCS3;IL6;ERBB4;CLCF1;HES1;JAK2;FGFR3;CRLF1	GO_Biological_Process_2023	1.7254	14/65	14
Integrin-Mediated Signaling Pathway		0.00141272	0.0188192	0	0	2.3874	15.6667	ITGB1;LAMA5;ITGB4;TXK;ITGA1;ERBIN;FN1;FBLN1;ISG15;CEACAM1;DAB2;ADAM15;ADAMTS1;ZYX;ITGB8;MYH9;ITGAV;ITGA6;ITGA5;FERMT2	GO_Biological_Process_2023	1.7254	20/85	20
Sprouting Angiogenesis		0.00142218	0.018888	0	0	2.83282	18.5708	CCBE1;RAMP2;TGFB1;FLT4;NRARP;PARVA;FGF2;THBS1;PGF;EFNB2;BMP4;ADGRA2;SLIT2;EPHB4;ENG	GO_Biological_Process_2023	1.72381	15/52	15
Positive Regulation Of Protein Processing		0.0014482	0.0191755	0	0	5.93956	38.8295	CCBE1;CLEC3B;ANXA2;HPN;MYH9;ENO1;S100A10	GO_Biological_Process_2023	1.71725	2020-07-01	7
Intracellular Monoatomic Cation Homeostasis		0.001454	0.0191946	0	0	1.88412	12.3098	APP;SLC46A1;SLC24A4;TMPRSS6;SLC41A1;STC1;PTH1R;ATP1A1;ATP12A;ANKRD9;MYC;HMOX1;SLC39A8;B2M;SLC39A4;EDN1;EDN2;SCARA5;EDN3;CYBRD1;SLC39A10;SLC30A1;SLC39A12;ATP1B1;CP;F3;SLC8B1;BMP6;CXCL12;STIM2;TRPV4;SCNN1A;ATP13A3;TPT1	GO_Biological_Process_2023	1.71682	34/190	34
Cellular Response To Lipid		0.00146005	0.0192167	0	0	1.8281	11.9362	RET;IRS1;MGST1;WNT8B;CXCL1;AHR;HMGB1;ATP1A1;EGFR;RELA;CXCL5;PYCARD;ZFP36;PDK4;ANKRD1;PDE4B;CCL2;SOX9;CD14;GBP2;WNT2;GBP3;FZD4;FZD7;WNT5A;NR1D1;WNT9A;TNFRSF1B;NFKB1;CXCL10;SFRP1;IL6;ADAM15;AXL;VIM;TLR4;MYD88	GO_Biological_Process_2023	1.71632	37/228	37
Negative Regulation Of Ossification		0.00150127	0.0196307	0	0	4.93789	32.1034	SRGN;SFRP1;NOTCH1;CHSY1;MDK;ENPP1;TMEM53;SOX9	GO_Biological_Process_2023	1.70706	2024-08-01	8
Regulation Of Integrin-Mediated Signaling Pathway		0.00150127	0.0196307	0	0	4.93789	32.1034	LAMB2;SLC2A10;LOXL3;FLNA;EMP2;LAMC1;CD177;PHACTR4	GO_Biological_Process_2023	1.70706	2019-08-01	8
Regulation Of Cytoskeleton Organization		0.0015049	0.0196307	0	0	2.12768	13.8279	CLIC4;PRKAA2;LRP1;FAM107A;PDGFA;CELSR1;F11R;SYDE1;BAIAP2L1;CAPN6;SH3BP1;CAPN2;RAC3;GPM6B;MARK2;PRKCD;ARHGEF19;DYNLL1;MID1;SORBS3;BST2;DIAPH1;DAAM2;EZR;RHOQ	GO_Biological_Process_2023	1.70706	25/114	25
Positive Regulation Of Binding		0.00155706	0.020251	0	0	2.30486	14.9008	GPSM1;APP;TCF7L2;FOXC1;RALB;DTX3L;LRP1;DDX11;PON1;PLAUR;HMGB1;PARP9;STK3;BMP4;SKI;STING1;BAMBI;HES1;APOE;B2M;MET	GO_Biological_Process_2023	1.69355	21/91	21
Transforming Growth Factor Beta Receptor Signaling Pathway		0.00158805	0.0205931	0	0	2.49862	16.1042	ITGB1;LEFTY1;JUN;TGFB2;TGFB1;HPGD;APLP2;PXN;LTBP2;TGFBR2;SMAD7;SKI;BAMBI;ID1;GCNT2;ZYX;FERMT2;ENG	GO_Biological_Process_2023	1.68628	18/72	18
Positive Regulation Of I-kappaB kinase/NF-kappaB Signaling		0.00161984	0.0209435	0	0	1.88986	12.1431	CANT1;SLC44A2;PELI2;NOD1;CX3CL1;RELA;GJA1;TRIM6;CASP8;TRIM5;S100A13;HMOX1;FLNA;LGALS9;IKBKE;LURAP1;WLS;CD74;UNC5CL;F2R;SHISA5;TNFRSF10B;RHOC;TIRAP;EDAR;BST2;GPRC5B;F2RL1;ROR1;LTBR;ALPK1;MYD88;LAMTOR5	GO_Biological_Process_2023	1.67895	33/175	33
Regulation Of Signal Transduction		0.00162997	0.0210128	0	0	1.83148	11.7566	APP;SP100;SLC24A4;PRAG1;ALOX15;PXN;GATA3;CLU;CX3CL1;LFNG;SOCS2;RGS2;RGS3;UBASH3B;TRIM5;IRAK2;NCK2;PLCE1;IGFBP7;OTX2;IGFBP6;CD55;RGS6;CD177;TCF7L1;IGFBP5;IGFBP4;PTCH1;IGFBP2;FUZ;KAZALD1;PLSCR1;VEPH1;GAS1;PPIA;LLGL1	GO_Biological_Process_2023	1.67752	36/193	36
Positive Regulation Of Biomineral Tissue Development		0.00165843	0.021255	0	0	3.26158	20.8802	FBN2;BMP4;CEBPB;BMPR2;PKDCC;FZD9;ANO6;ISG15;BMPR1B;BMP7;GPM6B;BMP6	GO_Biological_Process_2023	1.67254	2043-12-01	12
Positive Regulation Of Ossification		0.00165843	0.021255	0	0	3.26158	20.8802	FBN2;BMP4;BMPR2;PKDCC;WNT5A;FZD9;ANO6;ISG15;BMPR1B;BMP7;GPM6B;BMP6	GO_Biological_Process_2023	1.67254	2041-12-01	12
Phospholipid Transport		0.00176456	0.0224488	0	0	2.7561	17.4733	PRELID2;ABCC1;ATP8B4;PRELID1;OSBPL5;TMEM30B;ATP8B1;ATP10B;ATP10A;PITPNC1;APOC1;APOE;PLTP;ABCG1;MFSD2A	GO_Biological_Process_2023	1.64881	15/59	15
Response To Epidermal Growth Factor		0.0017669	0.0224488	0	0	3.77349	23.9184	FOXC1;ZFP36;GAREM1;SYAP1;ERBB2;PLCG1;SOX9;EGFR;ZFP36L2;ZFP36L1	GO_Biological_Process_2023	1.64881	2030-10-01	10
Skeletal System Morphogenesis		0.0017669	0.0224488	0	0	3.77349	23.9184	FBN2;SKI;LAMA5;SFRP4;LRP5;RFLNB;SIX1;FUZ;FGFR3;FGFR1	GO_Biological_Process_2023	1.64881	2043-10-01	10
Regulation Of Peptidyl-Tyrosine Phosphorylation		0.00179091	0.0226883	0	0	2.39348	15.1389	APP;CD74;TGFB1;CD81;IL15;PRKCD;PDGFA;EGFR;BMP6;GHR;EFNA1;SFRP1;IL6;SFRP2;NTF3;CSPG4;ITGA5;JAK2;FGF10	GO_Biological_Process_2023	1.6442	19/90	19
Receptor-Mediated Endocytosis		0.00180571	0.0228101	0	0	2.05851	13.0032	ITGB1;RAMP2;RALB;LRP1;CD81;ADM;LRP2;FNBP1L;CXCL16;DPP4;MRC1;MICALL1;APOE;PDLIM7;CAV2;M6PR;ARHGAP27;HSPG2;ENTREP1;DAB2;CTTN;NEDD4;ACKR3;CD9;FOLR1;RAMP1	GO_Biological_Process_2023	1.64187	26/122	26
Positive Regulation Of Inflammatory Response		0.00182888	0.0230366	0	0	2.26814	14.2984	APP;CEBPA;GRN;CD81;IL15;WNT5A;OSMR;ETS1;PLA2G7;CX3CL1;MAPK13;PYCARD;NFKBIA;IL6;GPRC5B;MDK;CASP4;NFKBIZ;TLR4;TLR3;TLR2	GO_Biological_Process_2023	1.63758	21/104	21
Negative Regulation Of DNA-binding Transcription Factor Activity		0.00191687	0.0240073	0	0	1.98637	12.4288	SP100;ARRB1;GLIS2;PYCARD;NWD1;IRAK2;TMSB4X;PIM1;FLNA;HES1;TCF7L2;PTCH1;ERBIN;FOXJ1;KLF4;BMP7;SMAD7;SIGIRR;NFKBIA;MAD2L2;SFRP4;HEYL;SFRP5;ID2;ID1;ID3;NFKBIE;MDFI	GO_Biological_Process_2023	1.61966	28/149	28
Positive Regulation Of Response To External Stimulus		0.00191687	0.0240073	0	0	1.98637	12.4288	APP;CEBPA;GRN;PLAT;ETS1;PLA2G7;THBS1;CX3CL1;PYCARD;MDK;CASP4;NFKBIZ;GBP5;TGFB1;IL15;RARRES2;WNT5A;CYBA;BMP6;TIRAP;MAPK13;NFKBIA;GPRC5B;PLSCR1;F2RL1;TLR4;TLR3;TLR2	GO_Biological_Process_2023	1.61966	28/155	28
Release Of Sequestered Calcium Ion Into Cytosol		0.00200292	0.0250137	0	0	3.39671	21.1042	PLCB3;F2R;ITPR2;FLNA;PLCE1;PLCH1;PLCG1;CLU;FGF2;SLC8B1;PLCD1	GO_Biological_Process_2023	1.60182	2039-11-01	11
Modified Amino Acid Transport		0.00201982	0.0250823	0	0	4.07444	25.2809	SLC46A1;SLC6A8;PDPN;SLC1A4;SLC16A9;FOLR2;FOLR1;SLC7A2;SLC19A1	GO_Biological_Process_2023	1.60063	2029-09-01	9
Regulation Of Epidermal Growth Factor-Activated Receptor Activity		0.00201982	0.0250823	0	0	4.07444	25.2809	BTC;APP;GPRC5A;NCK2;CBLC;TGFA;SOCS6;AREG;HBEGF	GO_Biological_Process_2023	1.60063	2026-09-01	9
Positive Regulation Of DNA-binding Transcription Factor Activity		0.00206043	0.0255145	0	0	1.71532	10.609	APP;CRTC3;EDA;CIB1;NOD1;TNFRSF11A;CLU;CX3CL1;RELA;STK3;PYCARD;TRIM6;TRIM5;IRAK2;TNFSF11;LGALS9;PPARGC1A;IKBKE;WNT2;FZD1;PRKCI;EDN1;FZD2;JUP;FZD4;ANXA3;WNT5A;TRAF1;TIRAP;IL6;STING1;SMO;ROR1;RAB7B;TLR4;PPIA;IL18R1;MYD88;DDR2;TLR2;LAMTOR5;RIGI	GO_Biological_Process_2023	1.59321	42/246	42
Epithelial Cell Morphogenesis		0.00208178	0.0255629	0	0	6.78612	41.9011	CLDN3;POF1B;RILPL1;STC1;GRHL2;MET	GO_Biological_Process_2023	1.59239	2026-12-06	6
Negative Regulation Of Blood Pressure		0.00208178	0.0255629	0	0	6.78612	41.9011	SCPEP1;BMPR2;PRCP;GPR37L1;NOS1;APLN	GO_Biological_Process_2023	1.59239	2014-06-01	6
Plasma Membrane Tubulation		0.00208178	0.0255629	0	0	6.78612	41.9011	EHD2;SNX18;MICALL1;PACSIN3;SNX33;FNBP1L	GO_Biological_Process_2023	1.59239	2013-06-01	6
Extrinsic Apoptotic Signaling Pathway		0.00210224	0.0255996	0	0	2.59013	15.9675	TGFB2;TGFB1;TNFSF12;G0S2;TNFRSF10B;CIB1;INHBA;TNFRSF1B;CASP8;IFI27;FAS;ITGAV;JAK2;FGFR3;TLR3;MCL1	GO_Biological_Process_2023	1.59177	16/67	16
Myeloid Leukocyte Differentiation		0.00210224	0.0255996	0	0	2.59013	15.9675	CEBPA;CSF1;IL15;GAB2;GATA3;TNFRSF11A;RUNX1;TGFBR2;BMP4;DCSTAMP;CASP8;TNFSF11;MYH9;F2RL1;LGALS9;EPHA2	GO_Biological_Process_2023	1.59177	16/71	16
Regulation Of Interleukin-1 Beta Production		0.00210224	0.0255996	0	0	2.59013	15.9675	APP;GBP5;EGR1;F2R;WNT5A;HSPB1;CX3CL1;PANX1;PYCARD;IL6;CASP8;F2RL1;LGALS9;JAK2;TLR4;MYD88	GO_Biological_Process_2023	1.59177	16/84	16
Regulation Of Receptor Signaling Pathway Via JAK-STAT		0.00214391	0.0259631	0	0	3.13595	19.2708	GHR;SOCS3;LEPROT;IL6;GBP7;NOTCH1;ERBB4;IL10RB;F2R;HES1;JAK2;CRLF3	GO_Biological_Process_2023	1.58564	1953-12-01	12
Negative Regulation Of Nucleic Acid-Templated Transcription		0.00217592	0.0262785	0	0	1.50915	9.25153	ZMYND15;CIITA;LOXL3;ENO1;AHR;IKZF1;FOXM1;LIMD1;SALL1;HEY1;MECOM;SIX4;HEY2;CD38;SOX8;SOX9;KLF10;WNT5A;KCTD1;DKK3;HIC2;SFRP1;SFRP2;ELF3;IRF1;PAX9;CRYAB;CEBPA;NOTCH1;HDAC3;CTBP2;TMPRSS6;TWIST1;PBXIP1;GATA3;RELA;GLIS2;NACC2;TBX21;PRDM16;NACC1;TBX20;HES1;RBBP7;BEND5;HEXIM1;TCF7L2;JUN;NIBAN2;TGFB1;SMURF2;ATP8B1;NR1H2;HMGA2;NR1D1;NR2F2;KLF4;BMP7;PER2;BMP4;HEYL;GCLC;REST;ID2;ID1;ID4;ID3;EZH2	GO_Biological_Process_2023	1.5804	68/456	68
Regulation Of DNA Binding		0.00220783	0.0265005	0	0	2.9448	18.0096	FOXC1;SP100;JUN;TGFB1;PLAUR;HMGA2;HMGB1;NFKBIA;SKI;SMO;HES1;JAK2;MDFI	GO_Biological_Process_2023	1.57675	13/48	13
Negative Regulation Of Viral Process		0.00221239	0.0265005	0	0	2.79869	17.1103	IFITM3;HEXIM1;IFITM1;IFITM2;STAT1;MX1;ISG15;IFIT1;BST2;TRIM6;ZFP36;PLSCR1;SLPI;PPIA	GO_Biological_Process_2023	1.57675	14/61	14
Regulation Of Epithelial Cell Migration		0.00221239	0.0265005	0	0	2.79869	17.1103	TGFB2;BMPR2;EMP2;RTN4;CEACAM1;GLIPR2;RHOJ;MARVELD3;CTSH;EVL;SOX9;PLCG1;GLUL;FGF10	GO_Biological_Process_2023	1.57675	14/50	14
Regulation Of Cellular Response To Transforming Growth Factor Beta Stimulus		0.00222221	0.0265458	0	0	4.52613	27.6513	TGFB1;LATS2;SMURF2;LTBP4;FOLR1;DKK3;SMAD7;ENG	GO_Biological_Process_2023	1.576	2023-08-01	8
Glucose Homeostasis		0.00227214	0.0267066	0	0	2.40035	14.611	CEBPA;TCF7L2;PRKAA2;IRS1;APLP2;PAX6;PIK3R1;NR1D1;ADIPOR2;SLC8B1;HK2;BACE2;IL6;PDK4;LRRC8A;PPARGC1A;PDK2;SOX4	GO_Biological_Process_2023	1.57338	18/87	18
Muscle Contraction		0.00227214	0.0267066	0	0	2.40035	14.611	TMOD1;CHRNB1;DTNA;TPM4;TMOD4;MYOF;TPM1;LMOD1;GJC1;P2RX6;MYL6;SMTN;SLC6A8;FXYD1;SSPN;NOS1;CRYAB;SNTA1	GO_Biological_Process_2023	1.57338	18/94	18
Positive Regulation Of Endothelial Cell Proliferation		0.00227214	0.0267066	0	0	2.40035	14.611	FGFBP1;BMPR2;FLT4;TNFSF12;WNT5A;VASH2;NRARP;HMGB1;FGF2;PGF;APLN;BMP4;MDK;HMOX1;ANG;PLCG1;JCAD;FGFR1	GO_Biological_Process_2023	1.57338	18/77	18
Cardiac Atrium Morphogenesis		0.00229035	0.0267066	0	0	5.27929	32.0931	NOTCH2;TGFB2;BMPR2;NOTCH1;HEY2;TBX20;ENG	GO_Biological_Process_2023	1.57338	2018-07-01	7
Positive Regulation Of Cell Migration Involved In Sprouting Angiogenesis		0.00229035	0.0267066	0	0	5.27929	32.0931	FGFBP1;ANXA1;RHOJ;HMOX1;CIB1;FGF2;JCAD	GO_Biological_Process_2023	1.57338	2016-07-01	7
Regulation Of Cartilage Development		0.00229035	0.0267066	0	0	5.27929	32.0931	BMP4;BMPR2;MDK;SOX9;BMPR1B;SOX6;PTHLH	GO_Biological_Process_2023	1.57338	2017-07-01	7
Regulation Of Collagen Biosynthetic Process		0.00229035	0.0267066	0	0	5.27929	32.0931	BMP4;CIITA;IL6;TGFB1;F2R;VIM;RUNX1	GO_Biological_Process_2023	1.57338	2018-07-01	7
Regulation Of Nucleocytoplasmic Transport		0.00229035	0.0267066	0	0	5.27929	32.0931	BMP4;TGFB1;FRAT2;IFI27;NEDD4;TMEM53;PTPN14	GO_Biological_Process_2023	1.57338	2016-07-01	7
Regulation Of Vascular Endothelial Cell Proliferation		0.00229035	0.0267066	0	0	5.27929	32.0931	MDK;CCL2;HMGB1;PLCG1;FGF2;APLN;FGFR1	GO_Biological_Process_2023	1.57338	2018-07-01	7
Cellular Response To Hydrogen Peroxide		0.00238955	0.0275708	0	0	3.57467	21.579	EDN1;IL6;ANXA1;PRKCD;CAT;PPIF;CLU;RELA;MAPK13;RHOB	GO_Biological_Process_2023	1.55955	2034-10-01	10
Epithelial Tube Morphogenesis		0.00238955	0.0275708	0	0	3.57467	21.579	BMP4;PODXL;COL4A1;TBX20;HES1;GATA3;SLIT2;MET;RHOB;FGF10	GO_Biological_Process_2023	1.55955	2033-10-01	10
Regulation Of Cell Migration Involved In Sprouting Angiogenesis		0.00238955	0.0275708	0	0	3.57467	21.579	FGFBP1;NOTCH1;ANXA1;RHOJ;HMOX1;CIB1;KLF4;FGF2;THBS1;JCAD	GO_Biological_Process_2023	1.55955	2030-10-01	10
Regulation Of Transmembrane Receptor Protein Serine/Threonine Kinase Signaling Pathway		0.00238955	0.0275708	0	0	3.57467	21.579	SFRP4;TGFB1;LATS2;SMURF2;LTBP4;FSTL1;FOLR1;DKK3;SMAD7;ENG	GO_Biological_Process_2023	1.55955	2031-10-01	10
Cellular Response To Lipopolysaccharide		0.00240968	0.0276445	0	0	2.11522	12.7511	TGFB1;WNT5A;CXCL1;NR1D1;HMGB1;TNFRSF1B;NFKB1;CXCL5;RELA;PYCARD;CXCL10;ZFP36;IL6;AXL;ANKRD1;PDE4B;CCL2;CD14;VIM;GBP2;TLR4;MYD88;GBP3	GO_Biological_Process_2023	1.55839	23/124	23
Negative Regulation Of Blood Vessel Morphogenesis		0.00241481	0.0276445	0	0	2.45952	14.8214	FOXC1;TGFB2;NIBAN2;NPR1;STAT1;SERPINF1;ISM1;THBS2;KLF4;HSPG2;THBS1;AMOT;CXCL10;SPRED1;COL4A2;SPRY2;CNMD	GO_Biological_Process_2023	1.55839	17/77	17
Regulation Of Actin Filament-Based Process		0.00241481	0.0276445	0	0	2.45952	14.8214	LRP1;PRKCD;FAM107A;ARHGEF19;PDGFA;CELSR1;F11R;DYNLL1;CNN2;BST2;BAIAP2L1;SH3BP1;DAAM2;RAC3;EZR;RHOQ;GPM6B	GO_Biological_Process_2023	1.55839	17/70	17
Endothelial Cell Migration		0.00262123	0.0298522	0	0	3.24883	19.3114	DPP4;ADGRA2;STAT1;TNFSF12;GIPC1;PXN;ID1;RAB13;MYH9;EMP2;FSTL1	GO_Biological_Process_2023	1.52502	2040-11-01	11
Positive Regulation Of Bone Mineralization		0.00262123	0.0298522	0	0	3.24883	19.3114	FBN2;BMP4;BMPR2;PKDCC;FZD9;ANO6;ISG15;BMPR1B;BMP7;GPM6B;BMP6	GO_Biological_Process_2023	1.52502	2038-11-01	11
Mesenchymal Cell Differentiation		0.00265686	0.0301798	0	0	2.61444	15.5052	FOXC1;TGFB2;NOTCH1;TGFB1;WNT5A;LOXL3;SLC39A10;HMGA2;BMP7;HEYL;HEY2;TBX20;SOX9;FAM83D;FGFR1	GO_Biological_Process_2023	1.52028	15/54	15
Wound Healing		0.00269754	0.0303317	0	0	2.35404	13.9251	TGFB2;FZD7;MYOF;TPM1;WNT5A;PDGFA;PRCP;FGF1;FGF2;EVPL;TSKU;ERBB2;CHMP4C;MYH9;HMOX1;EPPK1;HPSE;FGF10	GO_Biological_Process_2023	1.5181	18/80	18
Response To Hydrogen Peroxide		0.00273951	0.0303317	0	0	3.01962	17.8157	EDN1;IL6;ANXA1;GPX1;PRKCD;CAT;PPIF;HMOX1;CLU;RELA;MAPK13;RHOB	GO_Biological_Process_2023	1.5181	2046-12-01	12
Carboxylic Acid Transport		0.00277034	0.0303317	0	0	2.84963	16.7809	ABCC1;SLC6A14;SLC16A11;SLC1A4;SLC3A2;SLC7A10;SLC7A2;PDPN;PSAP;SLC16A9;SLC16A2;SLC38A3;SLC16A4	GO_Biological_Process_2023	1.5181	13/53	13
Epidermis Development		0.00277034	0.0303317	0	0	2.84963	16.7809	CRABP2;LAMB3;LAMA3;EMP1;LAMC2;EVPL;GRHL2;PTHLH;OVOL2;EDAR;SPINT1;MANSC4;CCN2	GO_Biological_Process_2023	1.5181	13/85	13
Fatty Acid Oxidation		0.00277034	0.0303317	0	0	2.84963	16.7809	ACAA2;ECI2;ALOX15;ALOX12;ADIPOR2;HSD17B10;BDH2;ILVBL;ACADM;ACAD11;SLC27A2;PPARGC1A;DECR1	GO_Biological_Process_2023	1.5181	13/52	13
Positive Regulation Of Fat Cell Differentiation		0.00277034	0.0303317	0	0	2.84963	16.7809	CDS1;CEBPB;RARRES2;SYAP1;LRP5;SIX1;BMP7;ZFP36L1;ZFP36;SFRP1;SFRP2;ID2;PIM1	GO_Biological_Process_2023	1.5181	13/50	13
Regulation Of JNK Cascade		0.00277292	0.0303317	0	0	2.08689	12.2873	APP;UNC5CL;HDAC3;PHLPP1;FZD7;FLT4;HMGB1;TRAF1;TIRAP;EGFR;KLHL31;GADD45G;PYCARD;EDAR;SH3RF2;RASSF2;MECOM;MARVELD3;F2RL1;CCN2;LTBR;EPHB1;TLR3	GO_Biological_Process_2023	1.5181	23/110	23
Chondrocyte Differentiation		0.00279969	0.0303317	0	0	3.81956	22.4523	BMP4;BMPR2;TGFB1;NFIB;HMGA2;SOX9;SOX6;BMPR1B;FGFR3	GO_Biological_Process_2023	1.5181	2029-09-01	9
Positive Regulation Of Mononuclear Cell Migration		0.00279969	0.0303317	0	0	3.81956	22.4523	LGALS3;CXCL10;CXCL12;ANO6;HMGB1;LGALS9;S100A14;PLA2G7;LGMN	GO_Biological_Process_2023	1.5181	2031-09-01	9
Regulation Of Sodium Ion Transmembrane Transport		0.00279969	0.0303317	0	0	3.81956	22.4523	BPIFA1;FXYD3;FXYD1;NEDD4L;RANGRF;NOS1;GPD1L;SCN1B;SNTA1	GO_Biological_Process_2023	1.5181	2028-09-01	9
Hematopoietic Stem Cell Proliferation		0.00282203	0.0303317	0	0	8.48022	49.7814	SFRP2;MECOM;WNT5A;CD34;RUNX1	GO_Biological_Process_2023	1.5181	2026-10-05	5
Macrophage Chemotaxis		0.00282203	0.0303317	0	0	8.48022	49.7814	LGALS3;EDN2;EDNRB;KLF5;CCL2	GO_Biological_Process_2023	1.5181	2026-11-05	5
Mitral Valve Morphogenesis		0.00282203	0.0303317	0	0	8.48022	49.7814	EFNA1;BMPR2;NOTCH1;DCHS1;SOX4	GO_Biological_Process_2023	1.5181	2026-09-05	5
Negative Regulation Of Nitrogen Compound Metabolic Process		0.00282203	0.0303317	0	0	8.48022	49.7814	EDN1;EDNRB;TGFB1;APOE;NFKB1	GO_Biological_Process_2023	1.5181	2026-11-05	5
Negative Regulation Of Transcription Regulatory Region DNA Binding		0.00282203	0.0303317	0	0	8.48022	49.7814	MAD2L2;PER2;HEY1;TMSB4X;HEY2	GO_Biological_Process_2023	1.5181	2014-05-01	5
Positive Regulation Of Lipid Localization		0.00282203	0.0303317	0	0	8.48022	49.7814	C3;LRP1;IKBKE;NFKB1;PLIN5	GO_Biological_Process_2023	1.5181	2026-10-05	5
Positive Regulation Of Phagocytosis, Engulfment		0.00282203	0.0303317	0	0	8.48022	49.7814	C3;APLP2;F2RL1;ANO6;NCKAP1L	GO_Biological_Process_2023	1.5181	2026-09-05	5
Positive Regulation Of Pseudopodium Assembly		0.00282203	0.0303317	0	0	8.48022	49.7814	CDC42EP4;CDC42EP3;CDC42EP2;CDC42EP1;F2RL1	GO_Biological_Process_2023	1.5181	2026-11-05	5
Regulation Of Astrocyte Differentiation		0.00282203	0.0303317	0	0	8.48022	49.7814	IL6;NOTCH1;CLCF1;ID2;HES1	GO_Biological_Process_2023	1.5181	2026-11-05	5
Regulation Of Phospholipase Activity		0.00282203	0.0303317	0	0	8.48022	49.7814	RGS2;LRP1;PLA2G5;FGFR3;FGFR1	GO_Biological_Process_2023	1.5181	2026-10-05	5
Regulation Of Pseudopodium Assembly		0.00282203	0.0303317	0	0	8.48022	49.7814	CDC42EP4;CDC42EP3;CDC42EP2;CDC42EP1;F2RL1	GO_Biological_Process_2023	1.5181	2026-11-05	5
Type II Interferon-Mediated Signaling Pathway		0.00282203	0.0303317	0	0	8.48022	49.7814	SP100;IFNGR1;STAT1;IRF1;JAK2	GO_Biological_Process_2023	1.5181	2026-09-05	5
MAPK Cascade		0.00305199	0.0327233	0	0	2.10826	12.2109	MAP2K3;DUSP5;TGFB1;ZFP36L2;DUSP6;MAPK12;ZFP36L1;MAPK13;PPP1CB;ZFP36;ZDHHC9;MYC;MAP3K20;CTSH;CCL2;ITGAV;LGALS9;SOX9;FGF13;FGFR3;FGF10;FGFR1	GO_Biological_Process_2023	1.48514	22/98	22
Extracellular Matrix Disassembly		0.00317653	0.033618	0	0	3.39573	19.5321	ADAMTS15;MMP11;MMP14;ADAM15;TMPRSS6;MMP15;HPN;SH3PXD2B;CAPG;LAMC1	GO_Biological_Process_2023	1.47343	2044-10-01	10
Negative Regulation Of Endocytosis		0.00317653	0.033618	0	0	3.39573	19.5321	LGALS3;PIP4P2;PLSCR1;NR1H2;APOC1;PACSIN3;SNX33;PROM2;ARF6;TLR2	GO_Biological_Process_2023	1.47343	2033-10-01	10
Phosphatidylinositol 3-Kinase Signaling		0.00317653	0.033618	0	0	3.39573	19.5321	EDN1;IRS1;ERBB2;TYRO3;GATA3;PIK3CB;PIK3R1;PIK3CG;PIK3C2B;ZFP36L1	GO_Biological_Process_2023	1.47343	2032-10-01	10
Dorsal/Ventral Pattern Formation		0.00318896	0.033618	0	0	4.17772	24.0138	SFRP1;PTCH1;TBX20;WNT8B;TLL1;LMX1B;BMPR1B;MDFI	GO_Biological_Process_2023	1.47343	2027-08-01	8
Positive Regulation Of Response To Wounding		0.00318896	0.033618	0	0	4.17772	24.0138	ITGB1;GRN;CLDN4;OCLN;ANXA1;CLDN3;MDK;HBEGF	GO_Biological_Process_2023	1.47343	2027-08-01	8
Regulation Of Monocyte Chemotaxis		0.00318896	0.033618	0	0	4.17772	24.0138	CXCL10;CXCL12;ANO6;HMGB1;S100A14;SLIT2;PLA2G7;LGMN	GO_Biological_Process_2023	1.47343	2025-08-01	8
Retina Homeostasis		0.00318896	0.033618	0	0	4.17772	24.0138	CRB2;PIGR;CDH3;PRDX1;HSPB1;B2M;F3;ACTG1	GO_Biological_Process_2023	1.47343	2039-08-01	8
Homophilic Cell Adhesion Via Plasma Membrane Adhesion Molecules		0.00322632	0.0339304	0	0	2.54893	14.6217	ITGB1;PTPRT;TENM3;CELSR2;PVR;IGSF11;CDH4;CEACAM1;CDH1;PALLD;FAT2;PLXNB2;NECTIN4;NECTIN3;MPZL2	GO_Biological_Process_2023	1.46941	15/60	15
Macropinocytosis		0.00330403	0.0340951	0	0	13.5645	77.4886	PYCARD;MAPKAPK3;RAB34;SNX33	GO_Biological_Process_2023	1.46731	2026-06-04	4
Mesonephros Development		0.00330403	0.0340951	0	0	13.5645	77.4886	GATA3;FGF1;BMP7;FGF10	GO_Biological_Process_2023	1.46731	2026-10-04	4
Pharyngeal Arch Artery Morphogenesis		0.00330403	0.0340951	0	0	13.5645	77.4886	TGFB2;BMPR2;HES1;FOLR1	GO_Biological_Process_2023	1.46731	2026-06-04	4
Positive Regulation Of Gliogenesis		0.00330403	0.0340951	0	0	13.5645	77.4886	IL6;PRKCI;SOX8;LRP2	GO_Biological_Process_2023	1.46731	2026-06-04	4
Positive Regulation Of Plasminogen Activation		0.00330403	0.0340951	0	0	13.5645	77.4886	CLEC3B;HPN;ENO1;S100A10	GO_Biological_Process_2023	1.46731	2026-07-04	4
Regulation Of DNA-templated Transcription In Response To Stress		0.00330403	0.0340951	0	0	13.5645	77.4886	MUC1;TCIM;RPS6KA1;RELA	GO_Biological_Process_2023	1.46731	2026-07-04	4
Regulation Of Dendritic Cell Differentiation		0.00330403	0.0340951	0	0	13.5645	77.4886	LGALS3;TMEM176B;HMGB1;LGALS9	GO_Biological_Process_2023	1.46731	2026-10-04	4
Taurine Metabolic Process		0.00330403	0.0340951	0	0	13.5645	77.4886	GHR;FMO1;CDO1;CSAD	GO_Biological_Process_2023	1.46731	2026-07-04	4
Hemopoiesis		0.00335359	0.0342272	0	0	2.13221	12.1488	NOTCH2;CEBPA;TGFB2;CEBPB;JAG1;TGFB1;WNT5A;PBXIP1;INHBA;KLF3;ZFP36L2;TIRAP;RUNX1;TGFBR2;BMP4;LYL1;SFRP1;SFRP2;MECOM;MKNK2;CD34	GO_Biological_Process_2023	1.46563	21/101	21
Heart Morphogenesis		0.00335853	0.0342272	0	0	2.64289	15.0546	LEFTY1;TGFB2;NOTCH1;EMP2;DYNLL1;HEYL;HEY1;HEY2;TBX20;ANKRD1;HES1;SOX9;EPHB4;ENG	GO_Biological_Process_2023	1.46563	14/59	14
Cellular Component Assembly		0.00336557	0.0342272	0	0	1.63965	9.33643	YAP1;NCKAP1;SPAG17;ELN;FAM107A;PDGFA;CAPG;LAMC1;RTN4;THSD4;PARD6B;BAIAP2L1;SH3BP1;CALD1;DPYSL3;TSPAN4;RAC3;NCKAP1L;OTX2;HES1;SOX9;PPARGC1A;GPM6B;TEAD2;FZD1;CD74;TGFB1;TEX11;WNT5A;SHROOM2;PAWR;DNAJB13;FOXJ1;TRAF1;RHOD;GRHL2;OCLN;TTLL3;CLDN14;FAS;EPPK1;TLCD1;EZR;LLGL1	GO_Biological_Process_2023	1.46563	44/260	44
Defense Response To Gram-positive Bacterium		0.00338478	0.0342272	0	0	3.11327	17.7098	IL6;GBP7;RARRES2;CASP4;ANG;GBP2;MPEG1;TIRAP;GBP4;MYD88;TLR2	GO_Biological_Process_2023	1.46563	1985-11-01	11
Monoatomic Cation Transport		0.00338478	0.0342272	0	0	3.11327	17.7098	PANX1;CHRNB1;GRIN2A;SLC41A1;ANO10;PIEZO1;ANO6;LRP2;ATP1B1;SLC39A1;TRPM6	GO_Biological_Process_2023	1.46563	2042-11-01	11
Positive Regulation Of Protein Secretion		0.00342918	0.0342272	0	0	2.35884	13.3875	UNC13B;TCF7L2;TGFB2;TGFB1;BMP6;ANKRD1;F2RL1;ANG;LRRC8A;EZR;PPIA;TLR4;SOX4;ABCG1;WLS;ARF6;TLR2	GO_Biological_Process_2023	1.46563	17/76	17
Positive Regulation Of Cellular Metabolic Process		0.00344458	0.0342272	0	0	2.76042	15.6542	ARG2;MORC3;PRELID1;IL10RB;DCXR;HPN;SORD;IFNLR1;GATA3;THBS1;TGFBR2;DHRS4;B2M	GO_Biological_Process_2023	1.46563	13/56	13
Atrioventricular Valve Development		0.00344754	0.0342272	0	0	5.81633	32.9791	HEYL;TGFB2;BMPR2;NOTCH1;TBX20;TGFBR2	GO_Biological_Process_2023	1.46563	2013-06-01	6
Growth Hormone Receptor Signaling Pathway		0.00344754	0.0342272	0	0	5.81633	32.9791	GHR;SOCS2;PXN;STAT6;PIK3R1;JAK2	GO_Biological_Process_2023	1.46563	2017-06-01	6
Mesonephric Tubule Development		0.00344754	0.0342272	0	0	5.81633	32.9791	FOXC1;SALL1;SIX1;SLIT2;NPNT;BMP7	GO_Biological_Process_2023	1.46563	2016-06-01	6
Multicellular Organismal-Level Water Homeostasis		0.00344754	0.0342272	0	0	5.81633	32.9791	BPIFA1;MYO5B;TRPV4;SCNN1A;AQP4;AQP3	GO_Biological_Process_2023	1.46563	2019-06-01	6
Nitric Oxide Mediated Signal Transduction		0.00344754	0.0342272	0	0	5.81633	32.9791	KCNC2;DDAH2;RILPL1;NDNF;APOE;NOS1	GO_Biological_Process_2023	1.46563	2018-06-01	6
Positive Regulation Of Stem Cell Differentiation		0.00344754	0.0342272	0	0	5.81633	32.9791	NUDT21;FOXC1;TGFB2;LTBP2;SOX9;SOX6	GO_Biological_Process_2023	1.46563	2017-06-01	6
Regulation Of Extracellular Matrix Disassembly		0.00344754	0.0342272	0	0	5.81633	32.9791	DPP4;IL6;TGFB1;LRP1;PDPN;DDR2	GO_Biological_Process_2023	1.46563	2014-06-01	6
Positive Regulation Of Stress Fiber Assembly		0.00346267	0.0342272	0	0	2.9116	16.4963	ARHGEF10;SFRP1;FHOD1;PXN;TPM1;EVL;CCN2;RHOC;EPHA1;SORBS3;FERMT2;S100A10	GO_Biological_Process_2023	1.46563	2043-12-01	12
Aorta Morphogenesis		0.00346477	0.0342272	0	0	4.75108	26.9154	JAG1;LRP1;HEY1;HEY2;ADAMTS9;TGFBR2;ENG	GO_Biological_Process_2023	1.46563	2017-07-01	7
Negative Regulation Of miRNA Transcription		0.00346477	0.0342272	0	0	4.75108	26.9154	REST;TGFB1;NFIB;SOX9;PPARA;RELA;NFATC4	GO_Biological_Process_2023	1.46563	2020-07-01	7
Regulation Of B Cell Differentiation		0.00346477	0.0342272	0	0	4.75108	26.9154	MMP14;SFRP1;ID2;NCKAP1L;INHBA;ZFP36L2;ZFP36L1	GO_Biological_Process_2023	1.46563	2019-07-01	7
Regulation Of Epidermal Cell Differentiation		0.00346477	0.0342272	0	0	4.75108	26.9154	BMP4;SFRP4;ZFP36;MAFF;SFN;AQP3;ZFP36L1	GO_Biological_Process_2023	1.46563	2018-07-01	7
Response To Molecule Of Bacterial Origin		0.00366723	0.0361461	0	0	2.41702	13.5554	F2R;ERBIN;AHR;TNFRSF11A;TIRAP;C4B;TRIM6;IL6;MAPKAPK3;SLPI;LGALS9;NOS1;CD14;S100A14;JAK2;TLR4	GO_Biological_Process_2023	1.44194	16/69	16
Regulation Of Tumor Necrosis Factor Production		0.00374186	0.0367855	0	0	1.9917	11.13	APP;ARG2;IFNGR1;WNT5A;TWIST1;HSPB1;CYBA;HMGB1;CLU;THBS1;CX3CL1;VSIR;TIRAP;PYCARD;ZFP36;IL6;FRMD8;LGALS9;CD14;JAK2;TLR4;TLR3;RIGI;TLR2	GO_Biological_Process_2023	1.43432	24/127	24
Regulation Of Ras Protein Signal Transduction		0.00374884	0.0367855	0	0	2.26659	12.6618	KANK2;NOTCH2;TGFB2;NOTCH1;SPRY4;FOXM1;DYNLL1;SYDE2;SYDE1;SH3BP1;ARHGDIB;PLCE1;EPS8L1;SPRY2;SPRY1;FBP1;ARF6;FGF10	GO_Biological_Process_2023	1.43432	18/76	18
Establishment Or Maintenance Of Apical/Basal Cell Polarity		0.00379934	0.0371153	0	0	3.59467	20.0328	CRB2;PARD6B;PRKCI;DLG3;ERBIN;FOXJ1;MARK2;LLGL1;CRB3	GO_Biological_Process_2023	1.43045	2026-09-01	9
Positive Regulation Of Receptor Signaling Pathway Via JAK-STAT		0.00379934	0.0371153	0	0	3.59467	20.0328	GHR;IL6;NOTCH1;ERBB4;IL10RB;F2R;HES1;JAK2;CRLF3	GO_Biological_Process_2023	1.43045	2037-09-01	9
Regulation Of Wnt Signaling Pathway		0.00402504	0.0391461	0	0	2.05025	11.3076	APP;TCF7L1;LRP1;NXN;FZD7;TSKU;SKI;SFRP4;SFRP1;SALL1;SFRP2;DAAM2;SFRP5;GPC3;SOSTDC1;TAX1BP3;LGR6;FOLR1;TRABD2B;MDFI;WLS;TLR2	GO_Biological_Process_2023	1.40731	22/109	22
Regulation Of Neuron Apoptotic Process		0.00402504	0.0391461	0	0	2.05025	11.3076	EGR1;PRKCI;TGFB2;GRN;EGLN2;F2R;FZD9;SIX1;NDNF;CLU;NFATC4;NRBP2;SIX4;MDK;CLCF1;NTF3;TYRO3;CCL2;APOE;PPARGC1A;CRLF1;LGMN	GO_Biological_Process_2023	1.40731	22/105	22
Axonogenesis		0.0041264	0.0400434	0	0	1.72787	9.48659	EPHB6;NOTCH2;RET;APP;CYFIP1;NOTCH3;NOTCH1;SEMA3B;EFNA4;EFNB2;EFNB1;PARD6B;BOC;NRCAM;OTX2;SLIT2;EPHB1;SCN1B;EPHB3;NTNG1;VASP;LGI1;NIBAN2;APLP2;SEMA6D;SEMA4B;WNT5A;EFNA1;ISL2;CXCL12;PALLD;S100A6;LGR6;LLGL1;B4GALT5	GO_Biological_Process_2023	1.39747	35/188	35
Negative Regulation Of Growth		0.00415082	0.0401581	0	0	2.00626	11.0032	TGFB2;TGFB1;BMPR2;NPR1;ENO1;INHBA;RTN4;BST2;DCSTAMP;GJA1;SFRP1;SFRP2;ADAM15;SERTAD2;ENPP1;SCGB3A1;SH3BP4;MSX1;RBBP7;SLIT2;CRLF3;FGFR3;FBP1	GO_Biological_Process_2023	1.39623	23/124	23
Negative Regulation Of Sequestering Of Calcium Ion		0.00415649	0.0401581	0	0	3.23384	17.7314	PLCB3;F2R;ITPR2;FLNA;PLCE1;PLCH1;PLCG1;CLU;FGF2;PLCD1	GO_Biological_Process_2023	1.39623	2036-10-01	10
Positive Regulation Of Actin Filament Bundle Assembly		0.00424604	0.0408437	0	0	2.67661	14.619	ARHGEF10;FHOD1;TPM1;PXN;RHOC;SORBS3;CX3CL1;SFRP1;EVL;CCN2;EPHA1;FERMT2;S100A10	GO_Biological_Process_2023	1.38887	13/51	13
Response To Retinoic Acid		0.00424604	0.0408437	0	0	2.67661	14.619	RET;RARG;FZD4;FZD7;WNT5A;WNT8B;WNT9A;AQP3;ALDH1A2;HSD17B2;CTSH;SOX9;WNT2	GO_Biological_Process_2023	1.38887	13/60	13
Regulation Of Actin Cytoskeleton Organization		0.0042555	0.0408454	0	0	2.12538	11.6036	NOTCH2;LRP1;PRKCD;FAM107A;ARHGEF19;PDGFA;CELSR1;F11R;DYNLL1;CLU;BST2;BAIAP2L1;SH3BP1;MDK;DAAM2;ARHGDIB;RAC3;EZR;RHOQ;GPM6B	GO_Biological_Process_2023	1.38886	20/91	20
Negative Regulation Of Cell-Substrate Adhesion		0.00431657	0.0411953	0	0	2.98856	16.2736	NOTCH1;JAG1;ADAM15;FZD4;FZD7;SPRY4;GCNT2;FBLN1;ACTN4;THBS1;CX3CL1	GO_Biological_Process_2023	1.38515	2039-11-01	11
Regulation Of Wound Healing		0.00431657	0.0411953	0	0	2.98856	16.2736	ITGB1;CLDN4;OCLN;ANXA1;CLDN3;CD109;F2R;F2RL1;EPPK1;FGF2;HBEGF	GO_Biological_Process_2023	1.38515	2047-11-01	11
Regulation Of Small GTPase Mediated Signal Transduction		0.00432007	0.0411953	0	0	1.93333	10.526	ARHGAP8;ARHGAP5;FOXM1;ARHGAP4;PREX2;SYDE2;FGD3;SYDE1;SH3BP1;PLCE1;ITGAV;SLIT2;ARHGEF10;SWAP70;PLEKHG6;ARHGEF19;ARHGAP28;ARHGAP27;DYNLL1;RHOD;TIAM2;ARHGAP31;DNMBP;ARHGEF4;RHOU	GO_Biological_Process_2023	1.38515	25/118	25
Regulation Of Fibroblast Proliferation		0.00433214	0.041221	0	0	2.81103	15.2968	SKI;CD74;MORC3;SFRP1;CD300A;MYC;WNT5A;FN1;S100A6;PDGFA;WNT2;DDR2	GO_Biological_Process_2023	1.38488	2046-12-01	12
Negative Regulation Of Protein Phosphorylation		0.00438115	0.0415973	0	0	1.8077	9.81663	LRP1;HSPB1;CIB1;FBLN1;KLHL31;SPRED2;SPRED1;RASSF2;UBASH3B;NTF3;NCK2;ENPP1;SFN;SLIT2;NIBAN1;WWTR1;TGFB1;PRKCD;SORD;SMAD7;SFRP1;OCLN;CEACAM1;SFRP2;CNKSR3;SPRY2;GPD1L;EPHA1;PPIA;ENG	GO_Biological_Process_2023	1.38094	30/149	30
Positive Regulation Of Kinase Activity		0.00444691	0.041649	0	0	2.07016	11.2111	MAP2K3;RET;CD74;CSF1;MMD;FLT4;MERTK;EGFR;RASSF2;ERBB4;AXL;ERBB2;TYRO3;ROR1;EPHA1;FGFR3;MET;EPHB4;EPHA2;FGFR1;DDR2	GO_Biological_Process_2023	1.3804	21/104	21
Apoptotic Cell Clearance		0.00445292	0.041649	0	0	3.87908	21.0021	ANXA1;LRP1;ALOX15;TYRO3;RAC3;ITGAV;HMGB1;THBS1	GO_Biological_Process_2023	1.3804	2028-08-01	8
Cardiac Muscle Tissue Morphogenesis		0.00445292	0.041649	0	0	3.87908	21.0021	NOTCH1;TGFB1;TBX20;TPM1;ANKRD1;S1PR1;SMAD7;ENG	GO_Biological_Process_2023	1.3804	2031-08-01	8
Outflow Tract Septum Morphogenesis		0.00445292	0.041649	0	0	3.87908	21.0021	BMP4;TGFB2;BMPR2;TBX20;PARVA;LRP2;TGFBR2;ENG	GO_Biological_Process_2023	1.3804	2024-08-01	8
Regulation Of Hippo Signaling		0.00445292	0.041649	0	0	3.87908	21.0021	MAP2K3;FRMD6;WWC1;WWC2;LIMD1;WTIP;MOB3B;CIT	GO_Biological_Process_2023	1.3804	2025-08-01	8
Regulation Of Monoatomic Ion Transport		0.00445292	0.041649	0	0	3.87908	21.0021	CLDN10;CHRM1;KCNJ10;NEDD4;KCNJ15;NEDD4L;STC1;RAB11B	GO_Biological_Process_2023	1.3804	2028-08-01	8
Regulation Of Platelet Aggregation		0.00445292	0.041649	0	0	3.87908	21.0021	CEACAM1;IL6;PDPN;PRKCD;CD9;ALOX12;F11R;JAK2	GO_Biological_Process_2023	1.3804	2025-08-01	8
Second-Messenger-Mediated Signaling		0.00466628	0.0435163	0	0	2.42726	13.0281	CHRM3;EDN1;EDN2;EDN3;CXCR4;NDNF;NUDT4;EDNRB;DDAH2;RILPL1;PLCE1;TNFSF11;NOS1;APOE;PLCG1	GO_Biological_Process_2023	1.36135	15/72	15
Positive Regulation Of MAP Kinase Activity		0.00467236	0.0435163	0	0	2.15336	11.5551	EDN1;TGFB1;EDN3;WNT5A;PDGFA;TGFA;TNFRSF11A;FGF1;FGF2;THBS1;PIK3CG;EGFR;GHR;ERBB2;NTF3;TNFSF11;TLR4;EZH2;FGFR1	GO_Biological_Process_2023	1.36135	19/91	19
Positive Regulation Of Cellular Biosynthetic Process		0.00476413	0.0442772	0	0	1.75744	9.39641	SLC27A1;IRS1;PTH1R;PLD1;CLU;FGF2;THBS1;CDH3;ERBB2;PPARGC1A;SOX4;MFSD2A;NIBAN1;EGR1;TCF7L2;EDN1;NR1H2;NR1D1;TENT5B;KLF4;KLF2;KAT2B;SMOC2;IL6;ZEB2;DDAH2;GIPC1;NOS1AP;PLXNB2;VIM;TLR4;PLIN5	GO_Biological_Process_2023	1.35382	32/174	32
Positive Regulation Of Lymphocyte Proliferation		0.00494839	0.0454696	0	0	2.50349	13.2903	SASH3;CD74;ANXA1;VCAM1;CD81;IL15;TIRAP;IL6;CLCF1;NCK2;CD38;NCKAP1L;JAK2;FGF10	GO_Biological_Process_2023	1.34228	14/74	14
Mesenchyme Morphogenesis		0.00504671	0.0454696	0	0	4.3189	22.8428	HEYL;TGFB2;NOTCH1;HEY1;TBX20;SOX9;ENG	GO_Biological_Process_2023	1.34228	2018-07-01	7
Metanephros Development		0.00504671	0.0454696	0	0	4.3189	22.8428	BMP4;SIX4;PTCH1;SIX1;CTSH;BMP7;FGF10	GO_Biological_Process_2023	1.34228	2025-07-01	7
Negative Regulation Of Cell Development		0.00504671	0.0454696	0	0	4.3189	22.8428	IL6;REST;NOTCH1;RFLNB;PAX6;B2M;PTHLH	GO_Biological_Process_2023	1.34228	2022-07-01	7
Negative Regulation Of miRNA Metabolic Process		0.00504671	0.0454696	0	0	4.3189	22.8428	REST;TGFB1;NFIB;SOX9;PPARA;RELA;NFATC4	GO_Biological_Process_2023	1.34228	2021-07-01	7
Negative Regulation Of Neuron Differentiation		0.00504671	0.0454696	0	0	4.3189	22.8428	SOX2;REST;HEY1;HES1;SOX9;BMP7;B2M	GO_Biological_Process_2023	1.34228	2023-07-01	7
Positive Regulation Of Epithelial Cell Apoptotic Process		0.00504671	0.0454696	0	0	4.3189	22.8428	SFRP4;PRKCI;IL6;CCL2;ANO6;PLCG1;THBS1	GO_Biological_Process_2023	1.34228	2023-07-01	7
Angiogenesis Involved In Wound Healing		0.00504845	0.0454696	0	0	6.78377	35.8772	MCAM;NDNF;PRCP;HPSE;CD34	GO_Biological_Process_2023	1.34228	2026-10-05	5
Macrophage Migration		0.00504845	0.0454696	0	0	6.78377	35.8772	LGALS3;EDN2;EDNRB;KLF5;CCL2	GO_Biological_Process_2023	1.34228	2026-12-05	5
Negative Regulation Of Macrophage Derived Foam Cell Differentiation		0.00504845	0.0454696	0	0	6.78377	35.8772	NFKBIA;NR1H2;ITGAV;PPARA;ABCG1	GO_Biological_Process_2023	1.34228	2026-12-05	5
Positive Regulation Of Sodium Ion Transport		0.00504845	0.0454696	0	0	6.78377	35.8772	CNKSR3;GPD1L;NOS1;PRSS8;SCN1B	GO_Biological_Process_2023	1.34228	2026-12-05	5
Regulation Of ChemokineLigand 2 Production		0.00504845	0.0454696	0	0	6.78377	35.8772	F2RL1;HMGB1;KLF4;TLR4;TIRAP	GO_Biological_Process_2023	1.34228	2026-12-05	5
Water Transport		0.00504845	0.0454696	0	0	6.78377	35.8772	AQP9;PDPN;AQP4;AQP5;AQP3	GO_Biological_Process_2023	1.34228	2019-05-01	5
Cell-Substrate Junction Assembly		0.00505792	0.0454696	0	0	3.39476	17.9474	CTTN;ITGB4;TRIP6;FN1;ITGA6;LAMC1;DYNLL1;RHOD;FERMT2	GO_Biological_Process_2023	1.34228	2028-09-01	9
Cortical Cytoskeleton Organization		0.00505792	0.0454696	0	0	3.39476	17.9474	NCKAP1;FHOD1;TRPV4;RAB13;RAC3;NCKAP1L;EZR;LLGL1;RHOQ	GO_Biological_Process_2023	1.34228	2027-09-01	9
Keratinocyte Differentiation		0.00505792	0.0454696	0	0	3.39476	17.9474	CLIC4;ST14;ANXA1;JAG1;WNT5A;TXNIP;EVPL;EPHA2;FGFR1	GO_Biological_Process_2023	1.34228	2042-09-01	9
Positive Regulation Of Stress-Activated MAPK Cascade		0.0050956	0.0457148	0	0	2.04047	10.7724	APP;UNC5CL;TGFB2;FZD7;FLT4;SORD;HMGB1;TRAF1;MID1;TIRAP;GADD45G;PYCARD;EDAR;BMP4;SH3RF2;RASSF2;F2RL1;CCN2;IGFBP6;LTBR;TLR3	GO_Biological_Process_2023	1.33994	21/105	21
Plasma Membrane Organization		0.0051654	0.0462466	0	0	2.31389	12.1844	MYOF;CXCR4;ANO6;SNX33;FNBP1L;EHD2;PLSCR1;SNX18;PLSCR3;COL5A1;PLSCR2;MICALL1;CHMP4C;MYH9;PACSIN3;TLCD1	GO_Biological_Process_2023	1.33492	16/72	16
BMP Signaling Pathway		0.00519125	0.0462895	0	0	2.59773	13.6661	LEFTY1;TGFB2;BMPR2;TGFB1;DLX5;INHBB;INHBA;BMP7;BMP6;RGMA;BMP4;BMPR1B;ENG	GO_Biological_Process_2023	1.33452	13/61	13
Muscle Organ Development		0.00519125	0.0462895	0	0	2.59773	13.6661	TEAD4;TAGLN;CTF1;FHL3;CHD2;MAPK12;CXCL10;SMTN;EVC;COL6A3;SOX6;VAMP5;HBEGF	GO_Biological_Process_2023	1.33452	13/58	13
Adherens Junction Organization		0.00536012	0.0463894	0	0	3.08666	16.1394	CDH6;RAMP2;CDH4;CDH3;CDH1;DCHS1;CDH26;FERMT2;VCL;SMAD7	GO_Biological_Process_2023	1.33358	2035-10-01	10
Cellular Component Disassembly		0.00536012	0.0463894	0	0	3.08666	16.1394	ADAMTS15;MMP11;MMP14;ADAM15;TMPRSS6;MMP15;SH3PXD2B;CAPG;PLAAT3;LAMC1	GO_Biological_Process_2023	1.33358	2046-10-01	10
Organic Hydroxy Compound Biosynthetic Process		0.00536012	0.0463894	0	0	3.08666	16.1394	CYP39A1;PER2;CH25H;ACOX2;PSAT1;OSBPL3;ALOX15;ALOX12;HSD17B10;SLC27A2	GO_Biological_Process_2023	1.33358	2042-10-01	10
Regulation Of Osteoclast Differentiation		0.00536012	0.0463894	0	0	3.08666	16.1394	CEBPB;MAFB;CSF1;UBASH3B;PRXL2A;TNFSF11;TNFRSF11A;TLR4;TLR3;FBN1	GO_Biological_Process_2023	1.33358	2042-10-01	10
Autonomic Nervous System Development		0.00538184	0.0463894	0	0	5.08898	26.5885	EDNRB;FN1;SOX8;GATA3;SOX4;PHACTR4	GO_Biological_Process_2023	1.33358	2016-06-01	6
Cellular Response To Corticosteroid Stimulus		0.00538184	0.0463894	0	0	5.08898	26.5885	REST;ZFP36;ANXA1;FAM107A;ZFP36L2;ZFP36L1	GO_Biological_Process_2023	1.33358	2015-06-01	6
Mesenchyme Development		0.00538184	0.0463894	0	0	5.08898	26.5885	BMP4;BMPR2;SFRP2;HMGA2;BMP7;SOX4	GO_Biological_Process_2023	1.33358	2017-06-01	6
Myoblast Fusion		0.00538184	0.0463894	0	0	5.08898	26.5885	ITGB1;ADAMTS15;CD81;CD9;NOS1;PTGFRN	GO_Biological_Process_2023	1.33358	2018-06-01	6
Negative Regulation Of Platelet Activation		0.00538184	0.0463894	0	0	5.08898	26.5885	CEACAM1;PRKCD;PDGFA;CD9;ALOX12;APOE	GO_Biological_Process_2023	1.33358	2015-06-01	6
Positive Regulation Of Collagen Metabolic Process		0.00538184	0.0463894	0	0	5.08898	26.5885	BMP4;TGFB1;F2R;VIM;VSIR;RUNX1	GO_Biological_Process_2023	1.33358	2016-06-01	6
Positive Regulation Of Epithelial Cell Differentiation		0.00538184	0.0463894	0	0	5.08898	26.5885	BMP4;SFRP4;FOXJ1;SFN;SOX9;FGF2	GO_Biological_Process_2023	1.33358	2020-06-01	6
Positive Regulation Of Fatty Acid Metabolic Process		0.00538184	0.0463894	0	0	5.08898	26.5885	KAT2B;NR4A3;KLHL25;NR1H2;PPARA;PPARGC1A	GO_Biological_Process_2023	1.33358	2017-06-01	6
Positive Regulation Of Homotypic Cell-Cell Adhesion		0.00538184	0.0463894	0	0	5.08898	26.5885	IL6;PDPN;PLAUR;TNFSF11;F11R;JAK2	GO_Biological_Process_2023	1.33358	2016-06-01	6
Regulation Of Non-Canonical Wnt Signaling Pathway		0.00538184	0.0463894	0	0	5.08898	26.5885	SFRP4;SFRP1;ZNRF3;DAAM2;GPC3;CSNK1E	GO_Biological_Process_2023	1.33358	2014-06-01	6
Regulation Of Tissue Remodeling		0.00538184	0.0463894	0	0	5.08898	26.5885	TGFB1;IL15;MDK;FLT4;RUNX1;DDR2	GO_Biological_Process_2023	1.33358	2019-06-01	6
Regulation Of Transforming Growth Factor Beta Production		0.00538184	0.0463894	0	0	5.08898	26.5885	TGFB2;FN1;ITGB8;ITGAV;LGALS9;LTBP1	GO_Biological_Process_2023	1.33358	2016-06-01	6
Xenobiotic Transport		0.00538184	0.0463894	0	0	5.08898	26.5885	ABCC3;SLC22A4;ABCC1;GJA1;SLC15A2;SLC22A18	GO_Biological_Process_2023	1.33358	2020-06-01	6
Positive Regulation Of Cold-Induced Thermogenesis		0.00540474	0.0464955	0	0	2.11793	11.0566	CEBPB;HDAC3;EPAS1;APLP2;CXCR4;G0S2;ADIPOR2;GADD45G;PER2;GJA1;MUC1;PRDM16;LCN2;ALPL;STAT6;JAK2;PPARGC1A;DECR1;FGF21	GO_Biological_Process_2023	1.33259	19/98	19
Notch Signaling Pathway		0.00544117	0.0465358	0	0	2.87345	14.9815	NOTCH2;NOTCH3;HEYL;NOTCH1;JAG1;HEY1;HEY2;NRARP;HES1;SUSD5;DTX4	GO_Biological_Process_2023	1.33221	2040-11-01	11
Epithelial Cell Migration		0.00544117	0.0465358	0	0	2.87345	14.9815	KANK2;DPP4;ZEB2;ADGRA2;STAT1;DAAM2;TNFSF12;GIPC1;PXN;FAT2;FSTL1	GO_Biological_Process_2023	1.33221	2046-11-01	11
Negative Regulation Of BMP Signaling Pathway		0.00544117	0.0465358	0	0	2.87345	14.9815	SKI;NOTCH1;SMURF2;CAPN5;RBPMS2;CRIM1;SOSTDC1;LRP2;TMEM53;SMAD7;FBN1	GO_Biological_Process_2023	1.33221	2043-11-01	11
Positive Regulation Of Signal Transduction		0.00576667	0.0492239	0	0	1.57323	8.11103	YAP1;TTC23;CTBP2;IRS1;LOXL3;GATA3;PIK3R1;LAMC1;FGF1;AGPAT2;C3;GRIN2A;P2RY6;CDH3;SALL1;TNFSF11;CTSH;FLNA;ITGAV;JAK2;WLS;CCBE1;CD74;PRKCI;TGFB2;JAG1;TGFB1;CAV2;LAMB2;EMP2;KIF7;BMP6;KLF2;SKI;SMOC2;SFRP1;IL6;EVC;AXL;RAB34;FAS;ITGA5;LGR6;JCAD;TLR2	GO_Biological_Process_2023	1.30782	45/266	45
